# Supplementary material for: Structural and magnetic investigations of the Weyl semimetal family CeAlSi1–xGex
Source: Acta Crystallogr B Struct Sci Cryst Eng Mater. 2026 Apr 7;82(Pt 3):250–7. doi: 10.1107/S2052520626002635 (PMC13238493; doi:10.1107/S2052520626002635)
Supplement: Supplementary file 1 [file b-82-00250-sup1.cif]

data_global
_audit_creation_date  26/01/2026  
_audit_creation_method  "FullProf Suite"
# PROCESSING SUMMARY (IUCr Office Use Only)
 
_journal_data_validation_number      ?
 
_journal_date_recd_electronic        ?
_journal_date_to_coeditor            ?
_journal_date_from_coeditor          ?
_journal_date_accepted               ?
_journal_date_printers_first         ?
_journal_date_printers_final         ?
_journal_date_proofs_out             ?
_journal_date_proofs_in              ?
_journal_coeditor_name               ?
_journal_coeditor_code               ?
_journal_coeditor_notes
; ?
;
_journal_techeditor_code             ?
_journal_techeditor_notes
; ?
;
_journal_coden_ASTM                  ?
_journal_name_full                   ?
_journal_year                        ?
_journal_volume                      ?
_journal_issue                       ?
_journal_page_first                  ?
_journal_page_last                   ?
_journal_paper_category              ?
_journal_suppl_publ_number           ?
_journal_suppl_publ_pages            ?


######################################################################
data_CeAlSi

# phase info for CeAlSi follows
_pd_phase_name  CeAlSi
_cell_measurement_temperature  293
_cell_length_a  4.2514(6)
_cell_length_b  4.2514
_cell_length_c  14.5712(3)
_cell_angle_alpha  90
_cell_angle_beta   90
_cell_angle_gamma  90
_cell_volume  263.374(3)
_exptl_crystal_density_diffrn  4.9702
_symmetry_cell_setting  tetragonal
_symmetry_space_group_name_H-M  "I 41 m d"
loop_
    _space_group_symop_id
    _space_group_symop_operation_xyz
     1  x,y,z
     2  -y,1/2+x,1/4+z
     3  1/2-x,1/2-y,1/2+z
     4  1/2+y,-x,3/4+z
     5  -x,y,z
     6  -y,1/2-x,1/4+z
     7  1/2+x,1/2-y,1/2+z
     8  1/2+y,x,3/4+z
     9  1/2+x,1/2+y,1/2+z
    10  1/2-y,x,3/4+z
    11  -x,-y,z
    12  y,1/2-x,1/4+z
    13  1/2-x,1/2+y,1/2+z
    14  1/2-y,-x,3/4+z
    15  x,-y,z
    16  y,1/2+x,1/4+z

# ATOMIC COORDINATES AND DISPLACEMENT PARAMETERS
loop_ 
   _atom_site_label
   _atom_site_type_symbol
   _atom_site_fract_x
   _atom_site_fract_y
   _atom_site_fract_z
   _atom_site_occupancy
   _atom_site_adp_type
   _atom_site_U_iso_or_equiv
   _atom_site_site_symmetry_multiplicity
Si1    Si   0.00000     0.00000     0.00000       1.03(3)    Uiso 0.0849     4   
Al1    Al   0.00000     0.00000     0.1651(10)    1.11(3)    Uiso 0.0849     4   
Ce1    Ce   0.00000     0.00000     0.5764(7)     0.998(2)   Uiso 0.0849     4   

######################################################################
#data_CeAlSi0p3Ge0p7
data_CeAlSi0.3Ge0.7

# phase info for CeAlSi0.3Ge0.7 follows
_pd_phase_name  CeAlSi0.3Ge0.7
_cell_measurement_temperature  293
_cell_length_a  4.2724(3)
_cell_length_b  4.2724
_cell_length_c  14.6594(9)
_cell_angle_alpha  90
_cell_angle_beta   90
_cell_angle_gamma  90
_cell_volume  267.64(4)
_exptl_crystal_density_diffrn  5.3793
_symmetry_cell_setting  tetragonal
_symmetry_space_group_name_H-M  "I 41 m d"
loop_
    _space_group_symop_id
    _space_group_symop_operation_xyz
     1  x,y,z
     2  -y,1/2+x,1/4+z
     3  1/2-x,1/2-y,1/2+z
     4  1/2+y,-x,3/4+z
     5  -x,y,z
     6  -y,1/2-x,1/4+z
     7  1/2+x,1/2-y,1/2+z
     8  1/2+y,x,3/4+z
     9  1/2+x,1/2+y,1/2+z
    10  1/2-y,x,3/4+z
    11  -x,-y,z
    12  y,1/2-x,1/4+z
    13  1/2-x,1/2+y,1/2+z
    14  1/2-y,-x,3/4+z
    15  x,-y,z
    16  y,1/2+x,1/4+z

# ATOMIC COORDINATES AND DISPLACEMENT PARAMETERS
loop_ 
   _atom_site_label
   _atom_site_type_symbol
   _atom_site_fract_x
   _atom_site_fract_y
   _atom_site_fract_z
   _atom_site_occupancy
   _atom_site_adp_type
   _atom_site_U_iso_or_equiv
   _atom_site_site_symmetry_multiplicity
Ge1    Ge   0.00000     0.00000     0.00000     0.68(8)  Uiso 0.110(18)  4   
Al1    Al   0.00000     0.00000     0.1580(2)  1.05(6)    Uiso 0.008(6)   4   
Ce1    Ce   0.00000     0.00000     0.5680(2)  0.93(2)   Uiso 0.0257(24) 4   
Si4    Si   0.00000     0.00000     0.00000     0.31(5)     Uiso 0.0275(8)     4   


######################################################################
#data_CeAlSi0p4Ge0p6
data_CeAlSi0.4Ge0.6

# phase info for CeAlSi0.4Ge0.6 follows
_pd_phase_name  CeAlSi0.4Ge0.6
_cell_measurement_temperature  293
_cell_length_a  4.2693(1)
_cell_length_b  4.2693
_cell_length_c  14.6477(4)
_cell_angle_alpha  90
_cell_angle_beta   90
_cell_angle_gamma  90
_cell_volume  266.985(20)
_exptl_crystal_density_diffrn  5.4265
_symmetry_cell_setting  tetragonal
_symmetry_space_group_name_H-M  "I 41 m d"
loop_
    _space_group_symop_id
    _space_group_symop_operation_xyz
     1  x,y,z
     2  -y,1/2+x,1/4+z
     3  1/2-x,1/2-y,1/2+z
     4  1/2+y,-x,3/4+z
     5  -x,y,z
     6  -y,1/2-x,1/4+z
     7  1/2+x,1/2-y,1/2+z
     8  1/2+y,x,3/4+z
     9  1/2+x,1/2+y,1/2+z
    10  1/2-y,x,3/4+z
    11  -x,-y,z
    12  y,1/2-x,1/4+z
    13  1/2-x,1/2+y,1/2+z
    14  1/2-y,-x,3/4+z
    15  x,-y,z
    16  y,1/2+x,1/4+z

# ATOMIC COORDINATES AND DISPLACEMENT PARAMETERS
loop_ 
   _atom_site_label
   _atom_site_type_symbol
   _atom_site_fract_x
   _atom_site_fract_y
   _atom_site_fract_z
   _atom_site_occupancy
   _atom_site_adp_type
   _atom_site_U_iso_or_equiv
   _atom_site_site_symmetry_multiplicity
Ge1    Ge   0.00000     0.00000     0.00000     0.53(8)     Uiso 0.0313     4   
Al1    Al   0.00000     0.00000     0.1661(12)  1.07(9)     Uiso 0.0141     4   
Ce1    Ce   0.00000     0.00000     0.5755(9)   0.98(2)     Uiso 0.0159     4   
Si4    Si   0.00000     0.00000     0.00000     0.42(12)    Uiso 0.0104     4   


######################################################################
#data_CeAlSi0p5Ge0p5
data_CeAlSi0.5Ge0.5

# phase info for CeAlSi0.5Ge0.5 follows
_pd_phase_name  CeAlSi0.5Ge0.5
_cell_measurement_temperature  293
_cell_length_a  4.2657(7)
_cell_length_b  4.26575
_cell_length_c  14.6311(3)
_cell_angle_alpha  90
_cell_angle_beta   90
_cell_angle_gamma  90
_cell_volume  266.236(8)
_exptl_crystal_density_diffrn  5.2457
_symmetry_cell_setting  tetragonal
_symmetry_space_group_name_H-M  "I 41 m d"
loop_
    _space_group_symop_id
    _space_group_symop_operation_xyz
     1  x,y,z
     2  -y,1/2+x,1/4+z
     3  1/2-x,1/2-y,1/2+z
     4  1/2+y,-x,3/4+z
     5  -x,y,z
     6  -y,1/2-x,1/4+z
     7  1/2+x,1/2-y,1/2+z
     8  1/2+y,x,3/4+z
     9  1/2+x,1/2+y,1/2+z
    10  1/2-y,x,3/4+z
    11  -x,-y,z
    12  y,1/2-x,1/4+z
    13  1/2-x,1/2+y,1/2+z
    14  1/2-y,-x,3/4+z
    15  x,-y,z
    16  y,1/2+x,1/4+z

# ATOMIC COORDINATES AND DISPLACEMENT PARAMETERS
loop_ 
   _atom_site_label
   _atom_site_type_symbol
   _atom_site_fract_x
   _atom_site_fract_y
   _atom_site_fract_z
   _atom_site_occupancy
   _atom_site_adp_type
   _atom_site_U_iso_or_equiv
   _atom_site_site_symmetry_multiplicity
Si1    Si   0.00000     0.00000     0.00000      0.500(8)    Uiso 0.0126     4   
Al1    Al   0.00000     0.00000     0.1673(18)   0.94(8)     Uiso 0.0109     4   
Ce1    Ce   0.00000     0.00000     0.5752(5)    0.954(6)    Uiso 0.0062     4   
Ge4    Ge   0.00000     0.00000     0.00000      0.511(7)    Uiso 0.0238     4   


######################################################################
#data_CeAlSi0p6Ge0p4
data_CeAlSi0.6Ge0.4

# phase info for CeAlSi0.6Ge0.4 follows
_pd_phase_name  CeAlSi0.6Ge0.4
_cell_measurement_temperature  293
_cell_length_a  4.2625(2)
_cell_length_b  4.2625
_cell_length_c  14.6177(11)
_cell_angle_alpha  90
_cell_angle_beta   90
_cell_angle_gamma  90
_cell_volume  265.41(5)
_exptl_crystal_density_diffrn  5.4215
_symmetry_cell_setting  tetragonal
_symmetry_space_group_name_H-M  "I 41 m d"
loop_
    _space_group_symop_id
    _space_group_symop_operation_xyz
     1  x,y,z
     2  -y,1/2+x,1/4+z
     3  1/2-x,1/2-y,1/2+z
     4  1/2+y,-x,3/4+z
     5  -x,y,z
     6  -y,1/2-x,1/4+z
     7  1/2+x,1/2-y,1/2+z
     8  1/2+y,x,3/4+z
     9  1/2+x,1/2+y,1/2+z
    10  1/2-y,x,3/4+z
    11  -x,-y,z
    12  y,1/2-x,1/4+z
    13  1/2-x,1/2+y,1/2+z
    14  1/2-y,-x,3/4+z
    15  x,-y,z
    16  y,1/2+x,1/4+z

# ATOMIC COORDINATES AND DISPLACEMENT PARAMETERS
loop_ 
   _atom_site_label
   _atom_site_type_symbol
   _atom_site_fract_x
   _atom_site_fract_y
   _atom_site_fract_z
   _atom_site_occupancy
   _atom_site_adp_type
   _atom_site_U_iso_or_equiv
   _atom_site_site_symmetry_multiplicity
Si1    Si   0.00000     0.00000     0.00000     0.59(7)     Uiso 0.0100     4   
Al1    Al   0.00000     0.00000     0.163(2)    1.03(9)     Uiso 0.0100     4   
Ce1    Ce   0.00000     0.00000     0.574(1)    0.92(1)     Uiso 0.0098     4   
Ge4    Ge   0.00000     0.00000     0.00000     0.39(2)     Uiso 0.0100     4   


######################################################################
#data_CeAlSi0p7Ge0p3
data_CeAlSi0.7Ge0.3

# phase info for CeAlSi0.7Ge0.3 follows
_pd_phase_name  CeAlSi0.7Ge0.3
_cell_measurement_temperature 293
_cell_length_a  4.2594(2)
_cell_length_b  4.2594
_cell_length_c  14.6155(7)
_cell_angle_alpha  90
_cell_angle_beta   90
_cell_angle_gamma  90
_cell_volume  265.17(4)
_exptl_crystal_density_diffrn  5.0558
_symmetry_cell_setting  tetragonal
_symmetry_space_group_name_H-M  "I 41 m d"
loop_
    _space_group_symop_id
    _space_group_symop_operation_xyz
     1  x,y,z
     2  -y,1/2+x,1/4+z
     3  1/2-x,1/2-y,1/2+z
     4  1/2+y,-x,3/4+z
     5  -x,y,z
     6  -y,1/2-x,1/4+z
     7  1/2+x,1/2-y,1/2+z
     8  1/2+y,x,3/4+z
     9  1/2+x,1/2+y,1/2+z
    10  1/2-y,x,3/4+z
    11  -x,-y,z
    12  y,1/2-x,1/4+z
    13  1/2-x,1/2+y,1/2+z
    14  1/2-y,-x,3/4+z
    15  x,-y,z
    16  y,1/2+x,1/4+z

# ATOMIC COORDINATES AND DISPLACEMENT PARAMETERS
loop_ 
   _atom_site_label
   _atom_site_type_symbol
   _atom_site_fract_x
   _atom_site_fract_y
   _atom_site_fract_z
   _atom_site_occupancy
   _atom_site_adp_type
   _atom_site_U_iso_or_equiv
   _atom_site_site_symmetry_multiplicity
Si1    Si   0.00000     0.00000     0.00000     0.70(9)     Uiso 0.0084     4   
Al1    Al   0.00000     0.00000     0.16(7)     1.01(8)     Uiso 0.0136     4   
Ce1    Ce   0.00000     0.00000     0.58(5)     0.995(9)    Uiso 0.0137     4   
Ge4    Ge   0.00000     0.00000     0.00000     0.29(8)     Uiso 0.0712     4   


######################################################################
data_CeAlGe
_gsas_GSASII_version  5752

# phase info for CeAlGe follows
_pd_phase_name  CeAlGe
_cell_measurement_temperature  293
_cell_length_a  4.2847(4)
_cell_length_b  4.2847
_cell_length_c  14.7018(2)
_cell_angle_alpha  90
_cell_angle_beta   90
_cell_angle_gamma  90
_cell_volume  269.915(4)
_exptl_crystal_density_diffrn  5.6906
_symmetry_cell_setting  tetragonal
_symmetry_space_group_name_H-M  "I 41 m d"
loop_
    _space_group_symop_id
    _space_group_symop_operation_xyz
     1  x,y,z
     2  -y,1/2+x,1/4+z
     3  1/2-x,1/2-y,1/2+z
     4  1/2+y,-x,3/4+z
     5  -x,y,z
     6  -y,1/2-x,1/4+z
     7  1/2+x,1/2-y,1/2+z
     8  1/2+y,x,3/4+z
     9  1/2+x,1/2+y,1/2+z
    10  1/2-y,x,3/4+z
    11  -x,-y,z
    12  y,1/2-x,1/4+z
    13  1/2-x,1/2+y,1/2+z
    14  1/2-y,-x,3/4+z
    15  x,-y,z
    16  y,1/2+x,1/4+z

# ATOMIC COORDINATES AND DISPLACEMENT PARAMETERS
loop_ 
   _atom_site_label
   _atom_site_type_symbol
   _atom_site_fract_x
   _atom_site_fract_y
   _atom_site_fract_z
   _atom_site_occupancy
   _atom_site_adp_type
   _atom_site_U_iso_or_equiv
   _atom_site_site_symmetry_multiplicity
Ge1    Ge   0.00000     0.00000     0.00000     0.97(2)  Uiso 0.0254(15) 4   
Al1    Al   0.00000     0.00000     0.1707(8)   0.89(3)  Uiso 0.061(6)   4   
Ce1    Ce   0.00000     0.00000     0.5783(3)   0.99(1)  Uiso 0.0068     4   


##############################################################################
###      FullProf-generated CIF output file  (version: May 2019)           ###
###      Template of CIF submission form for structure report              ###
##############################################################################
 
# This file has been generated using FullProf.2k taking one example of 
# structure report provided by Acta Cryst. It is given as a 'template' with 
# filled structural items. Many other items are left unfilled and it is the  
# responsibility of the user to properly fill or suppress them. In principle 
# all question marks '?' should be replaced by the appropriate text or 
# numerical value depending on the kind of CIF item. 
# See the document: cif_core.dic (URL: http://www.iucr.org) for details. 
 
# Please notify any error or suggestion to: 
#           Juan Rodriguez-Carvajal (jrc@ill.eu)
# Improvements will be progressively added as needed.
#      Date: 26/01/2026  Time: 11:33:11.780
 


#=============================================================================
# If more than one structure is reported, the remaining sections should be 
# completed per structure. For each data set, replace the '?' in the
# data_? line below by a unique identifier.
 
data_CeAlSi0.3Ge0.7neutron
#CeAlGe 
 
#=============================================================================
 
# 5. CHEMICAL DATA
 
_chemical_name_systematic
; ?
;
_chemical_name_common             ?
_chemical_formula_moiety          ?
_chemical_formula_structural      ?
_chemical_formula_analytical      ?
_chemical_formula_iupac           ?
_chemical_formula_sum             ?
_chemical_formula_weight          ?
_chemical_melting_point           ?
_chemical_compound_source         ?       # for minerals and 
                                          # natural products
 
loop_
    _atom_type_symbol               
    _atom_type_scat_length_neutron      
    _atom_type_scat_source          
Ge     0.81850 V.F._Sears_Neutron_News_3_26_(1992)
Si     0.41490 V.F._Sears_Neutron_News_3_26_(1992)
Al     0.34490 V.F._Sears_Neutron_News_3_26_(1992)
Ce     0.48400 V.F._Sears_Neutron_News_3_26_(1992)
 
#=============================================================================
 
# 6. POWDER SPECIMEN AND CRYSTAL DATA
 
_symmetry_cell_setting                Tetragonal
_symmetry_space_group_name_H-M       'I 41 m d'
_symmetry_space_group_name_Hall      'I 4bw -2'
 
loop_
    _symmetry_equiv_pos_as_xyz
'x,y,z'
'-y,x+1/2,z+1/4'
'-x,y,z'
'-x,-y,z'
'-y,-x+1/2,z+1/4'
'y,-x+1/2,z+1/4'
'x,-y,z'
'y,x+1/2,z+1/4'
'x+1/2,y+1/2,z+1/2'
'-y+1/2,x,z+3/4'
'-x+1/2,y+1/2,z+1/2'
'-x+1/2,-y+1/2,z+1/2'
'-y+1/2,-x,z+3/4'
'y+1/2,-x,z+3/4'
'x+1/2,-y+1/2,z+1/2'
'y+1/2,x,z+3/4'
 
_cell_length_a                       4.25156(7)
_cell_length_b                       4.25156(7)
_cell_length_c                       14.6121(4)
_cell_angle_alpha                    90.0000
_cell_angle_beta                     90.0000
_cell_angle_gamma                    90.0000
_cell_volume                         264.126(10)
_cell_formula_units_Z                ?
_cell_measurement_temperature        ?
_cell_special_details
; ?
;
# The next three fields give the specimen dimensions in mm.  The equatorial
# plane contains the incident and diffracted beam.
 
_pd_spec_size_axial               ?       # perpendicular to 
                                          # equatorial plane
_pd_spec_size_equat               ?       # parallel to 
                                          # scattering vector
                                          # in transmission
_pd_spec_size_thick               ?       # parallel to 
                                          # scattering vector
                                          # in reflection
 
# The next five fields are character fields that describe the specimen.
 
_pd_spec_mounting                         # This field should be
                                          # used to give details of the 
                                          # container.
; ?
;
_pd_spec_mount_mode               ?       # options are 'reflection'
                                          # or 'transmission'
_pd_spec_shape                    ?       # options are 'cylinder' 
                                          # 'flat_sheet' or 'irregular'
_pd_char_particle_morphology      ?
_pd_char_colour                   ?       # use ICDD colour descriptions
 
# The following three fields describe the preparation of the specimen.
# The cooling rate is in K/min.  The pressure at which the sample was 
# prepared is in kPa.  The temperature of preparation is in K.        
 
_pd_prep_cool_rate                ?
_pd_prep_pressure                 ?
_pd_prep_temperature              ?
 
# The next four fields are normally only needed for transmission experiments.
 
_exptl_absorpt_coefficient_mu        ?
_exptl_absorpt_correction_type       ?
_exptl_absorpt_process_details       ?
_exptl_absorpt_correction_T_min      ?
_exptl_absorpt_correction_T_max      ?
 
#=============================================================================
 
# 7. EXPERIMENTAL DATA
 
_exptl_special_details
; ?
;
 
# The following item is used to identify the equipment used to record 
# the powder pattern when the diffractogram was measured at a laboratory 
# other than the authors' home institution, e.g. when neutron or synchrotron
# radiation is used.
 
_pd_instr_location
; ?
;
_pd_calibration_special_details           # description of the method used
                                          # to calibrate the instrument
; ?
;
 
_diffrn_ambient_temperature          ?
_diffrn_source           'spallation source'
_diffrn_source_target     ?  # Put here the type of target 
_diffrn_radiation_type   'TOF Neutron Diffraction' 
_diffrn_source_type       ?  # Put here the diffractometer and site 
 
_diffrn_radiation_monochromator      ?
_diffrn_measurement_device_type      ?
_diffrn_measurement_method           ?
_diffrn_detector_area_resol_mean     ? 
_diffrn_detector                     ?
_diffrn_detector_type                ? # make or model of detector
_pd_meas_scan_method      ?   # options are 'step', 'cont',
                              # 'tof', 'fixed' or
                              # 'disp' (= dispersive)
_pd_meas_special_details
;  ?
;
 
#  The following four items give details of the measured (not processed)
#  powder pattern.  Angles are in degrees.
 
_pd_meas_number_of_points         2667
_pd_meas_2theta_range_min         1001.14166
_pd_meas_2theta_range_max         18466.34766
_pd_meas_2theta_range_inc         5.187301
 
# The following three items are used for time-of-flight measurements only.
 
_pd_instr_dist_src/spec           ?
_pd_instr_dist_spec/detc          ?
_pd_meas_2theta_fixed             91.3000
 
#=============================================================================
 
# 8. REFINEMENT DATA
 
_refine_special_details
; ?
;
 
# Use the next field to give any special details about the fitting of the
# powder pattern.
 
_pd_proc_ls_special_details
; ?
;
 
# The next three items are given as text.
 
_pd_proc_ls_profile_function      ?
_pd_proc_ls_background_function   ?
_pd_proc_ls_pref_orient_corr
; ?
;
 
#  The following profile R-factors are NOT CORRECTED for background
#  The sum is extended to all non-excluded points.
#  These are the current CIF standard
 
_pd_proc_ls_prof_R_factor                3.0768
_pd_proc_ls_prof_wR_factor               3.7471
_pd_proc_ls_prof_wR_expected             1.5645
 
#  The following profile R-factors are CORRECTED for background
#  The sum is extended to all non-excluded points.
#  These items are not in the current CIF standard, but are defined above
 
_pd_proc_ls_prof_cR_factor               10.7347
_pd_proc_ls_prof_cwR_factor               9.8806
_pd_proc_ls_prof_cwR_expected             4.1254
 
#  The following items are not in the CIF standard, but are defined above
 
_pd_proc_ls_prof_chi2                 5.7364
_pd_proc_ls_prof_echi2                6.0641
 
#  Items related to LS refinement
 
_refine_ls_R_I_factor                 5.7026
_refine_ls_number_reflns                   693
_refine_ls_number_parameters                98
_refine_ls_number_restraints                 0
 
_pd_block_diffractogram_id        ?  # The id used for the block containing
                                     # the powder pattern profile (section 11)
 
# Give appropriate details in the next two text fields.
 
_pd_proc_info_excluded_regions    ?
_pd_proc_info_data_reduction      ?
 
# The following items are used to identify the programs used.
 
_computing_data_collection           ?
_computing_structure_solution        ?
_computing_structure_refinement      FULLPROF
_computing_molecular_graphics        ?
_computing_publication_material      ?
 
#=============================================================================
 
# 9. ATOMIC COORDINATES AND DISPLACEMENT PARAMETERS
 
loop_
    _atom_site_label
    _atom_site_fract_x
    _atom_site_fract_y
    _atom_site_fract_z
    _atom_site_U_iso_or_equiv
    _atom_site_occupancy
    _atom_site_adp_type
    _atom_site_type_symbol
 Ge1  0.00000  0.00000  0.00000  0.0004(6)  0.30000 Uiso Ge    
 Si1  0.00000  0.00000  0.00000  0.0004(6)  0.70000 Uiso Si    
 Al1  0.00000  0.00000  0.1663(3)  0.0057(11)  1.020(15) Uiso Al    
 Ce1  0.00000  0.00000  0.5813(5)  0.0017(5)  1.00000 Uiso Ce    
 
# Note: if the displacement parameters were refined anisotropically
# the U matrices should be given as for single-crystal studies.
 
#=============================================================================
 
# 10. DISTANCES AND ANGLES / MOLECULAR GEOMETRY 
 
_geom_special_details                ?
 


##############################################################################
###      FullProf-generated CIF output file  (version: May 2019)           ###
###      Template of CIF submission form for structure report              ###
##############################################################################
 
# This file has been generated using FullProf.2k taking one example of 
# structure report provided by Acta Cryst. It is given as a 'template' with 
# filled structural items. Many other items are left unfilled and it is the  
# responsibility of the user to properly fill or suppress them. In principle 
# all question marks '?' should be replaced by the appropriate text or 
# numerical value depending on the kind of CIF item. 
# See the document: cif_core.dic (URL: http://www.iucr.org) for details. 
 
# Please notify any error or suggestion to: 
#           Juan Rodriguez-Carvajal (jrc@ill.eu)
# Improvements will be progressively added as needed.
#      Date: 26/03/2026  Time: 10:40:37.191
 
 
#=============================================================================

data_CeAlSi0.7Ge0.3neutron
#CeAlGe  
 
# Definition of non standard CIF items (Reliability indices used in FULLPROF) 
 
loop_ 
_publ_manuscript_incl_extra_item
_publ_manuscript_incl_extra_info
_publ_manuscript_incl_extra_defn
#      Name                               Explanation                 Standard?
#     ------                              -----------                 ---------
 '_pd_proc_ls_prof_cR_factor'    'Prof. R-factor CORRECTED for background'   no
 '_pd_proc_ls_prof_cwR_factor'   'wProf.R-factor CORRECTED for background'   no
 '_pd_proc_ls_prof_cwR_expected' 'wProf.Expected CORRECTED for background'   no
 '_pd_proc_ls_prof_chi2'         'Chi-square for all considered points'      no
 '_pd_proc_ls_prof_echi2'        'Chi-2 for points with Bragg contribution'  no
#=============================================================================
 
# If more than one structure is reported, the remaining sections should be 
# completed per structure. For each data set, replace the '?' in the
# data_? line below by a unique identifier.
 
##############################################################################
###      FullProf-generated CIF output file  (version: May 2019)           ###
###      Template of CIF submission form for structure report              ###
##############################################################################
 
# This file has been generated using FullProf.2k taking one example of 
# structure report provided by Acta Cryst. It is given as a 'template' with 
# filled structural items. Many other items are left unfilled and it is the  
# responsibility of the user to properly fill or suppress them. In principle 
# all question marks '?' should be replaced by the appropriate text or 
# numerical value depending on the kind of CIF item. 
# See the document: cif_core.dic (URL: http://www.iucr.org) for details. 
 
# Please notify any error or suggestion to: 
#           Juan Rodriguez-Carvajal (jrc@ill.eu)
# Improvements will be progressively added as needed.
#      Date: 26/01/2026  Time: 11:33:11.780


 
#=============================================================================
 
# 5. CHEMICAL DATA
 
_chemical_name_systematic
; ?
;
_chemical_name_common             ?
_chemical_formula_moiety          ?
_chemical_formula_structural      ?
_chemical_formula_analytical      ?
_chemical_formula_iupac           ?
_chemical_formula_sum             ?
_chemical_formula_weight          ?
_chemical_melting_point           ?
_chemical_compound_source         ?       # for minerals and 
                                          # natural products
 
loop_
    _atom_type_symbol               
    _atom_type_scat_length_neutron      
    _atom_type_scat_source          
Ge     0.81850 V.F._Sears_Neutron_News_3_26_(1992)
Si     0.41490 V.F._Sears_Neutron_News_3_26_(1992)
Al     0.34490 V.F._Sears_Neutron_News_3_26_(1992)
Ce     0.48400 V.F._Sears_Neutron_News_3_26_(1992)
 
#=============================================================================
 
# 6. POWDER SPECIMEN AND CRYSTAL DATA
 
_symmetry_cell_setting                Tetragonal
_symmetry_space_group_name_H-M       'I 41 m d'
_symmetry_space_group_name_Hall      'I 4bw -2'
 
loop_
    _symmetry_equiv_pos_as_xyz
'x,y,z'
'-y,x+1/2,z+1/4'
'-x,y,z'
'-x,-y,z'
'-y,-x+1/2,z+1/4'
'y,-x+1/2,z+1/4'
'x,-y,z'
'y,x+1/2,z+1/4'
'x+1/2,y+1/2,z+1/2'
'-y+1/2,x,z+3/4'
'-x+1/2,y+1/2,z+1/2'
'-x+1/2,-y+1/2,z+1/2'
'-y+1/2,-x,z+3/4'
'y+1/2,-x,z+3/4'
'x+1/2,-y+1/2,z+1/2'
'y+1/2,x,z+3/4'
 
_cell_length_a                       4.25156(7)
_cell_length_b                       4.25156(7)
_cell_length_c                       14.6121(4)
_cell_angle_alpha                    90.0000
_cell_angle_beta                     90.0000
_cell_angle_gamma                    90.0000
_cell_volume                         264.126(10)
_cell_formula_units_Z                ?
_cell_measurement_temperature        ?
_cell_special_details
; ?
;
# The next three fields give the specimen dimensions in mm.  The equatorial
# plane contains the incident and diffracted beam.
 
_pd_spec_size_axial               ?       # perpendicular to 
                                          # equatorial plane
_pd_spec_size_equat               ?       # parallel to 
                                          # scattering vector
                                          # in transmission
_pd_spec_size_thick               ?       # parallel to 
                                          # scattering vector
                                          # in reflection
 
# The next five fields are character fields that describe the specimen.
 
_pd_spec_mounting                         # This field should be
                                          # used to give details of the 
                                          # container.
; ?
;
_pd_spec_mount_mode               ?       # options are 'reflection'
                                          # or 'transmission'
_pd_spec_shape                    ?       # options are 'cylinder' 
                                          # 'flat_sheet' or 'irregular'
_pd_char_particle_morphology      ?
_pd_char_colour                   ?       # use ICDD colour descriptions
 
# The following three fields describe the preparation of the specimen.
# The cooling rate is in K/min.  The pressure at which the sample was 
# prepared is in kPa.  The temperature of preparation is in K.        
 
_pd_prep_cool_rate                ?
_pd_prep_pressure                 ?
_pd_prep_temperature              ?
 
# The next four fields are normally only needed for transmission experiments.
 
_exptl_absorpt_coefficient_mu        ?
_exptl_absorpt_correction_type       ?
_exptl_absorpt_process_details       ?
_exptl_absorpt_correction_T_min      ?
_exptl_absorpt_correction_T_max      ?
 
#=============================================================================
 
# 7. EXPERIMENTAL DATA
 
_exptl_special_details
; ?
;
 
# The following item is used to identify the equipment used to record 
# the powder pattern when the diffractogram was measured at a laboratory 
# other than the authors' home institution, e.g. when neutron or synchrotron
# radiation is used.
 
_pd_instr_location
; ?
;
_pd_calibration_special_details           # description of the method used
                                          # to calibrate the instrument
; ?
;
 
_diffrn_ambient_temperature          ?
_diffrn_source           'spallation source'
_diffrn_source_target     ?  # Put here the type of target 
_diffrn_radiation_type   'TOF Neutron Diffraction' 
_diffrn_source_type       ?  # Put here the diffractometer and site 
 
_diffrn_radiation_monochromator      ?
_diffrn_measurement_device_type      ?
_diffrn_measurement_method           ?
_diffrn_detector_area_resol_mean     ? 
_diffrn_detector                     ?
_diffrn_detector_type                ? # make or model of detector
_pd_meas_scan_method      ?   # options are 'step', 'cont',
                              # 'tof', 'fixed' or
                              # 'disp' (= dispersive)
_pd_meas_special_details
;  ?
;
 
#  The following four items give details of the measured (not processed)
#  powder pattern.  Angles are in degrees.
 
_pd_meas_number_of_points         2667
_pd_meas_2theta_range_min         1001.14166
_pd_meas_2theta_range_max         18466.34766
_pd_meas_2theta_range_inc         5.187301
 
# The following three items are used for time-of-flight measurements only.
 
_pd_instr_dist_src/spec           ?
_pd_instr_dist_spec/detc          ?
_pd_meas_2theta_fixed             91.3000
 
#=============================================================================
 
# 8. REFINEMENT DATA
 
_refine_special_details
; ?
;
 
# Use the next field to give any special details about the fitting of the
# powder pattern.
 
_pd_proc_ls_special_details
; ?
;
 
# The next three items are given as text.
 
_pd_proc_ls_profile_function      ?
_pd_proc_ls_background_function   ?
_pd_proc_ls_pref_orient_corr
; ?
;
 
#  The following profile R-factors are NOT CORRECTED for background
#  The sum is extended to all non-excluded points.
#  These are the current CIF standard
 
_pd_proc_ls_prof_R_factor                3.0768
_pd_proc_ls_prof_wR_factor               3.7471
_pd_proc_ls_prof_wR_expected             1.5645
 
#  The following profile R-factors are CORRECTED for background
#  The sum is extended to all non-excluded points.
#  These items are not in the current CIF standard, but are defined above
 
_pd_proc_ls_prof_cR_factor               10.7347
_pd_proc_ls_prof_cwR_factor               9.8806
_pd_proc_ls_prof_cwR_expected             4.1254
 
#  The following items are not in the CIF standard, but are defined above
 
_pd_proc_ls_prof_chi2                 5.7364
_pd_proc_ls_prof_echi2                6.0641
 
#  Items related to LS refinement
 
_refine_ls_R_I_factor                 5.7026
_refine_ls_number_reflns                   693
_refine_ls_number_parameters                98
_refine_ls_number_restraints                 0
 
_pd_block_diffractogram_id        ?  # The id used for the block containing
                                     # the powder pattern profile (section 11)
 
# Give appropriate details in the next two text fields.
 
_pd_proc_info_excluded_regions    ?
_pd_proc_info_data_reduction      ?
 
# The following items are used to identify the programs used.
 
_computing_data_collection           ?
_computing_structure_solution        ?
_computing_structure_refinement      FULLPROF
_computing_molecular_graphics        ?
_computing_publication_material      ?
 
#=============================================================================
 
# 9. ATOMIC COORDINATES AND DISPLACEMENT PARAMETERS
 
loop_
    _atom_site_label
    _atom_site_fract_x
    _atom_site_fract_y
    _atom_site_fract_z
    _atom_site_U_iso_or_equiv
    _atom_site_occupancy
    _atom_site_adp_type
    _atom_site_type_symbol
 Ge1  0.00000  0.00000  0.00000  0.0004(6)  0.30000 Uiso Ge    
 Si1  0.00000  0.00000  0.00000  0.0004(6)  0.70000 Uiso Si    
 Al1  0.00000  0.00000  0.1663(3)  0.0057(11)  1.020(15) Uiso Al    
 Ce1  0.00000  0.00000  0.5813(5)  0.0017(5)  1.00000 Uiso Ce    
 
# Note: if the displacement parameters were refined anisotropically
# the U matrices should be given as for single-crystal studies.
 
#=============================================================================
 
# 10. DISTANCES AND ANGLES / MOLECULAR GEOMETRY 
 
_geom_special_details                ?
 
loop_
    _geom_bond_atom_site_label_1  
    _geom_bond_atom_site_label_2  
    _geom_bond_site_symmetry_1    
    _geom_bond_site_symmetry_2    
    _geom_bond_distance           
    _geom_bond_publ_flag          
    ?   ?   ?   ?   ?   ?
 
loop_
    _geom_contact_atom_site_label_1 
    _geom_contact_atom_site_label_2 
    _geom_contact_distance          
    _geom_contact_site_symmetry_1   
    _geom_contact_site_symmetry_2   
    _geom_contact_publ_flag         
    ?   ?   ?   ?   ?   ?
 
loop_
_geom_angle_atom_site_label_1 
_geom_angle_atom_site_label_2 
_geom_angle_atom_site_label_3 
_geom_angle_site_symmetry_1   
_geom_angle_site_symmetry_2   
_geom_angle_site_symmetry_3   
_geom_angle                   
_geom_angle_publ_flag         
?   ?   ?   ?   ?   ?   ?   ?
 
loop_
_geom_torsion_atom_site_label_1 
_geom_torsion_atom_site_label_2 
_geom_torsion_atom_site_label_3 
_geom_torsion_atom_site_label_4 
_geom_torsion_site_symmetry_1   
_geom_torsion_site_symmetry_2   
_geom_torsion_site_symmetry_3   
_geom_torsion_site_symmetry_4   
_geom_torsion                   
_geom_torsion_publ_flag         
?   ?   ?   ?   ?   ?   ?   ?   ?   ?
 
loop_
_geom_hbond_atom_site_label_D 
_geom_hbond_atom_site_label_H 
_geom_hbond_atom_site_label_A 
_geom_hbond_site_symmetry_D   
_geom_hbond_site_symmetry_H   
_geom_hbond_site_symmetry_A   
_geom_hbond_distance_DH       
_geom_hbond_distance_HA       
_geom_hbond_distance_DA       
_geom_hbond_angle_DHA         
_geom_hbond_publ_flag         
?   ?   ?   ?   ?   ?   ?   ?   ?   ?   ?
 
#=============================================================================
 
#=============================================================================
# Additional structures (last six sections and associated data_? identifiers) 
# may be added at this point.                                                 
#=============================================================================
 
# The following lines are used to test the character set of files sent by     
# network email or other means. They are not part of the CIF data set.        
# abcdefghijklmnopqrstuvwxyzABCDEFGHIJKLMNOPQRSTUVWXYZ0123456789              
# !@#$%^&*()_+{}:"~<>?|\-=[];'`,./ 
