# Supplementary material for: Structural and magnetic investigations of the Weyl semimetal family CeAlSi1–xGex
Source: Acta Crystallogr B Struct Sci Cryst Eng Mater. 2026 Apr 7;82(Pt 3):250–7. doi: 10.1107/S2052520626002635 (PMC13238493; doi:10.1107/S2052520626002635)
Supplement: Supplementary file 2 [file b-82-00250-CeAlSisup2.rtv]

######################################################################
data_CeAlSi

_pd_block_id      CeAlSi

_pd_meas_2theta_range_min  10.00380
_pd_meas_2theta_range_max  89.98046
_pd_meas_2theta_range_inc  0.01313
_pd_proc_2theta_range_min  9.97554
_pd_proc_2theta_range_max  89.95220
_pd_proc_2theta_range_inc  0.01313
_pd_proc_number_of_points  6092

loop_
   _pd_meas_intensity_total
   _pd_calc_intensity_total
   _pd_proc_intensity_bkg_calc
   _pd_proc_ls_weight
  287          254.63333    254.63333   0.00348432 
  304          254.3738     254.3738    0.00328947 
  298          254.11456    254.11456   0.0033557 
  284          253.85561    253.85561   0.00352113 
  267          253.59696    253.59696   0.00374532 
  246          253.3386     253.3386    0.00406504 
  257          253.08054    253.08054   0.00389105 
  265          252.82277    252.82277   0.00377358 
  297          252.5653     252.5653    0.003367  
  280          252.30811    252.30811   0.00357143 
  280          252.05123    252.05123   0.00357143 
  283          251.79463    251.79463   0.00353357 
  281          251.53833    251.53833   0.00355872 
  262          251.28232    251.28232   0.00381679 
  245          251.0266     251.0266    0.00408163 
  289          250.77118    250.77118   0.00346021 
  260          250.51604    250.51604   0.00384615 
  293          250.2612     250.2612    0.00341297 
  249          250.00665    250.00665   0.00401606 
  224          249.75239    249.75239   0.00446429 
  260          249.49842    249.49842   0.00384615 
  286          249.24475    249.24475   0.0034965 
  278          248.99136    248.99136   0.00359712 
  272          248.73826    248.73826   0.00367647 
  261          248.48545    248.48545   0.00383142 
  271          248.23293    248.23293   0.00369004 
  282          247.9807     247.9807    0.0035461 
  250          247.72876    247.72876   0.004     
  256          247.47711    247.47711   0.00390625 
  241          247.22575    247.22575   0.00414938 
  279          246.97468    246.97468   0.00358423 
  261          246.72389    246.72389   0.00383142 
  241          246.47339    246.47339   0.00414938 
  243          246.22318    246.22318   0.00411523 
  263          245.97326    245.97326   0.00380228 
  268          245.72362    245.72362   0.00373134 
  264          245.47428    245.47428   0.00378788 
  259          245.22521    245.22521   0.003861  
  267          244.97644    244.97644   0.00374532 
  232          244.72795    244.72795   0.00431034 
  295          244.47974    244.47974   0.00338983 
  290          244.23183    244.23183   0.00344828 
  276          243.98419    243.98419   0.00362319 
  247          243.73685    243.73685   0.00404858 
  289          243.48978    243.48978   0.00346021 
  238          243.243      243.243     0.00420168 
  260          242.99651    242.99651   0.00384615 
  277          242.7503     242.7503    0.00361011 
  260          242.50438    242.50438   0.00384615 
  262          242.25874    242.25874   0.00381679 
  269          242.01338    242.01338   0.00371747 
  242          241.7683     241.7683    0.00413223 
  259          241.52351    241.52351   0.003861  
  220          241.279      241.279     0.00454545 
  234          241.03478    241.03478   0.0042735 
  260          240.79083    240.79083   0.00384615 
  259          240.54717    240.54717   0.003861  
  288          240.30379    240.30379   0.00347222 
  250          240.06069    240.06069   0.004     
  256          239.81787    239.81787   0.00390625 
  262          239.57534    239.57534   0.00381679 
  249          239.33308    239.33308   0.00401606 
  261          239.09111    239.09111   0.00383142 
  250          238.84941    238.84941   0.004     
  256          238.608      238.608     0.00390625 
  243          238.36686    238.36686   0.00411523 
  257          238.12601    238.12601   0.00389105 
  237          237.88543    237.88543   0.00421941 
  277          237.64514    237.64514   0.00361011 
  237          237.40512    237.40512   0.00421941 
  235          237.16538    237.16538   0.00425532 
  241          236.92592    236.92592   0.00414938 
  246          236.68674    236.68674   0.00406504 
  257          236.44783    236.44783   0.00389105 
  243          236.20921    236.20921   0.00411523 
  256          235.97086    235.97086   0.00390625 
  231          235.73279    235.73279   0.004329  
  231          235.49499    235.49499   0.004329  
  280          235.25747    235.25747   0.00357143 
  274          235.02023    235.02023   0.00364964 
  224          234.78327    234.78327   0.00446429 
  221          234.54658    234.54658   0.00452489 
  246          234.31017    234.31017   0.00406504 
  228          234.07403    234.07403   0.00438596 
  246          233.83817    233.83817   0.00406504 
  259          233.60258    233.60258   0.003861  
  240          233.36727    233.36727   0.00416667 
  241          233.13223    233.13223   0.00414938 
  226          232.89747    232.89747   0.00442478 
  262          232.66298    232.66298   0.00381679 
  217          232.42876    232.42876   0.00460829 
  241          232.19482    232.19482   0.00414938 
  239          231.96115    231.96115   0.0041841 
  266          231.72776    231.72776   0.0037594 
  220          231.49464    231.49464   0.00454545 
  257          231.26179    231.26179   0.00389105 
  234          231.02921    231.02921   0.0042735 
  230          230.79691    230.79691   0.00434783 
  223          230.56487    230.56487   0.0044843 
  218          230.33311    230.33311   0.00458716 
  216          230.10162    230.10162   0.00462963 
  213          229.87041    229.87041   0.00469484 
  227          229.63946    229.63946   0.00440529 
  225          229.40878    229.40878   0.00444444 
  227          229.17838    229.17838   0.00440529 
  226          228.94825    228.94825   0.00442478 
  251          228.71838    228.71838   0.00398406 
  210          228.48879    228.48879   0.0047619 
  211          228.25946    228.25946   0.00473934 
  224          228.03041    228.03041   0.00446429 
  238          227.80162    227.80162   0.00420168 
  244          227.5731     227.5731    0.00409836 
  233          227.34485    227.34485   0.00429185 
  231          227.11687    227.11687   0.004329  
  217          226.88916    226.88916   0.00460829 
  234          226.66172    226.66172   0.0042735 
  235          226.43454    226.43454   0.00425532 
  221          226.20764    226.20764   0.00452489 
  225          225.98099    225.98099   0.00444444 
  233          225.75462    225.75462   0.00429185 
  225          225.52851    225.52851   0.00444444 
  222          225.30267    225.30267   0.0045045 
  232          225.0771     225.0771    0.00431034 
  240          224.85179    224.85179   0.00416667 
  196          224.62675    224.62675   0.00510204 
  217          224.40197    224.40197   0.00460829 
  257          224.17746    224.17746   0.00389105 
  228          223.95322    223.95322   0.00438596 
  201          223.72924    223.72924   0.00497512 
  203          223.50552    223.50552   0.00492611 
  210          223.28207    223.28207   0.0047619 
  224          223.05889    223.05889   0.00446429 
  232          222.83596    222.83596   0.00431034 
  245          222.61331    222.61331   0.00408163 
  238          222.39091    222.39091   0.00420168 
  231          222.16878    222.16878   0.004329  
  214          221.94691    221.94691   0.0046729 
  203          221.72531    221.72531   0.00492611 
  235          221.50396    221.50396   0.00425532 
  213          221.28288    221.28288   0.00469484 
  244          221.06206    221.06206   0.00409836 
  218          220.84151    220.84151   0.00458716 
  234          220.62122    220.62122   0.0042735 
  238          220.40118    220.40118   0.00420168 
  235          220.18141    220.18141   0.00425532 
  213          219.9619     219.9619    0.00469484 
  215          219.74265    219.74265   0.00465116 
  215          219.52366    219.52366   0.00465116 
  237          219.30494    219.30494   0.00421941 
  216          219.08647    219.08647   0.00462963 
  222          218.86826    218.86826   0.0045045 
  238          218.65031    218.65031   0.00420168 
  232          218.43262    218.43262   0.00431034 
  243          218.21519    218.21519   0.00411523 
  233          217.99802    217.99802   0.00429185 
  223          217.78111    217.78111   0.0044843 
  207          217.56446    217.56446   0.00483092 
  239          217.34806    217.34806   0.0041841 
  228          217.13193    217.13193   0.00438596 
  246          216.91605    216.91605   0.00406504 
  231          216.70043    216.70043   0.004329  
  217          216.48506    216.48506   0.00460829 
  245          216.26996    216.26996   0.00408163 
  210          216.05511    216.05511   0.0047619 
  217          215.84052    215.84052   0.00460829 
  208          215.62618    215.62618   0.00480769 
  237          215.4121     215.4121    0.00421941 
  220          215.19828    215.19828   0.00454545 
  230          214.98471    214.98471   0.00434783 
  219          214.7714     214.7714    0.00456621 
  259          214.55834    214.55834   0.003861  
  230          214.34554    214.34554   0.00434783 
  196          214.13299    214.13299   0.00510204 
  242          213.9207     213.9207    0.00413223 
  228          213.70866    213.70866   0.00438596 
  208          213.49688    213.49688   0.00480769 
  223          213.28535    213.28535   0.0044843 
  209          213.07408    213.07408   0.00478469 
  207          212.86306    212.86306   0.00483092 
  205          212.65229    212.65229   0.00487805 
  205          212.44177    212.44177   0.00487805 
  218          212.23151    212.23151   0.00458716 
  232          212.0215     212.0215    0.00431034 
  237          211.81175    211.81175   0.00421941 
  187          211.60224    211.60224   0.00534759 
  236          211.39299    211.39299   0.00423729 
  218          211.18399    211.18399   0.00458716 
  197          210.97524    210.97524   0.00507614 
  189          210.76674    210.76674   0.00529101 
  209          210.5585     210.5585    0.00478469 
  203          210.3505     210.3505    0.00492611 
  236          210.14275    210.14275   0.00423729 
  198          209.93526    209.93526   0.00505051 
  219          209.72802    209.72802   0.00456621 
  188          209.52102    209.52102   0.00531915 
  218          209.31428    209.31428   0.00458716 
  183          209.10778    209.10778   0.00546448 
  181          208.90154    208.90154   0.00552486 
  216          208.69554    208.69554   0.00462963 
  195          208.48979    208.48979   0.00512821 
  224          208.28429    208.28429   0.00446429 
  197          208.07904    208.07904   0.00507614 
  218          207.87404    207.87404   0.00458716 
  248          207.66929    207.66929   0.00403226 
  223          207.46478    207.46478   0.0044843 
  207          207.26052    207.26052   0.00483092 
  219          207.05651    207.05651   0.00456621 
  223          206.85275    206.85275   0.0044843 
  232          206.64923    206.64923   0.00431034 
  211          206.44596    206.44596   0.00473934 
  224          206.24294    206.24294   0.00446429 
  206          206.04016    206.04016   0.00485437 
  227          205.83763    205.83763   0.00440529 
  227          205.63534    205.63534   0.00440529 
  207          205.4333     205.4333    0.00483092 
  208          205.2315     205.2315    0.00480769 
  200          205.02995    205.02995   0.005     
  214          204.82865    204.82865   0.0046729 
  213          204.62759    204.62759   0.00469484 
  186          204.42677    204.42677   0.00537634 
  214          204.2262     204.2262    0.0046729 
  170          204.02587    204.02587   0.00588235 
  199          203.82579    203.82579   0.00502513 
  217          203.62595    203.62595   0.00460829 
  209          203.42635    203.42635   0.00478469 
  192          203.227      203.227     0.00520833 
  212          203.02789    203.02789   0.00471698 
  208          202.82902    202.82902   0.00480769 
  214          202.6304     202.6304    0.0046729 
  186          202.43201    202.43201   0.00537634 
  226          202.23387    202.23387   0.00442478 
  193          202.03597    202.03597   0.00518135 
  202          201.83832    201.83832   0.0049505 
  205          201.6409     201.6409    0.00487805 
  235          201.44373    201.44373   0.00425532 
  192          201.24679    201.24679   0.00520833 
  206          201.0501     201.0501    0.00485437 
  185          200.85365    200.85365   0.00540541 
  202          200.65743    200.65743   0.0049505 
  206          200.46146    200.46146   0.00485437 
  194          200.26573    200.26573   0.00515464 
  183          200.07024    200.07024   0.00546448 
  203          199.87498    199.87498   0.00492611 
  201          199.67997    199.67997   0.00497512 
  219          199.4852     199.4852    0.00456621 
  183          199.29066    199.29066   0.00546448 
  227          199.09636    199.09636   0.00440529 
  203          198.9023     198.9023    0.00492611 
  202          198.70848    198.70848   0.0049505 
  209          198.5149     198.5149    0.00478469 
  206          198.32155    198.32155   0.00485437 
  201          198.12845    198.12845   0.00497512 
  186          197.93558    197.93558   0.00537634 
  181          197.74294    197.74294   0.00552486 
  187          197.55055    197.55055   0.00534759 
  191          197.35839    197.35839   0.0052356 
  191          197.16646    197.16646   0.0052356 
  198          196.97478    196.97478   0.00505051 
  205          196.78333    196.78333   0.00487805 
  186          196.59211    196.59211   0.00537634 
  198          196.40113    196.40113   0.00505051 
  203          196.21039    196.21039   0.00492611 
  195          196.01988    196.01988   0.00512821 
  218          195.8296     195.8296    0.00458716 
  197          195.63956    195.63956   0.00507614 
  174          195.44976    195.44976   0.00574713 
  193          195.26019    195.26019   0.00518135 
  167          195.07085    195.07085   0.00598802 
  180          194.88175    194.88175   0.00555556 
  204          194.69288    194.69288   0.00490196 
  206          194.50424    194.50424   0.00485437 
  200          194.31584    194.31584   0.005     
  179          194.12767    194.12767   0.00558659 
  186          193.93973    193.93973   0.00537634 
  206          193.75203    193.75203   0.00485437 
  202          193.56456    193.56456   0.0049505 
  180          193.37732    193.37732   0.00555556 
  187          193.19031    193.19031   0.00534759 
  186          193.00354    193.00354   0.00537634 
  198          192.81699    192.81699   0.00505051 
  194          192.63068    192.63068   0.00515464 
  205          192.4446     192.4446    0.00487805 
  196          192.25875    192.25875   0.00510204 
  187          192.07313    192.07313   0.00534759 
  203          191.88774    191.88774   0.00492611 
  174          191.70258    191.70258   0.00574713 
  182          191.51765    191.51765   0.00549451 
  200          191.33295    191.33295   0.005     
  196          191.14848    191.14848   0.00510204 
  173          190.96424    190.96424   0.00578035 
  188          190.78022    190.78022   0.00531915 
  185          190.59644    190.59644   0.00540541 
  176          190.41289    190.41289   0.00568182 
  179          190.22956    190.22956   0.00558659 
  171          190.04647    190.04647   0.00584795 
  218          189.8636     189.8636    0.00458716 
  166          189.68096    189.68096   0.0060241 
  190          189.49854    189.49854   0.00526316 
  151          189.31636    189.31636   0.00662252 
  171          189.1344     189.1344    0.00584795 
  210          188.95267    188.95267   0.0047619 
  203          188.77116    188.77116   0.00492611 
  224          188.58989    188.58989   0.00446429 
  181          188.40883    188.40883   0.00552486 
  194          188.22801    188.22801   0.00515464 
  193          188.04741    188.04741   0.00518135 
  190          187.86704    187.86704   0.00526316 
  183          187.68689    187.68689   0.00546448 
  187          187.50697    187.50697   0.00534759 
  169          187.32727    187.32727   0.00591716 
  194          187.1478     187.1478    0.00515464 
  182          186.96855    186.96855   0.00549451 
  190          186.78953    186.78953   0.00526316 
  192          186.61073    186.61073   0.00520833 
  174          186.43216    186.43216   0.00574713 
  173          186.25381    186.25381   0.00578035 
  193          186.07568    186.07568   0.00518135 
  191          185.89778    185.89778   0.0052356 
  179          185.7201     185.7201    0.00558659 
  203          185.54265    185.54265   0.00492611 
  183          185.36541    185.36541   0.00546448 
  177          185.1884     185.1884    0.00564972 
  170          185.01161    185.01161   0.00588235 
  171          184.83505    184.83505   0.00584795 
  173          184.65871    184.65871   0.00578035 
  202          184.48258    184.48258   0.0049505 
  184          184.30668    184.30668   0.00543478 
  182          184.13101    184.13101   0.00549451 
  167          183.95555    183.95555   0.00598802 
  171          183.78031    183.78031   0.00584795 
  180          183.6053     183.6053    0.00555556 
  174          183.4305     183.4305    0.00574713 
  170          183.25593    183.25593   0.00588235 
  191          183.08157    183.08157   0.0052356 
  182          182.90744    182.90744   0.00549451 
  190          182.73353    182.73353   0.00526316 
  183          182.55983    182.55983   0.00546448 
  179          182.38636    182.38636   0.00558659 
  154          182.2131     182.2131    0.00649351 
  190          182.04006    182.04006   0.00526316 
  185          181.86725    181.86725   0.00540541 
  184          181.69465    181.69465   0.00543478 
  171          181.52227    181.52227   0.00584795 
  182          181.3501     181.3501    0.00549451 
  163          181.17816    181.17816   0.00613497 
  185          181.00643    181.00643   0.00540541 
  211          180.83492    180.83492   0.00473934 
  149          180.66363    180.66363   0.00671141 
  185          180.49256    180.49256   0.00540541 
  163          180.3217     180.3217    0.00613497 
  184          180.15106    180.15106   0.00543478 
  184          179.98063    179.98063   0.00543478 
  180          179.81043    179.81043   0.00555556 
  176          179.64043    179.64043   0.00568182 
  164          179.47066    179.47066   0.00609756 
  183          179.3011     179.3011    0.00546448 
  185          179.13175    179.13175   0.00540541 
  196          178.96262    178.96262   0.00510204 
  172          178.79371    178.79371   0.00581395 
  164          178.62501    178.62501   0.00609756 
  191          178.45652    178.45652   0.0052356 
  177          178.28825    178.28825   0.00564972 
  178          178.1202     178.1202    0.00561798 
  162          177.95236    177.95236   0.00617284 
  181          177.78473    177.78473   0.00552486 
  177          177.61732    177.61732   0.00564972 
  171          177.45012    177.45012   0.00584795 
  173          177.28313    177.28313   0.00578035 
  158          177.11636    177.11636   0.00632911 
  173          176.94979    176.94979   0.00578035 
  186          176.78345    176.78345   0.00537634 
  165          176.61731    176.61731   0.00606061 
  187          176.45139    176.45139   0.00534759 
  171          176.28568    176.28568   0.00584795 
  165          176.12018    176.12018   0.00606061 
  176          175.95489    175.95489   0.00568182 
  160          175.78981    175.78981   0.00625   
  154          175.62495    175.62495   0.00649351 
  160          175.46029    175.46029   0.00625   
  172          175.29585    175.29585   0.00581395 
  174          175.13162    175.13162   0.00574713 
  179          174.9676     174.9676    0.00558659 
  165          174.80379    174.80379   0.00606061 
  174          174.64019    174.64019   0.00574713 
  179          174.4768     174.4768    0.00558659 
  164          174.31361    174.31361   0.00609756 
  178          174.15064    174.15064   0.00561798 
  142          173.98788    173.98788   0.00704225 
  183          173.82533    173.82533   0.00546448 
  176          173.66298    173.66298   0.00568182 
  191          173.50085    173.50085   0.0052356 
  183          173.33892    173.33892   0.00546448 
  157          173.1772     173.1772    0.00636943 
  166          173.01569    173.01569   0.0060241 
  148          172.85439    172.85439   0.00675676 
  172          172.69329    172.69329   0.00581395 
  146          172.5324     172.5324    0.00684932 
  181          172.37172    172.37172   0.00552486 
  157          172.21125    172.21125   0.00636943 
  159          172.05099    172.05099   0.00628931 
  180          171.89093    171.89093   0.00555556 
  183          171.73107    171.73107   0.00546448 
  188          171.57143    171.57143   0.00531915 
  173          171.41199    171.41199   0.00578035 
  189          171.25275    171.25275   0.00529101 
  161          171.09372    171.09372   0.00621118 
  174          170.9349     170.9349    0.00574713 
  143          170.77628    170.77628   0.00699301 
  149          170.61787    170.61787   0.00671141 
  179          170.45966    170.45966   0.00558659 
  158          170.30166    170.30166   0.00632911 
  169          170.14386    170.14386   0.00591716 
  173          169.98627    169.98627   0.00578035 
  173          169.82888    169.82888   0.00578035 
  165          169.6717     169.6717    0.00606061 
  162          169.51471    169.51471   0.00617284 
  151          169.35794    169.35794   0.00662252 
  155          169.20136    169.20136   0.00645161 
  161          169.04499    169.04499   0.00621118 
  173          168.88882    168.88882   0.00578035 
  162          168.73286    168.73286   0.00617284 
  142          168.57709    168.57709   0.00704225 
  143          168.42153    168.42153   0.00699301 
  147          168.26617    168.26617   0.00680272 
  149          168.11102    168.11102   0.00671141 
  143          167.95606    167.95606   0.00699301 
  174          167.80131    167.80131   0.00574713 
  157          167.64676    167.64676   0.00636943 
  150          167.49241    167.49241   0.00666667 
  152          167.33826    167.33826   0.00657895 
  144          167.18431    167.18431   0.00694444 
  152          167.03057    167.03057   0.00657895 
  189          166.87702    166.87702   0.00529101 
  164          166.72367    166.72367   0.00609756 
  185          166.57053    166.57053   0.00540541 
  152          166.41758    166.41758   0.00657895 
  174          166.26483    166.26483   0.00574713 
  165          166.11229    166.11229   0.00606061 
  156          165.95994    165.95994   0.00641026 
  143          165.80779    165.80779   0.00699301 
  161          165.65584    165.65584   0.00621118 
  174          165.50409    165.50409   0.00574713 
  166          165.35254    165.35254   0.0060241 
  171          165.20118    165.20118   0.00584795 
  165          165.05003    165.05003   0.00606061 
  151          164.89907    164.89907   0.00662252 
  159          164.74831    164.74831   0.00628931 
  159          164.59775    164.59775   0.00628931 
  186          164.44738    164.44738   0.00537634 
  150          164.29722    164.29722   0.00666667 
  174          164.14725    164.14725   0.00574713 
  127          163.99747    163.99747   0.00787402 
  162          163.8479     163.8479    0.00617284 
  154          163.69851    163.69851   0.00649351 
  161          163.54933    163.54933   0.00621118 
  157          163.40034    163.40034   0.00636943 
  172          163.25155    163.25155   0.00581395 
  148          163.10295    163.10295   0.00675676 
  139          162.95455    162.95455   0.00719424 
  182          162.80635    162.80635   0.00549451 
  140          162.65834    162.65834   0.00714286 
  160          162.51052    162.51052   0.00625   
  162          162.3629     162.3629    0.00617284 
  155          162.21547    162.21547   0.00645161 
  158          162.06824    162.06824   0.00632911 
  170          161.9212     161.9212    0.00588235 
  150          161.77436    161.77436   0.00666667 
  160          161.62771    161.62771   0.00625   
  170          161.48125    161.48125   0.00588235 
  161          161.33499    161.33499   0.00621118 
  167          161.18892    161.18892   0.00598802 
  127          161.04304    161.04304   0.00787402 
  164          160.89736    160.89736   0.00609756 
  160          160.75187    160.75187   0.00625   
  143          160.60657    160.60657   0.00699301 
  151          160.46146    160.46146   0.00662252 
  144          160.31655    160.31655   0.00694444 
  153          160.17183    160.17183   0.00653595 
  146          160.02729    160.02729   0.00684932 
  143          159.88296    159.88296   0.00699301 
  152          159.73881    159.73881   0.00657895 
  181          159.59485    159.59485   0.00552486 
  184          159.45109    159.45109   0.00543478 
  173          159.30751    159.30751   0.00578035 
  166          159.16413    159.16413   0.0060241 
  142          159.02093    159.02093   0.00704225 
  130          158.87793    158.87793   0.00769231 
  162          158.73512    158.73512   0.00617284 
  169          158.59249    158.59249   0.00591716 
  165          158.45006    158.45006   0.00606061 
  144          158.30781    158.30781   0.00694444 
  142          158.16576    158.16576   0.00704225 
  140          158.02389    158.02389   0.00714286 
  170          157.88222    157.88222   0.00588235 
  154          157.74073    157.74073   0.00649351 
  144          157.59943    157.59943   0.00694444 
  164          157.45832    157.45832   0.00609756 
  157          157.31739    157.31739   0.00636943 
  151          157.17666    157.17666   0.00662252 
  133          157.03611    157.03611   0.0075188 
  140          156.89575    156.89575   0.00714286 
  150          156.75558    156.75558   0.00666667 
  160          156.61559    156.61559   0.00625   
  142          156.47579    156.47579   0.00704225 
  152          156.33618    156.33618   0.00657895 
  144          156.19676    156.19676   0.00694444 
  168          156.05752    156.05752   0.00595238 
  164          155.91847    155.91847   0.00609756 
  152          155.7796     155.7796    0.00657895 
  139          155.64092    155.64092   0.00719424 
  155          155.50243    155.50243   0.00645161 
  144          155.36412    155.36412   0.00694444 
  136          155.226      155.226     0.00735294 
  175          155.08806    155.08806   0.00571429 
  170          154.95031    154.95031   0.00588235 
  146          154.81274    154.81274   0.00684932 
  156          154.67536    154.67536   0.00641026 
  167          154.53816    154.53816   0.00598802 
  152          154.40114    154.40114   0.00657895 
  122          154.26431    154.26431   0.00819672 
  145          154.12767    154.12767   0.00689655 
  142          153.99121    153.99121   0.00704225 
  137          153.85493    153.85493   0.00729927 
  152          153.71883    153.71883   0.00657895 
  152          153.58292    153.58292   0.00657895 
  142          153.44719    153.44719   0.00704225 
  133          153.31164    153.31164   0.0075188 
  153          153.17628    153.17628   0.00653595 
  156          153.0411     153.0411    0.00641026 
  150          152.9061     152.9061    0.00666667 
  157          152.77128    152.77128   0.00636943 
  166          152.63665    152.63665   0.0060241 
  165          152.5022     152.5022    0.00606061 
  144          152.36792    152.36792   0.00694444 
  149          152.23383    152.23383   0.00671141 
  142          152.09993    152.09993   0.00704225 
  144          152.05858    151.9662    0.00694444 
  172          151.92555    151.83265   0.00581395 
  178          151.7927     151.69928   0.00561798 
  144          151.66004    151.5661    0.00694444 
  134          151.5653     151.43309   0.00746269 
  155          151.43321    151.30027   0.00645161 
  128          151.30132    151.16762   0.0078125 
  163          151.16961    151.03516   0.00613497 
  149          151.03808    150.90287   0.00671141 
  166          150.90674    150.77076   0.0060241 
  144          150.77559    150.63884   0.00694444 
  136          150.64462    150.50709   0.00735294 
  152          150.51384    150.37552   0.00657895 
  144          150.38324    150.24413   0.00694444 
  145          150.25283    150.11291   0.00689655 
  133          150.12261    149.98188   0.0075188 
  158          149.99257    149.85102   0.00632911 
  158          149.86271    149.72035   0.00632911 
  143          149.73304    149.58985   0.00699301 
  160          149.60356    149.45952   0.00625   
  160          149.47426    149.32938   0.00625   
  133          149.34514    149.19941   0.0075188 
  132          149.21621    149.06962   0.00757576 
  144          149.08746    148.94001   0.00694444 
  154          148.9589     148.81057   0.00649351 
  141          148.83052    148.68131   0.0070922 
  152          148.70233    148.55222   0.00657895 
  155          148.57432    148.42332   0.00645161 
  132          148.44649    148.29458   0.00757576 
  162          148.31885    148.16603   0.00617284 
  158          148.19139    148.03765   0.00632911 
  117          148.06412    147.90944   0.00854701 
  128          147.93703    147.78141   0.0078125 
  152          147.81012    147.65356   0.00657895 
  149          147.6834     147.52588   0.00671141 
  135          147.55686    147.39837   0.00740741 
  124          147.43051    147.27104   0.00806452 
  143          147.30434    147.14389   0.00699301 
  153          147.17835    147.0169    0.00653595 
  146          147.05254    146.8901    0.00684932 
  152          146.92692    146.76346   0.00657895 
  158          146.80148    146.637     0.00632911 
  155          146.67622    146.51072   0.00645161 
  140          146.55115    146.3846    0.00714286 
  157          146.42626    146.25866   0.00636943 
  167          146.30156    146.1329    0.00598802 
  131          146.17703    146.0073    0.00763359 
  114          146.05269    145.88188   0.00877193 
  144          145.92853    145.75663   0.00694444 
  163          145.80456    145.63155   0.00613497 
  142          145.68077    145.50665   0.00704225 
  149          145.55716    145.38192   0.00671141 
  155          145.43373    145.25735   0.00645161 
  149          145.31048    145.13297   0.00671141 
  146          145.18742    145.00875   0.00684932 
  127          145.06454    144.8847    0.00787402 
  138          144.94185    144.76083   0.00724638 
  136          144.81933    144.63712   0.00735294 
  131          144.697      144.51359   0.00763359 
  148          144.57485    144.39022   0.00675676 
  144          144.45288    144.26703   0.00694444 
  152          144.3311     144.14401   0.00657895 
  144          144.2095     144.02115   0.00694444 
  136          144.08808    143.89847   0.00735294 
  123          143.96684    143.77596   0.00813008 
  139          143.84579    143.65361   0.00719424 
  144          143.72491    143.53144   0.00694444 
  118          143.60422    143.40943   0.00847458 
  137          143.48372    143.2876    0.00729927 
  142          143.36339    143.16593   0.00704225 
  137          143.24325    143.04443   0.00729927 
  139          143.12329    142.9231    0.00719424 
  153          143.00351    142.80194   0.00653595 
  134          142.88392    142.68094   0.00746269 
  161          142.76451    142.56012   0.00621118 
  146          142.64528    142.43946   0.00684932 
  133          142.52623    142.31897   0.0075188 
  151          142.40736    142.19864   0.00662252 
  125          142.28868    142.07849   0.008     
  148          142.17018    141.9585    0.00675676 
  132          142.05187    141.83868   0.00757576 
  122          141.93374    141.71902   0.00819672 
  142          141.81579    141.59953   0.00704225 
  137          141.69802    141.48021   0.00729927 
  134          141.58043    141.36105   0.00746269 
  135          141.46303    141.24206   0.00740741 
  157          141.34582    141.12324   0.00636943 
  131          141.22878    141.00458   0.00763359 
  125          141.11193    140.88609   0.008     
  157          140.99526    140.76776   0.00636943 
  154          140.87878    140.6496    0.00649351 
  146          140.76248    140.5316    0.00684932 
  148          140.64636    140.41377   0.00675676 
  126          140.53043    140.2961    0.00793651 
  111          140.41468    140.1786    0.00900901 
  154          140.29911    140.06126   0.00649351 
  140          140.18373    139.94408   0.00714286 
  136          140.06854    139.82707   0.00735294 
  109          139.95353    139.71023   0.00917431 
  132          139.8387     139.59354   0.00757576 
  148          139.72406    139.47702   0.00675676 
  146          139.6096     139.36067   0.00684932 
  120          139.49533    139.24447   0.00833333 
  155          139.38124    139.12844   0.00645161 
  127          139.26734    139.01258   0.00787402 
  147          139.15363    138.89687   0.00680272 
  135          139.0401     138.78133   0.00740741 
  152          138.92675    138.66595   0.00657895 
  154          138.8136     138.55073   0.00649351 
  139          138.70063    138.43567   0.00719424 
  145          138.58784    138.32078   0.00689655 
  132          138.47525    138.20605   0.00757576 
  151          138.36284    138.09148   0.00662252 
  139          138.25061    137.97707   0.00719424 
  129          138.13858    137.86282   0.00775194 
  147          138.02673    137.74873   0.00680272 
  135          137.91508    137.6348    0.00740741 
  123          137.80361    137.52104   0.00813008 
  140          137.69233    137.40743   0.00714286 
  127          137.58123    137.29399   0.00787402 
  122          137.47033    137.1807    0.00819672 
  122          137.35962    137.06758   0.00819672 
  124          137.2491     136.95461   0.00806452 
  156          137.13876    136.8418    0.00641026 
  142          137.02862    136.72916   0.00704225 
  122          136.91867    136.61667   0.00819672 
  145          136.80891    136.50434   0.00689655 
  146          136.69935    136.39217   0.00684932 
  120          136.58997    136.28016   0.00833333 
  129          136.48079    136.16831   0.00775194 
  123          136.3718     136.05662   0.00813008 
  120          136.263      135.94508   0.00833333 
  123          136.1544     135.83371   0.00813008 
  132          136.046      135.72249   0.00757576 
  143          135.93778    135.61143   0.00699301 
  130          135.82977    135.50052   0.00769231 
  156          135.72195    135.38978   0.00641026 
  137          135.61432    135.27919   0.00729927 
  109          135.5069     135.16876   0.00917431 
  138          135.39967    135.05848   0.00724638 
  114          135.29264    134.94837   0.00877193 
  142          135.1858     134.8384    0.00704225 
  118          135.07917    134.7286    0.00847458 
  122          134.97274    134.61895   0.00819672 
  143          134.8665     134.50946   0.00699301 
  131          134.76047    134.40012   0.00763359 
  119          134.65464    134.29094   0.00840336 
  110          134.54901    134.18192   0.00909091 
  126          134.44359    134.07305   0.00793651 
  106          134.33837    133.96433   0.00943396 
  130          134.23336    133.85578   0.00769231 
  128          134.12855    133.74737   0.0078125 
  135          134.02394    133.63912   0.00740741 
  139          133.91955    133.53103   0.00719424 
  141          133.81536    133.42309   0.0070922 
  145          133.71138    133.3153    0.00689655 
  125          133.60761    133.20767   0.008     
  150          133.50406    133.1002    0.00666667 
  139          133.40071    132.99287   0.00719424 
  156          133.29758    132.8857    0.00641026 
  135          133.19466    132.77869   0.00740741 
  123          133.09195    132.67182   0.00813008 
  122          132.98946    132.56511   0.00819672 
  119          132.88719    132.45856   0.00840336 
  129          132.78514    132.35215   0.00775194 
  126          132.6833     132.2459    0.00793651 
  133          132.58169    132.1398    0.0075188 
  130          132.48029    132.03386   0.00769231 
  124          132.37912    131.92806   0.00806452 
  138          132.27818    131.82242   0.00724638 
  132          132.17746    131.71693   0.00757576 
  131          132.07697    131.61159   0.00763359 
  122          131.9767     131.50641   0.00819672 
  112          131.87667    131.40137   0.00892857 
  124          131.77686    131.29649   0.00806452 
  134          131.67729    131.19176   0.00746269 
  131          131.57796    131.08717   0.00763359 
  143          131.47886    130.98274   0.00699301 
  136          131.38       130.87846   0.00735294 
  114          131.28138    130.77433   0.00877193 
  126          131.183      130.67035   0.00793651 
  139          131.08486    130.56652   0.00719424 
  129          130.98697    130.46284   0.00775194 
  126          130.88933    130.35931   0.00793651 
  116          130.79193    130.25593   0.00862069 
  101          130.69479    130.1527    0.00990099 
  144          130.5979     130.04962   0.00694444 
  145          130.50127    129.94669   0.00689655 
  121          130.40489    129.8439    0.00826446 
  122          130.30878    129.74127   0.00819672 
  150          130.21293    129.63878   0.00666667 
  132          130.11734    129.53645   0.00757576 
  125          130.02202    129.43426   0.008     
  115          129.92698    129.33222   0.00869565 
  135          129.8322     129.23033   0.00740741 
  131          129.7377     129.12858   0.00763359 
  124          129.64349    129.02698   0.00806452 
  122          129.54955    128.92553   0.00819672 
  118          129.4559     128.82423   0.00847458 
  103          129.36254    128.72308   0.00970874 
  119          129.26948    128.62207   0.00840336 
  133          129.23837    128.52121   0.0075188 
  107          129.14624    128.4205    0.00934579 
  121          129.05441    128.31993   0.00826446 
  130          128.9629     128.21951   0.00769231 
  132          128.89682    128.11923   0.00757576 
  141          128.80607    128.0191    0.0070922 
  134          128.71565    127.91912   0.00746269 
  116          128.62556    127.81929   0.00862069 
  140          128.5358     127.71959   0.00714286 
  130          128.44637    127.62005   0.00769231 
  120          128.35729    127.52065   0.00833333 
  111          128.26855    127.42139   0.00900901 
  98           128.18017    127.32228   0.01020408 
  113          128.09214    127.22332   0.00884956 
  118          128.00448    127.1245    0.00847458 
  148          127.91719    127.02582   0.00675676 
  142          127.83027    126.92729   0.00704225 
  104          127.74373    126.82891   0.00961538 
  125          127.65758    126.73066   0.008     
  125          127.57182    126.63256   0.008     
  96           127.48647    126.53461   0.01041667 
  118          127.40152    126.4368    0.00847458 
  100          127.31699    126.33913   0.01      
  125          127.23288    126.2416    0.008     
  118          127.1492     126.14422   0.00847458 
  111          127.06597    126.04698   0.00900901 
  123          126.98318    125.94989   0.00813008 
  130          126.90085    125.85294   0.00769231 
  131          126.81898    125.75613   0.00763359 
  122          126.73759    125.65946   0.00819672 
  122          126.65669    125.56293   0.00819672 
  119          126.57628    125.46655   0.00840336 
  127          126.49638    125.37031   0.00787402 
  116          126.41701    125.27421   0.00862069 
  150          126.33816    125.17825   0.00666667 
  109          126.25985    125.08243   0.00917431 
  134          126.1821     124.98676   0.00746269 
  143          126.10491    124.89122   0.00699301 
  109          126.02831    124.79583   0.00917431 
  121          125.9523     124.70058   0.00826446 
  133          125.87691    124.60546   0.0075188 
  123          125.80214    124.51049   0.00813008 
  127          125.72801    124.41566   0.00787402 
  114          125.65455    124.32097   0.00877193 
  123          125.58176    124.22642   0.00813008 
  136          125.50967    124.13201   0.00735294 
  130          125.43829    124.03774   0.00769231 
  125          125.36765    123.94361   0.008     
  138          125.29776    123.84961   0.00724638 
  118          125.22865    123.75576   0.00847458 
  129          125.16035    123.66205   0.00775194 
  148          125.09287    123.56847   0.00675676 
  125          125.02623    123.47504   0.008     
  126          124.96047    123.38174   0.00793651 
  109          124.89562    123.28858   0.00917431 
  116          124.8317     123.19556   0.00862069 
  130          124.76874    123.10268   0.00769231 
  103          124.70677    123.00994   0.00970874 
  111          124.64584    122.91733   0.00900901 
  117          124.58596    122.82486   0.00854701 
  117          124.52718    122.73253   0.00854701 
  119          124.46954    122.64034   0.00840336 
  148          124.41308    122.54829   0.00675676 
  100          124.35784    122.45637   0.01      
  128          124.30386    122.36459   0.0078125 
  113          124.25119    122.27294   0.00884956 
  117          124.19989    122.18143   0.00854701 
  121          124.15       122.09006   0.00826446 
  120          124.10158    121.99883   0.00833333 
  118          124.05469    121.90773   0.00847458 
  124          124.00938    121.81677   0.00806452 
  129          123.96573    121.72594   0.00775194 
  136          123.9238     121.63525   0.00735294 
  106          123.88366    121.54469   0.00943396 
  127          123.84539    121.45428   0.00787402 
  144          123.80907    121.36399   0.00694444 
  120          123.7748     121.27384   0.00833333 
  134          123.74265    121.18383   0.00746269 
  104          123.71272    121.09395   0.00961538 
  120          123.68513    121.00421   0.00833333 
  117          123.65997    120.9146    0.00854701 
  115          123.63737    120.82512   0.00869565 
  120          123.61744    120.73578   0.00833333 
  128          123.60032    120.64657   0.0078125 
  133          123.58615    120.5575    0.0075188 
  120          123.57509    120.46856   0.00833333 
  144          123.56727    120.37976   0.00694444 
  123          123.56289    120.29109   0.00813008 
  140          123.56211    120.20255   0.00714286 
  128          123.56514    120.11414   0.0078125 
  128          123.57219    120.02587   0.0078125 
  129          123.58347    119.93773   0.00775194 
  93           123.59923    119.84973   0.01075269 
  141          123.61973    119.76185   0.0070922 
  118          123.64525    119.67411   0.00847458 
  111          123.67609    119.58651   0.00900901 
  128          123.71256    119.49903   0.0078125 
  124          123.75503    119.41169   0.00806452 
  119          123.80386    119.32447   0.00840336 
  109          123.85946    119.23739   0.00917431 
  130          123.92228    119.15045   0.00769231 
  134          123.9928     119.06363   0.00746269 
  139          124.07155    118.97694   0.00719424 
  140          124.15906    118.89039   0.00714286 
  133          124.25597    118.80396   0.0075188 
  121          124.36295    118.71767   0.00826446 
  135          124.48074    118.63151   0.00740741 
  118          124.61014    118.54548   0.00847458 
  121          124.75203    118.45958   0.00826446 
  132          124.90738    118.37381   0.00757576 
  108          125.07726    118.28817   0.00925926 
  149          125.26285    118.20266   0.00671141 
  150          125.46543    118.11728   0.00666667 
  132          125.68644    118.03203   0.00757576 
  144          125.92748    117.94691   0.00694444 
  113          126.1903     117.86191   0.00884956 
  119          126.47688    117.77705   0.00840336 
  145          126.78942    117.69232   0.00689655 
  147          127.13039    117.60771   0.00680272 
  130          127.50257    117.52324   0.00769231 
  138          127.90897    117.43889   0.00724638 
  137          128.35316    117.35467   0.00729927 
  107          128.83909    117.27058   0.00934579 
  125          129.37126    117.18662   0.008     
  133          129.9548     117.10279   0.0075188 
  142          130.59556    117.01908   0.00704225 
  142          131.30027    116.93551   0.00704225 
  148          132.07666    116.85206   0.00675676 
  138          132.93369    116.76874   0.00724638 
  132          133.88175    116.68554   0.00757576 
  135          134.93296    116.60247   0.00740741 
  138          136.10156    116.51953   0.00724638 
  138          137.40432    116.43672   0.00724638 
  151          138.8611     116.35403   0.00662252 
  149          140.49561    116.27147   0.00671141 
  146          142.33636    116.18904   0.00684932 
  139          144.4179     116.10673   0.00719424 
  167          146.78165    116.02455   0.00598802 
  136          149.47923    115.9425    0.00735294 
  158          152.5743     115.86057   0.00632911 
  184          156.14641    115.77877   0.00543478 
  172          160.29607    115.69709   0.00581395 
  190          165.15167    115.61554   0.00526316 
  188          170.87933    115.53411   0.00531915 
  214          177.69692    115.45281   0.0046729 
  178          185.89466    115.37163   0.00561798 
  181          195.8657     115.29058   0.00552486 
  230          208.15301    115.20966   0.00434783 
  258          223.5228     115.12885   0.00387597 
  280          243.0854     115.04818   0.00357143 
  338          268.51815    114.96762   0.00295858 
  401          302.59288    114.8872    0.00249377 
  431          350.78455    114.80689   0.00232019 
  635          426.19596    114.72671   0.0015748 
  745          561.14798    114.64666   0.00134228 
  961          823.31889    114.56672   0.00104058 
  1324         1314.60052   114.48691   0.00075529 
  1848         2116.30965   114.40723   0.00054113 
  2685         3163.46952   114.32767   0.00037244 
  3879         4045.11862   114.24823   0.0002578 
  4654         4116.39603   114.16891   0.00021487 
  4104         3522.9608    114.08972   0.00024366 
  2822         2948.02116   114.01064   0.00035436 
  2342         2591.3843    113.9317    0.00042699 
  2371         2198.32444   113.85287   0.00042176 
  2032         1649.03773   113.77417   0.00049213 
  1251         1130.05745   113.69559   0.00079936 
  707          754.72076    113.61713   0.00141443 
  456          524.29665    113.53879   0.00219298 
  354          395.82488    113.46057   0.00282486 
  243          324.21689    113.38248   0.00411523 
  263          280.41418    113.3045    0.00380228 
  230          250.38029    113.22665   0.00434783 
  210          228.14261    113.14892   0.0047619 
  191          210.98351    113.07131   0.0052356 
  189          197.41203    112.99382   0.00529101 
  168          186.47894    112.91646   0.00595238 
  175          177.53494    112.83921   0.00571429 
  166          170.11995    112.76208   0.0060241 
  155          163.90014    112.68507   0.00645161 
  145          158.62836    112.60819   0.00689655 
  138          154.11842    112.53142   0.00724638 
  141          150.22788    112.45477   0.0070922 
  163          146.84621    112.37825   0.00613497 
  151          143.88657    112.30184   0.00662252 
  142          141.27994    112.22555   0.00704225 
  135          138.97079    112.14938   0.00740741 
  148          136.91429    112.07333   0.00675676 
  121          135.07394    111.9974    0.00826446 
  147          133.41928    111.92159   0.00680272 
  137          131.92518    111.8459    0.00729927 
  128          130.57065    111.77033   0.0078125 
  133          129.33803    111.69487   0.0075188 
  131          128.21236    111.61953   0.00763359 
  130          127.18093    111.54431   0.00769231 
  121          126.23288    111.46921   0.00826446 
  158          125.35885    111.39423   0.00632911 
  135          124.55078    111.31937   0.00740741 
  118          123.80168    111.24462   0.00847458 
  112          123.10547    111.16999   0.00892857 
  117          122.45684    111.09548   0.00854701 
  107          121.85112    111.02108   0.00934579 
  106          121.28422    110.9468    0.00943396 
  115          120.7525     110.87264   0.00869565 
  99           120.25275    110.7986    0.01010101 
  128          119.7822     110.72467   0.0078125 
  127          119.33828    110.65086   0.00787402 
  125          118.91871    110.57717   0.008     
  110          118.52149    110.50359   0.00909091 
  143          118.1448     110.43013   0.00699301 
  124          117.787      110.35678   0.00806452 
  104          117.44663    110.28355   0.00961538 
  128          117.12236    110.21044   0.0078125 
  113          116.81299    110.13744   0.00884956 
  128          116.51744    110.06455   0.0078125 
  125          116.23471    109.99179   0.008     
  105          115.9639     109.91913   0.00952381 
  144          115.70421    109.8466    0.00694444 
  118          115.45487    109.77417   0.00847458 
  118          115.21521    109.70187   0.00847458 
  126          114.98459    109.62967   0.00793651 
  102          114.76244    109.55759   0.00980392 
  134          114.54825    109.48563   0.00746269 
  105          114.34153    109.41378   0.00952381 
  113          114.14183    109.34204   0.00884956 
  120          113.94874    109.27042   0.00833333 
  108          113.76188    109.19891   0.00925926 
  132          113.58089    109.12752   0.00757576 
  112          113.40547    109.05624   0.00892857 
  113          113.2353     108.98507   0.00884956 
  123          113.07011    108.91402   0.00813008 
  117          112.90965    108.84308   0.00854701 
  121          112.75367    108.77225   0.00826446 
  99           112.60195    108.70154   0.01010101 
  105          112.45429    108.63093   0.00952381 
  106          112.3105     108.56045   0.00943396 
  97           112.1704     108.49007   0.01030928 
  109          112.03381    108.4198    0.00917431 
  107          111.9006     108.34965   0.00934579 
  122          111.77062    108.27961   0.00819672 
  124          111.64373    108.20969   0.00806452 
  114          111.51982    108.13987   0.00877193 
  111          111.39875    108.07017   0.00900901 
  116          111.28044    108.00057   0.00862069 
  107          111.16477    107.93109   0.00934579 
  117          111.05165    107.86172   0.00854701 
  134          110.941      107.79246   0.00746269 
  136          110.83273    107.72332   0.00735294 
  110          110.72678    107.65428   0.00909091 
  107          110.62307    107.58535   0.00934579 
  86           110.52154    107.51654   0.01162791 
  114          110.42212    107.44783   0.00877193 
  110          110.32477    107.37924   0.00909091 
  100          110.22944    107.31075   0.01      
  113          110.13607    107.24238   0.00884956 
  98           110.04464    107.17412   0.01020408 
  94           109.95508    107.10596   0.0106383 
  121          109.86739    107.03792   0.00826446 
  87           109.78152    106.96998   0.01149425 
  122          109.69745    106.90216   0.00819672 
  107          109.76635    106.83444   0.00934579 
  119          109.68664    106.76684   0.00840336 
  108          109.60867    106.69934   0.00925926 
  98           109.53243    106.63195   0.01020408 
  116          109.45791    106.56467   0.00862069 
  111          109.44679    106.4975    0.00900901 
  109          109.37602    106.43044   0.00917431 
  115          109.30697    106.36348   0.00869565 
  97           109.23962    106.29664   0.01030928 
  107          109.17399    106.2299    0.00934579 
  86           109.11008    106.16327   0.01162791 
  89           109.04791    106.09675   0.01123596 
  105          108.98748    106.03034   0.00952381 
  103          108.92882    105.96403   0.00970874 
  114          108.87195    105.89783   0.00877193 
  110          108.8169     105.83174   0.00909091 
  118          108.76368    105.76576   0.00847458 
  114          108.71234    105.69988   0.00877193 
  95           108.66292    105.63411   0.01052632 
  115          108.61544    105.56845   0.00869565 
  127          108.56996    105.50289   0.00787402 
  111          108.52652    105.43744   0.00900901 
  113          108.48519    105.3721    0.00884956 
  112          108.44602    105.30686   0.00892857 
  131          108.40907    105.24173   0.00763359 
  123          108.37442    105.17671   0.00813008 
  121          108.34214    105.11179   0.00826446 
  141          108.31232    105.04698   0.0070922 
  139          108.28505    104.98227   0.00719424 
  114          108.26042    104.91767   0.00877193 
  115          108.23854    104.85317   0.00869565 
  118          108.21954    104.78878   0.00847458 
  100          108.20352    104.7245    0.01      
  120          108.19062    104.66032   0.00833333 
  113          108.181      104.59624   0.00884956 
  129          108.1748     104.53227   0.00775194 
  131          108.1722     104.4684    0.00763359 
  137          108.17339    104.40464   0.00729927 
  124          108.17855    104.34099   0.00806452 
  136          108.18791    104.27743   0.00735294 
  140          108.2017     104.21399   0.00714286 
  118          108.22018    104.15064   0.00847458 
  126          108.24362    104.0874    0.00793651 
  132          108.27232    104.02426   0.00757576 
  119          108.30662    103.96123   0.00840336 
  143          108.34686    103.8983    0.00699301 
  125          108.39343    103.83548   0.008     
  135          108.44678    103.77275   0.00740741 
  119          108.50734    103.71013   0.00840336 
  117          108.57563    103.64762   0.00854701 
  105          108.65221    103.5852    0.00952381 
  106          108.73769    103.52289   0.00943396 
  125          108.83275    103.46069   0.008     
  111          108.93812    103.39858   0.00900901 
  110          109.05464    103.33658   0.00909091 
  109          109.18319    103.27468   0.00917431 
  105          109.32479    103.21288   0.00952381 
  118          109.48056    103.15118   0.00847458 
  104          109.65173    103.08959   0.00961538 
  113          109.8397     103.02809   0.00884956 
  111          110.046      102.9667    0.00900901 
  117          110.27238    102.90541   0.00854701 
  115          110.52078    102.84423   0.00869565 
  103          110.79342    102.78314   0.00970874 
  122          111.09276    102.72215   0.00819672 
  112          111.42167    102.66127   0.00892857 
  115          111.78328    102.60048   0.00869565 
  119          112.18126    102.5398    0.00840336 
  92           112.61982    102.47922   0.01086957 
  108          113.10377    102.41874   0.00925926 
  114          113.63865    102.35836   0.00877193 
  120          114.23091    102.29808   0.00833333 
  114          114.88805    102.23789   0.00877193 
  112          115.61882    102.17781   0.00892857 
  132          116.43354    102.11783   0.00757576 
  123          117.3444     102.05795   0.00813008 
  114          118.36587    101.99817   0.00877193 
  110          119.51531    101.93849   0.00909091 
  128          120.81358    101.8789    0.0078125 
  113          122.28608    101.81942   0.00884956 
  128          123.96369    101.76004   0.0078125 
  128          125.88464    101.70075   0.0078125 
  124          128.09675    101.64157   0.00806452 
  142          130.65922    101.58248   0.00704225 
  149          133.64819    101.52349   0.00671141 
  156          137.16128    101.4646    0.00641026 
  124          141.32564    101.40581   0.00806452 
  147          146.30945    101.34712   0.00680272 
  149          152.33867    101.28852   0.00671141 
  170          159.72254    101.23002   0.00588235 
  190          168.89296    101.17162   0.00526316 
  189          180.4676     101.11332   0.00529101 
  218          195.35853    101.05512   0.00458716 
  245          214.99405    100.99701   0.00408163 
  305          241.91314    100.939     0.00327869 
  379          281.58606    100.88109   0.00263852 
  457          347.28327    100.82328   0.00218818 
  657          469.00072    100.76556   0.00152207 
  897          699.90797    100.70794   0.00111483 
  1251         1101.55189   100.65042   0.00079936 
  1539         1689.35236   100.59299   0.00064977 
  1914         2325.81868   100.53566   0.00052247 
  2172         2616.60893   100.47843   0.00046041 
  2264         2344.53791   100.42129   0.0004417 
  2156         1902.12307   100.36425   0.00046382 
  1658         1624.41042   100.30731   0.00060314 
  1299         1506.35491   100.25046   0.00076982 
  1164         1333.09711   100.19371   0.00085911 
  1030         1027.45731   100.13705   0.00097087 
  813          722.41927    100.08049   0.00123001 
  533          498.08738    100.02402   0.00187617 
  357          358.81098    99.96765    0.00280112 
  223          280.05778    99.91138    0.0044843 
  218          235.43062    99.8552     0.00458716 
  174          207.77079    99.79911    0.00574713 
  180          188.67738    99.74312    0.00555556 
  152          174.49579    99.68723    0.00657895 
  128          163.53268    99.63143    0.0078125 
  131          154.84664    99.57572    0.00763359 
  130          147.83698    99.52011    0.00769231 
  127          142.0925     99.46459    0.00787402 
  138          137.32171    99.40917    0.00724638 
  121          133.31295    99.35384    0.00826446 
  129          129.90941    99.29861    0.00775194 
  122          126.99286    99.24346    0.00819672 
  129          124.47275    99.18842    0.00775194 
  107          122.27876    99.13346    0.00934579 
  119          120.35557    99.0786     0.00840336 
  115          118.65917    99.02384    0.00869565 
  113          117.1542     98.96916    0.00884956 
  119          115.81195    98.91458    0.00840336 
  87           114.60887    98.8601     0.01149425 
  108          113.52572    98.8057     0.00925926 
  98           112.54624    98.7514     0.01020408 
  100          111.65711    98.69719    0.01      
  130          110.84692    98.64307    0.00769231 
  99           110.10604    98.58905    0.01010101 
  128          109.4263     98.53512    0.0078125 
  117          108.80069    98.48128    0.00854701 
  115          108.22319    98.42753    0.00869565 
  98           107.6886     98.37387    0.01020408 
  105          107.1924     98.32031    0.00952381 
  94           106.73067    98.26684    0.0106383 
  108          106.29996    98.21346    0.00925926 
  105          105.89726    98.16017    0.00952381 
  91           105.51992    98.10697    0.01098901 
  128          105.16558    98.05386    0.0078125 
  97           104.83216    98.00085    0.01030928 
  107          104.51785    97.94793    0.00934579 
  118          104.22097    97.89509    0.00847458 
  104          103.94005    97.84235    0.00961538 
  107          103.6738     97.7897     0.00934579 
  118          103.42103    97.73714    0.00847458 
  107          103.18068    97.68467    0.00934579 
  119          102.95178    97.63228    0.00840336 
  128          102.73347    97.57999    0.0078125 
  106          102.52498    97.52779    0.00943396 
  98           102.32557    97.47568    0.01020408 
  97           102.13462    97.42366    0.01030928 
  96           101.95154    97.37173    0.01041667 
  98           101.77578    97.31989    0.01020408 
  87           101.60686    97.26814    0.01149425 
  110          101.44433    97.21648    0.00909091 
  109          101.28777    97.1649     0.00917431 
  99           101.13682    97.11342    0.01010101 
  103          100.99113    97.06203    0.00970874 
  115          100.85037    97.01072    0.00869565 
  101          100.71425    96.9595     0.00990099 
  97           100.58251    96.90838    0.01030928 
  106          100.4549     96.85734    0.00943396 
  107          100.33117    96.80638    0.00934579 
  101          100.21113    96.75552    0.00990099 
  101          100.09457    96.70475    0.00990099 
  101          99.9813      96.65406    0.00990099 
  98           99.87116     96.60346    0.01020408 
  97           99.76399     96.55295    0.01030928 
  91           99.65964     96.50253    0.01098901 
  91           99.55797     96.45219    0.01098901 
  101          99.45885     96.40195    0.00990099 
  101          99.36217     96.35179    0.00990099 
  95           99.26781     96.30171    0.01052632 
  106          99.17567     96.25173    0.00943396 
  98           99.08565     96.20183    0.01020408 
  97           98.99767     96.15202    0.01030928 
  97           98.91163     96.10229    0.01030928 
  103          98.82746     96.05265    0.00970874 
  98           98.74508     96.0031     0.01020408 
  98           98.66443     95.95364    0.01020408 
  100          98.58543     95.90426    0.01      
  117          98.50803     95.85497    0.00854701 
  96           98.43217     95.80576    0.01041667 
  102          98.3578      95.75664    0.00980392 
  94           98.28486     95.70761    0.0106383 
  102          98.21331     95.65866    0.00980392 
  104          98.1431      95.6098     0.00961538 
  96           98.07419     95.56102    0.01041667 
  84           98.00654     95.51233    0.01190476 
  98           97.94012     95.46373    0.01020408 
  100          97.87489     95.41521    0.01      
  78           97.81082     95.36677    0.01282051 
  89           97.74788     95.31842    0.01123596 
  96           97.68604     95.27016    0.01041667 
  102          97.62527     95.22198    0.00980392 
  109          97.56556     95.17388    0.00917431 
  113          97.50687     95.12587    0.00884956 
  80           97.44919     95.07794    0.0125    
  100          97.39249     95.0301     0.01      
  104          97.33676     94.98234    0.00961538 
  88           97.28198     94.93467    0.01136364 
  104          97.22813     94.88708    0.00961538 
  93           97.17521     94.83958    0.01075269 
  101          97.12319     94.79215    0.00990099 
  107          97.07206     94.74482    0.00934579 
  102          97.02182     94.69756    0.00980392 
  93           96.97246     94.65039    0.01075269 
  94           96.92417     94.60352    0.0106383 
  102          96.87652     94.55652    0.00980392 
  99           96.82973     94.5096     0.01010101 
  89           96.78378     94.46276    0.01123596 
  93           96.73866     94.41601    0.01075269 
  82           96.69439     94.36934    0.01219512 
  95           96.65094     94.32275    0.01052632 
  86           96.60833     94.27624    0.01162791 
  103          96.56654     94.22982    0.00970874 
  99           96.52558     94.18348    0.01010101 
  93           96.48545     94.13722    0.01075269 
  106          96.44615     94.09104    0.00943396 
  91           96.40768     94.04495    0.01098901 
  94           96.37005     93.99894    0.0106383 
  84           96.33326     93.95301    0.01190476 
  113          96.2973      93.90716    0.00884956 
  92           96.2622      93.86139    0.01086957 
  92           96.22795     93.81571    0.01086957 
  89           96.19456     93.7701     0.01123596 
  88           96.16204     93.72458    0.01136364 
  90           96.1304      93.67914    0.01111111 
  90           96.09965     93.63378    0.01111111 
  113          96.0698      93.5885     0.00884956 
  93           96.04087     93.5433     0.01075269 
  98           96.01285     93.49818    0.01020408 
  97           95.98578     93.45315    0.01030928 
  99           95.95965     93.40819    0.01010101 
  95           95.9345      93.36331    0.01052632 
  97           95.91033     93.31852    0.01030928 
  95           95.88717     93.2738     0.01052632 
  80           95.86503     93.22917    0.0125    
  98           95.84394     93.18461    0.01020408 
  113          95.8239      93.14014    0.00884956 
  86           95.80496     93.09574    0.01162791 
  87           95.78713     93.05143    0.01149425 
  88           95.77043     93.00719    0.01136364 
  93           95.7549      92.96303    0.01075269 
  101          95.74057     92.91896    0.00990099 
  111          95.72746     92.87496    0.00900901 
  92           95.7156      92.83104    0.01086957 
  110          95.70504     92.7872     0.00909091 
  104          95.69579     92.74344    0.00961538 
  105          95.68792     92.69976    0.00952381 
  83           95.68144     92.65616    0.01204819 
  90           95.6764      92.61263    0.01111111 
  88           95.67286     92.56919    0.01136364 
  108          95.67084     92.52582    0.00925926 
  111          95.67041     92.48253    0.00900901 
  107          95.67162     92.43932    0.00934579 
  109          95.6745      92.39618    0.00917431 
  86           95.67913     92.35313    0.01162791 
  95           95.68556     92.31015    0.01052632 
  105          95.69386     92.26725    0.00952381 
  87           95.70409     92.22443    0.01149425 
  107          95.71632     92.18169    0.00934579 
  94           95.73063     92.13902    0.0106383 
  102          95.7471      92.09643    0.00980392 
  122          95.7658      92.05392    0.00819672 
  93           95.78683     92.01149    0.01075269 
  99           95.81027     91.96913    0.01010101 
  98           95.83623     91.92685    0.01020408 
  122          95.8648      91.88465    0.00819672 
  112          95.8961      91.84252    0.00892857 
  103          95.93024     91.80047    0.00970874 
  86           95.96735     91.75849    0.01162791 
  92           96.00754     91.7166     0.01086957 
  92           96.05097     91.67478    0.01086957 
  110          96.09777     91.63303    0.00909091 
  86           96.14809     91.59136    0.01162791 
  101          96.20212     91.54977    0.00990099 
  97           96.26        91.50825    0.01030928 
  84           96.32195     91.46681    0.01190476 
  109          96.38814     91.42545    0.00917431 
  104          96.4588      91.38416    0.00961538 
  107          96.53414     91.34294    0.00934579 
  106          96.6144      91.3018     0.00943396 
  111          96.69985     91.26074    0.00900901 
  112          96.79075     91.21975    0.00892857 
  113          96.88739     91.17884    0.00884956 
  97           96.99008     91.138      0.01030928 
  108          97.09917     91.09724    0.00925926 
  100          97.21501     91.05655    0.01      
  100          97.338       91.01593    0.01      
  111          97.46852     90.97539    0.00900901 
  113          97.60703     90.93493    0.00884956 
  101          97.75401     90.89454    0.00990099 
  99           97.90998     90.85422    0.01010101 
  95           98.07549     90.81398    0.01052632 
  131          98.25115     90.77381    0.00763359 
  106          98.4376      90.73372    0.00943396 
  118          98.63556     90.6937     0.00847458 
  124          98.84578     90.65375    0.00806452 
  99           99.06908     90.61388    0.01010101 
  122          99.30637     90.57408    0.00819672 
  90           99.55864     90.53435    0.01111111 
  102          99.82694     90.4947     0.00980392 
  128          100.11246    90.45512    0.0078125 
  112          100.41645    90.41561    0.00892857 
  121          100.74036    90.37618    0.00826446 
  114          101.08565    90.33682    0.00877193 
  115          101.45404    90.29753    0.00869565 
  113          101.84739    90.25832    0.00884956 
  120          102.26773    90.21918    0.00833333 
  101          102.71734    90.18011    0.00990099 
  129          103.19873    90.14111    0.00775194 
  112          103.71466    90.10218    0.00892857 
  113          104.26824    90.06333    0.00884956 
  109          104.86295    90.02455    0.00917431 
  108          105.50259    89.98584    0.00925926 
  124          106.52165    89.9472     0.00806452 
  111          107.2665     89.90864    0.00900901 
  120          108.07098    89.87015    0.00833333 
  135          108.94127    89.83172    0.00740741 
  116          109.88438    89.79337    0.00862069 
  100          110.90829    89.7551     0.01      
  118          112.1569     89.71689    0.00847458 
  113          113.37191    89.67875    0.00884956 
  113          114.69909    89.64069    0.00884956 
  124          116.15241    89.60269    0.00806452 
  144          117.74791    89.56477    0.00694444 
  124          119.50424    89.52692    0.00806452 
  151          121.44326    89.48914    0.00662252 
  122          123.59067    89.45143    0.00819672 
  140          125.97683    89.41379    0.00714286 
  142          128.63798    89.37622    0.00704225 
  133          131.55542    89.33872    0.0075188 
  158          134.90525    89.30129    0.00632911 
  133          138.68867    89.26393    0.0075188 
  130          142.98313    89.22664    0.00769231 
  142          147.85886    89.18942    0.00704225 
  153          153.48556    89.15227    0.00653595 
  156          159.98751    89.11519    0.00641026 
  180          167.55612    89.07818    0.00555556 
  188          176.4347     89.04124    0.00531915 
  161          186.94394    89.00437    0.00621118 
  218          199.5074     88.96757    0.00458716 
  233          214.69521    88.93083    0.00429185 
  250          233.28905    88.89417    0.004     
  271          256.38308    88.85758    0.00369004 
  330          285.54637    88.82105    0.0030303 
  327          323.10529    88.78459    0.0030581 
  421          372.72953    88.74821    0.0023753 
  526          440.98046    88.71189    0.00190114 
  655          541.84053    88.67564    0.00152672 
  828          707.97713    88.63945    0.00120773 
  1100         1009.53353   88.60334    0.00090909 
  1712         1564.39576   88.56729    0.00058411 
  2553         2501.11733   88.53132    0.0003917 
  3746         3836.76741   88.49541    0.00026695 
  4938         5215.45344   88.45956    0.00020251 
  5571         5694.65878   88.42379    0.0001795 
  5022         4904.40352   88.38809    0.00019912 
  3865         3814.46981   88.35245    0.00025873 
  3184         3159.97646   88.31688    0.00031407 
  2897         3008.72829   88.28137    0.00034518 
  2913         2958.34638   88.24594    0.00034329 
  2702         2531.03432   88.21057    0.0003701 
  1917         1854.68947   88.17527    0.00052165 
  1309         1258.06041   88.14003    0.00076394 
  867          847.66817    88.10487    0.0011534 
  495          600.86594    88.06977    0.0020202 
  366          460.1        88.03473    0.00273224 
  322          376.53834    87.99977    0.00310559 
  258          321.81758    87.96487    0.00387597 
  247          282.60004    87.93003    0.00404858 
  221          252.89029    87.89527    0.00452489 
  211          229.65638    87.86057    0.00473934 
  179          211.09684    87.82593    0.00558659 
  204          196.01729    87.79136    0.00490196 
  160          183.5881     87.75686    0.00625   
  150          173.21499    87.72242    0.00666667 
  133          164.46264    87.68805    0.0075188 
  139          157.00602    87.65375    0.00719424 
  154          150.5983     87.61951    0.00649351 
  134          145.04918    87.58534    0.00746269 
  145          140.20964    87.55123    0.00689655 
  120          135.96269    87.51718    0.00833333 
  134          132.21393    87.48321    0.00746269 
  127          128.88735    87.44929    0.00787402 
  108          125.92102    87.41545    0.00925926 
  113          123.26401    87.38167    0.00884956 
  116          120.87415    87.34795    0.00862069 
  142          118.71624    87.3143     0.00704225 
  113          116.76074    87.28071    0.00884956 
  121          114.98253    87.24719    0.00826446 
  128          113.36071    87.21373    0.0078125 
  116          111.877      87.18033    0.00862069 
  105          110.51584    87.147      0.00952381 
  100          109.26381    87.11374    0.01      
  112          108.1093     87.08054    0.00892857 
  107          107.0422     87.0474     0.00934579 
  124          106.05368    87.01433    0.00806452 
  121          105.13597    86.98132    0.00826446 
  109          104.28236    86.94837    0.00917431 
  90           103.48679    86.91549    0.01111111 
  116          102.74397    86.88267    0.00862069 
  120          102.04918    86.84992    0.00833333 
  102          101.39821    86.81722    0.00980392 
  88           100.78733    86.7846     0.01136364 
  89           100.21319    86.75203    0.01123596 
  95           99.67272     86.71953    0.01052632 
  93           99.16333     86.68709    0.01075269 
  93           98.68253     86.65472    0.01075269 
  101          98.22811     86.6224     0.00990099 
  79           97.79809     86.59015    0.01265823 
  85           97.39066     86.55796    0.01176471 
  101          97.00419     86.52584    0.00990099 
  100          96.63717     86.49378    0.01      
  92           96.28825     86.46178    0.01086957 
  97           95.95618     86.42984    0.01030928 
  99           95.63984     86.39796    0.01010101 
  112          95.33817     86.36615    0.00892857 
  89           95.05023     86.3344     0.01123596 
  106          94.77514     86.30271    0.00943396 
  95           94.51208     86.27108    0.01052632 
  100          94.26031     86.23952    0.01      
  99           94.01915     86.20801    0.01010101 
  99           93.78795     86.17657    0.01010101 
  90           93.56612     86.14519    0.01111111 
  99           93.35316     86.11387    0.01010101 
  89           93.14852     86.08261    0.01123596 
  83           92.95176     86.05142    0.01204819 
  92           92.76242     86.02028    0.01086957 
  98           92.58012     85.9892     0.01020408 
  95           92.40447     85.95819    0.01052632 
  109          92.23512     85.92724    0.00917431 
  91           92.07175     85.89635    0.01098901 
  114          91.91404     85.86551    0.00877193 
  90           91.76172     85.83474    0.01111111 
  92           91.61452     85.80403    0.01086957 
  103          91.47218     85.77338    0.00970874 
  102          91.33448     85.74279    0.00980392 
  119          91.20119     85.71226    0.00840336 
  122          91.07211     85.68179    0.00819672 
  103          90.94703     85.65138    0.00970874 
  103          90.82579     85.62103    0.00970874 
  105          90.70821     85.59074    0.00952381 
  112          90.59414     85.56051    0.00892857 
  82           90.48341     85.53034    0.01219512 
  86           90.37588     85.50023    0.01162791 
  99           90.27143     85.47018    0.01010101 
  93           90.16992     85.44019    0.01075269 
  82           90.07124     85.41026    0.01219512 
  91           89.97526     85.38038    0.01098901 
  98           89.88189     85.35057    0.01020408 
  102          89.79102     85.32082    0.00980392 
  99           89.70256     85.29112    0.01010101 
  98           89.61641     85.26148    0.01020408 
  100          89.53249     85.2319     0.01      
  114          89.45073     85.20239    0.00877193 
  105          89.37103     85.17292    0.00952381 
  107          89.29334     85.14352    0.00934579 
  99           89.21757     85.11418    0.01010101 
  96           89.14367     85.08489    0.01041667 
  87           89.07157     85.05567    0.01149425 
  91           89.00122     85.0265     0.01098901 
  94           88.93255     84.99738    0.0106383 
  97           88.86552     84.96833    0.01030928 
  96           88.80007     84.93934    0.01041667 
  94           88.73616     84.9104     0.0106383 
  90           88.67374     84.88152    0.01111111 
  91           88.61276     84.8527     0.01098901 
  86           88.55319     84.82393    0.01162791 
  90           88.49498     84.79523    0.01111111 
  85           88.4381      84.76658    0.01176471 
  96           88.38252     84.73799    0.01041667 
  72           88.32819     84.70945    0.01388889 
  82           88.2751      84.68097    0.01219512 
  95           88.22319     84.65255    0.01052632 
  94           88.17246     84.62419    0.0106383 
  88           88.12287     84.59588    0.01136364 
  81           88.07439     84.56763    0.01234568 
  93           88.027       84.53944    0.01075269 
  106          87.98068     84.5113     0.00943396 
  83           87.9354      84.48322    0.01204819 
  76           87.89114     84.4552     0.01315789 
  84           87.84788     84.42723    0.01190476 
  84           87.80561     84.39932    0.01190476 
  82           87.76431     84.37146    0.01219512 
  98           87.72395     84.34367    0.01020408 
  96           87.68452     84.31592    0.01041667 
  87           87.64601     84.28824    0.01149425 
  100          87.6084      84.26061    0.01      
  80           87.57169     84.23303    0.0125    
  105          87.53585     84.20551    0.00952381 
  90           87.50087     84.17805    0.01111111 
  93           87.46674     84.15064    0.01075269 
  101          87.43346     84.12329    0.00990099 
  94           87.40101     84.09599    0.0106383 
  93           87.36939     84.06875    0.01075269 
  87           87.33858     84.04156    0.01149425 
  90           87.30858     84.01443    0.01111111 
  90           87.27939     83.98735    0.01111111 
  70           87.25098     83.96033    0.01428571 
  68           87.22337     83.93336    0.01470588 
  77           87.19654     83.90645    0.01298701 
  106          87.17049     83.87959    0.00943396 
  91           87.14521     83.85279    0.01098901 
  107          87.12071     83.82604    0.00934579 
  87           87.09697     83.79934    0.01149425 
  97           87.07401     83.7727     0.01030928 
  97           87.0518      83.74612    0.01030928 
  94           87.03036     83.71959    0.0106383 
  99           87.00968     83.69311    0.01010101 
  87           86.98977     83.66668    0.01149425 
  88           86.97062     83.64031    0.01136364 
  94           86.95223     83.614      0.0106383 
  82           86.93461     83.58774    0.01219512 
  89           86.91775     83.56153    0.01123596 
  98           86.90167     83.53537    0.01020408 
  78           86.88635     83.50927    0.01282051 
  89           86.87182     83.48322    0.01123596 
  84           86.85806     83.45723    0.01190476 
  98           86.84509     83.43129    0.01020408 
  91           86.8329      83.4054     0.01098901 
  96           86.82151     83.37956    0.01041667 
  85           86.81093     83.35378    0.01176471 
  79           86.80115     83.32805    0.01265823 
  68           86.79218     83.30238    0.01470588 
  76           86.78404     83.27675    0.01315789 
  82           86.77673     83.25118    0.01219512 
  86           86.77025     83.22567    0.01162791 
  84           86.76463     83.2002     0.01190476 
  94           86.75987     83.17479    0.0106383 
  83           86.75598     83.14943    0.01204819 
  90           86.75297     83.12412    0.01111111 
  84           86.75085     83.09886    0.01190476 
  78           86.74965     83.07366    0.01282051 
  96           86.74936     83.0485     0.01041667 
  91           86.75        83.0234     0.01098901 
  99           86.7516      82.99836    0.01010101 
  79           86.75416     82.97336    0.01265823 
  78           86.71695     82.94841    0.01282051 
  86           86.72167     82.92352    0.01162791 
  80           86.72741     82.89868    0.0125    
  99           86.73417     82.87389    0.01010101 
  89           86.72528     82.84915    0.01123596 
  88           86.73426     82.82446    0.01136364 
  94           86.74432     82.79983    0.0106383 
  81           86.75551     82.77524    0.01234568 
  88           86.76783     82.75071    0.01136364 
  91           86.78132     82.72622    0.01098901 
  73           86.796       82.70179    0.01369863 
  88           86.8119      82.67741    0.01136364 
  82           86.82904     82.65308    0.01219512 
  104          86.84746     82.6288     0.00961538 
  86           86.86718     82.60457    0.01162791 
  86           86.88824     82.58039    0.01162791 
  74           86.91067     82.55627    0.01351351 
  95           86.93449     82.53219    0.01052632 
  94           86.95976     82.50816    0.0106383 
  87           86.98651     82.48418    0.01149425 
  90           87.01477     82.46026    0.01111111 
  89           87.04458     82.43638    0.01123596 
  74           87.076       82.41255    0.01351351 
  98           87.10905     82.38877    0.01020408 
  89           87.14379     82.36505    0.01123596 
  95           87.18027     82.34137    0.01052632 
  84           87.21854     82.31774    0.01190476 
  106          87.25865     82.29416    0.00943396 
  82           87.30065     82.27063    0.01219512 
  88           87.3446      82.24715    0.01136364 
  89           87.39056     82.22372    0.01123596 
  99           87.4386      82.20034    0.01010101 
  77           87.48877     82.17701    0.01298701 
  79           87.54116     82.15373    0.01265823 
  115          87.59582     82.1305     0.00869565 
  89           87.65283     82.10731    0.01123596 
  83           87.71227     82.08418    0.01204819 
  91           87.77423     82.06109    0.01098901 
  104          87.83878     82.03805    0.00961538 
  85           87.90602     82.01506    0.01176471 
  108          87.97604     81.99212    0.00925926 
  107          88.04893     81.96923    0.00934579 
  106          88.12481     81.94639    0.00943396 
  127          88.20378     81.92359    0.00787402 
  84           88.28595     81.90085    0.01190476 
  111          88.37144     81.87815    0.00900901 
  108          88.46037     81.8555     0.00925926 
  89           88.55289     81.83289    0.01123596 
  86           88.64912     81.81034    0.01162791 
  87           88.74922     81.78783    0.01149425 
  101          88.85332     81.76538    0.00990099 
  83           88.96159     81.74297    0.01204819 
  101          89.0742      81.7206     0.00990099 
  84           89.19132     81.69829    0.01190476 
  98           89.31316     81.67602    0.01020408 
  89           89.4399      81.6538     0.01123596 
  98           89.57174     81.63163    0.01020408 
  105          89.70891     81.6095     0.00952381 
  91           89.85165     81.58742    0.01098901 
  93           90.00019     81.56539    0.01075269 
  105          90.15479     81.54341    0.00952381 
  122          90.31574     81.52147    0.00819672 
  113          90.48331     81.49958    0.00884956 
  91           90.65782     81.47774    0.01098901 
  103          90.83959     81.45595    0.00970874 
  92           91.02897     81.4342     0.01086957 
  107          91.22633     81.41249    0.00934579 
  101          91.43207     81.39084    0.00990099 
  100          91.64657     81.36923    0.01      
  100          91.87029     81.34767    0.01      
  86           92.10369     81.32615    0.01162791 
  92           92.34728     81.30468    0.01086957 
  122          92.60158     81.28326    0.00819672 
  106          92.86719     81.26188    0.00943396 
  99           93.14467     81.24055    0.01010101 
  96           93.4347      81.21927    0.01041667 
  96           93.73796     81.19803    0.01041667 
  81           94.0552      81.17684    0.01234568 
  99           94.38722     81.15569    0.01010101 
  112          94.73486     81.13459    0.00892857 
  106          95.09905     81.11354    0.00943396 
  103          95.48077     81.09253    0.00970874 
  96           95.88108     81.07156    0.01041667 
  97           96.30118     81.05064    0.01030928 
  102          96.7422      81.02977    0.00980392 
  115          97.20552     81.00895    0.00869565 
  111          97.69259     80.98816    0.00900901 
  98           98.20495     80.96743    0.01020408 
  107          98.7443      80.94674    0.00934579 
  93           99.31248     80.92609    0.01075269 
  115          99.9115      80.90549    0.00869565 
  114          100.54347    80.88494    0.00877193 
  103          101.2108     80.86443    0.00970874 
  119          101.91606    80.84396    0.00840336 
  122          102.66206    80.82354    0.00819672 
  117          103.45191    80.80317    0.00854701 
  115          104.28897    80.78284    0.00869565 
  118          105.17699    80.76255    0.00847458 
  126          106.12006    80.74231    0.00793651 
  106          107.1227     80.72211    0.00943396 
  133          108.19003    80.70196    0.0075188 
  111          109.32734    80.68185    0.00900901 
  118          110.54089    80.66179    0.00847458 
  127          111.83752    80.64177    0.00787402 
  132          113.22482    80.6218     0.00757576 
  117          114.71131    80.60187    0.00854701 
  135          116.30654    80.58199    0.00740741 
  130          118.02124    80.56215    0.00769231 
  114          119.86739    80.54235    0.00877193 
  122          121.85868    80.5226     0.00819672 
  121          124.01054    80.50289    0.00826446 
  127          126.34055    80.48322    0.00787402 
  137          128.86874    80.4636     0.00729927 
  153          131.61807    80.44403    0.00653595 
  119          134.61491    80.42449    0.00840336 
  151          137.8897     80.40501    0.00662252 
  144          141.47771    80.38556    0.00694444 
  143          145.42052    80.36616    0.00699301 
  131          149.76523    80.3468     0.00763359 
  171          154.5688     80.32749    0.00584795 
  144          159.89802    80.30822    0.00694444 
  161          165.83233    80.289      0.00621118 
  171          172.46683    80.26981    0.00584795 
  157          179.91604    80.25068    0.00636943 
  174          188.31923    80.23158    0.00574713 
  186          197.84604    80.21253    0.00537634 
  214          208.70646    80.19352    0.0046729 
  209          221.16172    80.17456    0.00478469 
  234          235.54039    80.15564    0.0042735 
  234          252.2603     80.13676    0.0042735 
  264          271.85924    80.11793    0.00378788 
  311          295.03876    80.09914    0.00321543 
  325          322.72759    80.08039    0.00307692 
  343          356.17553    80.06169    0.00291545 
  399          397.09552    80.04303    0.00250627 
  438          447.88396    80.02441    0.00228311 
  507          511.97681    80.00584    0.00197239 
  596          594.47023    79.98731    0.00167785 
  662          703.40677    79.96882    0.00151057 
  763          853.07039    79.95038    0.00131062 
  1006         1072.97706   79.93198    0.00099404 
  1415         1428.61339   79.91362    0.00070671 
  1989         2053.38797   79.89531    0.00050277 
  3100         3163.68279   79.87704    0.00032258 
  4615         4992.57504   79.85882    0.00021668 
  6760         7576.17947   79.84064    0.00014793 
  9693         10236.29394  79.8225     0.00010317 
  11039        11125.27182  79.80441    0.00009059 
  9675         9472.13031   79.78636    0.00010336 
  6512         7130.63134   79.76835    0.00015356 
  4645         5567.86705   79.75039    0.00021529 
  4203         5095.04069   79.73247    0.00023793 
  4898         5370.63809   79.7146     0.00020416 
  5422         5488.90071   79.69677    0.00018443 
  5002         4686.04443   79.67898    0.00019992 
  3412         3414.79404   79.66124    0.00029308 
  1918         2316.07789   79.64354    0.00052138 
  1211         1563.30281   79.62589    0.00082576 
  786          1104.36278   79.60829    0.00127226 
  642          835.35155    79.59072    0.00155763 
  458          670.99345    79.57321    0.00218341 
  415          561.308      79.55573    0.00240964 
  382          481.98874    79.53831    0.0026178 
  343          421.77017    79.52093    0.00291545 
  311          374.41365    79.50359    0.00321543 
  231          336.47069    79.4863     0.004329  
  226          305.55767    79.46906    0.00442478 
  228          280.01263    79.45186    0.00438596 
  195          258.6426     79.43471    0.00512821 
  195          240.57176    79.41761    0.00512821 
  170          225.14483    79.40055    0.00588235 
  198          211.92185    79.38355    0.00505051 
  198          200.40042    79.36659    0.00505051 
  178          190.33734    79.34968    0.00561798 
  170          181.49351    79.33282    0.00588235 
  145          173.67735    79.316      0.00689655 
  143          166.73383    79.29924    0.00699301 
  139          160.53537    79.28253    0.00719424 
  139          154.97966    79.26587    0.00719424 
  122          149.9791     79.24926    0.00819672 
  128          145.4614     79.2327     0.0078125 
  123          141.3657     79.2162     0.00813008 
  140          137.64054    79.19975    0.00714286 
  114          134.24207    79.18335    0.00877193 
  105          131.13248    79.16701    0.00952381 
  115          128.28026    79.15073    0.00869565 
  142          125.65719    79.13451    0.00704225 
  108          123.23914    79.11834    0.00925926 
  114          121.00506    79.10223    0.00877193 
  102          118.93656    79.08619    0.00980392 
  120          117.01752    79.0702     0.00833333 
  119          115.23372    79.05428    0.00840336 
  115          113.57261    79.03843    0.00869565 
  89           112.02308    79.02264    0.01123596 
  105          110.57524    79.00693    0.00952381 
  87           109.22028    78.99128    0.01149425 
  99           107.95034    78.97571    0.01010101 
  99           106.75836    78.96021    0.01010101 
  87           105.63802    78.9448     0.01149425 
  96           104.58362    78.92947    0.01041667 
  93           103.59001    78.91422    0.01075269 
  93           102.65257    78.89906    0.01075269 
  84           101.76708    78.88399    0.01190476 
  81           100.92972    78.86903    0.01234568 
  95           100.13702    78.85416    0.01052632 
  76           99.38583     78.8394     0.01315789 
  94           98.67327     78.82476    0.0106383 
  92           97.99669     78.81023    0.01086957 
  89           97.35369     78.79584    0.01123596 
  93           96.74207     78.78157    0.01075269 
  72           96.15978     78.76745    0.01388889 
  93           95.60489     78.75349    0.01075269 
  87           95.07586     78.73969    0.01149425 
  113          94.57103     78.72607    0.00884956 
  93           94.08894     78.71264    0.01075269 
  97           93.62825     78.69941    0.01030928 
  93           93.18771     78.68641    0.01075269 
  82           92.76616     78.67366    0.01219512 
  90           92.3626      78.66117    0.01111111 
  71           91.97602     78.64898    0.01408451 
  86           91.60552     78.63711    0.01162791 
  71           91.25027     78.6256     0.01408451 
  91           90.90949     78.61449    0.01098901 
  84           90.58248     78.60383    0.01190476 
  93           90.26858     78.59366    0.01075269 
  97           89.96719     78.58404    0.01030928 
  79           89.67779     78.57507    0.01265823 
  81           89.39986     78.56681    0.01234568 
  84           89.13299     78.55938    0.01190476 
  103          88.87681     78.55292    0.00970874 
  84           88.63103     78.54762    0.01190476 
  103          88.39551     78.54378    0.00970874 
  87           88.17036     78.54194    0.01149425 
  82           87.95616     78.54306    0.01219512 
  83           87.75442     78.54904    0.01204819 
  93           87.56842     78.5635     0.01075269 
  84           87.40464     78.59326    0.01190476 
  85           87.27505     78.65058    0.01176471 
  103          87.20043     78.75655    0.00970874 
  86           87.21467     78.94535    0.01162791 
  85           87.36956     79.269      0.01176471 
  98           87.73867     79.80135    0.01020408 
  99           88.41849     80.63911    0.01010101 
  97           89.52369     81.89716    0.01030928 
  121          91.17485     83.69632    0.00826446 
  104          93.47359     86.13843    0.00961538 
  119          96.47498     89.27868    0.00840336 
  117          100.15161    93.08988    0.00854701 
  121          104.36566    97.43438    0.00826446 
  127          108.85588    102.05108   0.00787402 
  137          113.24789    106.56578   0.00729927 
  132          117.09139    110.5283    0.00757576 
  135          119.92298    113.4754    0.00740741 
  126          121.35175    115.01628   0.00793651 
  146          121.15407    114.92747   0.00684932 
  124          119.34087    113.21999   0.00806452 
  136          116.15397    110.1358    0.00735294 
  128          111.99448    106.07609   0.0078125 
  134          107.32752    101.50612   0.00746269 
  108          102.5986     96.87146    0.00925926 
  118          98.17279     92.53732    0.00847458 
  119          94.30011     88.75378    0.00840336 
  97           91.10739     85.64777    0.01030928 
  99           88.61312     83.23786    0.01010101 
  103          86.75677     81.46359    0.00970874 
  104          85.43267     80.21939    0.00961538 
  99           84.52027     79.38478    0.01010101 
  85           83.90584     78.84607    0.01176471 
  99           83.49457     78.50854    0.01010101 
  74           83.21459     78.30038    0.01351351 
  74           82.91721     78.17134    0.01351351 
  78           82.76673     78.0886     0.01282051 
  77           82.64417     78.03203    0.01298701 
  80           82.53779     77.98996    0.0125    
  80           82.4411      77.95595    0.0125    
  89           82.31033     77.92656    0.01123596 
  87           82.22441     77.90003    0.01149425 
  72           82.1419      77.87542    0.01388889 
  87           82.06226     77.85224    0.01149425 
  80           81.98517     77.8302     0.0125    
  77           81.91038     77.80911    0.01298701 
  60           81.83773     77.78884    0.01666667 
  69           81.76707     77.76927    0.01449275 
  74           81.69828     77.75032    0.01351351 
  76           81.63124     77.73193    0.01315789 
  65           81.56587     77.71402    0.01538462 
  89           81.50208     77.69655    0.01123596 
  88           81.43979     77.67947    0.01136364 
  99           81.37894     77.66274    0.01010101 
  84           81.31946     77.64632    0.01190476 
  86           81.26129     77.6302     0.01162791 
  70           81.20438     77.61433    0.01428571 
  79           81.14868     77.59871    0.01265823 
  81           81.09415     77.5833     0.01234568 
  85           81.04074     77.56809    0.01176471 
  81           80.98842     77.55307    0.01234568 
  86           80.93715     77.53822    0.01162791 
  83           80.88689     77.52352    0.01204819 
  78           80.83761     77.50898    0.01282051 
  80           80.78929     77.49457    0.0125    
  89           80.74188     77.48029    0.01123596 
  88           80.69538     77.46613    0.01136364 
  88           80.64975     77.45209    0.01136364 
  81           80.60497     77.43815    0.01234568 
  80           80.56101     77.42431    0.0125    
  79           80.51785     77.41057    0.01265823 
  86           80.47548     77.39692    0.01162791 
  93           80.43387     77.38335    0.01075269 
  90           80.393       77.36987    0.01111111 
  58           80.35287     77.35647    0.01724138 
  75           80.31344     77.34314    0.01333333 
  89           80.2747      77.32988    0.01123596 
  81           80.23664     77.31669    0.01234568 
  86           80.19924     77.30357    0.01162791 
  80           80.16249     77.29051    0.0125    
  89           80.12637     77.27751    0.01123596 
  75           80.09088     77.26458    0.01333333 
  86           80.05599     77.2517     0.01162791 
  72           80.0217      77.23888    0.01388889 
  76           79.988       77.22611    0.01315789 
  68           79.95487     77.21339    0.01470588 
  85           79.9223      77.20073    0.01176471 
  74           79.89028     77.18811    0.01351351 
  76           79.85881     77.17555    0.01315789 
  93           79.82787     77.16303    0.01075269 
  97           79.79745     77.15056    0.01030928 
  80           79.76755     77.13813    0.0125    
  76           79.73816     77.12575    0.01315789 
  86           79.70926     77.11342    0.01162791 
  74           79.68086     77.10112    0.01351351 
  95           79.65294     77.08887    0.01052632 
  71           79.6255      77.07666    0.01408451 
  87           79.59852     77.06449    0.01149425 
  88           79.57201     77.05236    0.01136364 
  85           79.54596     77.04027    0.01176471 
  95           79.52036     77.02822    0.01052632 
  71           79.4952      77.01621    0.01408451 
  76           79.47048     77.00423    0.01315789 
  92           79.4462      76.99229    0.01086957 
  81           79.42235     76.98039    0.01234568 
  102          79.39892     76.96853    0.00980392 
  61           79.37591     76.9567     0.01639344 
  96           79.35332     76.94491    0.01041667 
  72           79.33114     76.93315    0.01388889 
  76           79.30936     76.92143    0.01315789 
  72           79.28799     76.90974    0.01388889 
  81           79.26702     76.89808    0.01234568 
  94           79.24645     76.88646    0.0106383 
  81           79.22628     76.87488    0.01234568 
  84           79.20649     76.86332    0.01190476 
  85           79.1871      76.8518     0.01176471 
  80           79.16809     76.84031    0.0125    
  78           79.14946     76.82886    0.01282051 
  81           79.13122     76.81743    0.01234568 
  93           79.11335     76.80604    0.01075269 
  79           79.09587     76.79468    0.01265823 
  76           79.07876     76.78336    0.01315789 
  70           79.06203     76.77206    0.01428571 
  66           79.04567     76.76079    0.01515152 
  91           79.02969     76.74956    0.01098901 
  90           79.01408     76.73835    0.01111111 
  60           78.99884     76.72718    0.01666667 
  78           78.98397     76.71603    0.01282051 
  75           78.96947     76.70492    0.01333333 
  73           78.95535     76.69384    0.01369863 
  95           78.94159     76.68278    0.01052632 
  68           78.92821     76.67176    0.01470588 
  89           78.91519     76.66076    0.01123596 
  74           78.90256     76.6498     0.01351351 
  85           78.89029     76.63886    0.01176471 
  75           78.8784      76.62796    0.01333333 
  74           78.86688     76.61708    0.01351351 
  79           78.85574     76.60623    0.01265823 
  77           78.84498     76.59541    0.01298701 
  82           78.8346      76.58462    0.01219512 
  86           78.8246      76.57385    0.01162791 
  75           78.81499     76.56312    0.01333333 
  82           78.80576     76.55241    0.01219512 
  83           78.79692     76.54173    0.01204819 
  73           78.78848     76.53108    0.01369863 
  96           78.78043     76.52045    0.01041667 
  82           78.77278     76.50986    0.01219512 
  75           78.76553     76.49929    0.01333333 
  80           78.75868     76.48875    0.0125    
  75           78.75225     76.47823    0.01333333 
  75           78.74623     76.46775    0.01333333 
  81           78.74062     76.45729    0.01234568 
  80           78.73544     76.44686    0.0125    
  89           78.73069     76.43645    0.01123596 
  69           78.72637     76.42607    0.01449275 
  82           78.72249     76.41572    0.01219512 
  83           78.71906     76.4054     0.01204819 
  77           78.71608     76.3951     0.01298701 
  82           78.71355     76.38483    0.01219512 
  84           78.71148     76.37459    0.01190476 
  88           78.70989     76.36437    0.01136364 
  78           78.70878     76.35417    0.01282051 
  83           78.70815     76.34401    0.01204819 
  84           78.70802     76.33387    0.01190476 
  81           78.70838     76.32375    0.01234568 
  68           78.70926     76.31367    0.01470588 
  84           78.71066     76.3036     0.01190476 
  96           78.71259     76.29357    0.01041667 
  81           78.71506     76.28356    0.01234568 
  82           78.71809     76.27357    0.01219512 
  83           78.72167     76.26361    0.01204819 
  77           78.72583     76.25368    0.01298701 
  72           78.73057     76.24377    0.01388889 
  76           78.73591     76.23389    0.01315789 
  89           78.74186     76.22403    0.01123596 
  84           78.74843     76.2142     0.01190476 
  86           78.75565     76.20439    0.01162791 
  72           78.76352     76.19461    0.01388889 
  96           78.77206     76.18485    0.01041667 
  80           78.78128     76.17512    0.0125    
  95           78.7912      76.16541    0.01052632 
  89           78.80185     76.15573    0.01123596 
  80           78.81323     76.14607    0.0125    
  83           78.82536     76.13644    0.01204819 
  88           78.83828     76.12683    0.01136364 
  109          78.85199     76.11725    0.00917431 
  86           78.86652     76.10769    0.01162791 
  86           78.8819      76.09815    0.01162791 
  89           78.89814     76.08864    0.01123596 
  86           78.91527     76.07915    0.01162791 
  93           78.93331     76.06969    0.01075269 
  92           78.9523      76.06025    0.01086957 
  81           78.97227     76.05084    0.01234568 
  81           78.99323     76.04145    0.01234568 
  78           79.01522     76.03208    0.01282051 
  92           79.03828     76.02274    0.01086957 
  75           79.06244     76.01342    0.01333333 
  94           79.08773     76.00413    0.0106383 
  78           79.11419     75.99486    0.01282051 
  63           79.14186     75.98561    0.01587302 
  77           79.17077     75.97639    0.01298701 
  96           79.20098     75.96719    0.01041667 
  83           79.23253     75.95801    0.01204819 
  88           79.26546     75.94886    0.01136364 
  87           79.29982     75.93973    0.01149425 
  71           79.33566     75.93062    0.01408451 
  87           79.37304     75.92154    0.01149425 
  95           79.41202     75.91248    0.01052632 
  74           79.45265     75.90344    0.01351351 
  95           79.49499     75.89443    0.01052632 
  80           79.53912     75.88543    0.0125    
  82           79.58509     75.87647    0.01219512 
  83           79.63299     75.86752    0.01204819 
  74           79.68291     75.8586     0.01351351 
  78           79.73489     75.8497     0.01282051 
  84           79.78903     75.84082    0.01190476 
  101          79.84543     75.83197    0.00990099 
  86           79.90418     75.82314    0.01162791 
  84           79.96538     75.81433    0.01190476 
  80           80.02914     75.80554    0.0125    
  88           80.09556     75.79678    0.01136364 
  87           80.16476     75.78804    0.01149425 
  79           80.23688     75.77932    0.01265823 
  76           80.31203     75.77062    0.01315789 
  95           80.39037     75.76195    0.01052632 
  87           80.47204     75.7533     0.01149425 
  79           80.55719     75.74467    0.01265823 
  79           80.64599     75.73606    0.01265823 
  91           80.73864     75.72747    0.01098901 
  84           80.83529     75.71891    0.01190476 
  86           80.93617     75.71037    0.01162791 
  93           81.04147     75.70185    0.01075269 
  102          81.15144     75.69335    0.00980392 
  76           81.26631     75.68487    0.01315789 
  93           81.38634     75.67642    0.01075269 
  74           81.51181     75.66799    0.01351351 
  89           81.64301     75.65957    0.01123596 
  85           81.78026     75.65118    0.01176471 
  90           81.9239      75.64282    0.01111111 
  96           82.07429     75.63447    0.01041667 
  86           82.23182     75.62614    0.01162791 
  97           82.3969      75.61784    0.01030928 
  92           82.56999     75.60956    0.01086957 
  85           82.75158     75.6013     0.01176471 
  92           82.94217     75.59306    0.01086957 
  96           83.14234     75.58484    0.01041667 
  91           83.35269     75.57664    0.01098901 
  92           83.57393     75.56846    0.01086957 
  86           83.80667     75.56031    0.01162791 
  87           84.05173     75.55217    0.01149425 
  85           84.30995     75.54406    0.01176471 
  97           84.58223     75.53596    0.01030928 
  106          84.86956     75.52789    0.00943396 
  99           85.17303     75.51984    0.01010101 
  79           85.49381     75.51181    0.01265823 
  91           85.83318     75.5038     0.01098901 
  103          86.19257     75.49581    0.00970874 
  102          86.57351     75.48784    0.00980392 
  104          86.9777      75.47989    0.00961538 
  96           87.40703     75.47197    0.01041667 
  82           87.86354     75.46406    0.01219512 
  97           88.34953     75.45617    0.01030928 
  93           88.86753     75.4483     0.01075269 
  107          89.42037     75.44046    0.00934579 
  97           90.01111     75.43263    0.01030928 
  116          90.64327     75.42483    0.00862069 
  112          91.32073     75.41704    0.00892857 
  104          92.04786     75.40927    0.00961538 
  95           92.82957     75.40153    0.01052632 
  117          93.67137     75.3938     0.00854701 
  91           94.57951     75.3861     0.01098901 
  108          95.56107     75.37841    0.00925926 
  96           96.6241      75.37075    0.01041667 
  112          97.7778      75.3631     0.00892857 
  110          99.03268     75.35547    0.00909091 
  118          100.40087    75.34787    0.00847458 
  112          101.89634    75.34028    0.00892857 
  97           103.5353     75.33271    0.01030928 
  106          105.33665    75.32516    0.00943396 
  108          107.3225     75.31763    0.00925926 
  119          109.51888    75.31013    0.00840336 
  105          111.95719    75.30264    0.00952381 
  127          114.67293    75.29517    0.00787402 
  142          117.71055    75.28772    0.00704225 
  143          121.12302    75.28028    0.00699301 
  136          124.9747     75.27287    0.00735294 
  145          129.34441    75.26548    0.00689655 
  129          134.32952    75.25811    0.00775194 
  139          140.05144    75.25075    0.00719424 
  152          146.66316    75.24342    0.00657895 
  167          154.35953    75.2361     0.00598802 
  169          163.3919     75.2288     0.00591716 
  215          174.0888     75.22152    0.00465116 
  210          186.88617    75.21426    0.0047619 
  215          202.37209    75.20702    0.00465116 
  250          221.35474    75.1998     0.004     
  308          244.96854    75.1926     0.00324675 
  288          274.84902    75.18541    0.00347222 
  342          313.44794    75.17825    0.00292398 
  413          364.73121    75.1711     0.00242131 
  560          435.91737    75.16397    0.00178571 
  683          541.69883    75.15686    0.00146413 
  938          712.33984    75.14977    0.0010661 
  1338         1003.12925   75.14269    0.00074738 
  1944         1493.63322   75.13564    0.0005144 
  2647         2258.03966   75.1286     0.00037779 
  3485         3275.15593   75.12158    0.00028694 
  4380         4207.33122   75.11458    0.00022831 
  4602         4340.33119   75.1076     0.0002173 
  4021         3581.29      75.10064    0.00024869 
  3172         2655.36346   75.09369    0.00031526 
  2443         2018.34271   75.08676    0.00040933 
  2100         1762.03461   75.07985    0.00047619 
  2122         1831.61455   75.07296    0.00047125 
  2327         2062.5837    75.06609    0.00042974 
  2380         2130.36741   75.05923    0.00042017 
  2140         1821.83844   75.0524     0.00046729 
  1675         1351.33856   75.04558    0.00059701 
  1145         948.77523    75.03877    0.00087336 
  760          670.04159    75.03199    0.00131579 
  527          495.35402    75.02522    0.00189753 
  415          389.31398    75.01847    0.00240964 
  315          322.7086     75.01174    0.0031746 
  244          277.65523    75.00503    0.00409836 
  193          244.92383    74.99833    0.00518135 
  206          219.95643    74.99165    0.00485437 
  166          200.32105    74.98499    0.0060241 
  148          184.54863    74.97835    0.00675676 
  151          171.66586    74.97172    0.00662252 
  156          160.994      74.96511    0.00641026 
  156          152.04514    74.95852    0.00641026 
  150          144.45939    74.95194    0.00666667 
  138          137.97034    74.94539    0.00724638 
  119          132.37173    74.93884    0.00840336 
  134          127.50503    74.93232    0.00746269 
  133          123.24593    74.92581    0.0075188 
  130          119.49575    74.91932    0.00769231 
  114          116.17529    74.91285    0.00877193 
  112          113.22035    74.9064     0.00892857 
  97           110.57844    74.89996    0.01030928 
  112          108.20625    74.89354    0.00892857 
  108          106.0678     74.88713    0.00925926 
  106          104.13295    74.88074    0.00943396 
  115          102.37632    74.87437    0.00869565 
  97           100.77643    74.86802    0.01030928 
  111          99.31492     74.86168    0.00900901 
  93           97.97611     74.85535    0.01075269 
  100          96.74646     74.84905    0.01      
  94           95.61429     74.84276    0.0106383 
  87           94.56927     74.83649    0.01149425 
  95           93.60288     74.83023    0.01052632 
  99           92.7072      74.82399    0.01010101 
  89           91.8754      74.81777    0.01123596 
  88           91.10149     74.81156    0.01136364 
  105          90.38014     74.80537    0.00952381 
  93           89.70664     74.7992     0.01075269 
  101          89.07681     74.79304    0.00990099 
  72           88.48689     74.7869     0.01388889 
  101          87.93355     74.78077    0.00990099 
  87           87.41377     74.77466    0.01149425 
  102          86.92487     74.76857    0.00980392 
  79           86.46441     74.76249    0.01265823 
  101          86.0302      74.75643    0.00990099 
  98           85.62025     74.75038    0.01020408 
  87           85.23275     74.74435    0.01149425 
  85           84.86604     74.73834    0.01176471 
  82           84.51871     74.73234    0.01219512 
  81           84.18935     74.72636    0.01234568 
  92           83.87673     74.72039    0.01086957 
  84           83.57971     74.71444    0.01190476 
  93           83.29726     74.7085     0.01075269 
  109          83.02841     74.70258    0.00917431 
  94           82.7723      74.69667    0.0106383 
  106          82.52812     74.69079    0.00943396 
  83           82.29512     74.68491    0.01204819 
  94           81.86225     74.67905    0.0106383 
  88           81.65052     74.67321    0.01136364 
  77           81.44806     74.66738    0.01298701 
  76           81.25432     74.66157    0.01315789 
  97           81.06881     74.65577    0.01030928 
  68           80.89106     74.64999    0.01470588 
  93           80.63452     74.64422    0.01075269 
  76           80.47138     74.63847    0.01315789 
  94           80.31475     74.63273    0.0106383 
  114          80.16433     74.62701    0.00877193 
  107          80.01977     74.62131    0.00934579 
  79           79.88077     74.61562    0.01265823 
  99           79.74703     74.60994    0.01010101 
  102          79.6183      74.60428    0.00980392 
  93           79.49431     74.59863    0.01075269 
  87           79.37483     74.593      0.01149425 
  119          79.25964     74.58738    0.00840336 
  86           79.14854     74.58178    0.01162791 
  82           79.04133     74.57619    0.01219512 
  86           78.93783     74.57062    0.01162791 
  93           78.83786     74.56506    0.01075269 
  75           78.74126     74.55951    0.01333333 
  81           78.64788     74.55399    0.01234568 
  90           78.55758     74.54847    0.01111111 
  79           78.47021     74.54297    0.01265823 
  86           78.38565     74.53748    0.01162791 
  73           78.30378     74.53201    0.01369863 
  78           78.22449     74.52656    0.01282051 
  86           78.14766     74.52111    0.01162791 
  78           78.07319     74.51568    0.01282051 
  80           78.00099     74.51027    0.0125    
  89           77.93095     74.50487    0.01123596 
  69           77.86301     74.49948    0.01449275 
  74           77.79706     74.49411    0.01351351 
  73           77.73303     74.48876    0.01369863 
  86           77.67085     74.48341    0.01162791 
  85           77.61045     74.47808    0.01176471 
  75           77.55175     74.47277    0.01333333 
  72           77.4947      74.46747    0.01388889 
  75           77.43923     74.46218    0.01333333 
  67           77.38528     74.4569     0.01492537 
  67           77.3328      74.45164    0.01492537 
  70           77.28173     74.4464     0.01428571 
  69           77.23202     74.44117    0.01449275 
  90           77.18364     74.43595    0.01111111 
  70           77.13652     74.43074    0.01428571 
  88           77.09063     74.42555    0.01136364 
  73           77.04592     74.42037    0.01369863 
  74           77.00235     74.41521    0.01351351 
  75           76.9599      74.41006    0.01333333 
  82           76.91851     74.40492    0.01219512 
  71           76.87815     74.3998     0.01408451 
  75           76.83879     74.39469    0.01333333 
  85           76.8004      74.38959    0.01176471 
  84           76.76295     74.38451    0.01190476 
  76           76.7264      74.37944    0.01315789 
  68           76.69074     74.37438    0.01470588 
  80           76.65593     74.36934    0.0125    
  81           76.62194     74.36431    0.01234568 
  65           76.58875     74.35929    0.01538462 
  62           76.55635     74.35429    0.01612903 
  79           76.52469     74.3493     0.01265823 
  70           76.49377     74.34432    0.01428571 
  78           76.46357     74.33935    0.01282051 
  69           76.43405     74.3344     0.01449275 
  76           76.40521     74.32946    0.01315789 
  71           76.37702     74.32454    0.01408451 
  69           76.34947     74.31963    0.01449275 
  67           76.32253     74.31473    0.01492537 
  82           76.2962      74.30984    0.01219512 
  77           76.27046     74.30496    0.01298701 
  78           76.24528     74.3001     0.01282051 
  91           76.22066     74.29525    0.01098901 
  91           76.19659     74.29042    0.01098901 
  70           76.17304     74.28559    0.01428571 
  62           76.15        74.28078    0.01612903 
  73           76.12747     74.27598    0.01369863 
  76           76.10543     74.2712     0.01315789 
  76           76.08387     74.26643    0.01315789 
  76           76.06277     74.26167    0.01315789 
  75           76.04214     74.25692    0.01333333 
  72           76.02195     74.25218    0.01388889 
  72           76.00219     74.24746    0.01388889 
  69           75.98287     74.24275    0.01449275 
  69           75.96396     74.23805    0.01449275 
  86           75.94546     74.23336    0.01162791 
  70           75.92736     74.22869    0.01428571 
  61           75.90965     74.22402    0.01639344 
  72           75.89232     74.21937    0.01388889 
  73           75.87537     74.21474    0.01369863 
  82           75.85879     74.21011    0.01219512 
  69           75.84257     74.2055     0.01449275 
  66           75.82671     74.2009     0.01515152 
  87           75.81119     74.19631    0.01149425 
  59           75.79602     74.19173    0.01694915 
  72           75.78118     74.18716    0.01388889 
  64           75.76667     74.18261    0.015625  
  76           75.75248     74.17807    0.01315789 
  68           75.73862     74.17354    0.01470588 
  82           75.72506     74.16902    0.01219512 
  76           75.71182     74.16451    0.01315789 
  77           75.69888     74.16002    0.01298701 
  87           75.68624     74.15553    0.01149425 
  73           75.67389     74.15106    0.01369863 
  81           75.66184     74.1466     0.01234568 
  91           75.65007     74.14215    0.01098901 
  78           75.63858     74.13772    0.01282051 
  76           75.62737     74.13329    0.01315789 
  78           75.61644     74.12888    0.01282051 
  68           75.60578     74.12447    0.01470588 
  62           75.59539     74.12008    0.01612903 
  77           75.58526     74.1157     0.01298701 
  70           75.5754      74.11134    0.01428571 
  90           75.5658      74.10698    0.01111111 
  64           75.55646     74.10263    0.015625  
  67           75.54737     74.0983     0.01492537 
  81           75.53853     74.09398    0.01234568 
  72           75.52995     74.08966    0.01388889 
  77           75.52161     74.08536    0.01298701 
  82           75.51352     74.08107    0.01219512 
  77           75.50567     74.0768     0.01298701 
  77           75.49807     74.07253    0.01298701 
  47           75.49071     74.06827    0.0212766 
  69           75.48359     74.06403    0.01449275 
  80           75.47671     74.05979    0.0125    
  73           75.47007     74.05557    0.01369863 
  70           75.46366     74.05136    0.01428571 
  73           75.45749     74.04715    0.01369863 
  64           75.45155     74.04296    0.015625  
  73           75.44585     74.03878    0.01369863 
  72           75.44038     74.03461    0.01388889 
  93           75.43515     74.03046    0.01075269 
  72           75.43015     74.02631    0.01388889 
  79           75.42538     74.02217    0.01265823 
  60           75.42085     74.01804    0.01666667 
  63           75.41654     74.01393    0.01587302 
  67           75.41247     74.00982    0.01492537 
  64           75.40864     74.00573    0.015625  
  71           75.40504     74.00164    0.01408451 
  75           75.40167     73.99757    0.01333333 
  62           75.39853     73.99351    0.01612903 
  72           75.39563     73.98945    0.01388889 
  76           75.39297     73.98541    0.01315789 
  79           75.39055     73.98138    0.01265823 
  81           75.38836     73.97736    0.01234568 
  81           75.38641     73.97335    0.01234568 
  74           75.38471     73.96935    0.01351351 
  71           75.38325     73.96535    0.01408451 
  71           75.38203     73.96137    0.01408451 
  70           75.38105     73.9574     0.01428571 
  68           75.38033     73.95344    0.01470588 
  72           75.37985     73.94949    0.01388889 
  70           75.37963     73.94555    0.01428571 
  85           75.37966     73.94162    0.01176471 
  68           75.37995     73.9377     0.01470588 
  70           75.3805      73.93379    0.01428571 
  73           75.38131     73.92989    0.01369863 
  76           75.38238     73.926      0.01315789 
  75           75.38372     73.92212    0.01333333 
  77           75.38534     73.91825    0.01298701 
  89           75.38723     73.91439    0.01123596 
  62           75.38939     73.91054    0.01612903 
  63           75.39184     73.9067     0.01587302 
  69           75.39458     73.90287    0.01449275 
  82           75.3976      73.89904    0.01219512 
  77           75.40092     73.89523    0.01298701 
  75           75.40454     73.89143    0.01333333 
  89           75.40846     73.88764    0.01123596 
  77           75.41269     73.88386    0.01298701 
  71           75.41724     73.88008    0.01408451 
  71           75.4221      73.87632    0.01408451 
  75           75.42729     73.87256    0.01333333 
  68           75.43281     73.86882    0.01470588 
  70           75.43866     73.86508    0.01428571 
  73           75.44486     73.86136    0.01369863 
  75           75.45141     73.85764    0.01333333 
  63           75.45831     73.85393    0.01587302 
  63           75.46558     73.85024    0.01587302 
  83           75.47322     73.84655    0.01204819 
  75           75.48123     73.84287    0.01333333 
  75           75.48964     73.8392     0.01333333 
  77           75.49844     73.83554    0.01298701 
  76           75.50764     73.83188    0.01315789 
  71           75.51726     73.82824    0.01408451 
  71           75.5273      73.82461    0.01408451 
  74           75.53777     73.82098    0.01351351 
  65           75.54868     73.81737    0.01538462 
  73           75.56005     73.81376    0.01369863 
  94           75.57188     73.81017    0.0106383 
  74           75.58419     73.80658    0.01351351 
  74           75.59699     73.803      0.01351351 
  83           75.61029     73.79943    0.01204819 
  66           75.6241      73.79587    0.01515152 
  67           75.63843     73.79231    0.01492537 
  66           75.65331     73.78877    0.01515152 
  73           75.66875     73.78523    0.01369863 
  87           75.68476     73.78171    0.01149425 
  73           75.70135     73.77819    0.01369863 
  83           75.71855     73.77468    0.01204819 
  63           75.73637     73.77118    0.01587302 
  65           75.75483     73.76769    0.01538462 
  78           75.77395     73.76421    0.01282051 
  61           75.79374     73.76073    0.01639344 
  70           75.81424     73.75727    0.01428571 
  85           75.83545     73.75381    0.01176471 
  79           75.85741     73.75036    0.01265823 
  79           75.88014     73.74692    0.01265823 
  69           75.90365     73.74349    0.01449275 
  68           75.92798     73.74007    0.01470588 
  79           75.95316     73.73665    0.01265823 
  68           75.9792      73.73325    0.01470588 
  76           76.00614     73.72985    0.01315789 
  65           76.03402     73.72646    0.01538462 
  84           76.06286     73.72308    0.01190476 
  69           76.09269     73.71971    0.01449275 
  68           76.12355     73.71634    0.01470588 
  75           76.15548     73.71298    0.01333333 
  61           76.18851     73.70964    0.01639344 
  71           76.22269     73.7063     0.01408451 
  72           76.25806     73.70296    0.01388889 
  96           76.29466     73.69964    0.01041667 
  86           76.33254     73.69632    0.01162791 
  82           76.37174     73.69302    0.01219512 
  79           76.41233     73.68972    0.01265823 
  77           76.45435     73.68643    0.01298701 
  77           76.49786     73.68314    0.01298701 
  75           76.54291     73.67987    0.01333333 
  87           76.58957     73.6766     0.01149425 
  86           76.63791     73.67334    0.01162791 
  82           76.688       73.67009    0.01219512 
  86           76.7399      73.66684    0.01162791 
  62           76.79371     73.66361    0.01612903 
  99           76.84949     73.66038    0.01010101 
  94           76.90733     73.65716    0.0106383 
  84           76.96733     73.65394    0.01190476 
  83           77.02958     73.65074    0.01204819 
  109          77.09418     73.64754    0.00917431 
  90           77.16125     73.64435    0.01111111 
  114          77.23089     73.64117    0.00877193 
  96           77.30322     73.63799    0.01041667 
  85           77.37837     73.63483    0.01176471 
  94           77.45649     73.63167    0.0106383 
  98           77.5377      73.62851    0.01020408 
  91           77.62217     73.62537    0.01098901 
  110          77.71006     73.62223    0.00909091 
  98           77.80154     73.6191     0.01020408 
  95           77.8968      73.61598    0.01052632 
  107          77.99603     73.61287    0.00934579 
  114          78.09945     73.60976    0.00877193 
  86           78.20727     73.60666    0.01162791 
  75           78.31974     73.60356    0.01333333 
  73           78.43711     73.60048    0.01369863 
  89           78.55966     73.5974     0.01123596 
  101          78.68768     73.59433    0.00990099 
  82           78.82148     73.59127    0.01219512 
  80           78.96141     73.58821    0.0125    
  82           79.10783     73.58516    0.01219512 
  76           79.26112     73.58212    0.01315789 
  74           79.42176     73.57908    0.01351351 
  84           79.59012     73.57605    0.01190476 
  70           79.76671     73.57303    0.01428571 
  81           79.95208     73.57002    0.01234568 
  71           80.1468      73.56701    0.01408451 
  77           80.35149     73.56401    0.01298701 
  84           80.56682     73.56102    0.01190476 
  62           80.79353     73.55803    0.01612903 
  89           81.03241     73.55505    0.01123596 
  66           81.28433     73.55208    0.01515152 
  66           81.55023     73.54912    0.01515152 
  78           81.83116     73.54616    0.01282051 
  99           82.12825     73.54321    0.01010101 
  110          82.44273     73.54026    0.00909091 
  96           82.77598     73.53732    0.01041667 
  78           83.12949     73.53439    0.01282051 
  97           83.50492     73.53147    0.01030928 
  98           83.9041      73.52855    0.01020408 
  89           84.32905     73.52564    0.01123596 
  103          84.78202     73.52273    0.00970874 
  83           85.2655      73.51983    0.01204819 
  85           85.78228     73.51694    0.01176471 
  96           86.33547     73.51406    0.01041667 
  87           86.92854     73.51118    0.01149425 
  94           87.5654      73.50831    0.0106383 
  83           88.25044     73.50544    0.01204819 
  95           88.98865     73.50258    0.01052632 
  82           89.78563     73.49973    0.01219512 
  85           90.6478      73.49688    0.01176471 
  113          91.58244     73.49404    0.00884956 
  93           92.59789     73.49121    0.01075269 
  116          93.70374     73.48838    0.00862069 
  114          94.91106     73.48556    0.00877193 
  90           96.23262     73.48275    0.01111111 
  92           97.68372     73.47994    0.01086957 
  101          99.28114     73.47714    0.00990099 
  95           101.04554    73.47434    0.01052632 
  99           103.00116    73.47155    0.01010101 
  131          105.17675    73.46877    0.00763359 
  125          107.60666    73.46599    0.008     
  117          110.33226    73.46322    0.00854701 
  127          113.4037     73.46046    0.00787402 
  120          116.88228    73.4577     0.00833333 
  118          120.84354    73.45495    0.00847458 
  140          125.3814     73.4522     0.00714286 
  143          130.61387    73.44946    0.00699301 
  161          136.69078    73.44673    0.00621118 
  162          143.80466    73.444      0.00617284 
  181          152.20615    73.44128    0.00552486 
  210          162.22628    73.43856    0.0047619 
  198          174.30929    73.43585    0.00505051 
  215          189.062      73.43314    0.00465116 
  271          207.33054    73.43044    0.00369004 
  264          230.32635    73.42775    0.00378788 
  317          259.85745    73.42506    0.00315457 
  343          298.82268    73.42238    0.00291545 
  383          352.37392    73.41971    0.00261097 
  463          430.48297    73.41704    0.00215983 
  644          552.44772    73.41437    0.0015528 
  861          751.82576    73.41171    0.00116144 
  1244         1076.24431   73.40906    0.00080386 
  1745         1573.09978   73.40641    0.00057307 
  2375         2243.96823   73.40377    0.00042105 
  3115         2921.24449   73.40114    0.00032103 
  3549         3165.90259   73.39851    0.00028177 
  2918         2759.39128   73.39588    0.0003427 
  2080         2098.42366   73.39326    0.00048077 
  1451         1554.31337   73.39065    0.00068918 
  1164         1234.12972   73.38804    0.00085911 
  1148         1133.21526   73.38544    0.00087108 
  1323         1213.29099   73.38284    0.00075586 
  1561         1400.30835   73.38025    0.00064061 
  1684         1528.0128    73.37766    0.00059382 
  1604         1411.26958   73.37508    0.00062344 
  1223         1113.05851   73.37251    0.00081766 
  838          813.83993    73.36994    0.00119332 
  566          588.52725    73.36737    0.00176678 
  441          438.1735     73.36481    0.00226757 
  339          343.06982    73.36226    0.00294985 
  298          282.83878    73.35971    0.0033557 
  240          242.83426    73.35717    0.00416667 
  202          214.46454    73.35463    0.0049505 
  196          193.229      73.35209    0.00510204 
  178          176.67563    73.34957    0.00561798 
  138          163.46368    73.34704    0.00724638 
  158          152.72189    73.34453    0.00632911 
  127          143.85611    73.34201    0.00787402 
  139          136.44408    73.3395     0.00719424 
  118          130.17768    73.337      0.00847458 
  90           124.86217    73.33451    0.01111111 
  109          120.2542     73.33201    0.00917431 
  123          116.26704    73.32953    0.00813008 
  115          112.77088    73.32704    0.00869565 
  102          109.69556    73.32457    0.00980392 
  131          106.97492    73.32209    0.00763359 
  109          104.5555     73.31963    0.00917431 
  104          102.39366    73.31716    0.00961538 
  95           100.4535     73.31471    0.01052632 
  117          98.70525     73.31225    0.00854701 
  100          97.13827     73.3098     0.01      
  105          95.70322     73.30736    0.00952381 
  83           94.39656     73.30492    0.01204819 
  88           93.20305     73.30249    0.01136364 
  90           92.11        73.30006    0.01111111 
  93           91.10641     73.29764    0.01075269 
  110          90.18254     73.29522    0.00909091 
  88           89.33007     73.2928     0.01136364 
  91           88.54173     73.29039    0.01098901 
  97           87.81118     73.28799    0.01030928 
  85           87.13285     73.28559    0.01176471 
  79           86.50181     73.28319    0.01265823 
  80           85.91373     73.2808     0.0125    
  88           85.36474     73.27841    0.01136364 
  78           84.85143     73.27603    0.01282051 
  78           84.37074     73.27365    0.01282051 
  91           83.91992     73.27128    0.01098901 
  82           83.49653     73.26891    0.01219512 
  90           83.09837     73.26655    0.01111111 
  90           82.72345     73.26419    0.01111111 
  74           82.36997     73.26183    0.01351351 
  71           82.10675     73.25948    0.01408451 
  70           81.79179     73.25713    0.01428571 
  71           81.49386     73.25479    0.01408451 
  75           81.21172     73.25245    0.01333333 
  67           80.94428     73.25012    0.01492537 
  70           80.69052     73.24779    0.01428571 
  76           80.44952     73.24547    0.01315789 
  71           80.22043     73.24315    0.01408451 
  79           80.00246     73.24083    0.01265823 
  80           79.7949      73.23852    0.0125    
  74           79.62593     73.23621    0.01351351 
  80           79.43741     73.23391    0.0125    
  77           79.25748     73.23161    0.01298701 
  85           79.08562     73.22931    0.01176471 
  70           78.92134     73.22702    0.01428571 
  76           78.76421     73.22473    0.01315789 
  70           78.61378     73.22245    0.01428571 
  88           78.46972     73.22017    0.01136364 
  84           78.33167     73.2179     0.01190476 
  67           78.19928     73.21563    0.01492537 
  72           78.07224     73.21336    0.01388889 
  72           77.95028     73.2111     0.01388889 
  81           77.83311     73.20884    0.01234568 
  67           77.72049     73.20659    0.01492537 
  64           77.61219     73.20434    0.015625  
  79           77.50798     73.20209    0.01265823 
  81           77.40766     73.19985    0.01234568 
  66           77.31104     73.19761    0.01515152 
  72           77.21793     73.19537    0.01388889 
  80           77.12817     73.19314    0.0125    
  63           77.0416      73.19092    0.01587302 
  68           76.95806     73.18869    0.01470588 
  74           76.87742     73.18647    0.01351351 
  90           76.79955     73.18426    0.01111111 
  72           76.72431     73.18205    0.01388889 
  76           76.65158     73.17984    0.01315789 
  87           76.58127     73.17763    0.01149425 
  77           76.42463     73.17543    0.01298701 
  77           76.35918     73.17324    0.01298701 
  64           76.29584     73.17104    0.015625  
  87           76.23452     73.16885    0.01149425 
  65           76.17512     73.16667    0.01538462 
  72           76.11758     73.16449    0.01388889 
  76           76.06181     73.16231    0.01315789 
  70           75.97146     73.16013    0.01428571 
  66           75.91919     73.15796    0.01515152 
  56           75.86848     73.15579    0.01785714 
  79           75.81927     73.15363    0.01265823 
  70           75.77152     73.15147    0.01428571 
  57           75.72516     73.14931    0.01754386 
  67           75.68013     73.14716    0.01492537 
  62           75.6364      73.14501    0.01612903 
  75           75.59391     73.14286    0.01333333 
  89           75.55262     73.14072    0.01123596 
  61           75.51248     73.13858    0.01639344 
  81           75.47345     73.13644    0.01234568 
  73           75.43549     73.13431    0.01369863 
  62           75.39857     73.13218    0.01612903 
  61           75.36264     73.13005    0.01639344 
  70           75.32767     73.12793    0.01428571 
  81           75.29364     73.12581    0.01234568 
  89           75.2605      73.1237     0.01123596 
  77           75.22822     73.12158    0.01298701 
  67           75.19679     73.11947    0.01492537 
  78           75.16616     73.11737    0.01282051 
  70           75.13632     73.11526    0.01428571 
  79           75.10724     73.11316    0.01265823 
  69           75.07889     73.11107    0.01449275 
  74           75.05126     73.10897    0.01351351 
  77           75.07508     73.10688    0.01298701 
  81           75.04905     73.1048     0.01234568 
  62           75.02366     73.10271    0.01612903 
  72           74.9989      73.10063    0.01388889 
  59           74.97475     73.09855    0.01694915 
  54           74.95119     73.09648    0.01851852 
  82           74.92821     73.09441    0.01219512 
  83           74.90579     73.09234    0.01204819 
  78           74.8839      73.09027    0.01282051 
  70           74.86254     73.08821    0.01428571 
  69           74.86246     73.08615    0.01449275 
  80           74.84221     73.0841     0.0125    
  79           74.82244     73.08204    0.01265823 
  81           74.80314     73.07999    0.01234568 
  95           74.7843      73.07794    0.01052632 
  71           74.76591     73.0759     0.01408451 
  72           74.74795     73.07386    0.01388889 
  76           74.73041     73.07182    0.01315789 
  90           74.71328     73.06978    0.01111111 
  82           74.69656     73.06775    0.01219512 
  75           74.68022     73.06572    0.01333333 
  80           74.66427     73.06369    0.0125    
  87           74.64868     73.06167    0.01149425 
  68           74.63346     73.05965    0.01470588 
  72           74.61859     73.05763    0.01388889 
  64           74.60407     73.05561    0.015625  
  66           74.58988     73.0536     0.01515152 
  75           74.57603     73.05159    0.01333333 
  78           74.56249     73.04958    0.01282051 
  72           74.54927     73.04758    0.01388889 
  68           74.5473      73.04557    0.01470588 
  58           74.53474     73.04357    0.01724138 
  76           74.52247     73.04158    0.01315789 
  74           74.51049     73.03958    0.01351351 
  79           74.49879     73.03759    0.01265823 
  86           74.48736     73.0356     0.01162791 
  78           74.47621     73.03362    0.01282051 
  78           74.46532     73.03163    0.01282051 
  84           74.45469     73.02965    0.01190476 
  77           74.44431     73.02767    0.01298701 
  65           74.43865     73.0257     0.01538462 
  77           74.42879     73.02372    0.01298701 
  76           74.41916     73.02175    0.01315789 
  77           74.40977     73.01978    0.01298701 
  76           74.40061     73.01782    0.01315789 
  64           74.39168     73.01585    0.015625  
  81           74.38297     73.01389    0.01234568 
  74           74.37448     73.01193    0.01351351 
  71           74.3662      73.00998    0.01408451 
  77           74.35814     73.00802    0.01298701 
  90           74.35028     73.00607    0.01111111 
  72           74.34263     73.00412    0.01388889 
  81           74.33518     73.00217    0.01234568 
  72           74.32793     73.00023    0.01388889 
  62           74.32087     72.99829    0.01612903 
  64           74.314       72.99635    0.015625  
  65           74.30733     72.99441    0.01538462 
  74           74.30084     72.99248    0.01351351 
  72           74.29454     72.99054    0.01388889 
  58           74.28841     72.98861    0.01724138 
  68           74.28247     72.98668    0.01470588 
  58           74.27671     72.98476    0.01724138 
  71           74.27111     72.98283    0.01408451 
  59           74.2657      72.98091    0.01694915 
  76           74.26045     72.97899    0.01315789 
  81           74.25537     72.97708    0.01234568 
  69           74.25036     72.97506    0.01449275 
  69           74.24562     72.97315    0.01449275 
  59           74.24103     72.97124    0.01694915 
  75           74.23661     72.96933    0.01333333 
  73           74.23235     72.96743    0.01369863 
  59           74.22825     72.96552    0.01694915 
  60           74.22431     72.96362    0.01666667 
  70           74.22052     72.96172    0.01428571 
  75           74.21689     72.95982    0.01333333 
  85           74.21341     72.95793    0.01176471 
  80           74.21008     72.95603    0.0125    
  84           74.20691     72.95414    0.01190476 
  75           74.20388     72.95225    0.01333333 
  68           74.20101     72.95036    0.01470588 
  58           74.19828     72.94848    0.01724138 
  63           74.1957      72.94659    0.01587302 
  79           74.19327     72.94471    0.01265823 
  66           74.19099     72.94283    0.01515152 
  71           74.18885     72.94096    0.01408451 
  65           74.18686     72.93908    0.01538462 
  79           74.18501     72.93721    0.01265823 
  60           74.1833      72.93533    0.01666667 
  90           74.18175     72.93346    0.01111111 
  78           74.18033     72.93159    0.01282051 
  62           74.17906     72.92973    0.01612903 
  78           74.17793     72.92786    0.01282051 
  69           74.17694     72.926      0.01449275 
  81           74.1761      72.92414    0.01234568 
  73           74.1754      72.92228    0.01369863 
  67           74.17484     72.92042    0.01492537 
  78           74.17442     72.91857    0.01282051 
  67           74.17415     72.91671    0.01492537 
  66           74.17402     72.91486    0.01515152 
  68           74.17404     72.91301    0.01470588 
  60           74.1742      72.91116    0.01666667 
  81           74.1745      72.90932    0.01234568 
  65           74.17495     72.90747    0.01538462 
  71           74.17554     72.90563    0.01408451 
  71           74.17628     72.90378    0.01408451 
  61           74.17716     72.90194    0.01639344 
  68           74.17819     72.90011    0.01470588 
  69           74.17937     72.89827    0.01449275 
  65           74.1807      72.89643    0.01538462 
  74           74.18217     72.8946     0.01351351 
  74           74.1838      72.89277    0.01351351 
  71           74.18557     72.89094    0.01408451 
  71           74.1875      72.88911    0.01408451 
  67           74.18958     72.88728    0.01492537 
  81           74.19181     72.88546    0.01234568 
  68           74.1942      72.88363    0.01470588 
  61           74.19674     72.88181    0.01639344 
  62           74.19945     72.87999    0.01612903 
  75           74.20231     72.87817    0.01333333 
  70           74.20533     72.87635    0.01428571 
  59           74.20851     72.87453    0.01694915 
  61           74.21186     72.87272    0.01639344 
  73           74.21537     72.87091    0.01369863 
  74           74.21905     72.86909    0.01351351 
  79           74.22289     72.86728    0.01265823 
  72           74.22691     72.86547    0.01388889 
  74           74.2311      72.86367    0.01351351 
  62           74.23546     72.86186    0.01612903 
  80           74.24        72.86005    0.0125    
  66           74.24472     72.85825    0.01515152 
  70           74.24962     72.85645    0.01428571 
  58           74.2547      72.85465    0.01724138 
  75           74.25997     72.85285    0.01333333 
  61           74.26542     72.85105    0.01639344 
  51           74.27107     72.84925    0.01960784 
  66           74.27691     72.84746    0.01515152 
  53           74.28294     72.84566    0.01886792 
  72           74.28918     72.84387    0.01388889 
  58           74.29562     72.84208    0.01724138 
  82           74.30226     72.84029    0.01219512 
  61           74.30911     72.8385     0.01639344 
  60           74.38082     72.83671    0.01666667 
  82           74.3884      72.83492    0.01219512 
  66           74.3962      72.83314    0.01515152 
  74           74.40423     72.83135    0.01351351 
  89           74.41249     72.82957    0.01123596 
  72           74.42098     72.82779    0.01388889 
  66           74.4297      72.82601    0.01515152 
  57           74.43867     72.82423    0.01754386 
  58           74.44788     72.82245    0.01724138 
  63           74.45734     72.82067    0.01587302 
  78           74.49343     72.8189     0.01282051 
  97           74.50353     72.81712    0.01030928 
  75           74.51389     72.81535    0.01333333 
  62           74.52453     72.81358    0.01612903 
  67           74.53544     72.8118     0.01492537 
  69           74.54663     72.81003    0.01449275 
  63           74.5581      72.80826    0.01587302 
  81           74.56987     72.8065     0.01234568 
  87           74.58194     72.80473    0.01149425 
  80           74.59432     72.80296    0.0125    
  71           74.607       72.8012     0.01408451 
  91           74.62001     72.79943    0.01098901 
  67           74.63334     72.79767    0.01492537 
  82           74.647       72.79591    0.01219512 
  64           74.661       72.79415    0.015625  
  67           74.67535     72.79239    0.01492537 
  68           74.69006     72.79063    0.01470588 
  75           74.70512     72.78887    0.01333333 
  97           74.72057     72.78711    0.01030928 
  84           74.73639     72.78536    0.01190476 
  68           74.7526      72.7836     0.01470588 
  59           74.76922     72.78185    0.01694915 
  76           74.78624     72.78009    0.01315789 
  75           74.80368     72.77834    0.01333333 
  79           74.82156     72.77659    0.01265823 
  83           74.83987     72.77484    0.01204819 
  75           74.85864     72.77309    0.01333333 
  78           74.87787     72.77134    0.01282051 
  74           74.89758     72.76959    0.01351351 
  83           74.91778     72.76784    0.01204819 
  69           74.93848     72.7661     0.01449275 
  86           74.9597      72.76435    0.01162791 
  67           74.98144     72.76261    0.01492537 
  75           75.00373     72.76086    0.01333333 
  83           75.02658     72.75912    0.01204819 
  72           75.05001     72.75738    0.01388889 
  72           75.07403     72.75564    0.01388889 
  76           75.09865     72.7539     0.01315789 
  78           75.12391     72.75216    0.01282051 
  70           75.14981     72.75042    0.01428571 
  82           75.17637     72.74868    0.01219512 
  80           75.20361     72.74694    0.0125    
  72           75.23157     72.7452     0.01388889 
  87           75.26024     72.74347    0.01149425 
  67           75.28967     72.74173    0.01492537 
  65           75.31987     72.74       0.01538462 
  69           75.35086     72.73826    0.01449275 
  80           75.38268     72.73653    0.0125    
  76           75.41535     72.7348     0.01315789 
  98           75.44889     72.73307    0.01020408 
  70           75.48334     72.73134    0.01428571 
  74           75.51872     72.7296     0.01351351 
  65           75.55507     72.72787    0.01538462 
  71           75.59242     72.72615    0.01408451 
  76           75.6308      72.72442    0.01315789 
  73           75.67025     72.72269    0.01369863 
  62           75.71081     72.72096    0.01612903 
  71           75.75252     72.71923    0.01408451 
  77           75.79541     72.71751    0.01298701 
  92           75.83954     72.71578    0.01086957 
  77           75.88494     72.71406    0.01298701 
  86           75.93167     72.71233    0.01162791 
  71           75.97977     72.71061    0.01408451 
  69           76.0293      72.70888    0.01449275 
  65           76.08031     72.70716    0.01538462 
  71           76.13286     72.70544    0.01408451 
  76           76.18701     72.70372    0.01315789 
  67           76.24282     72.702      0.01492537 
  62           76.30037     72.70028    0.01612903 
  69           76.35971     72.69856    0.01449275 
  63           76.42093     72.69684    0.01587302 
  72           76.48411     72.69512    0.01388889 
  67           76.54933     72.6934     0.01492537 
  84           76.61667     72.69168    0.01190476 
  66           76.68623     72.68996    0.01515152 
  78           76.75811     72.68824    0.01282051 
  97           76.83241     72.68653    0.01030928 
  70           76.90924     72.68481    0.01428571 
  61           76.98871     72.68309    0.01639344 
  54           77.07096     72.68138    0.01851852 
  86           77.1561      72.67966    0.01162791 
  68           77.24428     72.67795    0.01470588 
  83           77.33565     72.67623    0.01204819 
  82           77.43037     72.67452    0.01219512 
  60           77.52859     72.67281    0.01666667 
  75           77.63051     72.67109    0.01333333 
  77           77.7363      72.66938    0.01298701 
  84           77.84619     72.66767    0.01190476 
  80           77.96037     72.66596    0.0125    
  83           78.07908     72.66424    0.01204819 
  84           78.20257     72.66253    0.01190476 
  88           78.33111     72.66082    0.01136364 
  82           78.46499     72.65911    0.01219512 
  89           78.6045      72.6574     0.01123596 
  80           78.74999     72.65569    0.0125    
  73           78.9018      72.65398    0.01369863 
  72           79.06033     72.65227    0.01388889 
  79           79.22598     72.65056    0.01265823 
  78           79.39921     72.64885    0.01282051 
  69           79.5805      72.64714    0.01449275 
  82           79.77038     72.64544    0.01219512 
  79           79.96942     72.64373    0.01265823 
  71           80.17824     72.64202    0.01408451 
  85           80.39752     72.64031    0.01176471 
  81           80.628       72.63861    0.01234568 
  90           80.87048     72.6369     0.01111111 
  78           81.12587     72.63519    0.01282051 
  78           81.39514     72.63349    0.01282051 
  88           81.67933     72.63178    0.01136364 
  74           81.97962     72.63007    0.01351351 
  69           82.29735     72.62837    0.01449275 
  87           82.63392     72.62666    0.01149425 
  89           82.99093     72.62496    0.01123596 
  69           83.37017     72.62325    0.01449275 
  86           83.77363     72.62155    0.01162791 
  96           84.20349     72.61984    0.01041667 
  74           84.66225     72.61814    0.01351351 
  85           85.1527      72.61643    0.01176471 
  92           85.67798     72.61473    0.01086957 
  106          86.24165     72.61302    0.00943396 
  87           86.84778     72.61132    0.01149425 
  90           87.50096     72.60961    0.01111111 
  117          88.20659     72.60791    0.00854701 
  85           88.97054     72.60621    0.01176471 
  103          89.79993     72.6045     0.00970874 
  84           90.70289     72.6028     0.01190476 
  101          91.6889      72.6011     0.00990099 
  96           92.76911     72.59939    0.01041667 
  115          93.95662     72.59769    0.00869565 
  104          95.26703     72.59599    0.00961538 
  110          96.71895     72.59428    0.00909091 
  113          98.33478     72.59258    0.00884956 
  120          100.14171    72.59088    0.00833333 
  112          102.17301    72.58917    0.00892857 
  124          104.46978    72.58747    0.00806452 
  131          107.08329    72.58577    0.00763359 
  111          110.07825    72.58406    0.00900901 
  107          113.53733    72.58236    0.00934579 
  99           117.56759    72.58066    0.01010101 
  140          122.30975    72.57896    0.00714286 
  140          127.9523     72.57725    0.00714286 
  161          134.75131    72.57555    0.00621118 
  160          143.06718    72.57385    0.00625   
  172          153.4278     72.57215    0.00581395 
  176          166.6624     72.57044    0.00568182 
  222          184.18941    72.56874    0.0045045 
  258          208.57664    72.56704    0.00387597 
  314          244.40203    72.56534    0.00318471 
  400          299.07366    72.56363    0.0025    
  483          382.69384    72.56193    0.00207039 
  651          505.57598    72.56023    0.0015361 
  751          670.38577    72.55853    0.00133156 
  976          850.3108     72.55682    0.00102459 
  993          961.7189     72.55512    0.00100705 
  944          931.46122    72.55342    0.00105932 
  852          818.81377    72.55171    0.00117371 
  760          728.64206    72.55001    0.00131579 
  692          713.57432    72.54831    0.00144509 
  822          789.52282    72.54661    0.00121655 
  920          951.06759    72.5449     0.00108696 
  1212         1152.37137   72.5432     0.00082508 
  1406         1281.02149   72.5415     0.00071124 
  1326         1244.5398    72.53979    0.00075415 
  1100         1078.28569   72.53809    0.00090909 
  869          865.82538    72.53639    0.00115075 
  745          679.18462    72.53468    0.00134228 
  534          553.57298    72.53298    0.00187266 
  472          492.05162    72.53127    0.00211864 
  496          485.44071    72.52957    0.00201613 
  507          517.70919    72.52787    0.00197239 
  569          555.59728    72.52616    0.00175747 
  599          547.97766    72.52446    0.00166945 
  525          480.99669    72.52275    0.00190476 
  386          394.98569    72.52105    0.00259067 
  323          322.10671    72.51934    0.00309598 
  274          270.06285    72.51764    0.00364964 
  248          236.22123    72.51593    0.00403226 
  220          215.69961    72.51423    0.00454545 
  225          204.16912    72.51252    0.00444444 
  198          198.6886     72.51082    0.00505051 
  195          197.63188    72.50911    0.00512821 
  208          200.31161    72.5074     0.00480769 
  262          206.65566    72.5057     0.00381679 
  274          217.06633    72.50399    0.00364964 
  266          232.45643    72.50228    0.0037594 
  356          254.53307    72.50058    0.00280899 
  376          286.47616    72.49887    0.00265957 
  507          334.25861    72.49716    0.00197239 
  670          408.55678    72.49546    0.00149254 
  786          526.31895    72.49375    0.00127226 
  932          709.83778    72.49204    0.00107296 
  1211         980.09195    72.49033    0.00082576 
  1414         1336.48954   72.48862    0.00070721 
  1693         1702.9559    72.48692    0.00059067 
  1782         1877.09341   72.48521    0.00056117 
  1501         1715.65217   72.4835     0.00066622 
  1275         1367.06481   72.48179    0.00078431 
  1115         1035.84898   72.48008    0.00089686 
  1004         801.84164    72.47837    0.00099602 
  906          672.78117    72.47666    0.00110375 
  922          637.01824    72.47495    0.0010846 
  930          680.04711    72.47324    0.00107527 
  929          780.72737    72.47153    0.00107643 
  933          886.85385    72.46982    0.00107181 
  940          903.57153    72.46811    0.00106383 
  757          791.14817    72.46639    0.001321  
  657          624.41454    72.46468    0.00152207 
  553          475.32735    72.46297    0.00180832 
  458          364.85585    72.46126    0.00218341 
  368          289.60863    72.45954    0.00271739 
  300          240.1371     72.45783    0.00333333 
  222          207.43041    72.45612    0.0045045 
  211          184.9489     72.45441    0.00473934 
  175          168.65671    72.45269    0.00571429 
  158          156.28272    72.45098    0.00632911 
  153          146.56224    72.44926    0.00653595 
  120          138.74882    72.44755    0.00833333 
  132          132.3635     72.44583    0.00757576 
  96           127.07657    72.44412    0.01041667 
  110          122.65451    72.4424     0.00909091 
  110          118.92297    72.44069    0.00909091 
  102          115.75205    72.43897    0.00980392 
  124          113.04277    72.43725    0.00806452 
  111          110.71874    72.43554    0.00900901 
  103          108.7203     72.43382    0.00970874 
  103          107.00045    72.4321     0.00970874 
  120          105.52188    72.43038    0.00833333 
  88           104.25484    72.42866    0.01136364 
  74           103.17558    72.42694    0.01351351 
  78           102.26517    72.42523    0.01282051 
  93           101.50862    72.42351    0.01075269 
  109          100.89428    72.42179    0.00917431 
  103          100.34678    72.42007    0.00970874 
  100          99.99314     72.41835    0.01      
  90           99.76248     72.41662    0.01111111 
  93           99.65285     72.4149     0.01075269 
  103          99.66437     72.41318    0.00970874 
  91           99.79924     72.41146    0.01098901 
  103          100.06181    72.40974    0.00970874 
  126          100.45884    72.40801    0.00793651 
  85           100.97239    72.40629    0.01176471 
  105          101.66961    72.40457    0.00952381 
  112          102.53909    72.40284    0.00892857 
  110          103.6012     72.40112    0.00909091 
  102          104.88161    72.39939    0.00980392 
  116          106.41265    72.39767    0.00862069 
  123          108.23503    72.39594    0.00813008 
  116          110.40046    72.39422    0.00862069 
  133          112.97468    72.39249    0.0075188 
  121          116.04225    72.39076    0.00826446 
  138          119.71299    72.38904    0.00724638 
  138          124.13127    72.38731    0.00724638 
  130          129.48948    72.38558    0.00769231 
  161          136.04811    72.38385    0.00621118 
  131          144.16717    72.38212    0.00763359 
  145          154.35816    72.3804     0.00689655 
  169          167.38229    72.37867    0.00591716 
  178          184.45478    72.37694    0.00561798 
  229          207.67908    72.37521    0.00436681 
  236          240.87193    72.37347    0.00423729 
  340          290.80429    72.37174    0.00294118 
  373          368.35201    72.37001    0.00268097 
  498          488.28748    72.36828    0.00200803 
  671          665.77395    72.36655    0.00149031 
  816          905.41497    72.36481    0.00122549 
  1058         1170.73783   72.36308    0.00094518 
  1310         1340.0375    72.36135    0.00076336 
  1343         1283.10266   72.35961    0.0007446 
  1123         1056.61463   72.35788    0.00089047 
  892          812.30527    72.35614    0.00112108 
  662          626.99127    72.35441    0.00151057 
  496          514.54804    72.35267    0.00201613 
  463          468.79692    72.35093    0.00215983 
  506          480.30172    72.3492     0.00197628 
  542          538.13329    72.34746    0.00184502 
  598          618.98256    72.34572    0.00167224 
  705          668.28016    72.34398    0.00141844 
  672          629.47888    72.34224    0.0014881 
  619          523.03287    72.3405     0.00161551 
  455          409.52803    72.33876    0.0021978 
  364          319.02893    72.33702    0.00274725 
  264          255.16813    72.33528    0.00378788 
  213          212.73213    72.33354    0.00469484 
  193          185.14964    72.3318     0.00518135 
  177          167.03307    72.33006    0.00564972 
  128          154.78985    72.32832    0.0078125 
  148          146.3353     72.32657    0.00675676 
  140          140.5617     72.32483    0.00714286 
  152          136.92304    72.32309    0.00657895 
  131          135.21873    72.32134    0.00763359 
  145          135.54366    72.3196     0.00689655 
  152          138.3775     72.31785    0.00657895 
  149          144.78415    72.3161     0.00671141 
  157          156.67309    72.31436    0.00636943 
  208          176.86039    72.31261    0.00480769 
  207          208.60624    72.31086    0.00483092 
  227          253.99506    72.30912    0.00440529 
  277          309.26323    72.30737    0.00361011 
  280          355.11849    72.30562    0.00357143 
  299          359.66974    72.30387    0.00334448 
  299          319.11938    72.30212    0.00334448 
  286          264.3167     72.30037    0.0034965 
  245          218.38479    72.29862    0.00408163 
  228          187.74025    72.29687    0.00438596 
  193          171.94657    72.29512    0.00518135 
  220          169.08576    72.29336    0.00454545 
  187          177.11978    72.29161    0.00534759 
  194          192.75357    72.28986    0.00515464 
  186          207.62195    72.28811    0.00537634 
  182          207.87501    72.28635    0.00549451 
  208          189.52575    72.2846     0.00480769 
  174          164.17871    72.28284    0.00574713 
  161          141.78709    72.28109    0.00621118 
  134          125.10955    72.27933    0.00746269 
  130          113.59826    72.27757    0.00769231 
  129          105.88679    72.27582    0.00775194 
  93           100.67545    72.27406    0.01075269 
  107          97.01143     72.2723     0.00934579 
  83           94.29809     72.27054    0.01204819 
  89           92.19386     72.26878    0.01123596 
  93           90.50607     72.26702    0.01075269 
  92           89.12014     72.26526    0.01086957 
  92           87.96231     72.2635     0.01086957 
  98           86.9817      72.26174    0.01020408 
  73           86.14167     72.25998    0.01369863 
  93           85.41509     72.25822    0.01075269 
  82           84.78133     72.25645    0.01219512 
  88           84.22476     72.25469    0.01136364 
  86           83.73296     72.25293    0.01162791 
  91           83.29619     72.25116    0.01098901 
  73           82.90662     72.2494     0.01369863 
  79           82.55793     72.24763    0.01265823 
  78           82.24498     72.24587    0.01282051 
  79           81.96348     72.2441     0.01265823 
  71           81.70991     72.24234    0.01408451 
  78           81.48132     72.24057    0.01282051 
  80           81.27523     72.2388     0.0125    
  75           81.08951     72.23703    0.01333333 
  73           80.9224      72.23526    0.01369863 
  89           80.77236     72.2335     0.01123596 
  68           80.6381      72.23173    0.01470588 
  82           80.51851     72.22996    0.01219512 
  83           80.41265     72.22819    0.01204819 
  90           80.3197      72.22641    0.01111111 
  75           80.23896     72.22464    0.01333333 
  78           80.16986     72.22287    0.01282051 
  72           80.1119      72.2211     0.01388889 
  87           80.06468     72.21933    0.01149425 
  85           80.02786     72.21755    0.01176471 
  67           80.0012      72.21578    0.01492537 
  92           79.98446     72.214      0.01086957 
  81           79.97751     72.21223    0.01234568 
  91           79.98028     72.21045    0.01098901 
  90           79.99274     72.20868    0.01111111 
  79           80.01489     72.2069     0.01265823 
  71           80.04682     72.20512    0.01408451 
  91           80.08865     72.20335    0.01098901 
  86           80.14056     72.20157    0.01162791 
  79           80.20277     72.19979    0.01265823 
  79           80.27555     72.19801    0.01265823 
  90           80.35926     72.19623    0.01111111 
  85           80.45429     72.19445    0.01176471 
  91           80.5611      72.19267    0.01098901 
  95           80.68021     72.19089    0.01052632 
  71           80.81224     72.18911    0.01408451 
  90           80.95785     72.18733    0.01111111 
  76           81.11783     72.18554    0.01315789 
  82           81.29302     72.18376    0.01219512 
  86           81.48441     72.18198    0.01162791 
  76           81.69309     72.18019    0.01315789 
  85           81.92026     72.17841    0.01176471 
  71           82.16728     72.17662    0.01408451 
  102          82.4357      72.17484    0.00980392 
  86           82.72722     72.17305    0.01162791 
  77           83.04379     72.17127    0.01298701 
  93           83.38755     72.16948    0.01075269 
  82           83.76098     72.16769    0.01219512 
  77           84.16682     72.1659     0.01298701 
  76           84.6082      72.16412    0.01315789 
  80           85.08867     72.16233    0.0125    
  98           85.61227     72.16054    0.01020408 
  89           86.1836      72.15875    0.01123596 
  88           86.80794     72.15696    0.01136364 
  97           87.49152     72.15517    0.01030928 
  90           88.24098     72.15338    0.01111111 
  102          89.06458     72.15158    0.00980392 
  75           89.97172     72.14979    0.01333333 
  101          90.97337     72.148      0.00990099 
  104          92.08243     72.14621    0.00961538 
  88           93.3141      72.14441    0.01136364 
  81           94.68639     72.14262    0.01234568 
  97           96.22085     72.14083    0.01030928 
  78           97.94332     72.13903    0.01282051 
  108          99.88507     72.13724    0.00925926 
  99           102.08418    72.13544    0.01010101 
  119          104.5875     72.13364    0.00840336 
  109          107.453      72.13185    0.00917431 
  106          110.75327    72.13005    0.00943396 
  103          114.58003    72.12825    0.00970874 
  139          119.05057    72.12645    0.00719424 
  134          124.31663    72.12466    0.00746269 
  118          130.57728    72.12286    0.00847458 
  143          138.09765    72.12106    0.00699301 
  142          147.23697    72.11926    0.00704225 
  155          158.49357    72.11746    0.00645161 
  171          172.5816     72.11566    0.00584795 
  189          190.5839     72.11386    0.00529101 
  215          214.26681    72.11205    0.00465116 
  224          246.71422    72.11025    0.00446429 
  288          293.41919    72.10845    0.00347222 
  386          363.68952    72.10665    0.00259067 
  467          471.56985    72.10484    0.00214133 
  623          634.74434    72.10304    0.00160514 
  887          869.12451    72.10124    0.0011274 
  1209         1173.02359   72.09943    0.00082713 
  1613         1486.33702   72.09763    0.00061996 
  1941         1651.24792   72.09582    0.0005152 
  1958         1541.53372   72.09402    0.00051073 
  1523         1255.27025   72.09221    0.0006566 
  1057         962.80717    72.0904     0.00094607 
  743          742.40973    72.0886     0.0013459 
  601          606.57892    72.08679    0.00166389 
  495          547.51094    72.08498    0.0020202 
  540          554.62336    72.08317    0.00185185 
  640          617.08372    72.08136    0.0015625 
  735          714.22942    72.07956    0.00136054 
  897          793.61474    72.07775    0.00111483 
  1031         781.17584    72.07594    0.00096993 
  923          670.43681    72.07413    0.00108342 
  704          529.22906    72.07232    0.00142045 
  469          407.17859    72.0705     0.0021322 
  347          316.75536    72.06869    0.00288184 
  233          254.40037    72.06688    0.00429185 
  202          212.67723    72.06507    0.0049505 
  179          184.68538    72.06326    0.00558659 
  138          165.13001    72.06144    0.00724638 
  141          150.83508    72.05963    0.0070922 
  133          139.90906    72.05782    0.0075188 
  124          131.27898    72.056      0.00806452 
  103          124.29885    72.05419    0.00970874 
  123          118.55471    72.05237    0.00813008 
  99           113.76181    72.05056    0.01010101 
  88           109.71538    72.04874    0.01136364 
  108          106.26395    72.04693    0.00925926 
  116          103.29319    72.04511    0.00862069 
  126          100.71538    72.04329    0.00793651 
  85           98.49453     72.04148    0.01176471 
  106          96.51244     72.03966    0.00943396 
  99           94.75832     72.03784    0.01010101 
  96           93.19757     72.03602    0.01041667 
  102          91.80203     72.03421    0.00980392 
  82           90.5484      72.03239    0.01219512 
  95           89.41788     72.03057    0.01052632 
  84           88.39431     72.02875    0.01190476 
  86           87.46428     72.02693    0.01162791 
  87           86.61645     72.02511    0.01149425 
  79           85.84116     72.02329    0.01265823 
  82           85.13017     72.02147    0.01219512 
  75           84.47639     72.01965    0.01333333 
  83           83.87368     72.01783    0.01204819 
  83           83.31674     72.01601    0.01204819 
  100          82.80092     72.01418    0.01      
  66           82.32219     72.01236    0.01515152 
  69           81.87698     72.01054    0.01449275 
  86           81.46215     72.00872    0.01162791 
  84           81.07494     72.00689    0.01190476 
  85           80.71288     72.00507    0.01176471 
  81           80.37379     72.00325    0.01234568 
  71           80.05572     72.00142    0.01408451 
  72           79.75691     71.9996     0.01388889 
  65           79.4758      71.99777    0.01538462 
  64           79.21098     71.99595    0.015625  
  83           78.96116     71.99412    0.01204819 
  83           78.72525     71.9923     0.01204819 
  65           78.50217     71.99047    0.01538462 
  73           78.29099     71.98865    0.01369863 
  73           78.09085     71.98682    0.01369863 
  85           77.90098     71.98499    0.01176471 
  70           77.72065     71.98317    0.01428571 
  69           77.54923     71.98134    0.01449275 
  60           77.38611     71.97951    0.01666667 
  76           77.23075     71.97769    0.01315789 
  72           77.08265     71.97586    0.01388889 
  80           76.94135     71.97403    0.0125    
  68           76.80643     71.9722     0.01470588 
  76           76.67747     71.97037    0.01315789 
  83           76.55415     71.96855    0.01204819 
  77           76.43613     71.96672    0.01298701 
  78           76.32308     71.96489    0.01282051 
  73           76.21473     71.96306    0.01369863 
  83           76.1108      71.96123    0.01204819 
  69           76.01106     71.9594     0.01449275 
  74           75.91526     71.95757    0.01351351 
  77           75.8232      71.95574    0.01298701 
  67           75.73467     71.95391    0.01492537 
  89           75.6495      71.95208    0.01123596 
  77           75.5675      71.95025    0.01298701 
  78           75.48851     71.94842    0.01282051 
  73           75.41238     71.94659    0.01369863 
  86           75.33898     71.94476    0.01162791 
  69           75.26815     71.94292    0.01449275 
  87           75.19979     71.94109    0.01149425 
  85           75.13376     71.93926    0.01176471 
  72           75.06997     71.93743    0.01388889 
  86           75.0083      71.9356     0.01162791 
  71           74.94866     71.93376    0.01408451 
  82           74.89096     71.93193    0.01219512 
  86           74.83511     71.9301     0.01162791 
  66           74.78102     71.92827    0.01515152 
  81           74.72862     71.92643    0.01234568 
  76           74.67784     71.9246     0.01315789 
  69           74.62861     71.92277    0.01449275 
  70           74.58086     71.92093    0.01428571 
  75           74.53453     71.9191     0.01333333 
  78           74.48955     71.91727    0.01282051 
  55           74.44589     71.91543    0.01818182 
  65           74.40347     71.9136     0.01538462 
  68           74.36226     71.91177    0.01470588 
  76           74.32221     71.90993    0.01315789 
  68           74.28326     71.9081     0.01470588 
  54           74.24538     71.90626    0.01851852 
  61           74.20852     71.90443    0.01639344 
  67           74.17266     71.9026     0.01492537 
  77           74.13774     71.90076    0.01298701 
  73           74.10375     71.89893    0.01369863 
  82           74.07063     71.89709    0.01219512 
  72           74.03836     71.89526    0.01388889 
  59           74.00691     71.89342    0.01694915 
  65           73.97626     71.89159    0.01538462 
  73           73.94636     71.88975    0.01369863 
  63           73.91721     71.88792    0.01587302 
  93           73.88876     71.88608    0.01075269 
  79           73.861       71.88425    0.01265823 
  67           73.8339      71.88241    0.01492537 
  80           73.80745     71.88058    0.0125    
  59           73.78161     71.87874    0.01694915 
  70           73.75638     71.87691    0.01428571 
  67           73.73173     71.87507    0.01492537 
  55           73.70763     71.87324    0.01818182 
  62           73.68409     71.8714     0.01612903 
  66           73.66107     71.86957    0.01515152 
  84           73.63856     71.86773    0.01190476 
  71           73.61655     71.8659     0.01408451 
  79           73.59501     71.86406    0.01265823 
  67           73.57394     71.86222    0.01492537 
  79           73.55333     71.86039    0.01265823 
  48           73.53315     71.85855    0.02083333 
  63           73.5134      71.85672    0.01587302 
  68           73.49406     71.85488    0.01470588 
  65           73.47513     71.85305    0.01538462 
  59           73.45658     71.85121    0.01694915 
  65           73.43841     71.84938    0.01538462 
  73           73.42061     71.84754    0.01369863 
  77           73.40317     71.84571    0.01298701 
  82           73.38607     71.84387    0.01219512 
  76           73.36932     71.84204    0.01315789 
  83           73.35289     71.8402     0.01204819 
  82           73.33679     71.83837    0.01219512 
  73           73.321       71.83653    0.01369863 
  80           73.30552     71.8347     0.0125    
  61           73.29033     71.83286    0.01639344 
  47           73.27543     71.83103    0.0212766 
  84           73.26081     71.82919    0.01190476 
  59           73.24647     71.82736    0.01694915 
  70           73.23239     71.82553    0.01428571 
  68           73.21858     71.82369    0.01470588 
  72           73.20502     71.82186    0.01388889 
  59           73.19171     71.82002    0.01694915 
  59           73.17864     71.81819    0.01694915 
  70           73.16581     71.81636    0.01428571 
  77           73.15322     71.81452    0.01298701 
  73           73.14085     71.81269    0.01369863 
  72           73.1287      71.81086    0.01388889 
  72           73.11676     71.80902    0.01388889 
  65           73.10504     71.80719    0.01538462 
  77           73.09353     71.80536    0.01298701 
  57           73.08221     71.80352    0.01754386 
  79           73.0711      71.80169    0.01265823 
  72           73.06018     71.79986    0.01388889 
  71           73.04945     71.79803    0.01408451 
  77           73.0389      71.79619    0.01298701 
  74           73.02854     71.79436    0.01351351 
  78           73.01835     71.79253    0.01282051 
  69           73.00834     71.7907     0.01449275 
  88           72.9985      71.78887    0.01136364 
  73           72.98883     71.78704    0.01369863 
  63           72.97932     71.78521    0.01587302 
  98           72.96998     71.78337    0.01020408 
  50           72.96079     71.78154    0.02      
  73           72.95176     71.77971    0.01369863 
  58           72.94288     71.77788    0.01724138 
  70           72.93415     71.77605    0.01428571 
  73           72.92556     71.77422    0.01369863 
  69           72.91712     71.7724     0.01449275 
  74           72.90883     71.77057    0.01351351 
  63           72.90067     71.76874    0.01587302 
  71           72.89265     71.76691    0.01408451 
  60           72.88476     71.76508    0.01666667 
  79           72.87701     71.76325    0.01265823 
  70           72.86938     71.76142    0.01428571 
  80           72.86189     71.7596     0.0125    
  68           72.85452     71.75777    0.01470588 
  68           72.84727     71.75594    0.01470588 
  74           72.84015     71.75412    0.01351351 
  67           72.83315     71.75229    0.01492537 
  73           72.82627     71.75046    0.01369863 
  83           72.8195      71.74864    0.01204819 
  73           72.81285     71.74681    0.01369863 
  72           72.80632     71.74499    0.01388889 
  92           72.79989     71.74316    0.01086957 
  65           72.79358     71.74134    0.01538462 
  80           72.78737     71.73952    0.0125    
  70           72.78128     71.73769    0.01428571 
  73           72.77529     71.73587    0.01369863 
  77           72.7694      71.73405    0.01298701 
  70           72.76362     71.73222    0.01428571 
  80           72.75795     71.7304     0.0125    
  83           72.75237     71.72858    0.01204819 
  84           72.7469      71.72676    0.01190476 
  78           72.74152     71.72494    0.01282051 
  60           72.73624     71.72312    0.01666667 
  74           72.73106     71.7213     0.01351351 
  80           72.72597     71.71948    0.0125    
  70           72.72099     71.71766    0.01428571 
  85           72.71609     71.71584    0.01176471 
  69           72.71129     71.71402    0.01449275 
  64           72.70658     71.7122     0.015625  
  82           72.70196     71.71038    0.01219512 
  83           72.69744     71.70857    0.01204819 
  80           72.693       71.70675    0.0125    
  72           72.68866     71.70493    0.01388889 
  74           72.6844      71.70312    0.01351351 
  79           72.68024     71.7013     0.01265823 
  78           72.67616     71.69949    0.01282051 
  79           72.67216     71.69767    0.01265823 
  79           72.66826     71.69586    0.01265823 
  76           72.66444     71.69405    0.01315789 
  64           72.6607      71.69223    0.015625  
  60           72.65705     71.69042    0.01666667 
  59           72.65349     71.68861    0.01694915 
  61           72.65001     71.6868     0.01639344 
  87           72.64662     71.68499    0.01149425 
  78           72.6433      71.68318    0.01282051 
  63           72.64008     71.68137    0.01587302 
  69           72.63693     71.67956    0.01449275 
  80           72.63387     71.67775    0.0125    
  77           72.63089     71.67594    0.01298701 
  66           72.62799     71.67413    0.01515152 
  68           72.62518     71.67233    0.01470588 
  66           72.62245     71.67052    0.01515152 
  80           72.6198      71.66871    0.0125    
  79           72.61723     71.66691    0.01265823 
  51           72.61474     71.6651     0.01960784 
  79           72.61234     71.6633     0.01265823 
  81           72.61002     71.6615     0.01234568 
  76           72.60777     71.65969    0.01315789 
  67           72.60562     71.65789    0.01492537 
  77           72.60354     71.65609    0.01298701 
  72           72.60154     71.65429    0.01388889 
  76           72.59963     71.65249    0.01315789 
  63           72.5978      71.65069    0.01587302 
  63           72.59605     71.64889    0.01587302 
  83           72.59439     71.64709    0.01204819 
  76           72.59281     71.64529    0.01315789 
  61           72.59131     71.64349    0.01639344 
  63           72.58989     71.6417     0.01587302 
  64           72.58856     71.6399     0.015625  
  71           72.58731     71.63811    0.01408451 
  70           72.60725     71.63631    0.01428571 
  71           72.60626     71.63452    0.01408451 
  61           72.60536     71.63273    0.01639344 
  63           72.60454     71.63093    0.01587302 
  55           72.60381     71.62914    0.01818182 
  93           72.60316     71.62735    0.01075269 
  90           72.60261     71.62556    0.01111111 
  80           72.60214     71.62377    0.0125    
  71           72.60176     71.62198    0.01408451 
  55           72.60147     71.6202     0.01818182 
  76           72.60127     71.61841    0.01315789 
  63           72.60117     71.61662    0.01587302 
  72           72.60115     71.61484    0.01388889 
  72           72.60986     71.61305    0.01388889 
  67           72.61007     71.61127    0.01492537 
  76           72.61037     71.60948    0.01315789 
  78           72.61077     71.6077     0.01282051 
  85           72.61126     71.60592    0.01176471 
  78           72.61185     71.60414    0.01282051 
  76           72.61253     71.60236    0.01315789 
  70           72.61332     71.60058    0.01428571 
  70           72.61421     71.5988     0.01428571 
  67           72.61519     71.59702    0.01492537 
  64           72.61628     71.59525    0.015625  
  77           72.61748     71.59347    0.01298701 
  85           72.61877     71.5917     0.01176471 
  67           72.62018     71.58992    0.01492537 
  79           72.62169     71.58815    0.01265823 
  75           72.62331     71.58638    0.01333333 
  63           72.62504     71.5846     0.01587302 
  75           72.60922     71.58283    0.01333333 
  78           72.64607     71.58106    0.01282051 
  94           72.64834     71.5793     0.0106383 
  83           72.65074     71.57753    0.01204819 
  64           72.65325     71.57576    0.015625  
  82           72.65589     71.57399    0.01219512 
  69           72.65864     71.57223    0.01449275 
  70           72.66152     71.57047    0.01428571 
  70           72.64466     71.5687     0.01428571 
  72           72.64063     71.56694    0.01388889 
  76           72.64399     71.56518    0.01315789 
  75           72.64748     71.56342    0.01333333 
  75           72.65111     71.56166    0.01333333 
  73           72.65487     71.5599     0.01369863 
  68           72.67301     71.55814    0.01470588 
  93           72.67711     71.55639    0.01075269 
  76           72.68135     71.55463    0.01315789 
  73           72.68573     71.55288    0.01369863 
  84           72.68215     71.55112    0.01190476 
  74           72.68687     71.54937    0.01351351 
  86           72.69174     71.54762    0.01162791 
  92           72.69676     71.54587    0.01086957 
  68           72.70194     71.54412    0.01470588 
  85           72.70728     71.54237    0.01176471 
  72           72.71279     71.54063    0.01388889 
  65           72.71847     71.53888    0.01538462 
  65           72.72432     71.53713    0.01538462 
  74           72.73034     71.53539    0.01351351 
  77           72.73654     71.53365    0.01298701 
  69           72.74293     71.53191    0.01449275 
  73           72.7495      71.53017    0.01369863 
  59           72.75626     71.52843    0.01694915 
  72           72.76321     71.52669    0.01388889 
  84           72.77036     71.52495    0.01190476 
  76           72.77771     71.52321    0.01315789 
  71           72.78527     71.52148    0.01408451 
  51           72.79304     71.51975    0.01960784 
  82           72.80102     71.51801    0.01219512 
  70           72.80923     71.51628    0.01428571 
  72           72.81766     71.51455    0.01388889 
  73           72.82632     71.51282    0.01369863 
  79           72.83521     71.51109    0.01265823 
  71           72.84435     71.50937    0.01408451 
  61           72.85374     71.50764    0.01639344 
  62           72.86337     71.50592    0.01612903 
  71           72.83321     71.50419    0.01408451 
  84           72.84352     71.50247    0.01190476 
  79           72.85409     71.50075    0.01265823 
  60           72.86495     71.49903    0.01666667 
  69           72.87609     71.49731    0.01449275 
  70           72.88751     71.4956     0.01428571 
  79           72.89924     71.49388    0.01265823 
  78           72.91128     71.49217    0.01282051 
  75           72.92363     71.49045    0.01333333 
  64           72.91987     71.48874    0.015625  
  68           72.93294     71.48703    0.01470588 
  67           72.94634     71.48532    0.01492537 
  57           72.96008     71.48361    0.01754386 
  72           72.97419     71.48191    0.01388889 
  69           72.98867     71.4802     0.01449275 
  74           73.00352     71.4785     0.01351351 
  70           73.01876     71.4768     0.01428571 
  77           73.0344      71.47509    0.01298701 
  70           73.05045     71.47339    0.01428571 
  82           73.06692     71.4717     0.01219512 
  52           73.08383     71.47       0.01923077 
  83           73.10119     71.4683     0.01204819 
  75           73.119       71.46661    0.01333333 
  62           73.13729     71.46492    0.01612903 
  80           73.15607     71.46322    0.0125    
  75           73.17535     71.46153    0.01333333 
  66           73.19514     71.45984    0.01515152 
  86           73.21548     71.45816    0.01162791 
  72           73.23636     71.45647    0.01388889 
  76           73.25781     71.45479    0.01315789 
  78           73.27984     71.4531     0.01282051 
  68           73.30248     71.45142    0.01470588 
  61           73.32575     71.44974    0.01639344 
  58           73.34965     71.44806    0.01724138 
  60           73.37422     71.44638    0.01666667 
  75           73.39948     71.44471    0.01333333 
  67           73.42545     71.44303    0.01492537 
  65           73.45215     71.44136    0.01538462 
  69           73.47962     71.43969    0.01449275 
  83           73.50786     71.43802    0.01204819 
  60           73.53692     71.43635    0.01666667 
  81           73.56683     71.43468    0.01234568 
  72           73.5976      71.43302    0.01388889 
  77           73.62927     71.43136    0.01298701 
  78           73.66187     71.42969    0.01282051 
  74           73.69544     71.42803    0.01351351 
  63           73.73001     71.42637    0.01587302 
  79           73.76563     71.42472    0.01265823 
  72           73.80232     71.42306    0.01388889 
  70           73.84013     71.42141    0.01428571 
  57           73.87911     71.41975    0.01754386 
  78           73.91929     71.4181     0.01282051 
  83           73.96073     71.41645    0.01204819 
  85           74.00347     71.4148     0.01176471 
  74           74.04757     71.41316    0.01351351 
  77           74.09308     71.41151    0.01298701 
  84           74.14006     71.40987    0.01190476 
  76           74.18857     71.40823    0.01315789 
  71           74.23867     71.40659    0.01408451 
  72           74.29043     71.40495    0.01388889 
  77           74.34392     71.40332    0.01298701 
  86           74.39922     71.40168    0.01162791 
  82           74.45639     71.40005    0.01219512 
  85           74.51554     71.39842    0.01176471 
  73           74.57674     71.39679    0.01369863 
  72           74.64008     71.39516    0.01388889 
  86           74.70567     71.39353    0.01162791 
  84           74.77361     71.39191    0.01190476 
  58           74.844       71.39029    0.01724138 
  74           74.91697     71.38866    0.01351351 
  74           74.99263     71.38705    0.01351351 
  62           75.07112     71.38543    0.01612903 
  65           75.15258     71.38381    0.01538462 
  74           75.23715     71.3822     0.01351351 
  65           75.32499     71.38059    0.01538462 
  82           75.41627     71.37898    0.01219512 
  62           75.51119     71.37737    0.01612903 
  86           75.60988     71.37576    0.01162791 
  70           75.71258     71.37416    0.01428571 
  84           75.79089     71.37255    0.01190476 
  77           75.90237     71.37095    0.01298701 
  84           76.01854     71.36935    0.01190476 
  78           76.13968     71.36776    0.01282051 
  101          76.26606     71.36616    0.00990099 
  98           76.39799     71.36457    0.01020408 
  82           76.53579     71.36297    0.01219512 
  89           76.67981     71.36138    0.01123596 
  62           76.83043     71.3598     0.01612903 
  88           76.98806     71.35821    0.01136364 
  74           77.14143     71.35663    0.01351351 
  63           77.31445     71.35504    0.01587302 
  83           77.4959      71.35346    0.01204819 
  70           77.68633     71.35189    0.01428571 
  73           77.88633     71.35031    0.01369863 
  76           78.09655     71.34873    0.01315789 
  76           78.31771     71.34716    0.01315789 
  72           78.55057     71.34559    0.01388889 
  74           78.79596     71.34402    0.01351351 
  66           79.05481     71.34246    0.01515152 
  76           79.3281      71.34089    0.01315789 
  71           79.61693     71.33933    0.01408451 
  80           79.92251     71.33777    0.0125    
  61           80.24615     71.33621    0.01639344 
  73           80.58931     71.33465    0.01369863 
  73           80.95358     71.3331     0.01369863 
  79           81.34073     71.33155    0.01265823 
  72           81.75272     71.32999    0.01388889 
  76           82.19175     71.32845    0.01315789 
  82           82.6602      71.3269     0.01219512 
  95           83.16079     71.32536    0.01052632 
  69           83.69665     71.32381    0.01449275 
  93           84.27092     71.32227    0.01075269 
  77           84.88751     71.32074    0.01298701 
  71           85.5507      71.3192     0.01408451 
  73           86.26533     71.31767    0.01369863 
  97           87.03072     71.31613    0.01030928 
  71           87.86543     71.31461    0.01408451 
  85           88.77042     71.31308    0.01176471 
  87           89.75382     71.31155    0.01149425 
  100          90.82501     71.31003    0.01      
  91           91.99482     71.30851    0.01098901 
  86           93.27578     71.30699    0.01162791 
  97           94.68253     71.30547    0.01030928 
  89           96.23216     71.30396    0.01123596 
  108          97.94483     71.30245    0.00925926 
  92           99.84183     71.30094    0.01086957 
  91           101.95655    71.29943    0.01098901 
  111          104.32041    71.29792    0.00900901 
  104          106.97435    71.29642    0.00961538 
  107          109.96807    71.29492    0.00934579 
  117          113.3624     71.29342    0.00854701 
  110          117.2324     71.29192    0.00909091 
  116          121.67155    71.29043    0.00862069 
  112          126.79742    71.28894    0.00892857 
  140          132.75943    71.28745    0.00714286 
  125          139.74972    71.28596    0.008     
  137          148.01855    71.28448    0.00729927 
  136          157.89691    71.28299    0.00735294 
  148          169.83132    71.28151    0.00675676 
  169          184.44173    71.28004    0.00591716 
  217          202.62792    71.27856    0.00460829 
  208          225.77621    71.27709    0.00480769 
  225          256.15127    71.27562    0.00444444 
  300          297.57154    71.27415    0.00333333 
  338          356.3747     71.27268    0.00295858 
  435          442.27533    71.27122    0.00229885 
  529          568.67138    71.26976    0.00189036 
  751          751.06046    71.2683     0.00133156 
  1001         1002.19573   71.26684    0.000999  
  1206         1319.30453   71.26539    0.00082919 
  1593         1653.4981    71.26393    0.00062775 
  1746         1875.73385   71.26249    0.00057274 
  1659         1847.46286   71.26104    0.00060277 
  1472         1595.0824    71.25959    0.00067935 
  1111         1272.72905   71.25815    0.00090009 
  823          990.58692    71.25671    0.00121507 
  699          784.41455    71.25528    0.00143062 
  591          655.12056    71.25384    0.00169205 
  573          594.06583    71.25241    0.0017452 
  551          592.3867     71.25098    0.00181488 
  610          642.71233    71.24955    0.00163934 
  738          734.74802    71.24813    0.00135501 
  781          842.02148    71.24671    0.00128041 
  863          907.42784    71.24529    0.00115875 
  831          873.29321    71.24387    0.00120337 
  758          751.46619    71.24245    0.00131926 
  614          604.11158    71.24104    0.00162866 
  468          474.01271    71.23963    0.00213675 
  371          373.623      71.23823    0.00269542 
  279          301.12627    71.23682    0.00358423 
  232          250.46502    71.23542    0.00431034 
  177          215.28066    71.23402    0.00564972 
  198          190.39138    71.23263    0.00505051 
  157          172.15477    71.23123    0.00636943 
  141          158.25348    71.22984    0.0070922 
  140          147.28555    71.22845    0.00714286 
  127          138.40952    71.22707    0.00787402 
  106          131.08811    71.22568    0.00943396 
  107          124.96144    71.2243     0.00934579 
  99           119.77538    71.22293    0.01010101 
  111          115.34113    71.22155    0.00900901 
  108          111.51629    71.22018    0.00925926 
  103          108.1912     71.21881    0.00970874 
  88           105.28019    71.21744    0.01136364 
  85           102.71548    71.21608    0.01176471 
  109          100.44285    71.21472    0.00917431 
  77           98.41847     71.21336    0.01298701 
  100          96.60658     71.212      0.01      
  81           94.97777     71.21065    0.01234568 
  103          93.5076      71.2093     0.00970874 
  97           92.17569     71.20795    0.01030928 
  97           90.96487     71.20661    0.01030928 
  88           89.86059     71.20526    0.01136364 
  76           88.85049     71.20393    0.01315789 
  64           87.92396     71.20259    0.015625  
  93           87.07187     71.20126    0.01075269 
  93           86.28633     71.19992    0.01075269 
  64           85.56048     71.1986     0.015625  
  86           84.88835     71.19727    0.01162791 
  75           84.26469     71.19595    0.01333333 
  75           83.68489     71.19463    0.01333333 
  75           83.1449      71.19331    0.01333333 
  82           82.64111     71.192      0.01219512 
  81           82.17034     71.19069    0.01234568 
  77           81.72973     71.18938    0.01298701 
  89           81.31675     71.18808    0.01123596 
  76           80.92913     71.18677    0.01315789 
  76           80.56482     71.18548    0.01315789 
  65           80.22199     71.18418    0.01538462 
  71           79.89893     71.18289    0.01408451 
  56           79.59424     71.1816     0.01785714 
  84           79.30651     71.18031    0.01190476 
  74           79.03447     71.17902    0.01351351 
  88           78.77708     71.17774    0.01136364 
  66           78.53327     71.17646    0.01515152 
  72           78.30213     71.17519    0.01388889 
  70           78.08279     71.17392    0.01428571 
  73           77.87447     71.17265    0.01369863 
  71           77.67645     71.17138    0.01408451 
  80           77.48809     71.17012    0.0125    
  85           77.30877     71.16886    0.01176471 
  69           77.13793     71.1676     0.01449275 
  89           76.97507     71.16635    0.01123596 
  64           76.8197      71.1651     0.015625  
  86           76.67138     71.16385    0.01162791 
  76           76.52972     71.1626     0.01315789 
  69           76.39432     71.16136    0.01449275 
  90           76.26485     71.16012    0.01111111 
  75           76.14097     71.15889    0.01333333 
  68           76.02238     71.15765    0.01470588 
  64           75.9088      71.15642    0.015625  
  80           75.79996     71.1552     0.0125    
  70           75.69563     71.15397    0.01428571 
  67           75.59557     71.15275    0.01492537 
  77           75.49957     71.15154    0.01298701 
  63           75.40742     71.15032    0.01587302 
  82           75.31894     71.14911    0.01219512 
  77           75.23396     71.14791    0.01298701 
  72           75.15231     71.1467     0.01388889 
  92           75.07383     71.1455     0.01086957 
  73           74.99837     71.1443     0.01369863 
  99           74.92582     71.14311    0.01010101 
  84           74.85602     71.14192    0.01190476 
  58           74.78887     71.14073    0.01724138 
  79           74.72425     71.13955    0.01265823 
  76           74.62617     71.13837    0.01315789 
  78           74.56641     71.13719    0.01282051 
  77           74.50888     71.13601    0.01298701 
  78           74.4535      71.13484    0.01282051 
  73           74.40016     71.13367    0.01369863 
  86           74.3488      71.13251    0.01162791 
  81           74.29933     71.13135    0.01234568 
  80           74.25168     71.13019    0.0125    
  59           74.2058      71.12903    0.01694915 
  70           74.1616      71.12788    0.01428571 
  87           74.11904     71.12673    0.01149425 
  79           74.06341     71.12559    0.01265823 
  74           74.024       71.12445    0.01351351 
  77           73.98606     71.12331    0.01298701 
  62           73.94954     71.12218    0.01612903 
  81           73.9144      71.12104    0.01234568 
  78           73.88058     71.11992    0.01282051 
  71           73.84806     71.11879    0.01408451 
  81           73.81679     71.11767    0.01234568 
  84           73.78674     71.11655    0.01190476 
  69           73.75787     71.11544    0.01449275 
  82           73.73015     71.11433    0.01219512 
  63           73.70354     71.11322    0.01587302 
  63           73.67802     71.11212    0.01587302 
  81           73.65987     71.11102    0.01234568 
  70           73.63647     71.10992    0.01428571 
  79           73.61408     71.10883    0.01265823 
  76           73.59267     71.10774    0.01315789 
  69           73.57223     71.10665    0.01449275 
  67           73.55273     71.10557    0.01492537 
  75           73.53416     71.10449    0.01333333 
  88           73.51649     71.10341    0.01136364 
  83           73.49971     71.10234    0.01204819 
  54           73.4838      71.10127    0.01851852 
  89           73.46875     71.10021    0.01123596 
  72           73.45455     71.09915    0.01388889 
  74           73.44117     71.09809    0.01351351 
  68           73.42862     71.09703    0.01470588 
  76           73.41688     71.09598    0.01315789 
  62           73.40853     71.09494    0.01612903 
  75           73.3984      71.09389    0.01333333 
  75           73.38905     71.09285    0.01333333 
  73           73.38047     71.09182    0.01369863 
  83           73.37267     71.09079    0.01204819 
  81           73.36563     71.08976    0.01234568 
  75           73.35936     71.08873    0.01333333 
  82           73.35385     71.08771    0.01219512 
  62           73.34909     71.08669    0.01612903 
  79           73.39541     71.08568    0.01265823 
  86           73.39236     71.08467    0.01162791 
  84           73.39006     71.08366    0.01190476 
  69           73.38852     71.08266    0.01449275 
  64           73.38774     71.08166    0.015625  
  67           73.38773     71.08066    0.01492537 
  82           73.38848     71.07967    0.01219512 
  84           73.39        71.07868    0.01190476 
  71           73.39229     71.0777     0.01408451 
  77           73.39537     71.07672    0.01298701 
  69           73.39924     71.07574    0.01449275 
  93           73.40391     71.07477    0.01075269 
  92           73.40939     71.0738     0.01086957 
  79           73.41568     71.07284    0.01265823 
  77           73.42281     71.07188    0.01298701 
  77           73.45141     71.07092    0.01298701 
  73           73.46032     71.06996    0.01369863 
  78           73.4701      71.06901    0.01282051 
  84           73.48077     71.06807    0.01190476 
  103          73.49235     71.06713    0.00970874 
  93           73.50486     71.06619    0.01075269 
  91           73.51831     71.06525    0.01098901 
  69           73.53273     71.06432    0.01449275 
  104          73.54815     71.0634     0.00961538 
  87           73.56458     71.06247    0.01149425 
  98           73.58206     71.06156    0.01020408 
  94           73.60062     71.06064    0.0106383 
  89           73.62028     71.05973    0.01123596 
  93           73.64107     71.05882    0.01075269 
  88           73.66305     71.05792    0.01136364 
  103          73.68623     71.05702    0.00970874 
  80           73.71066     71.05613    0.0125    
  84           73.73639     71.05524    0.01190476 
  88           73.76345     71.05435    0.01136364 
  100          73.7919      71.05347    0.01      
  84           73.8218      71.05259    0.01190476 
  81           73.85318     71.05171    0.01234568 
  63           73.88611     71.05084    0.01587302 
  77           73.92065     71.04998    0.01298701 
  68           73.95687     71.04911    0.01470588 
  93           73.99484     71.04825    0.01075269 
  69           74.03464     71.0474     0.01449275 
  85           74.07634     71.04655    0.01176471 
  97           74.12003     71.0457     0.01030928 
  76           74.1658      71.04486    0.01315789 
  62           74.21376     71.04402    0.01612903 
  92           74.264       71.04319    0.01086957 
  87           74.31663     71.04236    0.01149425 
  81           74.37179     71.04153    0.01234568 
  84           74.4296      71.04071    0.01190476 
  74           74.49019     71.03989    0.01351351 
  69           74.55372     71.03908    0.01449275 
  74           74.62035     71.03827    0.01351351 
  80           74.69026     71.03746    0.0125    
  81           74.78314     71.03666    0.01234568 
  78           74.86024     71.03587    0.01282051 
  71           74.94122     71.03507    0.01408451 
  96           75.02632     71.03429    0.01041667 
  76           75.11579     71.0335     0.01315789 
  72           75.20992     71.03272    0.01388889 
  61           75.309       71.03195    0.01639344 
  67           75.41337     71.03117    0.01492537 
  74           75.52338     71.03041    0.01351351 
  75           75.63943     71.02964    0.01333333 
  76           75.76194     71.02889    0.01315789 
  64           75.89139     71.02813    0.015625  
  75           76.0283      71.02738    0.01333333 
  85           76.17323     71.02664    0.01176471 
  64           76.3348      71.02589    0.015625  
  83           76.49775     71.02516    0.01204819 
  75           76.6708      71.02443    0.01333333 
  78           76.85482     71.0237     0.01282051 
  74           77.05075     71.02297    0.01351351 
  81           77.25963     71.02225    0.01234568 
  70           77.48268     71.02154    0.01428571 
  66           77.72118     71.02083    0.01515152 
  64           77.97665     71.02012    0.015625  
  94           78.25076     71.01942    0.0106383 
  85           78.56108     71.01872    0.01176471 
  76           78.87851     71.01803    0.01315789 
  80           79.22113     71.01734    0.0125    
  97           79.59177     71.01665    0.01030928 
  69           79.99366     71.01597    0.01449275 
  81           80.43057     71.0153     0.01234568 
  64           80.90686     71.01463    0.015625  
  91           81.42758     71.01396    0.01098901 
  72           81.99869     71.0133     0.01388889 
  70           82.62721     71.01264    0.01428571 
  91           83.32141     71.01199    0.01098901 
  94           84.0912      71.01134    0.0106383 
  89           84.94846     71.01069    0.01123596 
  78           85.90758     71.01005    0.01282051 
  77           86.99247     71.00942    0.01298701 
  92           88.21189     71.00879    0.01086957 
  90           89.59891     71.00816    0.01111111 
  90           91.18696     71.00754    0.01111111 
  111          93.01835     71.00692    0.00900901 
  93           95.14723     71.00631    0.01075269 
  87           97.64387     71.0057     0.01149425 
  113          100.60096    71.0051     0.00884956 
  116          104.14382    71.0045     0.00862069 
  124          108.4479     71.00391    0.00806452 
  122          113.77156    71.00332    0.00819672 
  149          120.51937    71.00273    0.00671141 
  163          129.34229    71.00215    0.00613497 
  190          141.31266    71.00158    0.00526316 
  204          158.11633    71.00101    0.00490196 
  238          182.20255    71.00044    0.00420168 
  247          216.73124    70.99988    0.00404858 
  284          265.12203    70.99932    0.00352113 
  347          329.86394    70.99877    0.00288184 
  416          409.56741    70.99822    0.00240385 
  414          492.41228    70.99768    0.00241546 
  452          549.49176    70.99714    0.00221239 
  455          549.06271    70.99661    0.0021978 
  512          492.94931    70.99608    0.00195312 
  433          414.26       70.99555    0.00230947 
  433          340.9702     70.99504    0.00230947 
  356          284.27872    70.99452    0.00280899 
  337          245.86742    70.99401    0.00296736 
  308          224.19124    70.99351    0.00324675 
  266          217.1777     70.99301    0.0037594 
  281          223.10968    70.99251    0.00355872 
  283          240.4597     70.99202    0.00353357 
  270          266.48877    70.99153    0.0037037 
  298          294.12249    70.99105    0.0033557 
  297          309.80187    70.99058    0.003367  
  316          301.72581    70.99011    0.00316456 
  311          273.71131    70.98964    0.00321543 
  264          239.7446     70.98918    0.00378788 
  233          209.72965    70.98872    0.00429185 
  230          187.00836    70.98827    0.00434783 
  184          171.58897    70.98782    0.00543478 
  175          162.38309    70.98738    0.00571429 
  164          158.1609     70.98694    0.00609756 
  139          157.95892    70.98651    0.00719424 
  139          161.26238    70.98608    0.00719424 
  128          168.09494    70.98566    0.0078125 
  161          179.12022    70.98525    0.00621118 
  148          195.82242    70.98483    0.00675676 
  188          220.76101    70.98442    0.00531915 
  210          257.76672    70.98402    0.0047619 
  229          311.8381     70.98362    0.00436681 
  287          388.42807    70.98323    0.00348432 
  342          491.58539    70.98284    0.00292398 
  442          619.41704    70.98246    0.00226244 
  594          753.94055    70.98208    0.0016835 
  647          849.96038    70.98171    0.0015456 
  736          854.91054    70.98134    0.0013587 
  595          767.02436    70.98098    0.00168067 
  447          637.96251    70.98062    0.00223714 
  332          514.86091    70.98027    0.00301205 
  244          417.77113    70.97992    0.00409836 
  239          350.30448    70.97958    0.0041841 
  204          310.21844    70.97924    0.00490196 
  197          294.13106    70.97891    0.00507614 
  194          299.19185    70.97858    0.00515464 
  258          322.95646    70.97826    0.00387597 
  297          361.55376    70.97795    0.003367  
  325          405.10323    70.97763    0.00307692 
  372          433.20921    70.97733    0.00268817 
  383          424.41627    70.97703    0.00261097 
  294          379.69608    70.97673    0.00340136 
  241          320.47347    70.97644    0.00414938 
  218          264.81821    70.97615    0.00458716 
  160          219.75883    70.97587    0.00625   
  144          185.85226    70.9756     0.00694444 
  124          161.34007    70.97532    0.00806452 
  127          143.91335    70.97506    0.00787402 
  119          131.46267    70.9748     0.00840336 
  87           122.35566    70.97454    0.01149425 
  101          115.46428    70.97429    0.00990099 
  101          110.06568    70.97405    0.00990099 
  99           105.71208    70.97381    0.01010101 
  80           102.12337    70.97358    0.0125    
  97           99.11656     70.97335    0.01030928 
  85           96.56523     70.97312    0.01176471 
  119          94.37735     70.97291    0.00840336 
  93           92.48498     70.97269    0.01075269 
  86           90.83482     70.97249    0.01162791 
  79           89.39059     70.97228    0.01265823 
  78           88.10968     70.97209    0.01282051 
  70           86.97093     70.97189    0.01428571 
  92           85.9532      70.97171    0.01086957 
  75           85.03924     70.97153    0.01333333 
  82           84.21482     70.97135    0.01219512 
  87           83.46817     70.97118    0.01149425 
  92           82.7894      70.97101    0.01086957 
  89           82.17021     70.97085    0.01123596 
  86           81.60356     70.9707     0.01162791 
  75           81.08339     70.97055    0.01333333 
  72           80.60466     70.97041    0.01388889 
  75           80.16288     70.97027    0.01333333 
  84           79.75421     70.97014    0.01190476 
  77           79.37531     70.97001    0.01298701 
  78           79.02326     70.96989    0.01282051 
  83           78.69549     70.96977    0.01204819 
  82           78.38977     70.96966    0.01219512 
  68           78.10408     70.96955    0.01470588 
  90           77.83667     70.96945    0.01111111 
  77           77.58597     70.96936    0.01298701 
  70           77.35057     70.96927    0.01428571 
  85           77.12923     70.96919    0.01176471 
  69           76.92081     70.96911    0.01449275 
  62           76.72431     70.96904    0.01612903 
  77           76.53882     70.96897    0.01298701 
  77           76.36351     70.96891    0.01298701 
  64           76.19764     70.96885    0.015625  
  70           76.04052     70.9688     0.01428571 
  58           75.89155     70.96875    0.01724138 
  64           75.75016     70.96871    0.015625  
  81           75.61582     70.96868    0.01234568 
  78           75.4881      70.96865    0.01282051 
  85           75.36655     70.96863    0.01176471 
  88           75.25078     70.96861    0.01136364 
  82           75.14041     70.9686     0.01219512 
  78           75.03513     70.96859    0.01282051 
  74           74.93462     70.96859    0.01351351 
  82           74.8386      70.9686     0.01219512 
  79           74.7468      70.96861    0.01265823 
  79           74.65898     70.96863    0.01265823 
  85           74.57492     70.96865    0.01176471 
  87           74.49441     70.96868    0.01149425 
  76           74.41724     70.96871    0.01315789 
  59           74.34325     70.96875    0.01694915 
  74           74.27227     70.96879    0.01351351 
  81           74.20413     70.96884    0.01234568 
  76           74.13869     70.9689     0.01315789 
  64           74.07582     70.96896    0.015625  
  65           74.01538     70.96903    0.01538462 
  72           73.95725     70.9691     0.01388889 
  75           73.90133     70.96918    0.01333333 
  72           73.8475      70.96926    0.01388889 
  70           73.79567     70.96935    0.01428571 
  80           73.74575     70.96945    0.0125    
  67           73.69764     70.96955    0.01492537 
  86           73.65127     70.96966    0.01162791 
  72           73.60655     70.96977    0.01388889 
  68           73.56342     70.96989    0.01470588 
  73           73.52181     70.97002    0.01369863 
  57           73.48165     70.97015    0.01754386 
  66           73.44288     70.97028    0.01515152 
  87           73.40544     70.97043    0.01149425 
  64           73.36928     70.97057    0.015625  
  82           73.33435     70.97073    0.01219512 
  78           73.30059     70.97089    0.01282051 
  70           73.26796     70.97105    0.01428571 
  81           73.23642     70.97123    0.01234568 
  63           73.20592     70.9714     0.01587302 
  74           73.17643     70.97159    0.01351351 
  81           73.1479      70.97178    0.01234568 
  89           73.12031     70.97197    0.01123596 
  77           73.09361     70.97217    0.01298701 
  78           73.06778     70.97238    0.01282051 
  73           73.04278     70.97259    0.01369863 
  73           73.01859     70.97281    0.01369863 
  67           72.99518     70.97303    0.01492537 
  86           72.97252     70.97326    0.01162791 
  74           72.95058     70.9735     0.01351351 
  82           72.92934     70.97374    0.01219512 
  73           72.90878     70.97399    0.01369863 
  65           72.88888     70.97425    0.01538462 
  88           72.86962     70.97451    0.01136364 
  79           72.85097     70.97477    0.01265823 
  69           72.83292     70.97504    0.01449275 
  81           72.81545     70.97532    0.01234568 
  59           72.79854     70.97561    0.01694915 
  67           72.78217     70.9759     0.01492537 
  72           72.76634     70.97619    0.01388889 
  64           72.75101     70.97649    0.015625  
  84           72.73619     70.9768     0.01190476 
  70           72.72185     70.97712    0.01428571 
  75           72.70798     70.97744    0.01333333 
  80           72.69458     70.97776    0.0125    
  71           72.68162     70.9781     0.01408451 
  61           72.66909     70.97843    0.01639344 
  90           72.65699     70.97878    0.01111111 
  69           72.6453      70.97913    0.01449275 
  79           72.63402     70.97949    0.01265823 
  68           72.62313     70.97985    0.01470588 
  67           72.61262     70.98022    0.01492537 
  74           72.60249     70.98059    0.01351351 
  81           72.59273     70.98098    0.01234568 
  90           72.58332     70.98136    0.01111111 
  68           72.57427     70.98176    0.01470588 
  82           72.56555     70.98216    0.01219512 
  80           72.55717     70.98256    0.0125    
  86           72.54913     70.98297    0.01162791 
  72           72.5414      70.98339    0.01388889 
  79           72.53399     70.98382    0.01265823 
  69           72.52688     70.98425    0.01449275 
  87           72.52008     70.98468    0.01149425 
  74           72.51358     70.98513    0.01351351 
  71           72.50738     70.98558    0.01408451 
  86           72.50146     70.98603    0.01162791 
  76           72.49582     70.98649    0.01315789 
  67           72.49046     70.98696    0.01492537 
  50           72.48537     70.98743    0.02      
  89           72.48056     70.98792    0.01123596 
  77           72.476       70.9884     0.01298701 
  69           72.47171     70.98889    0.01449275 
  69           72.46768     70.98939    0.01449275 
  77           72.4639      70.9899     0.01298701 
  84           72.46038     70.99041    0.01190476 
  79           72.4571      70.99093    0.01265823 
  64           72.45406     70.99145    0.015625  
  91           72.45127     70.99198    0.01098901 
  77           72.44872     70.99252    0.01298701 
  68           72.4464      70.99306    0.01470588 
  73           72.44432     70.99361    0.01369863 
  85           72.44247     70.99417    0.01176471 
  72           72.44085     70.99473    0.01388889 
  68           72.43947     70.9953     0.01470588 
  67           72.4383      70.99588    0.01492537 
  76           72.43736     70.99646    0.01315789 
  55           72.43665     70.99704    0.01818182 
  74           72.43615     70.99764    0.01351351 
  66           72.43588     70.99824    0.01515152 
  69           72.43583     70.99885    0.01449275 
  62           72.436       70.99946    0.01612903 
  71           72.43638     71.00008    0.01408451 
  64           72.50161     71.00071    0.015625  
  86           72.50266     71.00134    0.01162791 
  81           72.50393     71.00198    0.01234568 
  81           72.50541     71.00262    0.01234568 
  81           72.50711     71.00327    0.01234568 
  80           72.50902     71.00393    0.0125    
  69           72.51116     71.0046     0.01449275 
  85           72.5135      71.00527    0.01176471 
  69           72.51606     71.00595    0.01449275 
  86           72.51885     71.00663    0.01162791 
  70           72.52184     71.00732    0.01428571 
  86           72.52505     71.00802    0.01162791 
  74           72.52849     71.00872    0.01351351 
  66           72.53214     71.00943    0.01515152 
  63           72.53601     71.01015    0.01587302 
  69           72.56648     71.01087    0.01449275 
  81           72.57088     71.0116     0.01234568 
  75           72.57551     71.01234    0.01333333 
  72           72.58037     71.01308    0.01388889 
  88           72.58545     71.01383    0.01136364 
  79           72.59076     71.01459    0.01265823 
  65           72.5963      71.01535    0.01538462 
  84           72.60207     71.01612    0.01190476 
  82           72.60807     71.0169     0.01219512 
  74           72.61431     71.01768    0.01351351 
  81           72.62078     71.01847    0.01234568 
  82           72.6275      71.01926    0.01219512 
  80           72.63445     71.02006    0.0125    
  73           72.64165     71.02087    0.01369863 
  88           72.6491      71.02169    0.01136364 
  62           72.6568      71.02251    0.01612903 
  76           72.66475     71.02334    0.01315789 
  55           72.67296     71.02418    0.01818182 
  72           72.68143     71.02502    0.01388889 
  85           72.69017     71.02587    0.01176471 
  69           72.69917     71.02672    0.01449275 
  76           72.70844     71.02758    0.01315789 
  78           72.71798     71.02845    0.01282051 
  81           72.72781     71.02933    0.01234568 
  78           72.73791     71.03021    0.01282051 
  65           72.74831     71.0311     0.01538462 
  78           72.759       71.03199    0.01282051 
  86           72.76999     71.0329     0.01162791 
  71           72.78128     71.03381    0.01408451 
  77           72.79287     71.03472    0.01298701 
  93           72.80479     71.03564    0.01075269 
  78           72.84459     71.03657    0.01282051 
  81           72.85724     71.03751    0.01234568 
  72           72.87023     71.03845    0.01388889 
  82           72.88355     71.0394     0.01219512 
  71           72.89723     71.04036    0.01408451 
  78           72.91125     71.04132    0.01282051 
  70           72.92563     71.04229    0.01428571 
  69           72.94039     71.04327    0.01449275 
  74           72.95551     71.04425    0.01351351 
  78           72.97103     71.04524    0.01282051 
  76           72.98693     71.04624    0.01315789 
  76           73.00324     71.04724    0.01315789 
  86           73.01995     71.04825    0.01162791 
  71           73.03709     71.04927    0.01408451 
  88           73.05466     71.05029    0.01136364 
  87           73.07267     71.05132    0.01149425 
  72           73.10241     71.05236    0.01388889 
  77           73.12137     71.05341    0.01298701 
  74           73.14081     71.05446    0.01351351 
  76           73.16074     71.05552    0.01315789 
  81           73.18116     71.05658    0.01234568 
  62           73.2021      71.05766    0.01612903 
  61           73.22357     71.05874    0.01639344 
  83           73.24558     71.05982    0.01204819 
  64           73.26814     71.06091    0.015625  
  73           73.29127     71.06201    0.01369863 
  66           73.315       71.06312    0.01515152 
  78           73.33933     71.06424    0.01282051 
  78           73.36428     71.06536    0.01282051 
  87           73.38988     71.06648    0.01149425 
  87           73.41613     71.06762    0.01149425 
  65           73.44306     71.06876    0.01538462 
  95           73.4707      71.06991    0.01052632 
  76           73.49905     71.07106    0.01315789 
  83           73.52816     71.07223    0.01204819 
  89           73.55803     71.0734     0.01123596 
  72           73.5887      71.07457    0.01388889 
  82           73.62018     71.07576    0.01219512 
  75           73.65252     71.07695    0.01333333 
  68           73.68573     71.07814    0.01470588 
  83           73.71985     71.07935    0.01204819 
  74           73.7549      71.08056    0.01351351 
  85           73.79093     71.08178    0.01176471 
  72           73.82796     71.083      0.01388889 
  74           73.86603     71.08424    0.01351351 
  82           73.90518     71.08547    0.01219512 
  67           73.94545     71.08672    0.01492537 
  74           73.98688     71.08797    0.01351351 
  73           74.02951     71.08924    0.01369863 
  77           74.07339     71.0905     0.01298701 
  84           74.11857     71.09178    0.01190476 
  93           74.1651      71.09306    0.01075269 
  82           74.21304     71.09435    0.01219512 
  80           74.26243     71.09564    0.0125    
  74           74.31334     71.09695    0.01351351 
  69           74.36584     71.09826    0.01449275 
  76           74.41999     71.09958    0.01315789 
  80           74.47586     71.1009     0.0125    
  83           74.53352     71.10223    0.01204819 
  83           74.59306     71.10357    0.01204819 
  80           74.65456     71.10492    0.0125    
  57           74.71811     71.10627    0.01754386 
  76           74.78379     71.10763    0.01315789 
  59           74.85172     71.109      0.01694915 
  73           74.92199     71.11037    0.01369863 
  80           74.99474     71.11175    0.0125    
  87           75.07006     71.11314    0.01149425 
  80           75.14809     71.11454    0.0125    
  78           75.22897     71.11594    0.01282051 
  75           75.31284     71.11735    0.01333333 
  83           75.39986     71.11877    0.01204819 
  87           75.49021     71.12019    0.01149425 
  87           75.58405     71.12162    0.01149425 
  67           75.68158     71.12306    0.01492537 
  78           75.78302     71.12451    0.01282051 
  78           75.88857     71.12596    0.01282051 
  68           75.9985      71.12742    0.01470588 
  95           76.11305     71.12889    0.01052632 
  78           76.2325      71.13036    0.01282051 
  83           76.35717     71.13185    0.01204819 
  64           76.48738     71.13334    0.015625  
  88           76.62349     71.13483    0.01136364 
  79           76.76589     71.13634    0.01265823 
  91           76.915       71.13785    0.01098901 
  73           77.07131     71.13937    0.01369863 
  85           77.2353      71.14089    0.01176471 
  89           77.40755     71.14243    0.01123596 
  97           77.58868     71.14397    0.01030928 
  96           77.77935     71.14551    0.01041667 
  82           77.98033     71.14707    0.01219512 
  86           78.19247     71.14863    0.01162791 
  86           78.41666     71.1502     0.01162791 
  78           78.65397     71.15178    0.01282051 
  79           78.90555     71.15336    0.01265823 
  90           79.17271     71.15495    0.01111111 
  107          79.45693     71.15655    0.00934579 
  89           79.75988     71.15816    0.01123596 
  84           80.08356     71.15977    0.01190476 
  88           80.42998     71.16139    0.01136364 
  74           80.80172     71.16302    0.01351351 
  98           81.20168     71.16465    0.01020408 
  72           81.63323     71.1663     0.01388889 
  87           82.10031     71.16795    0.01149425 
  82           82.60756     71.16961    0.01219512 
  75           83.16048     71.17127    0.01333333 
  106          83.76566     71.17294    0.00943396 
  92           84.43102     71.17462    0.01086957 
  89           85.16621     71.17631    0.01123596 
  90           85.98308     71.178      0.01111111 
  83           86.89635     71.17971    0.01204819 
  78           87.92454     71.18142    0.01282051 
  86           89.09127     71.18313    0.01162791 
  75           90.42745     71.18486    0.01333333 
  100          91.97474     71.18659    0.01      
  89           93.7918      71.18833    0.01123596 
  127          95.96551     71.19007    0.00787402 
  71           98.62997     71.19183    0.01408451 
  93           101.99563    71.19359    0.01075269 
  117          106.38661    71.19536    0.00854701 
  106          112.27614    71.19713    0.00943396 
  96           120.29923    71.19892    0.01041667 
  114          131.2142     71.20071    0.00877193 
  128          145.77871    71.20251    0.0078125 
  168          164.47138    71.20431    0.00595238 
  152          186.82011    71.20612    0.00657895 
  181          210.27656    71.20795    0.00552486 
  209          228.59727    71.20977    0.00478469 
  210          234.0842     71.21161    0.0047619 
  205          224.72653    71.21345    0.00487805 
  187          206.66591    71.2153     0.00534759 
  177          187.53445    71.21716    0.00564972 
  141          171.64571    71.21903    0.0070922 
  140          160.41483    71.2209     0.00714286 
  131          153.91214    71.22278    0.00763359 
  143          151.79988    71.22467    0.00699301 
  155          153.68676    71.22657    0.00645161 
  143          159.27971    71.22847    0.00699301 
  129          168.42056    71.23038    0.00775194 
  147          180.76669    71.2323     0.00680272 
  171          195.35359    71.23423    0.00584795 
  177          209.96468    71.23616    0.00564972 
  191          221.73619    71.2381     0.0052356 
  192          230.04173    71.24005    0.00520833 
  222          238.10922    71.24201    0.0045045 
  233          250.76107    71.24397    0.00429185 
  286          272.45857    71.24594    0.0034965 
  300          307.56355    71.24792    0.00333333 
  359          361.04956    71.24991    0.00278552 
  430          438.56246    71.2519     0.00232558 
  507          545.58081    71.2539     0.00197239 
  609          685.23424    71.25591    0.00164204 
  681          853.24816    71.25793    0.00146843 
  919          1027.69735   71.25996    0.00108814 
  959          1158.80122   71.26199    0.00104275 
  1057         1186.56858   71.26403    0.00094607 
  1035         1096.85958   71.26607    0.00096618 
  930          938.38368    71.26813    0.00107527 
  863          770.36554    71.27019    0.00115875 
  689          626.00189    71.27226    0.00145138 
  599          515.98165    71.27434    0.00166945 
  521          440.50233    71.27643    0.00191939 
  451          396.31112    71.27852    0.00221729 
  455          379.75758    71.28062    0.0021978 
  412          387.80105    71.28273    0.00242718 
  492          417.90248    71.28485    0.00203252 
  486          466.26344    71.28697    0.00205761 
  459          523.95127    71.2891     0.00217865 
  537          571.76475    71.29124    0.0018622 
  558          583.6113     71.29339    0.00179211 
  586          547.4356     71.29554    0.00170648 
  483          478.54684    71.2977     0.00207039 
  458          401.78386    71.29987    0.00218341 
  368          332.79099    71.30205    0.00271739 
  348          276.93167    71.30424    0.00287356 
  276          234.22664    71.30643    0.00362319 
  235          202.66779    71.30863    0.00425532 
  216          179.7335     71.31084    0.00462963 
  198          163.06968    71.31305    0.00505051 
  155          150.78794    71.31528    0.00645161 
  152          141.49986    71.31751    0.00657895 
  146          134.28591    71.31975    0.00684932 
  117          128.54875    71.322      0.00854701 
  113          123.90691    71.32425    0.00884956 
  104          120.11143    71.32651    0.00961538 
  110          116.99323    71.32878    0.00909091 
  114          114.43264    71.33106    0.00877193 
  117          112.34243    71.33335    0.00854701 
  94           110.65812    71.33564    0.0106383 
  117          109.33232    71.33794    0.00854701 
  119          108.33103    71.34025    0.00840336 
  114          107.63137    71.34257    0.00877193 
  92           107.22014    71.34489    0.01086957 
  112          107.0931     71.34722    0.00892857 
  113          107.25482    71.34956    0.00884956 
  87           107.71923    71.35191    0.01149425 
  117          108.51074    71.35427    0.00854701 
  104          109.66627    71.35663    0.00961538 
  101          111.23859    71.359      0.00990099 
  114          113.30172    71.36138    0.00877193 
  108          115.96032    71.36377    0.00925926 
  125          119.36628    71.36616    0.008     
  115          123.74866    71.36856    0.00869565 
  149          129.46437    71.37097    0.00671141 
  114          137.07638    71.37339    0.00877193 
  136          147.46286    71.37582    0.00735294 
  130          161.89399    71.37825    0.00769231 
  171          182.11642    71.38069    0.00584795 
  189          210.25955    71.38314    0.00529101 
  211          248.5291     71.3856     0.00473934 
  233          298.58807    71.38806    0.00429185 
  264          360.1066     71.39053    0.00378788 
  344          427.7113     71.39302    0.00290698 
  407          486.63772    71.3955     0.002457  
  452          514.12982    71.398      0.00221239 
  474          496.37082    71.4005     0.0021097 
  439          443.97237    71.40302    0.0022779 
  345          379.95791    71.40553    0.00289855 
  301          320.98879    71.40806    0.00332226 
  234          273.96209    71.4106     0.0042735 
  230          240.22183    71.41314    0.00434783 
  173          218.96183    71.41569    0.00578035 
  168          208.84196    71.41825    0.00595238 
  191          208.64679    71.42082    0.0052356 
  206          217.43143    71.42339    0.00485437 
  224          234.20451    71.42597    0.00446429 
  234          256.98833    71.42856    0.0042735 
  230          281.03739    71.43116    0.00434783 
  290          297.72459    71.43377    0.00344828 
  321          298.63846    71.43638    0.00311526 
  298          283.92776    71.43901    0.0033557 
  248          262.35453    71.44163    0.00403226 
  284          243.01019    71.44427    0.00352113 
  248          231.20488    71.44692    0.00403226 
  268          229.49592    71.44957    0.00373134 
  294          239.26666    71.45223    0.00340136 
  265          261.35717    71.4549     0.00377358 
  278          295.8478     71.45758    0.00359712 
  362          340.85918    71.46026    0.00276243 
  408          389.82863    71.46296    0.00245098 
  384          428.47436    71.46566    0.00260417 
  411          438.66558    71.46837    0.00243309 
  428          413.7456     71.47108    0.00233645 
  377          365.95631    71.47381    0.00265252 
  379          313.07286    71.47654    0.00263852 
  350          266.17998    71.47928    0.00285714 
  351          229.33697    71.48203    0.002849  
  353          202.99579    71.48479    0.00283286 
  302          186.352      71.48755    0.00331126 
  277          178.28412    71.49032    0.00361011 
  241          177.83704    71.4931     0.00414938 
  235          184.24381    71.49589    0.00425532 
  262          196.60404    71.49869    0.00381679 
  212          213.02075    71.50149    0.00471698 
  246          229.14804    71.5043     0.00406504 
  212          237.71627    71.50712    0.00471698 
  271          232.59475    71.50995    0.00369004 
  221          214.93087    71.51279    0.00452489 
  214          191.64858    71.51563    0.0046729 
  190          168.88792    71.51848    0.00526316 
  209          149.52269    71.52134    0.00478469 
  175          134.19463    71.52421    0.00571429 
  164          122.55595    71.52709    0.00609756 
  181          113.91992    71.52997    0.00552486 
  141          107.55502    71.53286    0.0070922 
  123          102.82136    71.53576    0.00813008 
  115          99.22322     71.53867    0.00869565 
  103          96.40797     71.54158    0.00970874 
  93           94.14341     71.54451    0.01075269 
  97           92.2761      71.54744    0.01030928 
  102          90.70717     71.55038    0.00980392 
  79           89.37025     71.55333    0.01265823 
  103          88.21871     71.55628    0.00970874 
  105          87.21829     71.55924    0.00952381 
  85           86.3429      71.56222    0.01176471 
  77           85.57228     71.5652     0.01298701 
  78           84.89029     71.56818    0.01282051 
  89           84.28401     71.57118    0.01123596 
  83           83.74295     71.57418    0.01204819 
  90           83.25852     71.57719    0.01111111 
  92           82.82367     71.58021    0.01086957 
  72           82.43251     71.58324    0.01388889 
  94           82.08014     71.58628    0.0106383 
  64           81.76247     71.58932    0.015625  
  90           81.47601     71.59237    0.01111111 
  100          81.21785     71.59543    0.01      
  106          80.98549     71.5985     0.00943396 
  98           80.77684     71.60157    0.01020408 
  80           80.59011     71.60466    0.0125    
  94           80.42381     71.60775    0.0106383 
  85           80.27669     71.61085    0.01176471 
  98           80.14766     71.61396    0.01020408 
  73           80.03588     71.61707    0.01369863 
  106          79.94066     71.6202     0.00943396 
  84           79.86148     71.62333    0.01190476 
  94           79.79797     71.62647    0.0106383 
  95           79.74987     71.62961    0.01052632 
  83           79.71711     71.63277    0.01204819 
  86           79.6997      71.63593    0.01162791 
  102          79.69784     71.63911    0.00980392 
  77           79.71185     71.64229    0.01298701 
  85           79.7422      71.64547    0.01176471 
  84           79.78952     71.64867    0.01190476 
  90           79.85465     71.65187    0.01111111 
  75           79.93862     71.65509    0.01333333 
  98           80.04263     71.65831    0.01020408 
  95           80.16821     71.66153    0.01052632 
  92           80.31715     71.66477    0.01086957 
  78           80.49158     71.66801    0.01282051 
  88           80.69404     71.67127    0.01136364 
  91           80.92756     71.67453    0.01098901 
  91           81.19572     71.6778     0.01098901 
  82           81.50279     71.68107    0.01219512 
  90           81.8539      71.68436    0.01111111 
  79           82.25518     71.68765    0.01265823 
  88           82.714       71.69095    0.01136364 
  88           83.23938     71.69426    0.01136364 
  93           83.84222     71.69758    0.01075269 
  82           84.53598     71.7009     0.01219512 
  92           85.33726     71.70423    0.01086957 
  100          86.26683     71.70757    0.01      
  88           87.35086     71.71092    0.01136364 
  88           88.62279     71.71428    0.01136364 
  86           90.12612     71.71764    0.01162791 
  108          91.91899     71.72102    0.00925926 
  84           94.08196     71.7244     0.01190476 
  106          96.73179     71.72779    0.00943396 
  101          100.04489    71.73119    0.00990099 
  108          104.29444    71.73459    0.00925926 
  134          109.90172    71.738      0.00746269 
  120          117.49406    71.74143    0.00833333 
  150          127.94809    71.74486    0.00666667 
  166          142.38429    71.74829    0.0060241 
  188          162.07146    71.75174    0.00531915 
  224          188.19063    71.75519    0.00446429 
  246          221.34088    71.75865    0.00406504 
  353          260.47252    71.76212    0.00283286 
  409          300.83793    71.7656     0.00244499 
  490          332.01529    71.76909    0.00204082 
  533          341.15075    71.77258    0.00187617 
  421          323.88703    71.77608    0.0023753 
  379          289.25254    71.77959    0.00263852 
  318          250.25453    71.78311    0.00314465 
  289          215.22536    71.78664    0.00346021 
  196          187.39618    71.79017    0.00510204 
  165          167.28219    71.79372    0.00606061 
  196          154.35576    71.79727    0.00510204 
  162          147.83548    71.80083    0.00617284 
  153          147.0141     71.80439    0.00653595 
  182          151.32712    71.80797    0.00549451 
  167          160.18685    71.81155    0.00598802 
  203          172.48497    71.81514    0.00492611 
  231          185.65584    71.81874    0.004329  
  256          194.9284     71.82235    0.00390625 
  292          195.04887    71.82596    0.00342466 
  282          184.83527    71.82959    0.0035461 
  268          168.37308    71.83322    0.00373134 
  183          150.77565    71.83686    0.00546448 
  170          135.05919    71.8405     0.00588235 
  135          122.24459    71.84416    0.00740741 
  123          112.32397    71.84782    0.00813008 
  112          104.90007    71.8515     0.00892857 
  86           99.40305     71.85518    0.01162791 
  104          95.34661     71.85886    0.00961538 
  77           92.31271     71.86256    0.01298701 
  107          89.98914     71.86626    0.00934579 
  94           88.15932     71.86998    0.0106383 
  113          86.67989     71.8737     0.00884956 
  104          85.45754     71.87742    0.00961538 
  75           84.43069     71.88116    0.01333333 
  87           83.55718     71.8849     0.01149425 
  87           82.8068      71.88866    0.01149425 
  101          82.15679     71.89242    0.00990099 
  91           81.59036     71.89619    0.01098901 
  73           81.09361     71.89996    0.01369863 
  84           80.6557      71.90375    0.01190476 
  87           80.26784     71.90754    0.01149425 
  73           79.92292     71.91134    0.01369863 
  108          79.62312     71.91515    0.00925926 
  83           79.34747     71.91897    0.01204819 
  83           79.09997     71.92279    0.01204819 
  89           78.8772      71.92663    0.01123596 
  79           78.67628     71.93047    0.01265823 
  72           78.49477     71.93432    0.01388889 
  97           78.33057     71.93817    0.01030928 
  105          78.18189     71.94204    0.00952381 
  90           78.04718     71.94591    0.01111111 
  86           77.92509     71.94979    0.01162791 
  77           77.81446     71.95368    0.01298701 
  85           77.71426     71.95758    0.01176471 
  72           77.62361     71.96149    0.01388889 
  84           77.54171     71.9654     0.01190476 
  84           77.46788     71.96932    0.01190476 
  73           77.40151     71.97325    0.01369863 
  77           77.34205     71.97719    0.01298701 
  77           77.28903     71.98114    0.01298701 
  95           77.24202     71.98509    0.01052632 
  81           77.20064     71.98905    0.01234568 
  77           77.16455     71.99302    0.01298701 
  90           77.13346     71.997      0.01111111 
  80           77.1071      72.00099    0.0125    
  96           77.08522     72.00498    0.01041667 
  73           77.06762     72.00898    0.01369863 
  78           77.0541      72.01299    0.01282051 
  67           77.0445      72.01701    0.01492537 
  79           77.03868     72.02104    0.01265823 
  84           77.03649     72.02507    0.01190476 
  81           77.03782     72.02911    0.01234568 
  96           77.04257     72.03317    0.01041667 
  68           77.05066     72.03722    0.01470588 
  92           77.06201     72.04129    0.01086957 
  79           77.07656     72.04537    0.01265823 
  76           77.09426     72.04945    0.01315789 
  87           77.11506     72.05354    0.01149425 
  84           77.13893     72.05764    0.01190476 
  100          77.16584     72.06174    0.01      
  88           77.1958      72.06586    0.01136364 
  81           77.22878     72.06998    0.01234568 
  79           77.25391     72.07411    0.01265823 
  83           77.293       72.07825    0.01204819 
  72           77.33515     72.0824     0.01388889 
  99           77.38039     72.08655    0.01010101 
  87           77.42875     72.09072    0.01149425 
  87           77.48027     72.09489    0.01149425 
  78           77.535       72.09907    0.01282051 
  96           77.593       72.10325    0.01041667 
  76           77.65433     72.10745    0.01315789 
  85           77.71908     72.11165    0.01176471 
  85           77.78731     72.11586    0.01176471 
  91           77.85913     72.12008    0.01098901 
  87           77.93463     72.12431    0.01149425 
  88           78.00947     72.12854    0.01136364 
  78           78.09268     72.13279    0.01282051 
  78           78.17992     72.13704    0.01282051 
  71           78.27134     72.1413     0.01408451 
  93           78.36709     72.14556    0.01075269 
  79           78.46732     72.14984    0.01265823 
  73           78.57222     72.15412    0.01369863 
  77           78.68197     72.15841    0.01298701 
  70           78.79678     72.16271    0.01428571 
  79           78.91686     72.16702    0.01265823 
  88           79.04246     72.17133    0.01136364 
  89           79.17382     72.17566    0.01123596 
  82           79.31122     72.17999    0.01219512 
  69           79.45501     72.18432    0.01449275 
  80           79.60538     72.18867    0.0125    
  105          79.76273     72.19303    0.00952381 
  103          79.92744     72.19739    0.00970874 
  115          80.09988     72.20176    0.00869565 
  86           80.28048     72.20614    0.01162791 
  81           80.46973     72.21052    0.01234568 
  92           80.66807     72.21492    0.01086957 
  104          80.87606     72.21932    0.00961538 
  87           81.10146     72.22373    0.01149425 
  95           81.33055     72.22815    0.01052632 
  90           81.57115     72.23258    0.01111111 
  95           81.82402     72.23701    0.01052632 
  102          82.07202     72.24145    0.00980392 
  93           82.35192     72.2459     0.01075269 
  82           82.64668     72.25036    0.01219512 
  88           82.95734     72.25483    0.01136364 
  94           83.28502     72.2593     0.0106383 
  94           83.63095     72.26378    0.0106383 
  91           83.99649     72.26827    0.01098901 
  96           84.38309     72.27277    0.01041667 
  99           84.79241     72.27728    0.01010101 
  93           85.22622     72.28179    0.01075269 
  106          85.6865      72.28631    0.00943396 
  99           86.17544     72.29084    0.01010101 
  96           86.69545     72.29538    0.01041667 
  97           87.24191     72.29992    0.01030928 
  91           87.8354      72.30447    0.01098901 
  103          88.46606     72.30904    0.00970874 
  98           89.14054     72.3136     0.01020408 
  106          89.86302     72.31818    0.00943396 
  108          90.6382      72.32276    0.00925926 
  115          91.47139     72.32736    0.00869565 
  90           92.36858     72.33196    0.01111111 
  98           93.33656     72.33657    0.01020408 
  105          94.38308     72.34118    0.00952381 
  122          95.51697     72.34581    0.00819672 
  109          96.74835     72.35044    0.00917431 
  124          98.08888     72.35508    0.00806452 
  107          99.55203     72.35972    0.00934579 
  110          101.1534     72.36438    0.00909091 
  119          102.91122    72.36904    0.00840336 
  137          104.8468     72.37371    0.00729927 
  116          106.98528    72.37839    0.00862069 
  122          109.35633    72.38308    0.00819672 
  123          111.99535    72.38777    0.00813008 
  144          114.94474    72.39248    0.00694444 
  134          118.25556    72.39719    0.00746269 
  111          121.98989    72.4019     0.00900901 
  137          126.22364    72.40663    0.00729927 
  158          131.05046    72.41136    0.00632911 
  150          136.58701    72.4161     0.00666667 
  150          142.98035    72.42085    0.00666667 
  167          150.41876    72.42561    0.00598802 
  174          159.14897    72.43037    0.00574713 
  197          169.50459    72.43515    0.00507614 
  166          181.95541    72.43993    0.0060241 
  209          197.19104    72.44472    0.00478469 
  225          216.25559    72.44951    0.00444444 
  279          240.74363    72.45432    0.00358423 
  277          273.04391    72.45913    0.00361011 
  335          316.57445    72.46395    0.00298507 
  450          375.89524    72.46877    0.00222222 
  537          456.54725    72.47361    0.0018622 
  622          564.44932    72.47845    0.00160772 
  780          704.61788    72.4833     0.00128205 
  985          878.60001    72.48816    0.00101523 
  1425         1079.1387    72.49302    0.00070175 
  1835         1280.85605   72.4979     0.00054496 
  2193         1432.51498   72.50278    0.000456  
  2355         1475.21874   72.50767    0.00042463 
  1908         1390.26382   72.51256    0.00052411 
  1568         1219.08788   72.51747    0.00063776 
  1189         1022.56013   72.52238    0.00084104 
  860          841.90074    72.5273     0.00116279 
  680          694.66417    72.53223    0.00147059 
  594          584.81902    72.53716    0.0016835 
  477          510.61142    72.54211    0.00209644 
  475          468.53868    72.54706    0.00210526 
  523          455.12806    72.55202    0.00191205 
  514          467.53733    72.55698    0.00194553 
  595          503.23056    72.56196    0.00168067 
  666          558.51584    72.56694    0.0015015 
  827          625.37772    72.57193    0.00120919 
  1010         687.07791    72.57692    0.0009901 
  1179         718.39146    72.58193    0.00084818 
  1108         699.885      72.58694    0.00090253 
  969          635.97197    72.59196    0.00103199 
  735          549.75544    72.59699    0.00136054 
  593          462.93759    72.60202    0.00168634 
  444          386.92753    72.60706    0.00225225 
  359          325.21652    72.61211    0.00278552 
  297          277.36313    72.61717    0.003367  
  247          241.34916    72.62224    0.00404858 
  229          214.71652    72.62731    0.00436681 
  192          195.13042    72.63239    0.00520833 
  165          180.64957    72.63748    0.00606061 
  164          169.80785    72.64257    0.00609756 
  176          161.57698    72.64768    0.00568182 
  154          155.27312    72.65279    0.00649351 
  157          150.45616    72.65791    0.00636943 
  139          146.84745    72.66303    0.00719424 
  166          144.27319    72.66817    0.0060241 
  154          142.62989    72.67331    0.00649351 
  153          141.86588    72.67846    0.00653595 
  157          141.97326    72.68361    0.00636943 
  155          142.98759    72.68878    0.00645161 
  198          144.9953     72.69395    0.00505051 
  175          148.15139    72.69913    0.00571429 
  230          152.71246    72.70431    0.00434783 
  198          159.09123    72.70951    0.00505051 
  218          167.93566    72.71471    0.00458716 
  290          180.2357     72.71992    0.00344828 
  294          197.38288    72.72514    0.00340136 
  297          221.25669    72.73036    0.003367  
  311          254.12602    72.73559    0.00321543 
  361          298.40874    72.74083    0.00277008 
  404          356.15631    72.74608    0.00247525 
  406          428.03443    72.75133    0.00246305 
  461          511.22762    72.75659    0.0021692 
  487          595.71728    72.76186    0.00205339 
  485          661.1496     72.76714    0.00206186 
  533          682.92483    72.77242    0.00187617 
  559          651.27312    72.77771    0.00178891 
  485          581.31272    72.78301    0.00206186 
  504          498.20004    72.78832    0.00198413 
  395          420.13355    72.79363    0.00253165 
  414          355.38967    72.79895    0.00241546 
  377          306.16539    72.80428    0.00265252 
  366          271.9764     72.80962    0.00273224 
  389          251.44061    72.81496    0.00257069 
  323          243.09826    72.82031    0.00309598 
  321          245.72524    72.82567    0.00311526 
  285          258.2785     72.83104    0.00350877 
  295          279.42392    72.83641    0.00338983 
  311          306.44054    72.84179    0.00321543 
  319          333.47696    72.84718    0.0031348 
  341          350.78485    72.85257    0.00293255 
  357          348.84856    72.85797    0.00280112 
  320          326.38701    72.86338    0.003125  
  293          291.46782    72.8688     0.00341297 
  242          253.88151    72.87422    0.00413223 
  222          219.67608    72.87966    0.0045045 
  239          191.15844    72.8851     0.0041841 
  184          168.55905    72.89054    0.00543478 
  183          151.20777    72.896      0.00546448 
  173          138.12371    72.90146    0.00578035 
  152          128.30578    72.90692    0.00657895 
  139          120.87932    72.9124     0.00719424 
  143          115.15563    72.91788    0.00699301 
  109          110.63314    72.92337    0.00917431 
  119          106.96643    72.92887    0.00840336 
  95           103.92481    72.93437    0.01052632 
  117          101.35483    72.93989    0.00854701 
  118          99.15229     72.9454     0.00847458 
  113          97.24371     72.95093    0.00884956 
  113          95.5751      72.95646    0.00884956 
  86           94.10533     72.96201    0.01162791 
  97           92.80223     72.96755    0.01030928 
  105          91.64014     72.97311    0.00952381 
  96           90.5983      72.97867    0.01041667 
  89           89.65978     72.98424    0.01123596 
  77           88.81059     72.98982    0.01298701 
  93           88.03913     72.9954     0.01075269 
  82           87.33567     73.00099    0.01219512 
  90           86.69202     73.00659    0.01111111 
  88           86.10123     73.01219    0.01136364 
  108          85.55738     73.01781    0.00925926 
  101          85.05538     73.02343    0.00990099 
  90           84.59084     73.02905    0.01111111 
  78           84.15997     73.03469    0.01282051 
  80           83.75946     73.04033    0.0125    
  95           83.38641     73.04598    0.01052632 
  93           83.0383      73.05163    0.01075269 
  94           82.71288     73.05729    0.0106383 
  78           82.40818     73.06296    0.01282051 
  84           82.12244     73.06864    0.01190476 
  64           81.8541      73.07432    0.015625  
  75           81.60177     73.08001    0.01333333 
  80           81.36415     73.08571    0.0125    
  77           81.14022     73.09141    0.01298701 
  96           80.92891     73.09713    0.01041667 
  86           80.72932     73.10285    0.01162791 
  74           80.54063     73.10857    0.01351351 
  83           80.36208     73.1143     0.01204819 
  103          80.193       73.12004    0.00970874 
  93           80.03278     73.12579    0.01075269 
  73           79.88083     73.13154    0.01369863 
  77           79.73667     73.1373     0.01298701 
  74           79.59977     73.14307    0.01351351 
  84           79.46978     73.14885    0.01190476 
  65           79.34627     73.15463    0.01538462 
  93           79.22887     73.16042    0.01075269 
  76           79.11724     73.16621    0.01315789 
  74           79.01109     73.17201    0.01351351 
  65           78.91012     73.17782    0.01538462 
  92           78.81408     73.18364    0.01086957 
  79           78.72272     73.18946    0.01265823 
  76           78.63581     73.19529    0.01315789 
  79           78.55316     73.20113    0.01265823 
  90           78.47456     73.20697    0.01111111 
  76           78.39985     73.21282    0.01315789 
  86           78.32885     73.21868    0.01162791 
  79           78.26141     73.22454    0.01265823 
  76           78.1974      73.23041    0.01315789 
  85           78.13667     73.23629    0.01176471 
  84           78.07913     73.24218    0.01190476 
  84           78.02464     73.24807    0.01190476 
  90           77.97311     73.25397    0.01111111 
  74           77.92444     73.25987    0.01351351 
  76           77.88882     73.26578    0.01315789 
  82           77.84565     73.2717     0.01219512 
  91           77.8051      73.27763    0.01098901 
  69           77.7671      73.28356    0.01449275 
  99           77.7316      73.2895     0.01010101 
  66           77.70446     73.29544    0.01515152 
  83           77.67379     73.3014     0.01204819 
  89           77.64546     73.30735    0.01123596 
  75           77.61944     73.31332    0.01333333 
  75           77.59568     73.31929    0.01333333 
  83           77.57416     73.32527    0.01204819 
  79           77.55486     73.33126    0.01265823 
  62           77.53775     73.33725    0.01612903 
  90           77.52282     73.34325    0.01111111 
  73           77.51006     73.34925    0.01369863 
  87           77.49947     73.35527    0.01149425 
  83           77.49104     73.36129    0.01204819 
  86           77.48478     73.36731    0.01162791 
  91           77.4807      73.37334    0.01098901 
  74           77.48301     73.37938    0.01351351 
  80           77.48335     73.38543    0.0125    
  85           77.48592     73.39148    0.01176471 
  74           77.49076     73.39754    0.01351351 
  82           77.49791     73.4036     0.01219512 
  77           77.50983     73.40968    0.01298701 
  93           77.52172     73.41575    0.01075269 
  83           77.54839     73.42184    0.01204819 
  85           77.56528     73.42793    0.01176471 
  73           77.58474     73.43403    0.01369863 
  76           77.60687     73.44013    0.01315789 
  80           77.63173     73.44624    0.0125    
  73           77.65944     73.45236    0.01369863 
  87           77.69009     73.45848    0.01149425 
  75           77.7238      73.46461    0.01333333 
  75           77.76069     73.47075    0.01333333 
  80           77.8009      73.47689    0.0125    
  63           77.8446      73.48304    0.01587302 
  85           77.89193     73.4892     0.01176471 
  82           77.94309     73.49536    0.01219512 
  71           77.99829     73.50153    0.01408451 
  64           78.05773     73.5077     0.015625  
  89           78.12166     73.51389    0.01123596 
  79           78.19034     73.52007    0.01265823 
  60           78.26408     73.52627    0.01666667 
  82           78.34322     73.53247    0.01219512 
  101          78.42804     73.53867    0.00990099 
  90           78.52403     73.54489    0.01111111 
  89           78.6215      73.55111    0.01123596 
  93           78.72598     73.55733    0.01075269 
  95           78.83799     73.56356    0.01052632 
  66           78.9581      73.5698     0.01515152 
  100          79.08696     73.57605    0.01      
  69           79.22528     73.5823     0.01449275 
  88           79.37385     73.58856    0.01136364 
  92           79.53356     73.59482    0.01086957 
  85           79.7054      73.60109    0.01176471 
  84           79.89049     73.60736    0.01190476 
  92           80.09007     73.61365    0.01086957 
  88           80.30556     73.61993    0.01136364 
  79           80.53855     73.62623    0.01265823 
  65           80.79084     73.63253    0.01538462 
  91           81.0645      73.63883    0.01098901 
  92           81.36186     73.64515    0.01086957 
  78           81.68562     73.65147    0.01282051 
  84           82.03887     73.65779    0.01190476 
  75           82.42517     73.66412    0.01333333 
  111          82.84864     73.67046    0.00900901 
  93           83.31411     73.6768     0.01075269 
  64           83.82718     73.68315    0.015625  
  99           84.3945      73.68951    0.01010101 
  79           85.02381     73.69587    0.01265823 
  96           85.7244      73.70224    0.01041667 
  106          86.50735     73.70861    0.00943396 
  107          87.38599     73.71499    0.00934579 
  117          88.37642     73.72137    0.00854701 
  91           89.49832     73.72777    0.01098901 
  73           90.77587     73.73416    0.01369863 
  80           92.23916     73.74057    0.0125    
  95           93.92607     73.74698    0.01052632 
  118          95.88534     73.75339    0.00847458 
  98           98.18127     73.75981    0.01020408 
  82           100.90183    73.76624    0.01219512 
  103          104.1721     73.77267    0.00970874 
  102          108.17593    73.77911    0.00980392 
  108          113.18838    73.78556    0.00925926 
  123          119.61896    73.79201    0.00813008 
  124          128.05977    73.79846    0.00806452 
  136          139.32449    73.80493    0.00735294 
  144          154.45489    73.81139    0.00694444 
  173          174.66736    73.81787    0.00578035 
  190          201.21067    73.82435    0.00526316 
  215          235.09152    73.83083    0.00465116 
  266          276.55263    73.83732    0.0037594 
  269          324.04023    73.84382    0.00371747 
  319          372.42707    73.85032    0.0031348 
  349          411.47004    73.85683    0.00286533 
  378          428.23698    73.86335    0.0026455 
  357          415.96885    73.86987    0.00280112 
  318          380.44024    73.87639    0.00314465 
  275          334.52032    73.88292    0.00363636 
  238          289.03132    73.88946    0.00420168 
  200          249.69657    73.896      0.005     
  171          218.53798    73.90255    0.00584795 
  182          195.72775    73.90911    0.00549451 
  146          180.69659    73.91567    0.00684932 
  142          172.68033    73.92223    0.00704225 
  141          170.96982    73.9288     0.0070922 
  160          174.97757    73.93538    0.00625   
  160          184.13727    73.94196    0.00625   
  167          197.58557    73.94855    0.00598802 
  187          213.52639    73.95514    0.00534759 
  198          228.39306    73.96174    0.00505051 
  214          236.86221    73.96834    0.0046729 
  223          234.44239    73.97495    0.0044843 
  218          221.18868    73.98157    0.00458716 
  168          201.54381    73.98819    0.00595238 
  157          180.53774    73.99481    0.00636943 
  157          161.30271    74.00145    0.00636943 
  121          145.10535    74.00808    0.00826446 
  113          132.13901    74.01473    0.00884956 
  112          122.10414    74.02137    0.00892857 
  114          114.51221    74.02803    0.00877193 
  111          108.84096    74.03468    0.00900901 
  86           104.61701    74.04135    0.01162791 
  104          101.45481    74.04802    0.00961538 
  107          99.06526     74.05469    0.00934579 
  89           97.2453      74.06137    0.01123596 
  80           95.85932     74.06806    0.0125    
  89           94.82019     74.07475    0.01123596 
  81           94.07412     74.08144    0.01234568 
  101          93.59041     74.08814    0.00990099 
  83           93.35561     74.09485    0.01204819 
  85           93.37174     74.10156    0.01176471 
  87           93.6576      74.10828    0.01149425 
  84           94.25364     74.115      0.01190476 
  99           95.2307      74.12173    0.01010101 
  103          96.70221     74.12846    0.00970874 
  106          98.83828     74.1352     0.00943396 
  80           101.87844    74.14194    0.0125    
  93           106.13367    74.14869    0.01075269 
  114          111.97317    74.15544    0.00877193 
  111          119.78465    74.1622     0.00900901 
  135          129.89778    74.16896    0.00740741 
  115          142.44169    74.17573    0.00869565 
  104          157.06605    74.1825     0.00961538 
  115          172.44055    74.18928    0.00869565 
  114          185.70518    74.19607    0.00877193 
  114          192.83457    74.20285    0.00877193 
  127          190.98589    74.20965    0.00787402 
  98           181.01578    74.21645    0.01020408 
  102          166.67511    74.22325    0.00980392 
  143          151.69454    74.23006    0.00699301 
  127          138.29059    74.23687    0.00787402 
  133          127.36528    74.24369    0.0075188 
  106          119.10245    74.25051    0.00943396 
  111          113.37449    74.25734    0.00900901 
  112          109.95133    74.26417    0.00892857 
  106          108.60043    74.27101    0.00943396 
  102          109.12464    74.27785    0.00980392 
  112          111.35056    74.2847     0.00892857 
  104          115.0586     74.29155    0.00961538 
  101          119.83338    74.29841    0.00990099 
  96           124.81043    74.30527    0.01041667 
  111          128.51416    74.31214    0.00900901 
  111          129.2788     74.31901    0.00900901 
  113          126.40118    74.32589    0.00884956 
  93           120.76451    74.33277    0.01075269 
  103          114.00296    74.33965    0.00970874 
  87           107.4087     74.34654    0.01149425 
  77           101.63099    74.35344    0.01298701 
  104          96.86808     74.36034    0.00961538 
  86           93.0889      74.36724    0.01162791 
  91           90.17586     74.37415    0.01098901 
  94           87.94188     74.38106    0.0106383 
  83           86.23986     74.38798    0.01204819 
  81           84.93188     74.39491    0.01234568 
  94           83.90895     74.40183    0.0106383 
  65           83.0907      74.40876    0.01538462 
  80           82.42076     74.4157     0.0125    
  83           81.86073     74.42264    0.01204819 
  76           81.38457     74.42959    0.01315789 
  94           80.97438     74.43654    0.0106383 
  82           80.6174      74.44349    0.01219512 
  82           80.3042      74.45045    0.01219512 
  88           80.02758     74.45741    0.01136364 
  76           79.78187     74.46438    0.01315789 
  85           79.56252     74.47135    0.01176471 
  90           79.36584     74.47833    0.01111111 
  83           79.18878     74.48531    0.01204819 
  86           79.02881     74.4923     0.01162791 
  87           78.88383     74.49929    0.01149425 
  88           78.75205     74.50628    0.01136364 
  88           78.63706     74.51328    0.01136364 
  87           78.52742     74.52028    0.01149425 
  87           78.42712     74.52729    0.01149425 
  89           78.33519     74.5343     0.01123596 
  91           78.25082     74.54131    0.01098901 
  74           78.1733      74.54833    0.01351351 
  90           78.10199     74.55536    0.01111111 
  79           78.03638     74.56238    0.01265823 
  76           77.97598     74.56942    0.01315789 
  82           77.92036     74.57645    0.01219512 
  65           77.86915     74.58349    0.01538462 
  70           77.82202     74.59054    0.01428571 
  70           77.77868     74.59759    0.01428571 
  68           77.73886     74.60464    0.01470588 
  77           77.70231     74.61169    0.01298701 
  80           77.6657      74.61876    0.0125    
  85           77.63514     74.62582    0.01176471 
  76           77.60728     74.63289    0.01315789 
  75           77.58199     74.63996    0.01333333 
  67           77.55913     74.64704    0.01492537 
  82           77.53857     74.65412    0.01219512 
  83           77.5202      74.6612     0.01204819 
  92           77.50392     74.66829    0.01086957 
  74           77.48964     74.67538    0.01351351 
  91           77.47727     74.68248    0.01098901 
  85           77.46675     74.68958    0.01176471 
  92           77.45801     74.69669    0.01086957 
  96           77.45099     74.70379    0.01041667 
  72           77.44563     74.71091    0.01388889 
  75           77.44061     74.71802    0.01333333 
  75           77.43847     74.72514    0.01333333 
  70           77.43786     74.73226    0.01428571 
  88           77.43877     74.73939    0.01136364 
  87           77.44117     74.74652    0.01149425 
  82           77.44503     74.75366    0.01219512 
  71           77.45034     74.76079    0.01408451 
  78           77.45708     74.76793    0.01282051 
  85           77.46525     74.77508    0.01176471 
  85           77.47483     74.78223    0.01176471 
  73           77.48584     74.78938    0.01369863 
  85           77.49825     74.79654    0.01176471 
  89           77.51209     74.8037     0.01123596 
  73           77.52736     74.81086    0.01369863 
  74           77.54407     74.81803    0.01351351 
  74           77.56223     74.8252     0.01351351 
  77           77.58187     74.83237    0.01298701 
  75           77.57791     74.83955    0.01333333 
  88           77.60063     74.84673    0.01136364 
  81           77.62491     74.85391    0.01234568 
  63           77.65079     74.8611     0.01587302 
  74           77.67827     74.86829    0.01351351 
  72           77.70742     74.87549    0.01388889 
  89           77.73828     74.88269    0.01123596 
  85           77.77091     74.88989    0.01176471 
  103          77.80535     74.89709    0.00970874 
  81           77.84166     74.9043     0.01234568 
  82           77.87993     74.91151    0.01219512 
  67           77.92021     74.91873    0.01492537 
  75           77.96258     74.92594    0.01333333 
  84           78.00714     74.93316    0.01190476 
  91           78.05397     74.94039    0.01098901 
  71           78.09293     74.94762    0.01408451 
  86           78.14464     74.95485    0.01162791 
  76           78.19895     74.96208    0.01315789 
  96           78.25597     74.96932    0.01041667 
  92           78.31586     74.97656    0.01086957 
  77           78.37875     74.9838     0.01298701 
  82           78.44481     74.99105    0.01219512 
  88           78.5142      74.9983     0.01136364 
  67           78.58712     75.00555    0.01492537 
  77           78.66377     75.0128     0.01298701 
  74           78.74437     75.02006    0.01351351 
  86           78.82916     75.02732    0.01162791 
  64           78.9184      75.03459    0.015625  
  69           79.01237     75.04186    0.01449275 
  75           79.11138     75.04913    0.01333333 
  71           79.21576     75.0564     0.01408451 
  61           79.32589     75.06368    0.01639344 
  70           79.44217     75.07095    0.01428571 
  79           79.56504     75.07824    0.01265823 
  77           79.69497     75.08552    0.01298701 
  89           79.8325      75.09281    0.01123596 
  85           79.97822     75.1001     0.01176471 
  78           80.13275     75.10739    0.01282051 
  87           80.29682     75.11469    0.01149425 
  80           80.47121     75.12198    0.0125    
  87           80.65679     75.12929    0.01149425 
  89           80.85453     75.13659    0.01123596 
  87           81.06549     75.1439     0.01149425 
  77           81.29089     75.15121    0.01298701 
  88           81.53206     75.15852    0.01136364 
  95           81.79052     75.16583    0.01052632 
  83           82.06795     75.17315    0.01204819 
  102          82.36626     75.18047    0.00980392 
  89           82.68762     75.18779    0.01123596 
  68           83.03447     75.19511    0.01470588 
  68           83.40959     75.20244    0.01470588 
  89           83.81618     75.20977    0.01123596 
  79           84.25787     75.2171     0.01265823 
  89           84.73885     75.22444    0.01123596 
  77           85.26397     75.23177    0.01298701 
  100          85.83884     75.23911    0.01      
  78           86.47        75.24645    0.01282051 
  78           87.16509     75.2538     0.01282051 
  81           87.93311     75.26114    0.01234568 
  96           88.78469     75.26849    0.01041667 
  77           89.73247     75.27584    0.01298701 
  95           90.79154     75.2832     0.01052632 
  91           91.9801      75.29055    0.01098901 
  96           93.32018     75.29791    0.01041667 
  77           94.83872     75.30527    0.01298701 
  102          96.569       75.31263    0.00980392 
  87           98.55273     75.31999    0.01149425 
  88           100.84326    75.32736    0.01136364 
  110          103.51072    75.33473    0.00909091 
  95           106.65041    75.3421     0.01052632 
  115          110.38918    75.34947    0.00869565 
  122          114.93691    75.35684    0.00819672 
  113          120.57187    75.36422    0.00884956 
  140          127.71205    75.3716     0.00714286 
  150          136.95202    75.37898    0.00666667 
  163          149.09992    75.38636    0.00613497 
  171          165.18734    75.39375    0.00584795 
  180          186.4294     75.40113    0.00555556 
  210          214.11152    75.40852    0.0047619 
  228          249.37535    75.41591    0.00438596 
  250          292.83779    75.4233     0.004     
  296          343.87748    75.43069    0.00337838 
  350          399.32795    75.43809    0.00285714 
  341          451.69576    75.44549    0.00293255 
  393          488.76715    75.45289    0.00254453 
  376          498.3033     75.46029    0.00265957 
  380          476.95601    75.46769    0.00263158 
  358          433.27554    75.47509    0.0027933 
  369          380.57987    75.4825     0.00271003 
  260          329.21138    75.4899     0.00384615 
  277          284.61753    75.49731    0.00361011 
  247          248.80747    75.50472    0.00404858 
  221          222.01746    75.51214    0.00452489 
  230          203.72301    75.51955    0.00434783 
  206          193.16092    75.52696    0.00485437 
  190          189.58508    75.53438    0.00526316 
  199          192.3572     75.5418     0.00502513 
  187          200.89504    75.54922    0.00534759 
  202          214.45073    75.55664    0.0049505 
  217          231.64159    75.56406    0.00460829 
  230          249.70822    75.57149    0.00434783 
  242          263.9698     75.57891    0.00413223 
  235          268.8721     75.58634    0.00425532 
  218          261.37638    75.59376    0.00458716 
  227          243.42528    75.60119    0.00440529 
  220          220.17082    75.60862    0.00454545 
  207          196.36618    75.61605    0.00483092 
  177          174.77686    75.62349    0.00564972 
  152          156.49596    75.63092    0.00657895 
  155          141.66689    75.63836    0.00645161 
  126          129.98028    75.64579    0.00793651 
  142          120.94124    75.65323    0.00704225 
  123          114.01283    75.66067    0.00813008 
  112          108.69686    75.66811    0.00892857 
  96           104.57526    75.67555    0.01041667 
  111          101.32301    75.68299    0.00900901 
  96           98.69866     75.69043    0.01041667 
  86           96.54096     75.69788    0.01162791 
  94           94.73143     75.70532    0.0106383 
  98           93.19083     75.71277    0.01020408 
  113          91.8637      75.72021    0.00884956 
  81           90.71004     75.72766    0.01234568 
  80           89.69991     75.73511    0.0125    
  88           88.81022     75.74256    0.01136364 
  80           88.02266     75.75001    0.0125    
  80           87.32246     75.75746    0.0125    
  70           86.69756     75.76491    0.01428571 
  85           86.13798     75.77236    0.01176471 
  95           85.63543     75.77981    0.01052632 
  75           85.18296     75.78726    0.01333333 
  86           84.77472     75.79472    0.01162791 
  90           84.40575     75.80217    0.01111111 
  66           84.07182     75.80963    0.01515152 
  93           83.76935     75.81708    0.01075269 
  64           83.49523     75.82454    0.015625  
  80           83.24682     75.832      0.0125    
  88           83.02182     75.83945    0.01136364 
  106          82.81826     75.84691    0.00943396 
  87           82.63445     75.85437    0.01149425 
  92           82.46885     75.86183    0.01086957 
  98           82.32033     75.86929    0.01020408 
  72           82.18772     75.87675    0.01388889 
  65           82.07012     75.88421    0.01538462 
  88           81.96675     75.89167    0.01136364 
  78           81.87695     75.89913    0.01282051 
  78           81.8002      75.90659    0.01282051 
  89           81.73608     75.91405    0.01123596 
  72           81.6843      75.92151    0.01388889 
  86           81.64463     75.92897    0.01162791 
  92           81.61704     75.93643    0.01086957 
  87           81.60142     75.9439     0.01149425 
  99           81.59793     75.95136    0.01010101 
  86           81.60677     75.95882    0.01162791 
  81           81.62823     75.96628    0.01234568 
  81           81.66282     75.97374    0.01234568 
  68           81.71108     75.98121    0.01470588 
  72           81.77373     75.98867    0.01388889 
  69           81.85165     75.99613    0.01449275 
  107          81.94593     76.00359    0.00934579 
  85           82.05783     76.01105    0.01176471 
  88           82.1889      76.01852    0.01136364 
  93           82.34096     76.02598    0.01075269 
  68           82.51615     76.03344    0.01470588 
  89           82.71706     76.0409     0.01123596 
  97           82.94672     76.04836    0.01030928 
  73           83.20876     76.05582    0.01369863 
  92           83.50754     76.06328    0.01086957 
  78           83.84826     76.07074    0.01282051 
  90           84.2372      76.0782     0.01111111 
  83           84.68199     76.08566    0.01204819 
  81           85.19196     76.09312    0.01234568 
  89           85.77861     76.10058    0.01123596 
  90           86.45637     76.10804    0.01111111 
  79           87.24367     76.1155     0.01265823 
  114          88.16469     76.12295    0.00877193 
  75           89.25224     76.13041    0.01333333 
  107          90.5523      76.13787    0.00934579 
  123          92.13111     76.14532    0.00813008 
  124          94.08527     76.15278    0.00806452 
  117          96.5548      76.16023    0.00854701 
  113          99.73752     76.16769    0.00884956 
  110          103.90117    76.17514    0.00909091 
  112          109.3873     76.18259    0.00892857 
  108          116.60005    76.19004    0.00925926 
  141          125.97267    76.19749    0.0070922 
  125          137.90402    76.20494    0.008     
  143          152.6487     76.21239    0.00699301 
  168          170.118      76.21984    0.00595238 
  192          189.51338    76.22729    0.00520833 
  186          208.77205    76.23474    0.00537634 
  209          224.20081    76.24218    0.00478469 
  209          231.37268    76.24963    0.00478469 
  225          227.79187    76.25707    0.00444444 
  223          214.95666    76.26451    0.0044843 
  292          197.09835    76.27196    0.00342466 
  231          178.32379    76.2794     0.004329  
  209          161.18948    76.28684    0.00478469 
  178          146.85069    76.29427    0.00561798 
  191          135.63758    76.30171    0.0052356 
  179          127.48425    76.30915    0.00558659 
  132          122.16622    76.31658    0.00757576 
  141          119.42273    76.32402    0.0070922 
  138          119.01462    76.33145    0.00724638 
  140          120.7357     76.33888    0.00714286 
  142          124.37823    76.34631    0.00704225 
  113          129.63834    76.35374    0.00884956 
  143          135.9358     76.36117    0.00699301 
  149          142.16678    76.36859    0.00671141 
  149          146.6138     76.37602    0.00671141 
  144          147.48316    76.38344    0.00694444 
  167          144.06036    76.39086    0.00598802 
  149          137.28047    76.39828    0.00671141 
  151          128.92885    76.4057     0.00662252 
  155          120.53033    76.41311    0.00645161 
  123          112.94721    76.42053    0.00813008 
  141          106.51592    76.42794    0.0070922 
  122          101.2754     76.43535    0.00819672 
  112          97.12031     76.44276    0.00892857 
  101          93.87839     76.45017    0.00990099 
  98           91.38097     76.45758    0.01020408 
  106          89.45252     76.46498    0.00943396 
  80           87.94936     76.47239    0.0125    
  97           86.75835     76.47979    0.01030928 
  96           85.79543     76.48719    0.01041667 
  81           85.00072     76.49458    0.01234568 
  87           84.33256     76.50198    0.01149425 
  83           83.76214     76.50937    0.01204819 
  79           83.26924     76.51676    0.01265823 
  77           82.83928     76.52415    0.01298701 
  79           82.4614      76.53154    0.01265823 
  81           82.1272      76.53893    0.01234568 
  70           81.83006     76.54631    0.01428571 
  101          81.56461     76.55369    0.00990099 
  78           81.32404     76.56107    0.01282051 
  78           81.10959     76.56845    0.01282051 
  76           80.91579     76.57582    0.01315789 
  72           80.74009     76.58319    0.01388889 
  68           80.58034     76.59056    0.01470588 
  69           80.43468     76.59793    0.01449275 
  78           80.30155     76.60529    0.01282051 
  76           80.1796      76.61266    0.01315789 
  71           80.06766     76.62002    0.01408451 
  87           79.96471     76.62737    0.01149425 
  71           79.86987     76.63473    0.01408451 
  75           79.78237     76.64208    0.01333333 
  78           79.70152     76.64943    0.01282051 
  71           79.62673     76.65678    0.01408451 
  67           79.55745     76.66413    0.01492537 
  84           79.49324     76.67147    0.01190476 
  81           79.43365     76.67881    0.01234568 
  82           79.37833     76.68614    0.01219512 
  78           79.32692     76.69348    0.01282051 
  84           79.27915     76.70081    0.01190476 
  97           79.23472     76.70814    0.01030928 
  84           79.1934      76.71547    0.01190476 
  87           79.15497     76.72279    0.01149425 
  73           79.11922     76.73011    0.01369863 
  80           79.08598     76.73743    0.0125    
  71           79.05509     76.74474    0.01408451 
  66           79.02639     76.75205    0.01515152 
  92           78.99975     76.75936    0.01086957 
  87           78.97503     76.76667    0.01149425 
  82           78.97022     76.77397    0.01219512 
  95           78.94908     76.78127    0.01052632 
  90           78.92955     76.78856    0.01111111 
  82           78.91155     76.79586    0.01219512 
  87           78.89499     76.80315    0.01149425 
  75           78.8798      76.81043    0.01333333 
  71           78.86591     76.81771    0.01408451 
  92           78.85326     76.82499    0.01086957 
  92           78.84179     76.83227    0.01086957 
  71           78.83144     76.83954    0.01408451 
  98           78.82216     76.84681    0.01020408 
  75           78.81391     76.85408    0.01333333 
  87           78.80663     76.86134    0.01149425 
  77           78.80031     76.8686     0.01298701 
  70           78.79488     76.87586    0.01428571 
  79           78.79033     76.88311    0.01265823 
  63           78.78662     76.89036    0.01587302 
  87           78.78372     76.8976     0.01149425 
  71           78.78161     76.90485    0.01408451 
  79           78.78025     76.91208    0.01265823 
  97           78.77962     76.91932    0.01030928 
  74           78.7871      76.92655    0.01351351 
  72           78.7879      76.93377    0.01388889 
  86           78.78937     76.941      0.01162791 
  74           78.79151     76.94822    0.01351351 
  89           78.79428     76.95543    0.01123596 
  89           78.79769     76.96264    0.01123596 
  83           78.8017      76.96985    0.01204819 
  91           78.80633     76.97705    0.01098901 
  94           78.81154     76.98425    0.0106383 
  93           78.81734     76.99145    0.01075269 
  81           78.82371     76.99864    0.01234568 
  88           78.83064     77.00582    0.01136364 
  87           78.83814     77.01301    0.01149425 
  97           78.84619     77.02018    0.01030928 
  87           78.85478     77.02736    0.01149425 
  78           78.86393     77.03453    0.01282051 
  86           78.87361     77.04169    0.01162791 
  70           78.88383     77.04886    0.01428571 
  86           78.89459     77.05601    0.01162791 
  93           78.90588     77.06317    0.01075269 
  72           78.91771     77.07031    0.01388889 
  69           78.93007     77.07746    0.01449275 
  83           78.94297     77.0846     0.01204819 
  83           78.9564      77.09173    0.01204819 
  85           78.97038     77.09886    0.01176471 
  86           78.9849      77.10599    0.01162791 
  54           78.99996     77.11311    0.01851852 
  73           79.01558     77.12023    0.01369863 
  76           79.03176     77.12734    0.01315789 
  70           79.0485      77.13444    0.01428571 
  86           79.06581     77.14155    0.01162791 
  85           79.0837      77.14864    0.01176471 
  81           79.10217     77.15574    0.01234568 
  86           79.12124     77.16282    0.01162791 
  89           79.14092     77.16991    0.01123596 
  101          79.16121     77.17698    0.00990099 
  76           79.18212     77.18406    0.01315789 
  82           79.20368     77.19112    0.01219512 
  87           79.22589     77.19819    0.01149425 
  92           79.24877     77.20524    0.01086957 
  84           79.27232     77.2123     0.01190476 
  97           79.29658     77.21934    0.01030928 
  91           79.32155     77.22639    0.01098901 
  67           79.34726     77.23342    0.01492537 
  83           79.37372     77.24046    0.01204819 
  81           79.40095     77.24748    0.01234568 
  82           79.42898     77.2545     0.01219512 
  91           79.45783     77.26152    0.01098901 
  63           79.48751     77.26853    0.01587302 
  75           79.51807     77.27554    0.01333333 
  88           79.54953     77.28253    0.01136364 
  90           79.5819      77.28953    0.01111111 
  73           79.61524     77.29652    0.01369863 
  73           79.64956     77.3035     0.01369863 
  88           79.6849      77.31048    0.01136364 
  85           79.72131     77.31745    0.01176471 
  95           79.75881     77.32442    0.01052632 
  88           79.79744     77.33138    0.01136364 
  87           79.83726     77.33833    0.01149425 
  79           79.87831     77.34528    0.01265823 
  61           79.92063     77.35222    0.01639344 
  79           79.96427     77.35916    0.01265823 
  85           80.00929     77.36609    0.01176471 
  95           80.05575     77.37302    0.01052632 
  87           80.1037      77.37993    0.01149425 
  90           80.15321     77.38685    0.01111111 
  80           80.20436     77.39376    0.0125    
  85           80.2572      77.40066    0.01176471 
  87           80.31183     77.40755    0.01149425 
  92           80.36831     77.41444    0.01086957 
  88           80.42675     77.42132    0.01136364 
  78           80.48723     77.4282     0.01282051 
  96           80.54985     77.43507    0.01041667 
  75           80.61472     77.44193    0.01333333 
  72           80.68195     77.44879    0.01388889 
  82           80.75166     77.45564    0.01219512 
  74           80.82398     77.46249    0.01351351 
  78           80.89905     77.46933    0.01282051 
  80           80.97703     77.47616    0.0125    
  71           81.05805     77.48298    0.01408451 
  71           81.14231     77.4898     0.01408451 
  94           81.22998     77.49661    0.0106383 
  85           81.32125     77.50342    0.01176471 
  85           81.41635     77.51022    0.01176471 
  88           81.5155      77.51701    0.01136364 
  80           81.61895     77.5238     0.0125    
  84           81.72696     77.53057    0.01190476 
  75           81.83983     77.53735    0.01333333 
  73           81.95787     77.54411    0.01369863 
  84           82.08142     77.55087    0.01190476 
  83           82.21085     77.55762    0.01204819 
  87           82.34657     77.56436    0.01149425 
  72           82.48901     77.5711     0.01388889 
  98           82.63865     77.57783    0.01020408 
  71           82.79602     77.58455    0.01408451 
  69           82.96171     77.59127    0.01449275 
  89           83.13633     77.59798    0.01123596 
  90           83.32058     77.60468    0.01111111 
  81           83.51523     77.61137    0.01234568 
  83           83.72113     77.61806    0.01204819 
  83           83.93922     77.62474    0.01204819 
  71           84.17054     77.63141    0.01408451 
  67           84.41623     77.63808    0.01492537 
  94           84.67761     77.64474    0.0106383 
  96           84.95609     77.65139    0.01041667 
  71           85.25331     77.65803    0.01408451 
  85           85.57109     77.66466    0.01176471 
  80           85.91145     77.67129    0.0125    
  91           86.27674     77.67791    0.01098901 
  101          86.66958     77.68452    0.00990099 
  63           87.09295     77.69113    0.01587302 
  99           87.55029     77.69772    0.01010101 
  89           88.04553     77.70431    0.01123596 
  79           88.58321     77.71089    0.01265823 
  85           89.16851     77.71747    0.01176471 
  91           89.80754     77.72403    0.01098901 
  86           90.50742     77.73059    0.01162791 
  100          91.27646     77.73714    0.01      
  103          92.12452     77.74368    0.00970874 
  102          93.06329     77.75021    0.00980392 
  99           94.10675     77.75674    0.01010101 
  100          95.2718      77.76326    0.01      
  110          96.57909     77.76976    0.00909091 
  115          98.05429     77.77626    0.00869565 
  76           99.73001     77.78276    0.01315789 
  127          101.64884    77.78924    0.00787402 
  107          103.86802    77.79572    0.00934579 
  117          106.46793    77.80218    0.00854701 
  114          109.55774    77.80864    0.00877193 
  112          113.29587    77.81509    0.00892857 
  112          117.90222    77.82154    0.00892857 
  114          123.6765     77.82797    0.00877193 
  138          131.0089     77.83439    0.00724638 
  145          140.38534    77.84081    0.00689655 
  158          152.3712     77.84722    0.00632911 
  168          167.57405    77.85362    0.00595238 
  200          186.57406    77.86001    0.005     
  219          209.80296    77.86639    0.00456621 
  273          237.32369    77.87276    0.003663  
  290          268.43073    77.87912    0.00344828 
  330          301.045      77.88548    0.0030303 
  357          331.24488    77.89182    0.00280112 
  421          353.93759    77.89816    0.0023753 
  405          365.39078    77.90449    0.00246914 
  389          365.98816    77.91081    0.00257069 
  394          359.47235    77.91712    0.00253807 
  403          349.72617    77.92342    0.00248139 
  383          338.18722    77.92971    0.00261097 
  398          323.93691    77.93599    0.00251256 
  369          305.82136    77.94226    0.00271003 
  352          284.51862    77.94853    0.00284091 
  287          262.53042    77.95478    0.00348432 
  240          242.62349    77.96103    0.00416667 
  241          226.69192    77.96726    0.00414938 
  202          215.64141    77.97349    0.0049505 
  198          209.71593    77.9797     0.00505051 
  191          208.77788    77.98591    0.0052356 
  192          212.40773    77.99211    0.00520833 
  257          219.82968    77.99829    0.00389105 
  229          229.70036    78.00447    0.00436681 
  266          240.08007    78.01064    0.0037594 
  228          248.83474    78.0168     0.00438596 
  285          254.87649    78.02295    0.00350877 
  296          259.01392    78.02908    0.00337838 
  301          263.33668    78.03521    0.00332226 
  283          269.7515     78.04133    0.00353357 
  280          279.09425    78.04744    0.00357143 
  299          291.2901     78.05354    0.00334448 
  320          306.12923    78.05963    0.003125  
  337          323.67855    78.06571    0.00296736 
  320          343.57662    78.07177    0.003125  
  325          363.6688     78.07783    0.00307692 
  333          379.2439     78.08388    0.003003  
  339          384.21417    78.08992    0.00294985 
  340          374.57033    78.09595    0.00294118 
  313          351.40157    78.10196    0.00319489 
  291          320.01507    78.10797    0.00343643 
  256          286.38485    78.11397    0.00390625 
  211          254.7309     78.11995    0.00473934 
  219          227.23874    78.12593    0.00456621 
  182          204.71531    78.13189    0.00549451 
  154          187.21987    78.13784    0.00649351 
  164          174.50249    78.14379    0.00609756 
  147          166.15717    78.14972    0.00680272 
  160          161.78126    78.15564    0.00625   
  153          161.01429    78.16155    0.00653595 
  142          163.53699    78.16745    0.00704225 
  136          169.01552    78.17334    0.00735294 
  150          176.97251    78.17922    0.00666667 
  144          186.55677    78.18509    0.00694444 
  185          196.23571    78.19094    0.00540541 
  200          203.65443    78.19679    0.005     
  208          206.18838    78.20262    0.00480769 
  171          202.33757    78.20844    0.00584795 
  173          192.78698    78.21425    0.00578035 
  179          179.83926    78.22006    0.00558659 
  170          165.92871    78.22584    0.00588235 
  167          152.71631    78.23162    0.00598802 
  143          141.0342     78.23739    0.00699301 
  115          131.16001    78.24314    0.00869565 
  113          123.06686    78.24889    0.00884956 
  106          116.57656    78.25462    0.00943396 
  89           111.44619    78.26034    0.01123596 
  107          107.41909    78.26605    0.00934579 
  117          104.25603    78.27174    0.00854701 
  91           101.75233    78.27743    0.01098901 
  96           99.7309      78.2831     0.01041667 
  95           98.09384     78.28877    0.01052632 
  75           96.73718     78.29442    0.01333333 
  106          95.59634     78.30005    0.00943396 
  102          94.62584     78.30568    0.00980392 
  96           93.79345     78.31129    0.01041667 
  89           93.07591     78.3169     0.01123596 
  91           92.456       78.32249    0.01098901 
  83           91.92062     78.32807    0.01204819 
  101          91.45962     78.33363    0.00990099 
  84           91.065       78.33919    0.01190476 
  102          90.73044     78.34473    0.00980392 
  81           90.45098     78.35026    0.01234568 
  95           90.2228      78.35577    0.01052632 
  86           90.04301     78.36128    0.01162791 
  91           89.90411     78.36677    0.01098901 
  97           89.81594     78.37225    0.01030928 
  109          89.77252     78.37772    0.00917431 
  88           89.77425     78.38317    0.01136364 
  80           89.82189     78.38861    0.0125    
  93           89.91739     78.39404    0.01075269 
  79           90.06345     78.39946    0.01265823 
  94           90.26374     78.40486    0.0106383 
  64           90.52306     78.41026    0.015625  
  91           90.84753     78.41563    0.01098901 
  97           91.24495     78.421      0.01030928 
  110          91.72515     78.42635    0.00909091 
  116          92.3007      78.43169    0.00862069 
  109          92.98783     78.43702    0.00917431 
  95           93.80806     78.44233    0.01052632 
  91           94.7906      78.44763    0.01098901 
  89           95.97614     78.45292    0.01123596 
  112          97.4224      78.4582     0.00892857 
  100          99.2116      78.46346    0.01      
  98           101.45982    78.4687     0.01020408 
  102          104.32696    78.47394    0.00980392 
  101          108.02502    78.47916    0.00990099 
  122          112.82127    78.48437    0.00819672 
  111          119.03202    78.48956    0.00900901 
  116          127.00289    78.49474    0.00862069 
  146          137.07187    78.49991    0.00684932 
  162          149.50901    78.50506    0.00617284 
  151          164.41772    78.5102     0.00662252 
  150          181.5635     78.51533    0.00666667 
  166          200.08411    78.52044    0.0060241 
  195          218.10417    78.52554    0.00512821 
  197          232.55912    78.53062    0.00507614 
  186          239.90544    78.53569    0.00537634 
  191          237.96598    78.54075    0.0052356 
  195          227.48059    78.54579    0.00512821 
  157          211.55988    78.55082    0.00636943 
  177          193.71913    78.55583    0.00564972 
  146          176.51262    78.56083    0.00684932 
  139          161.33714    78.56582    0.00719424 
  153          148.77684    78.57079    0.00653595 
  126          138.96191    78.57575    0.00793651 
  112          131.79967    78.58069    0.00892857 
  112          127.1046     78.58562    0.00892857 
  107          124.66944    78.59053    0.00934579 
  122          124.30028    78.59543    0.00819672 
  98           125.82294    78.60032    0.01020408 
  114          129.06033    78.60519    0.00877193 
  130          133.77295    78.61005    0.00769231 
  138          139.54759    78.61489    0.00724638 
  144          145.63469    78.61971    0.00694444 
  129          150.82356    78.62453    0.00775194 
  148          153.6066     78.62932    0.00675676 
  131          152.83554    78.6341     0.00763359 
  135          148.46764    78.63887    0.00740741 
  132          141.57566    78.64362    0.00757576 
  110          133.60503    78.64836    0.00909091 
  104          125.69833    78.65308    0.00961538 
  108          118.5095     78.65779    0.00925926 
  114          112.31444    78.66248    0.00877193 
  99           107.1646     78.66716    0.01010101 
  114          102.99337    78.67182    0.00877193 
  86           99.6776      78.67647    0.01162791 
  89           97.07349     78.6811     0.01123596 
  92           95.03867     78.68571    0.01086957 
  82           93.44552     78.69031    0.01219512 
  98           92.18776     78.69489    0.01020408 
  92           91.18201     78.69946    0.01086957 
  87           90.36577     78.70402    0.01149425 
  102          89.69379     78.70855    0.00980392 
  76           89.13391     78.71307    0.01315789 
  79           88.66343     78.71758    0.01265823 
  88           88.26586     78.72207    0.01136364 
  93           87.92995     78.72654    0.01075269 
  87           87.64657     78.731      0.01149425 
  93           87.40897     78.73544    0.01075269 
  75           87.21187     78.73987    0.01333333 
  84           87.05109     78.74428    0.01190476 
  90           86.92331     78.74867    0.01111111 
  106          86.82591     78.75305    0.00943396 
  97           86.75682     78.75741    0.01030928 
  77           86.71448     78.76176    0.01298701 
  109          86.69773     78.76609    0.00917431 
  74           86.7058      78.7704     0.01351351 
  89           86.73824     78.7747     0.01123596 
  94           86.79494     78.77898    0.0106383 
  86           86.87609     78.78324    0.01162791 
  89           86.98217     78.78748    0.01123596 
  76           87.11411     78.79171    0.01315789 
  92           87.27278     78.79593    0.01086957 
  77           87.45975     78.80012    0.01298701 
  82           87.67685     78.8043     0.01219512 
  101          87.92631     78.80847    0.00990099 
  88           88.21085     78.81261    0.01136364 
  81           88.5337      78.81674    0.01234568 
  64           88.8987      78.82085    0.015625  
  84           89.31043     78.82495    0.01190476 
  86           89.77431     78.82902    0.01162791 
  88           90.29679     78.83309    0.01136364 
  76           90.88554     78.83713    0.01315789 
  81           91.54972     78.84115    0.01234568 
  88           92.30033     78.84516    0.01136364 
  92           93.15067     78.84915    0.01086957 
  96           94.11701     78.85313    0.01041667 
  99           95.2195      78.85709    0.01010101 
  80           96.48365     78.86102    0.0125    
  97           97.94251     78.86495    0.01030928 
  96           99.64022     78.86885    0.01041667 
  93           101.63727    78.87274    0.01075269 
  92           104.01832    78.8766     0.01086957 
  93           106.90293    78.88045    0.01075269 
  109          110.459      78.88429    0.00917431 
  101          114.91775    78.8881     0.00990099 
  102          120.58719    78.8919     0.00980392 
  107          127.85953    78.89568    0.00934579 
  126          137.20655    78.89944    0.00793651 
  106          149.15704    78.90318    0.00943396 
  126          164.25073    78.9069     0.00793651 
  144          182.96231    78.91061    0.00694444 
  180          205.58106    78.9143     0.00555556 
  201          232.00992    78.91797    0.00497512 
  211          261.42016    78.92162    0.00473934 
  227          291.72337    78.92525    0.00440529 
  272          319.06001    78.92887    0.00367647 
  337          338.04755    78.93246    0.00296736 
  369          343.71948    78.93604    0.00271003 
  347          334.50117    78.9396     0.00288184 
  329          313.35539    78.94314    0.00303951 
  273          285.73601    78.94666    0.003663  
  217          256.70615    78.95016    0.00460829 
  182          229.59166    78.95365    0.00549451 
  185          206.09636    78.95711    0.00540541 
  151          186.87559    78.96056    0.00662252 
  121          172.01496    78.96398    0.00826446 
  143          161.32365    78.96739    0.00699301 
  125          154.49993    78.97078    0.008     
  115          151.22264    78.97415    0.00869565 
  125          151.19408    78.9775     0.008     
  151          154.14177    78.98083    0.00662252 
  136          159.77657    78.98414    0.00735294 
  135          167.69385    78.98743    0.00740741 
  161          177.19644    78.99071    0.00621118 
  164          187.04852    78.99396    0.00609756 
  172          195.31047    78.99719    0.00581395 
  199          199.63315    79.00041    0.00502513 
  204          198.27147    79.0036     0.00490196 
  192          191.1841     79.00677    0.00520833 
  170          180.02985    79.00993    0.00588235 
  139          167.05932    79.01306    0.00719424 
  149          154.08833    79.01618    0.00671141 
  133          142.18889    79.01927    0.0075188 
  115          131.83808    79.02235    0.00869565 
  112          123.14953    79.0254     0.00892857 
  105          116.0401     79.02844    0.00952381 
  109          110.32877    79.03145    0.00917431 
  100          105.79453    79.03445    0.01      
  93           102.21235    79.03742    0.01075269 
  94           99.37656     79.04037    0.0106383 
  97           97.11165     79.04331    0.01030928 
  106          95.27722     79.04622    0.00943396 
  96           93.7661      79.04911    0.01041667 
  84           92.49933     79.05198    0.01190476 
  79           91.42007     79.05483    0.01265823 
  82           90.48772     79.05766    0.01219512 
  96           89.67312     79.06047    0.01041667 
  70           88.95493     79.06326    0.01428571 
  69           88.31711     79.06603    0.01449275 
  86           87.74726     79.06878    0.01162791 
  92           87.23554     79.0715     0.01086957 
  86           86.77395     79.07421    0.01162791 
  72           86.35591     79.07689    0.01388889 
  91           85.9759      79.07956    0.01098901 
  82           85.6293      79.0822     0.01219512 
  81           85.31217     79.08482    0.01234568 
  91           85.02114     79.08742    0.01098901 
  83           84.75333     79.09       0.01204819 
  64           84.50625     79.09255    0.015625  
  79           84.27774     79.09509    0.01265823 
  86           84.06592     79.0976     0.01162791 
  101          83.86916     79.10009    0.00990099 
  82           83.68601     79.10256    0.01219512 
  74           83.51521     79.10501    0.01351351 
  88           83.35562     79.10744    0.01136364 
  71           83.20627     79.10984    0.01408451 
  78           83.06627     79.11222    0.01282051 
  76           82.93482     79.11458    0.01315789 
  63           82.81123     79.11692    0.01587302 
  76           82.69487     79.11924    0.01315789 
  92           82.58516     79.12154    0.01086957 
  85           82.4816      79.12381    0.01176471 
  95           82.38372     79.12606    0.01052632 
  72           82.2911      79.12829    0.01388889 
  87           82.20334     79.13049    0.01149425 
  87           82.12014     79.13267    0.01149425 
  85           82.04117     79.13484    0.01176471 
  91           81.96613     79.13697    0.01098901 
  80           81.89476     79.13909    0.0125    
  93           81.82683     79.14118    0.01075269 
  95           81.76211     79.14325    0.01052632 
  66           81.7004      79.1453     0.01515152 
  80           81.6415      79.14733    0.0125    
  78           81.58526     79.14933    0.01282051 
  85           81.53151     79.15131    0.01176471 
  78           81.4801      79.15326    0.01282051 
  82           81.4309      79.1552     0.01219512 
  83           81.38378     79.1571     0.01204819 
  75           81.33863     79.15899    0.01333333 
  57           81.28756     79.16085    0.01754386 
  81           81.24603     79.1627     0.01234568 
  89           81.20616     79.16451    0.01123596 
  62           81.16787     79.16631    0.01612903 
  83           81.13107     79.16807    0.01204819 
  87           81.09568     79.16982    0.01149425 
  61           81.06163     79.17154    0.01639344 
  77           81.02885     79.17324    0.01298701 
  68           80.99729     79.17492    0.01470588 
  68           80.96689     79.17657    0.01470588 
  106          80.93758     79.1782     0.00943396 
  84           80.90931     79.1798     0.01190476 
  88           80.88204     79.18138    0.01136364 
  82           80.85573     79.18294    0.01219512 
  82           80.83032     79.18447    0.01219512 
  77           80.80577     79.18598    0.01298701 
  95           80.78206     79.18746    0.01052632 
  80           80.75595     79.18892    0.0125    
  91           80.73379     79.19035    0.01098901 
  81           80.71236     79.19176    0.01234568 
  67           80.69162     79.19315    0.01492537 
  99           80.67154     79.19451    0.01010101 
  79           80.65211     79.19585    0.01265823 
  89           80.63328     79.19716    0.01123596 
  86           80.61504     79.19845    0.01162791 
  75           80.59736     79.19971    0.01333333 
  79           80.58022     79.20095    0.01265823 
  79           80.56361     79.20216    0.01265823 
  70           80.54749     79.20335    0.01428571 
  82           80.53185     79.20452    0.01219512 
  69           80.51668     79.20565    0.01449275 
  80           80.50194     79.20677    0.0125    
  75           80.48764     79.20786    0.01333333 
  84           80.47375     79.20892    0.01190476 
  82           80.46026     79.20996    0.01219512 
  78           80.44715     79.21097    0.01282051 
  82           80.4344      79.21196    0.01219512 
  75           80.42202     79.21292    0.01333333 
  80           80.40998     79.21385    0.0125    
  81           80.39827     79.21476    0.01234568 
  92           80.38688     79.21565    0.01086957 
  79           80.3758      79.21651    0.01265823 
  75           80.36502     79.21734    0.01333333 
  75           80.35453     79.21815    0.01333333 
  68           80.34432     79.21893    0.01470588 
  70           80.33438     79.21968    0.01428571 
  76           80.32471     79.22041    0.01315789 
  78           80.31528     79.22111    0.01282051 
  83           80.3061      79.22179    0.01204819 
  77           80.29717     79.22244    0.01298701 
  84           80.28846     79.22307    0.01190476 
  87           80.27997     79.22366    0.01149425 
  85           80.2717      79.22424    0.01176471 
  73           80.26364     79.22478    0.01369863 
  84           80.25579     79.2253     0.01190476 
  64           80.24813     79.22579    0.015625  
  74           80.24067     79.22626    0.01351351 
  83           80.23339     79.22669    0.01204819 
  79           80.2263      79.22711    0.01265823 
  76           80.21938     79.22749    0.01315789 
  100          80.21264     79.22785    0.01      
  90           80.20606     79.22818    0.01111111 
  75           80.19964     79.22848    0.01333333 
  75           80.19088     79.22876    0.01333333 
  72           80.18478     79.22901    0.01388889 
  84           80.17883     79.22923    0.01190476 
  77           80.17303     79.22943    0.01298701 
  86           80.16737     79.22959    0.01162791 
  79           80.16184     79.22973    0.01265823 
  80           80.15646     79.22985    0.0125    
  76           80.1512      79.22993    0.01315789 
  74           80.14608     79.22999    0.01351351 
  93           80.14108     79.23002    0.01075269 
  85           80.13621     79.23002    0.01176471 
  75           80.13145     79.23       0.01333333 
  79           80.12681     79.22994    0.01265823 
  87           80.12229     79.22986    0.01149425 
  79           80.11788     79.22975    0.01265823 
  89           80.11358     79.22961    0.01123596 
  75           80.10836     79.22945    0.01333333 
  83           80.10428     79.22925    0.01204819 
  76           80.1003      79.22903    0.01315789 
  79           80.09642     79.22878    0.01265823 
  79           80.09264     79.2285     0.01265823 
  77           80.08896     79.22819    0.01298701 
  94           80.08538     79.22786    0.0106383 
  85           80.08188     79.22749    0.01176471 
  83           80.07849     79.2271     0.01204819 
  66           80.07518     79.22667    0.01515152 
  71           80.07197     79.22622    0.01408451 
  92           80.06884     79.22574    0.01086957 
  77           80.0658      79.22523    0.01298701 
  97           80.06284     79.2247     0.01030928 
  78           80.05998     79.22413    0.01282051 
  80           80.05719     79.22353    0.0125    
  85           80.05449     79.22291    0.01176471 
  77           80.05187     79.22225    0.01298701 
  93           80.04933     79.22157    0.01075269 
  76           80.04687     79.22086    0.01315789 
  75           80.04449     79.22011    0.01333333 
  76           80.04218     79.21934    0.01315789 
  76           80.03996     79.21854    0.01315789 
  77           80.03781     79.21771    0.01298701 
  87           80.03574     79.21685    0.01149425 
  92           80.03374     79.21595    0.01086957 
  84           80.03182     79.21503    0.01190476 
  88           80.02998     79.21408    0.01136364 
  75           80.0282      79.2131     0.01333333 
  87           80.02651     79.21209    0.01149425 
  85           80.02489     79.21105    0.01176471 
  71           80.02334     79.20998    0.01408451 
  57           80.02186     79.20888    0.01754386 
  83           80.02046     79.20774    0.01204819 
  76           80.01913     79.20658    0.01315789 
  85           80.01788     79.20539    0.01176471 
  96           80.0167      79.20416    0.01041667 
  89           80.01559     79.20291    0.01123596 
  73           80.01456     79.20163    0.01369863 
  86           80.0136      79.20031    0.01162791 
  82           80.01271     79.19896    0.01219512 
  85           80.0119      79.19759    0.01176471 
  92           80.01117     79.19618    0.01086957 
  67           80.01051     79.19474    0.01492537 
  81           80.00992     79.19327    0.01234568 
  82           80.00942     79.19177    0.01219512 
  78           80.00899     79.19023    0.01282051 
  69           80.00863     79.18867    0.01449275 
  85           80.00836     79.18707    0.01176471 
  81           80.00816     79.18545    0.01234568 
  81           80.00805     79.18379    0.01234568 
  88           80.00801     79.1821     0.01136364 
  73           80.00806     79.18038    0.01369863 
  89           80.00819     79.17862    0.01123596 
  84           80.0084      79.17684    0.01190476 
  80           80.0087      79.17502    0.0125    
  90           80.00908     79.17317    0.01111111 
  81           80.00955     79.17129    0.01234568 
  98           80.01011     79.16938    0.01020408 
  64           80.01076     79.16744    0.015625  
  76           80.0115      79.16546    0.01315789 
  88           80.01233     79.16345    0.01136364 
  68           80.01326     79.16141    0.01470588 
  90           80.01428     79.15933    0.01111111 
  68           80.0154      79.15723    0.01470588 
  87           80.01662     79.15509    0.01149425 
  83           80.01795     79.15292    0.01204819 
  74           80.01937     79.15071    0.01351351 
  69           80.0209      79.14847    0.01449275 
  94           80.02254     79.1462     0.0106383 
  82           80.02429     79.1439     0.01219512 
  98           80.02615     79.14156    0.01020408 
  67           80.02813     79.1392     0.01492537 
  74           80.03022     79.13679    0.01351351 
  86           80.03243     79.13436    0.01162791 
  78           80.03477     79.13189    0.01282051 
  87           80.03723     79.12939    0.01149425 
  83           80.03982     79.12685    0.01204819 
  68           80.04254     79.12428    0.01470588 
  76           80.0454      79.12168    0.01315789 
  53           80.04839     79.11905    0.01886792 
  85           80.05153     79.11638    0.01176471 
  96           80.05481     79.11367    0.01041667 
  90           80.05824     79.11094    0.01111111 
  80           80.06183     79.10817    0.0125    
  81           80.06557     79.10536    0.01234568 
  73           80.06947     79.10252    0.01369863 
  95           80.07354     79.09965    0.01052632 
  74           80.07777     79.09674    0.01351351 
  81           80.08219     79.0938     0.01234568 
  85           80.08678     79.09083    0.01176471 
  77           80.09155     79.08782    0.01298701 
  76           80.09652     79.08477    0.01315789 
  84           80.10169     79.08169    0.01190476 
  67           80.10705     79.07858    0.01492537 
  77           80.11262     79.07543    0.01298701 
  89           80.11841     79.07225    0.01123596 
  80           80.12441     79.06903    0.0125    
  78           80.13064     79.06578    0.01282051 
  79           80.13711     79.06249    0.01265823 
  85           80.14381     79.05917    0.01176471 
  79           80.15076     79.05581    0.01265823 
  82           80.15797     79.05241    0.01219512 
  92           80.16545     79.04899    0.01086957 
  69           80.17319     79.04552    0.01449275 
  84           80.18122     79.04202    0.01190476 
  64           80.18954     79.03849    0.015625  
  64           80.19816     79.03492    0.015625  
  84           80.20709     79.03131    0.01190476 
  89           80.21634     79.02767    0.01123596 
  91           80.22592     79.02399    0.01098901 
  75           80.23584     79.02028    0.01333333 
  89           80.24612     79.01653    0.01123596 
  72           80.25677     79.01275    0.01388889 
  91           80.26779     79.00893    0.01098901 
  94           80.27921     79.00507    0.0106383 
  94           80.29103     79.00118    0.0106383 
  77           80.30327     78.99725    0.01298701 
  90           80.31595     78.99328    0.01111111 
  85           80.32909     78.98928    0.01176471 
  80           80.34269     78.98524    0.0125    
  83           80.35678     78.98116    0.01204819 
  72           80.37137     78.97705    0.01388889 
  92           80.38648     78.9729     0.01086957 
  64           80.40214     78.96872    0.015625  
  87           80.41837     78.9645     0.01149425 
  90           80.43518     78.96024    0.01111111 
  101          80.45259     78.95594    0.00990099 
  82           80.47064     78.95161    0.01219512 
  80           80.48935     78.94724    0.0125    
  78           80.50874     78.94283    0.01282051 
  82           80.52885     78.93838    0.01219512 
