# Supplementary material for: Structural and magnetic investigations of the Weyl semimetal family CeAlSi1–xGex
Source: Acta Crystallogr B Struct Sci Cryst Eng Mater. 2026 Apr 7;82(Pt 3):250–7. doi: 10.1107/S2052520626002635 (PMC13238493; doi:10.1107/S2052520626002635)
Supplement: Supplementary file 3 [file b-82-00250-CeAlSi0.3Ge0.7sup3.rtv]

######################################################################
#data_CeAlSi0p3Ge0p7

data_CeAlSi0.3Ge0.7

_pd_block_id      CeAlSi0.3Ge0.7

_pd_meas_2theta_range_min  10.00000
_pd_meas_2theta_range_max  89.99000
_pd_meas_2theta_range_inc  0.01000
_pd_meas_number_of_points  8000

loop_
   _pd_meas_intensity_total
   _pd_calc_intensity_total
   _pd_proc_intensity_bkg_calc
   _pd_proc_ls_weight
  78           66.870776    66.870776   0.0128205 
  67           66.79602     66.79602    0.0149254 
  70           66.721372    66.721372   0.0142857 
  67           66.646832    66.646832   0.0149254 
  82           66.572401    66.572401   0.0121951 
  58           66.498078    66.498078   0.0172414 
  62           66.423863    66.423863   0.016129  
  59           66.349755    66.349755   0.0169492 
  67           66.275756    66.275756   0.0149254 
  60           66.201864    66.201864   0.0166667 
  63           66.128079    66.128079   0.015873  
  60           66.054403    66.054403   0.0166667 
  50           65.980833    65.980833   0.02      
  73           65.907371    65.907371   0.0136986 
  68           65.834016    65.834016   0.0147059 
  68           65.760768    65.760768   0.0147059 
  57           65.687626    65.687626   0.0175439 
  74           65.614592    65.614592   0.0135135 
  55           65.541664    65.541664   0.0181818 
  71           65.468843    65.468843   0.0140845 
  66           65.396129    65.396129   0.0151515 
  51           65.323521    65.323521   0.0196078 
  64           65.251019    65.251019   0.015625  
  79           65.178623    65.178623   0.0126582 
  64           65.106333    65.106333   0.015625  
  70           65.03415     65.03415    0.0142857 
  70           64.962072    64.962072   0.0142857 
  66           64.8901      64.8901     0.0151515 
  68           64.818233    64.818233   0.0147059 
  65           64.746472    64.746472   0.0153846 
  86           64.674817    64.674817   0.0116279 
  68           64.603267    64.603267   0.0147059 
  74           64.531822    64.531822   0.0135135 
  74           64.460482    64.460482   0.0135135 
  51           64.389247    64.389247   0.0196078 
  69           64.318117    64.318117   0.0144928 
  57           64.247092    64.247092   0.0175439 
  73           64.176171    64.176171   0.0136986 
  63           64.105355    64.105355   0.015873  
  58           64.034644    64.034644   0.0172414 
  75           63.964037    63.964037   0.0133333 
  61           63.893534    63.893534   0.0163934 
  58           63.823135    63.823135   0.0172414 
  57           63.75284     63.75284    0.0175439 
  59           63.68265     63.68265    0.0169492 
  63           63.612563    63.612563   0.015873  
  68           63.54258     63.54258    0.0147059 
  69           63.4727      63.4727     0.0144928 
  62           63.402924    63.402924   0.016129  
  61           63.333252    63.333252   0.0163934 
  58           63.263682    63.263682   0.0172414 
  68           63.194216    63.194216   0.0147059 
  73           63.124853    63.124853   0.0136986 
  58           63.055593    63.055593   0.0172414 
  70           62.986436    62.986436   0.0142857 
  75           62.917382    62.917382   0.0133333 
  68           62.84843     62.84843    0.0147059 
  64           62.779581    62.779581   0.015625  
  83           62.710835    62.710835   0.0120482 
  54           62.642191    62.642191   0.0185185 
  71           62.573649    62.573649   0.0140845 
  69           62.505209    62.505209   0.0144928 
  68           62.436871    62.436871   0.0147059 
  60           62.368635    62.368635   0.0166667 
  67           62.300501    62.300501   0.0149254 
  57           62.232469    62.232469   0.0175439 
  75           62.164538    62.164538   0.0133333 
  64           62.096709    62.096709   0.015625  
  49           62.028982    62.028982   0.0204082 
  54           61.961355    61.961355   0.0185185 
  47           61.89383     61.89383    0.0212766 
  65           61.826406    61.826406   0.0153846 
  64           61.759083    61.759083   0.015625  
  71           61.691861    61.691861   0.0140845 
  68           61.62474     61.62474    0.0147059 
  62           61.55772     61.55772    0.016129  
  59           61.4908      61.4908     0.0169492 
  66           61.42398     61.42398    0.0151515 
  62           61.357261    61.357261   0.016129  
  62           61.290642    61.290642   0.016129  
  46           61.224124    61.224124   0.0217391 
  55           61.157705    61.157705   0.0181818 
  55           61.091387    61.091387   0.0181818 
  59           61.025168    61.025168   0.0169492 
  67           60.959049    60.959049   0.0149254 
  56           60.89303     60.89303    0.0178571 
  55           60.82711     60.82711    0.0181818 
  71           60.76129     60.76129    0.0140845 
  63           60.695569    60.695569   0.015873  
  72           60.629947    60.629947   0.0138889 
  63           60.564425    60.564425   0.015873  
  54           60.499001    60.499001   0.0185185 
  46           60.433677    60.433677   0.0217391 
  62           60.368451    60.368451   0.016129  
  55           60.303325    60.303325   0.0181818 
  58           60.238296    60.238296   0.0172414 
  68           60.173367    60.173367   0.0147059 
  62           60.108535    60.108535   0.016129  
  62           60.043802    60.043802   0.016129  
  63           59.979168    59.979168   0.015873  
  64           59.914631    59.914631   0.015625  
  62           59.850193    59.850193   0.016129  
  56           59.785852    59.785852   0.0178571 
  58           59.721609    59.721609   0.0172414 
  61           59.657464    59.657464   0.0163934 
  58           59.593417    59.593417   0.0172414 
  56           59.529467    59.529467   0.0178571 
  56           59.465614    59.465614   0.0178571 
  57           59.401859    59.401859   0.0175439 
  56           59.338201    59.338201   0.0178571 
  58           59.27464     59.27464    0.0172414 
  64           59.211176    59.211176   0.015625  
  54           59.147809    59.147809   0.0185185 
  75           59.084539    59.084539   0.0133333 
  62           59.021366    59.021366   0.016129  
  78           58.958289    58.958289   0.0128205 
  54           58.895309    58.895309   0.0185185 
  53           58.832425    58.832425   0.0188679 
  61           58.769637    58.769637   0.0163934 
  68           58.706946    58.706946   0.0147059 
  49           58.64435     58.64435    0.0204082 
  54           58.581851    58.581851   0.0185185 
  65           58.519448    58.519448   0.0153846 
  53           58.45714     58.45714    0.0188679 
  45           58.394928    58.394928   0.0222222 
  63           58.332812    58.332812   0.015873  
  56           58.270791    58.270791   0.0178571 
  53           58.208866    58.208866   0.0188679 
  64           58.147036    58.147036   0.015625  
  65           58.085301    58.085301   0.0153846 
  53           58.023661    58.023661   0.0188679 
  57           57.962116    57.962116   0.0175439 
  59           57.900666    57.900666   0.0169492 
  68           57.839311    57.839311   0.0147059 
  58           57.77805     57.77805    0.0172414 
  59           57.716885    57.716885   0.0169492 
  62           57.655813    57.655813   0.016129  
  61           57.594836    57.594836   0.0163934 
  57           57.533954    57.533954   0.0175439 
  51           57.473165    57.473165   0.0196078 
  48           57.412471    57.412471   0.0208333 
  59           57.351871    57.351871   0.0169492 
  55           57.291364    57.291364   0.0181818 
  58           57.230951    57.230951   0.0172414 
  62           57.170633    57.170633   0.016129  
  60           57.110407    57.110407   0.0166667 
  54           57.050275    57.050275   0.0185185 
  58           56.990237    56.990237   0.0172414 
  56           56.930292    56.930292   0.0178571 
  36           56.87044     56.87044    0.0277778 
  60           56.810681    56.810681   0.0166667 
  46           56.751015    56.751015   0.0217391 
  63           56.691442    56.691442   0.015873  
  55           56.631962    56.631962   0.0181818 
  60           56.572575    56.572575   0.0166667 
  53           56.51328     56.51328    0.0188679 
  54           56.454078    56.454078   0.0185185 
  44           56.394968    56.394968   0.0227273 
  65           56.335951    56.335951   0.0153846 
  46           56.277025    56.277025   0.0217391 
  54           56.218192    56.218192   0.0185185 
  62           56.159451    56.159451   0.016129  
  50           56.100802    56.100802   0.02      
  68           56.042244    56.042244   0.0147059 
  73           55.983779    55.983779   0.0136986 
  52           55.925405    55.925405   0.0192308 
  61           55.867122    55.867122   0.0163934 
  56           55.808931    55.808931   0.0178571 
  61           55.750831    55.750831   0.0163934 
  52           55.692823    55.692823   0.0192308 
  36           55.634906    55.634906   0.0277778 
  48           55.577079    55.577079   0.0208333 
  52           55.519344    55.519344   0.0192308 
  59           55.461699    55.461699   0.0169492 
  65           55.404146    55.404146   0.0153846 
  57           55.346682    55.346682   0.0175439 
  52           55.28931     55.28931    0.0192308 
  55           55.232028    55.232028   0.0181818 
  60           55.174836    55.174836   0.0166667 
  53           55.117735    55.117735   0.0188679 
  47           55.060723    55.060723   0.0212766 
  49           55.003802    55.003802   0.0204082 
  62           54.946971    54.946971   0.016129  
  48           54.89023     54.89023    0.0208333 
  46           54.833578    54.833578   0.0217391 
  56           54.777016    54.777016   0.0178571 
  51           54.720544    54.720544   0.0196078 
  49           54.664161    54.664161   0.0204082 
  65           54.607868    54.607868   0.0153846 
  53           54.551663    54.551663   0.0188679 
  59           54.495549    54.495549   0.0169492 
  63           54.439523    54.439523   0.015873  
  67           54.383586    54.383586   0.0149254 
  60           54.327738    54.327738   0.0166667 
  53           54.271979    54.271979   0.0188679 
  53           54.216309    54.216309   0.0188679 
  53           54.160727    54.160727   0.0188679 
  46           54.105234    54.105234   0.0217391 
  57           54.049829    54.049829   0.0175439 
  58           53.994512    53.994512   0.0172414 
  44           53.939284    53.939284   0.0227273 
  61           53.884144    53.884144   0.0163934 
  41           53.829092    53.829092   0.0243902 
  63           53.774128    53.774128   0.015873  
  48           53.719252    53.719252   0.0208333 
  50           53.664463    53.664463   0.02      
  60           53.609763    53.609763   0.0166667 
  52           53.555149    53.555149   0.0192308 
  50           53.500624    53.500624   0.02      
  37           53.446185    53.446185   0.027027  
  35           53.391834    53.391834   0.0285714 
  49           53.33757     53.33757    0.0204082 
  62           53.283394    53.283394   0.016129  
  47           53.229304    53.229304   0.0212766 
  54           53.175301    53.175301   0.0185185 
  46           53.121385    53.121385   0.0217391 
  54           53.067556    53.067556   0.0185185 
  51           53.013813    53.013813   0.0196078 
  56           52.960157    52.960157   0.0178571 
  60           52.906587    52.906587   0.0166667 
  44           52.853104    52.853104   0.0227273 
  57           52.799706    52.799706   0.0175439 
  49           52.746395    52.746395   0.0204082 
  63           52.69317     52.69317    0.015873  
  52           52.640031    52.640031   0.0192308 
  48           52.586978    52.586978   0.0208333 
  73           52.534011    52.534011   0.0136986 
  49           52.481129    52.481129   0.0204082 
  59           52.428333    52.428333   0.0169492 
  59           52.375622    52.375622   0.0169492 
  56           52.322997    52.322997   0.0178571 
  48           52.270457    52.270457   0.0208333 
  45           52.218002    52.218002   0.0222222 
  58           52.165633    52.165633   0.0172414 
  51           52.113348    52.113348   0.0196078 
  51           52.061148    52.061148   0.0196078 
  56           52.009034    52.009034   0.0178571 
  49           51.957003    51.957003   0.0204082 
  52           51.905058    51.905058   0.0192308 
  58           51.853197    51.853197   0.0172414 
  52           51.801421    51.801421   0.0192308 
  52           51.749728    51.749728   0.0192308 
  50           51.698121    51.698121   0.02      
  56           51.646597    51.646597   0.0178571 
  55           51.595157    51.595157   0.0181818 
  47           51.543802    51.543802   0.0212766 
  46           51.49253     51.49253    0.0217391 
  40           51.441342    51.441342   0.025     
  53           51.390238    51.390238   0.0188679 
  60           51.339217    51.339217   0.0166667 
  57           51.28828     51.28828    0.0175439 
  55           51.237427    51.237427   0.0181818 
  40           51.186657    51.186657   0.025     
  52           51.13597     51.13597    0.0192308 
  44           51.085366    51.085366   0.0227273 
  49           51.034845    51.034845   0.0204082 
  52           50.984407    50.984407   0.0192308 
  62           50.934052    50.934052   0.016129  
  56           50.88378     50.88378    0.0178571 
  64           50.833591    50.833591   0.015625  
  47           50.783484    50.783484   0.0212766 
  55           50.733459    50.733459   0.0181818 
  55           50.683518    50.683518   0.0181818 
  53           50.633658    50.633658   0.0188679 
  44           50.583881    50.583881   0.0227273 
  47           50.534185    50.534185   0.0212766 
  50           50.484572    50.484572   0.02      
  54           50.435041    50.435041   0.0185185 
  53           50.385592    50.385592   0.0188679 
  51           50.336224    50.336224   0.0196078 
  57           50.286938    50.286938   0.0175439 
  47           50.237734    50.237734   0.0212766 
  52           50.188611    50.188611   0.0192308 
  53           50.13957     50.13957    0.0188679 
  40           50.09061     50.09061    0.025     
  50           50.041731    50.041731   0.02      
  44           49.992933    49.992933   0.0227273 
  43           49.944216    49.944216   0.0232558 
  61           49.895581    49.895581   0.0163934 
  56           49.847026    49.847026   0.0178571 
  58           49.798552    49.798552   0.0172414 
  54           49.750158    49.750158   0.0185185 
  46           49.701845    49.701845   0.0217391 
  52           49.653613    49.653613   0.0192308 
  40           49.605461    49.605461   0.025     
  43           49.55739     49.55739    0.0232558 
  64           49.509398    49.509398   0.015625  
  47           49.461487    49.461487   0.0212766 
  58           49.413656    49.413656   0.0172414 
  56           49.365905    49.365905   0.0178571 
  45           49.318233    49.318233   0.0222222 
  58           49.270642    49.270642   0.0172414 
  53           49.22313     49.22313    0.0188679 
  55           49.175697    49.175697   0.0181818 
  58           49.128345    49.128345   0.0172414 
  39           49.081071    49.081071   0.025641  
  45           49.033877    49.033877   0.0222222 
  63           48.986762    48.986762   0.015873  
  48           48.939726    48.939726   0.0208333 
  57           48.89277     48.89277    0.0175439 
  49           48.845892    48.845892   0.0204082 
  46           48.799093    48.799093   0.0217391 
  49           48.752373    48.752373   0.0204082 
  46           48.705732    48.705732   0.0217391 
  34           48.659169    48.659169   0.0294118 
  50           48.612685    48.612685   0.02      
  43           48.566279    48.566279   0.0232558 
  61           48.519952    48.519952   0.0163934 
  55           48.473703    48.473703   0.0181818 
  46           48.427531    48.427531   0.0217391 
  44           48.381438    48.381438   0.0227273 
  54           48.335423    48.335423   0.0185185 
  54           48.289486    48.289486   0.0185185 
  47           48.243627    48.243627   0.0212766 
  45           48.197845    48.197845   0.0222222 
  62           48.152141    48.152141   0.016129  
  50           48.106515    48.106515   0.02      
  52           48.060966    48.060966   0.0192308 
  51           48.015494    48.015494   0.0196078 
  47           47.9701      47.9701     0.0212766 
  60           47.924783    47.924783   0.0166667 
  49           47.879543    47.879543   0.0204082 
  53           47.83438     47.83438    0.0188679 
  47           47.789293    47.789293   0.0212766 
  49           47.744284    47.744284   0.0204082 
  47           47.699351    47.699351   0.0212766 
  47           47.654495    47.654495   0.0212766 
  43           47.609716    47.609716   0.0232558 
  51           47.565013    47.565013   0.0196078 
  50           47.520387    47.520387   0.02      
  50           47.475836    47.475836   0.02      
  57           47.431362    47.431362   0.0175439 
  44           47.386964    47.386964   0.0227273 
  44           47.342642    47.342642   0.0227273 
  47           47.298396    47.298396   0.0212766 
  45           47.254226    47.254226   0.0222222 
  54           47.210132    47.210132   0.0185185 
  54           47.166113    47.166113   0.0185185 
  52           47.12217     47.12217    0.0192308 
  47           47.078303    47.078303   0.0212766 
  54           47.034511    47.034511   0.0185185 
  56           46.990794    46.990794   0.0178571 
  57           46.947152    46.947152   0.0175439 
  47           46.903586    46.903586   0.0212766 
  48           46.860095    46.860095   0.0208333 
  66           46.816678    46.816678   0.0151515 
  45           46.773337    46.773337   0.0222222 
  46           46.73007     46.73007    0.0217391 
  47           46.686878    46.686878   0.0212766 
  45           46.643761    46.643761   0.0222222 
  38           46.600718    46.600718   0.0263158 
  63           46.55775     46.55775    0.015873  
  50           46.514856    46.514856   0.02      
  40           46.472037    46.472037   0.025     
  37           46.429291    46.429291   0.027027  
  45           46.38662     46.38662    0.0222222 
  54           46.344023    46.344023   0.0185185 
  57           46.301499    46.301499   0.0175439 
  62           46.25905     46.25905    0.016129  
  44           46.216674    46.216674   0.0227273 
  54           46.174372    46.174372   0.0185185 
  46           46.132144    46.132144   0.0217391 
  39           46.089989    46.089989   0.025641  
  47           46.047907    46.047907   0.0212766 
  48           46.005899    46.005899   0.0208333 
  33           45.963964    45.963964   0.030303  
  52           45.922103    45.922103   0.0192308 
  56           45.880314    45.880314   0.0178571 
  40           45.838598    45.838598   0.025     
  59           45.796956    45.796956   0.0169492 
  48           45.755386    45.755386   0.0208333 
  51           45.713889    45.713889   0.0196078 
  47           45.672464    45.672464   0.0212766 
  41           45.631112    45.631112   0.0243902 
  52           45.589833    45.589833   0.0192308 
  52           45.548626    45.548626   0.0192308 
  47           45.507491    45.507491   0.0212766 
  45           45.466428    45.466428   0.0222222 
  50           45.425438    45.425438   0.02      
  55           45.38452     45.38452    0.0181818 
  60           45.343673    45.343673   0.0166667 
  51           45.302899    45.302899   0.0196078 
  43           45.262196    45.262196   0.0232558 
  52           45.221565    45.221565   0.0192308 
  40           45.181006    45.181006   0.025     
  50           45.140518    45.140518   0.02      
  46           45.100102    45.100102   0.0217391 
  48           45.059757    45.059757   0.0208333 
  47           45.019483    45.019483   0.0212766 
  50           44.979281    44.979281   0.02      
  46           44.939149    44.939149   0.0217391 
  42           44.899089    44.899089   0.0238095 
  51           44.8591      44.8591     0.0196078 
  49           44.819181    44.819181   0.0204082 
  55           44.779333    44.779333   0.0181818 
  51           44.739556    44.739556   0.0196078 
  43           44.69985     44.69985    0.0232558 
  45           44.660214    44.660214   0.0222222 
  41           44.620649    44.620649   0.0243902 
  54           44.581154    44.581154   0.0185185 
  37           44.541729    44.541729   0.027027  
  38           44.502375    44.502375   0.0263158 
  48           44.46309     44.46309    0.0208333 
  40           44.423876    44.423876   0.025     
  38           44.384731    44.384731   0.0263158 
  47           44.345657    44.345657   0.0212766 
  45           44.306652    44.306652   0.0222222 
  42           44.267717    44.267717   0.0238095 
  47           44.228851    44.228851   0.0212766 
  33           44.190055    44.190055   0.030303  
  57           44.151329    44.151329   0.0175439 
  43           44.112671    44.112671   0.0232558 
  54           44.074083    44.074083   0.0185185 
  54           44.035565    44.035565   0.0185185 
  42           43.997115    43.997115   0.0238095 
  48           43.958735    43.958735   0.0208333 
  39           43.920423    43.920423   0.025641  
  45           43.88218     43.88218    0.0222222 
  55           43.844006    43.844006   0.0181818 
  40           43.805901    43.805901   0.025     
  34           43.767864    43.767864   0.0294118 
  50           43.729896    43.729896   0.02      
  55           43.691996    43.691996   0.0181818 
  46           43.654165    43.654165   0.0217391 
  36           43.616402    43.616402   0.0277778 
  45           43.578707    43.578707   0.0222222 
  47           43.54108     43.54108    0.0212766 
  41           43.503522    43.503522   0.0243902 
  45           43.466031    43.466031   0.0222222 
  29           43.428608    43.428608   0.0344828 
  53           43.391253    43.391253   0.0188679 
  44           43.353966    43.353966   0.0227273 
  34           43.316746    43.316746   0.0294118 
  41           43.279594    43.279594   0.0243902 
  57           43.242509    43.242509   0.0175439 
  34           43.205491    43.205491   0.0294118 
  50           43.168541    43.168541   0.02      
  44           43.131658    43.131658   0.0227273 
  41           43.094843    43.094843   0.0243902 
  47           43.058094    43.058094   0.0212766 
  39           43.021412    43.021412   0.025641  
  44           42.984797    42.984797   0.0227273 
  49           42.948249    42.948249   0.0204082 
  47           42.911768    42.911768   0.0212766 
  50           42.875353    42.875353   0.02      
  54           42.839005    42.839005   0.0185185 
  34           42.802724    42.802724   0.0294118 
  53           42.766509    42.766509   0.0188679 
  48           42.73036     42.73036    0.0208333 
  26           42.694277    42.694277   0.0384615 
  44           42.65826     42.65826    0.0227273 
  45           42.62231     42.62231    0.0222222 
  48           42.586426    42.586426   0.0208333 
  57           42.550607    42.550607   0.0175439 
  43           42.514854    42.514854   0.0232558 
  42           42.479167    42.479167   0.0238095 
  40           42.443546    42.443546   0.025     
  42           42.407991    42.407991   0.0238095 
  36           42.3725      42.3725     0.0277778 
  36           42.337076    42.337076   0.0277778 
  42           42.301716    42.301716   0.0238095 
  38           42.266422    42.266422   0.0263158 
  59           42.231193    42.231193   0.0169492 
  33           42.196029    42.196029   0.030303  
  48           42.160931    42.160931   0.0208333 
  56           42.125897    42.125897   0.0178571 
  52           42.090928    42.090928   0.0192308 
  44           42.056023    42.056023   0.0227273 
  44           42.021184    42.021184   0.0227273 
  54           41.986409    41.986409   0.0185185 
  51           41.951699    41.951699   0.0196078 
  43           41.917053    41.917053   0.0232558 
  39           41.882471    41.882471   0.025641  
  33           41.847954    41.847954   0.030303  
  29           41.813501    41.813501   0.0344828 
  42           41.779113    41.779113   0.0238095 
  32           41.744788    41.744788   0.03125   
  39           41.710527    41.710527   0.025641  
  56           41.67633     41.67633    0.0178571 
  38           41.642197    41.642197   0.0263158 
  39           41.608128    41.608128   0.025641  
  50           41.574122    41.574122   0.02      
  51           41.54018     41.54018    0.0196078 
  31           41.506302    41.506302   0.0322581 
  48           41.472487    41.472487   0.0208333 
  54           41.438735    41.438735   0.0185185 
  30           41.405047    41.405047   0.0333333 
  44           41.371422    41.371422   0.0227273 
  42           41.337859    41.337859   0.0238095 
  39           41.30436     41.30436    0.025641  
  49           41.270924    41.270924   0.0204082 
  39           41.237551    41.237551   0.025641  
  47           41.204241    41.204241   0.0212766 
  43           41.170993    41.170993   0.0232558 
  32           41.137808    41.137808   0.03125   
  35           41.104685    41.104685   0.0285714 
  40           41.071625    41.071625   0.025     
  42           41.038628    41.038628   0.0238095 
  39           41.005692    41.005692   0.025641  
  42           40.972819    40.972819   0.0238095 
  44           40.940009    40.940009   0.0227273 
  39           40.90726     40.90726    0.025641  
  34           40.874573    40.874573   0.0294118 
  38           40.841948    40.841948   0.0263158 
  49           40.809385    40.809385   0.0204082 
  49           40.776884    40.776884   0.0204082 
  37           40.744445    40.744445   0.027027  
  55           40.712067    40.712067   0.0181818 
  35           40.679751    40.679751   0.0285714 
  54           40.647496    40.647496   0.0185185 
  52           40.615302    40.615302   0.0192308 
  50           40.58317     40.58317    0.02      
  50           40.5511      40.5511     0.02      
  48           40.51909     40.51909    0.0208333 
  36           40.487141    40.487141   0.0277778 
  46           40.455254    40.455254   0.0217391 
  49           40.423427    40.423427   0.0204082 
  45           40.391661    40.391661   0.0222222 
  30           40.359956    40.359956   0.0333333 
  35           40.328312    40.328312   0.0285714 
  46           40.296728    40.296728   0.0217391 
  28           40.265205    40.265205   0.0357143 
  44           40.233742    40.233742   0.0227273 
  55           40.20234     40.20234    0.0181818 
  30           40.170998    40.170998   0.0333333 
  40           40.139716    40.139716   0.025     
  37           40.108494    40.108494   0.027027  
  49           40.077333    40.077333   0.0204082 
  46           40.046231    40.046231   0.0217391 
  37           40.01519     40.01519    0.027027  
  43           39.984208    39.984208   0.0232558 
  48           39.953286    39.953286   0.0208333 
  48           39.922424    39.922424   0.0208333 
  42           39.891621    39.891621   0.0238095 
  37           39.860878    39.860878   0.027027  
  43           39.830194    39.830194   0.0232558 
  49           39.79957     39.79957    0.0204082 
  55           39.769005    39.769005   0.0181818 
  47           39.738499    39.738499   0.0212766 
  35           39.708053    39.708053   0.0285714 
  42           39.677665    39.677665   0.0238095 
  47           39.647337    39.647337   0.0212766 
  51           39.617067    39.617067   0.0196078 
  38           39.586857    39.586857   0.0263158 
  53           39.556705    39.556705   0.0188679 
  41           39.526612    39.526612   0.0243902 
  46           39.496577    39.496577   0.0217391 
  48           39.466601    39.466601   0.0208333 
  42           39.436684    39.436684   0.0238095 
  37           39.406825    39.406825   0.027027  
  49           39.377024    39.377024   0.0204082 
  39           39.347281    39.347281   0.025641  
  39           39.317597    39.317597   0.025641  
  38           39.287971    39.287971   0.0263158 
  40           39.258403    39.258403   0.025     
  50           39.228893    39.228893   0.02      
  42           39.19944     39.19944    0.0238095 
  41           39.170046    39.170046   0.0243902 
  29           39.140709    39.140709   0.0344828 
  33           39.11143     39.11143    0.030303  
  41           39.082208    39.082208   0.0243902 
  38           39.053044    39.053044   0.0263158 
  56           39.023937    39.023937   0.0178571 
  46           38.994888    38.994888   0.0217391 
  43           38.965896    38.965896   0.0232558 
  46           38.936961    38.936961   0.0217391 
  33           38.908084    38.908084   0.030303  
  47           38.879263    38.879263   0.0212766 
  45           38.850499    38.850499   0.0222222 
  37           38.821793    38.821793   0.027027  
  47           38.793143    38.793143   0.0212766 
  41           38.76455     38.76455    0.0243902 
  34           38.736013    38.736013   0.0294118 
  40           38.707533    38.707533   0.025     
  42           38.67911     38.67911    0.0238095 
  43           38.650743    38.650743   0.0232558 
  42           38.622433    38.622433   0.0238095 
  38           38.594179    38.594179   0.0263158 
  41           38.565981    38.565981   0.0243902 
  33           38.537839    38.537839   0.030303  
  29           38.509753    38.509753   0.0344828 
  38           38.481724    38.481724   0.0263158 
  28           38.45375     38.45375    0.0357143 
  41           38.425832    38.425832   0.0243902 
  40           38.39797     38.39797    0.025     
  46           38.370164    38.370164   0.0217391 
  42           38.342413    38.342413   0.0238095 
  35           38.314718    38.314718   0.0285714 
  49           38.287079    38.287079   0.0204082 
  37           38.259494    38.259494   0.027027  
  47           38.231966    38.231966   0.0212766 
  39           38.204492    38.204492   0.025641  
  33           38.177074    38.177074   0.030303  
  37           38.149711    38.149711   0.027027  
  29           38.122403    38.122403   0.0344828 
  46           38.09515     38.09515    0.0217391 
  35           38.067951    38.067951   0.0285714 
  32           38.040808    38.040808   0.03125   
  32           38.013719    38.013719   0.03125   
  55           37.986686    37.986686   0.0181818 
  37           37.959706    37.959706   0.027027  
  39           37.932782    37.932782   0.025641  
  43           37.905911    37.905911   0.0232558 
  37           37.879096    37.879096   0.027027  
  39           37.852334    37.852334   0.025641  
  38           37.825627    37.825627   0.0263158 
  42           37.798974    37.798974   0.0238095 
  41           37.772375    37.772375   0.0243902 
  41           37.74583     37.74583    0.0243902 
  29           37.719339    37.719339   0.0344828 
  54           37.692902    37.692902   0.0185185 
  32           37.666519    37.666519   0.03125   
  46           37.64019     37.64019    0.0217391 
  32           37.613914    37.613914   0.03125   
  47           37.587692    37.587692   0.0212766 
  44           37.561523    37.561523   0.0227273 
  36           37.535408    37.535408   0.0277778 
  32           37.509346    37.509346   0.03125   
  39           37.483338    37.483338   0.025641  
  25           37.457383    37.457383   0.04      
  32           37.431481    37.431481   0.03125   
  32           37.405632    37.405632   0.03125   
  38           37.379836    37.379836   0.0263158 
  45           37.354094    37.354094   0.0222222 
  37           37.328404    37.328404   0.027027  
  39           37.302767    37.302767   0.025641  
  37           37.277182    37.277182   0.027027  
  24           37.251651    37.251651   0.0416667 
  50           37.226171    37.226171   0.02      
  42           37.200745    37.200745   0.0238095 
  42           37.175371    37.175371   0.0238095 
  41           37.150049    37.150049   0.0243902 
  42           37.12478     37.12478    0.0238095 
  33           37.099563    37.099563   0.030303  
  36           37.074398    37.074398   0.0277778 
  42           37.049285    37.049285   0.0238095 
  45           37.024224    37.024224   0.0222222 
  33           36.999216    36.999216   0.030303  
  28           36.974259    36.974259   0.0357143 
  39           36.949354    36.949354   0.025641  
  28           36.9245      36.9245     0.0357143 
  37           36.899699    36.899699   0.027027  
  29           36.874949    36.874949   0.0344828 
  38           36.85025     36.85025    0.0263158 
  45           36.825603    36.825603   0.0222222 
  38           36.801008    36.801008   0.0263158 
  43           36.776464    36.776464   0.0232558 
  37           36.751971    36.751971   0.027027  
  40           36.727529    36.727529   0.025     
  53           36.703138    36.703138   0.0188679 
  36           36.678799    36.678799   0.0277778 
  48           36.65451     36.65451    0.0208333 
  43           36.630272    36.630272   0.0232558 
  34           36.606086    36.606086   0.0294118 
  48           36.58195     36.58195    0.0208333 
  33           36.557864    36.557864   0.030303  
  43           36.53383     36.53383    0.0232558 
  35           36.509845    36.509845   0.0285714 
  37           36.485912    36.485912   0.027027  
  38           36.462029    36.462029   0.0263158 
  35           36.438196    36.438196   0.0285714 
  37           36.414413    36.414413   0.027027  
  36           36.390681    36.390681   0.0277778 
  39           36.366999    36.366999   0.025641  
  28           36.343366    36.343366   0.0357143 
  40           36.319784    36.319784   0.025     
  35           36.296252    36.296252   0.0285714 
  40           36.27277     36.27277    0.025     
  22           36.249337    36.249337   0.0454545 
  40           36.225955    36.225955   0.025     
  42           36.202622    36.202622   0.0238095 
  50           36.179338    36.179338   0.02      
  38           36.156104    36.156104   0.0263158 
  39           36.13292     36.13292    0.025641  
  45           36.109784    36.109784   0.0222222 
  30           36.086699    36.086699   0.0333333 
  31           36.063662    36.063662   0.0322581 
  38           36.040675    36.040675   0.0263158 
  38           36.017736    36.017736   0.0263158 
  38           35.994847    35.994847   0.0263158 
  47           35.972007    35.972007   0.0212766 
  35           35.949216    35.949216   0.0285714 
  38           35.926473    35.926473   0.0263158 
  28           35.903779    35.903779   0.0357143 
  43           35.881134    35.881134   0.0232558 
  48           35.858538    35.858538   0.0208333 
  34           35.83599     35.83599    0.0294118 
  38           35.813491    35.813491   0.0263158 
  28           35.79104     35.79104    0.0357143 
  43           35.768638    35.768638   0.0232558 
  33           35.746283    35.746283   0.030303  
  32           35.723977    35.723977   0.03125   
  29           35.70172     35.70172    0.0344828 
  44           35.67951     35.67951    0.0227273 
  31           35.657348    35.657348   0.0322581 
  31           35.635234    35.635234   0.0322581 
  42           35.613168    35.613168   0.0238095 
  28           35.59115     35.59115    0.0357143 
  31           35.56918     35.56918    0.0322581 
  37           35.547257    35.547257   0.027027  
  42           35.525382    35.525382   0.0238095 
  29           35.503555    35.503555   0.0344828 
  28           35.481775    35.481775   0.0357143 
  29           35.460043    35.460043   0.0344828 
  29           35.438357    35.438357   0.0344828 
  40           35.416719    35.416719   0.025     
  35           35.395129    35.395129   0.0285714 
  37           35.373585    35.373585   0.027027  
  34           35.352089    35.352089   0.0294118 
  49           35.330639    35.330639   0.0204082 
  31           35.309237    35.309237   0.0322581 
  50           35.287881    35.287881   0.02      
  30           35.266572    35.266572   0.0333333 
  37           35.24531     35.24531    0.027027  
  45           35.224095    35.224095   0.0222222 
  32           35.202926    35.202926   0.03125   
  32           35.188486    35.181804   0.03125   
  34           35.167427    35.160728   0.0294118 
  31           35.146414    35.139699   0.0322581 
  39           35.125448    35.118716   0.025641  
  41           35.104528    35.097779   0.0243902 
  34           35.083655    35.076889   0.0294118 
  44           35.066057    35.056044   0.0227273 
  44           35.045283    35.035246   0.0227273 
  34           35.024556    35.014494   0.0294118 
  41           35.003875    34.993787   0.0243902 
  32           34.98324     34.973127   0.03125   
  40           34.962651    34.952512   0.025     
  44           34.942108    34.931944   0.0227273 
  41           34.921611    34.91142    0.0243902 
  34           34.901159    34.890943   0.0294118 
  37           34.880753    34.870511   0.027027  
  48           34.860392    34.850124   0.0208333 
  24           34.840077    34.829783   0.0416667 
  36           34.819808    34.809488   0.0277778 
  34           34.799583    34.789237   0.0294118 
  23           34.779405    34.769032   0.0434783 
  40           34.759271    34.748872   0.025     
  39           34.739183    34.728757   0.025641  
  42           34.719139    34.708687   0.0238095 
  46           34.699141    34.688662   0.0217391 
  47           34.679188    34.668682   0.0212766 
  41           34.65928     34.648747   0.0243902 
  36           34.639416    34.628856   0.0277778 
  34           34.619598    34.60901    0.0294118 
  37           34.599824    34.589209   0.027027  
  34           34.580095    34.569453   0.0294118 
  31           34.56041     34.549741   0.0322581 
  33           34.54077     34.530073   0.030303  
  39           34.521175    34.51045    0.025641  
  27           34.501624    34.490871   0.037037  
  45           34.482117    34.471336   0.0222222 
  31           34.462654    34.451846   0.0322581 
  52           34.443236    34.432399   0.0192308 
  33           34.423862    34.412997   0.030303  
  37           34.404532    34.393639   0.027027  
  28           34.385246    34.374324   0.0357143 
  36           34.366004    34.355054   0.0277778 
  38           34.346806    34.335827   0.0263158 
  34           34.327652    34.316644   0.0294118 
  36           34.308542    34.297505   0.0277778 
  38           34.289475    34.278409   0.0263158 
  39           34.270452    34.259357   0.025641  
  44           34.251473    34.240348   0.0227273 
  35           34.232537    34.221383   0.0285714 
  39           34.213644    34.202461   0.025641  
  35           34.194795    34.183582   0.0285714 
  31           34.175989    34.164746   0.0322581 
  26           34.157227    34.145954   0.0384615 
  37           34.138508    34.127205   0.027027  
  35           34.119832    34.108499   0.0285714 
  31           34.101199    34.089835   0.0322581 
  41           34.082609    34.071215   0.0243902 
  34           34.064062    34.052638   0.0294118 
  50           34.045557    34.034103   0.02      
  46           34.027096    34.015611   0.0217391 
  38           34.008678    33.997161   0.0263158 
  43           33.990302    33.978755   0.0232558 
  44           33.971968    33.96039    0.0227273 
  39           33.953678    33.942068   0.025641  
  36           33.93543     33.923789   0.0277778 
  32           33.917224    33.905552   0.03125   
  39           33.899061    33.887357   0.025641  
  35           33.88094     33.869204   0.0285714 
  42           33.862861    33.851094   0.0238095 
  34           33.844825    33.833025   0.0294118 
  49           33.82683     33.814999   0.0204082 
  32           33.808878    33.797014   0.03125   
  39           33.790968    33.779072   0.025641  
  40           33.7731      33.761171   0.025     
  40           33.755273    33.743312   0.025     
  37           33.737489    33.725495   0.027027  
  41           33.719746    33.707719   0.0243902 
  36           33.702045    33.689985   0.0277778 
  31           33.684385    33.672292   0.0322581 
  24           33.666768    33.654641   0.0416667 
  43           33.649191    33.637031   0.0232558 
  45           33.631656    33.619463   0.0222222 
  38           33.614163    33.601935   0.0263158 
  54           33.596711    33.584449   0.0185185 
  38           33.5793      33.567005   0.0263158 
  34           33.56193     33.549601   0.0294118 
  23           33.544602    33.532238   0.0434783 
  36           33.527315    33.514916   0.0277778 
  37           33.510068    33.497635   0.027027  
  32           33.492863    33.480395   0.03125   
  29           33.475698    33.463196   0.0344828 
  29           33.458575    33.446037   0.0344828 
  33           33.441492    33.428919   0.030303  
  41           33.42445     33.411841   0.0243902 
  29           33.407448    33.394805   0.0344828 
  38           33.390487    33.377808   0.0263158 
  34           33.373567    33.360852   0.0294118 
  40           33.356687    33.343936   0.025     
  31           33.339848    33.327061   0.0322581 
  33           33.323049    33.310225   0.030303  
  31           33.30629     33.29343    0.0322581 
  42           33.289571    33.276675   0.0238095 
  33           33.272893    33.25996    0.030303  
  39           33.256255    33.243285   0.025641  
  42           33.239657    33.22665    0.0238095 
  36           33.223099    33.210054   0.0277778 
  22           33.20658     33.193499   0.0454545 
  40           33.190102    33.176983   0.025     
  35           33.173663    33.160507   0.0285714 
  34           33.157265    33.14407    0.0294118 
  37           33.140906    33.127673   0.027027  
  35           33.124586    33.111315   0.0285714 
  32           33.108306    33.094997   0.03125   
  31           33.092066    33.078718   0.0322581 
  33           33.075865    33.062479   0.030303  
  36           33.059703    33.046279   0.0277778 
  37           33.043581    33.030117   0.027027  
  42           33.027498    33.013995   0.0238095 
  44           33.011455    32.997912   0.0227273 
  32           32.99545     32.981868   0.03125   
  35           32.979485    32.965863   0.0285714 
  35           32.963558    32.949897   0.0285714 
  41           32.947671    32.933969   0.0243902 
  44           32.931822    32.918081   0.0227273 
  42           32.916013    32.902231   0.0238095 
  29           32.900242    32.886419   0.0344828 
  25           32.88451     32.870647   0.04      
  43           32.868816    32.854912   0.0232558 
  34           32.853162    32.839216   0.0294118 
  38           32.837545    32.823559   0.0263158 
  28           32.821968    32.80794    0.0357143 
  32           32.806428    32.792359   0.03125   
  27           32.790928    32.776816   0.037037  
  39           32.775465    32.761311   0.025641  
  45           32.760041    32.745845   0.0222222 
  41           32.744655    32.730416   0.0243902 
  38           32.729307    32.715026   0.0263158 
  42           32.713997    32.699673   0.0238095 
  41           32.698725    32.684359   0.0243902 
  40           32.683491    32.669082   0.025     
  35           32.668296    32.653842   0.0285714 
  35           32.653137    32.638641   0.0285714 
  44           32.638017    32.623477   0.0227273 
  42           32.622935    32.60835    0.0238095 
  36           32.60789     32.593262   0.0277778 
  34           32.592883    32.57821    0.0294118 
  32           32.577913    32.563196   0.03125   
  32           32.562981    32.548219   0.03125   
  43           32.548087    32.53328    0.0232558 
  38           32.533229    32.518377   0.0263158 
  32           32.51841     32.503512   0.03125   
  31           32.503627    32.488684   0.0322581 
  33           32.488882    32.473893   0.030303  
  22           32.474173    32.459138   0.0454545 
  44           32.459502    32.444421   0.0227273 
  23           32.444868    32.429741   0.0434783 
  27           32.430271    32.415097   0.037037  
  35           32.415711    32.40049    0.0285714 
  40           32.401188    32.38592    0.025     
  43           32.386702    32.371386   0.0232558 
  35           32.372252    32.356889   0.0285714 
  43           32.357839    32.342428   0.0232558 
  39           32.343463    32.328004   0.025641  
  35           32.329123    32.313616   0.0285714 
  35           32.31482     32.299264   0.0285714 
  34           32.300553    32.284949   0.0294118 
  45           32.286323    32.27067    0.0222222 
  43           32.272129    32.256427   0.0232558 
  27           32.257972    32.24222    0.037037  
  38           32.24385     32.228049   0.0263158 
  26           32.229765    32.213914   0.0384615 
  38           32.215716    32.199815   0.0263158 
  26           32.201703    32.185752   0.0384615 
  32           32.187726    32.171725   0.03125   
  33           32.173786    32.157733   0.030303  
  30           32.159881    32.143777   0.0333333 
  30           32.146011    32.129857   0.0333333 
  35           32.132178    32.115972   0.0285714 
  30           32.118381    32.102123   0.0333333 
  28           32.104619    32.088309   0.0357143 
  30           32.090892    32.074531   0.0333333 
  29           32.077202    32.060788   0.0344828 
  31           32.063547    32.04708    0.0322581 
  29           32.049927    32.033407   0.0344828 
  29           32.036343    32.01977    0.0344828 
  32           32.022794    32.006167   0.03125   
  23           32.00928     31.9926     0.0434783 
  37           31.995802    31.979067   0.027027  
  32           31.982359    31.96557    0.03125   
  33           31.968951    31.952107   0.030303  
  29           31.955578    31.93868    0.0344828 
  25           31.94224     31.925287   0.04      
  31           31.928937    31.911928   0.0322581 
  34           31.915669    31.898605   0.0294118 
  31           31.902436    31.885316   0.0322581 
  22           31.889237    31.872061   0.0454545 
  25           31.876074    31.858841   0.04      
  37           31.862945    31.845655   0.027027  
  22           31.84985     31.832504   0.0454545 
  30           31.836791    31.819387   0.0333333 
  30           31.823766    31.806304   0.0333333 
  39           31.810775    31.793256   0.025641  
  42           31.797819    31.780241   0.0238095 
  46           31.784897    31.767261   0.0217391 
  32           31.772009    31.754315   0.03125   
  42           31.759156    31.741402   0.0238095 
  30           31.746337    31.728524   0.0333333 
  33           31.733552    31.715679   0.030303  
  43           31.720801    31.702868   0.0232558 
  32           31.708084    31.690091   0.03125   
  33           31.695401    31.677348   0.030303  
  33           31.682752    31.664638   0.030303  
  28           31.670137    31.651962   0.0357143 
  34           31.657556    31.639319   0.0294118 
  41           31.645008    31.62671    0.0243902 
  32           31.632494    31.614134   0.03125   
  24           31.620014    31.601592   0.0416667 
  30           31.607568    31.589083   0.0333333 
  39           31.595155    31.576607   0.025641  
  34           31.582775    31.564164   0.0294118 
  31           31.570429    31.551754   0.0322581 
  24           31.558117    31.539378   0.0416667 
  31           31.545838    31.527034   0.0322581 
  34           31.533592    31.514723   0.0294118 
  41           31.521379    31.502446   0.0243902 
  33           31.509199    31.490201   0.030303  
  37           31.497053    31.477989   0.027027  
  36           31.48494     31.465809   0.0277778 
  41           31.472859    31.453663   0.0243902 
  46           31.460812    31.441549   0.0217391 
  32           31.448798    31.429467   0.03125   
  28           31.436816    31.417418   0.0357143 
  15           31.424867    31.405402   0.0666667 
  36           31.412951    31.393418   0.0277778 
  31           31.401068    31.381466   0.0322581 
  22           31.389217    31.369547   0.0454545 
  40           31.377399    31.357659   0.025     
  36           31.365614    31.345804   0.0277778 
  31           31.353861    31.333981   0.0322581 
  39           31.34214     31.322191   0.025641  
  25           31.330452    31.310432   0.04      
  35           31.318797    31.298705   0.0285714 
  42           31.307173    31.28701    0.0238095 
  40           31.295582    31.275347   0.025     
  31           31.284023    31.263716   0.0322581 
  26           31.272496    31.252116   0.0384615 
  22           31.261001    31.240549   0.0454545 
  29           31.249538    31.229012   0.0344828 
  38           31.238107    31.217508   0.0263158 
  37           31.226709    31.206035   0.027027  
  32           31.215342    31.194593   0.03125   
  35           31.204006    31.183183   0.0285714 
  33           31.192703    31.171804   0.030303  
  35           31.181431    31.160457   0.0285714 
  27           31.170191    31.149141   0.037037  
  33           31.158983    31.137856   0.030303  
  33           31.147806    31.126602   0.030303  
  33           31.136661    31.115379   0.030303  
  41           31.125547    31.104188   0.0243902 
  42           31.114465    31.093027   0.0238095 
  26           31.103414    31.081897   0.0384615 
  30           31.092394    31.070798   0.0333333 
  38           31.081406    31.05973    0.0263158 
  34           31.070448    31.048693   0.0294118 
  39           31.059522    31.037687   0.025641  
  29           31.048627    31.026711   0.0344828 
  40           31.037764    31.015766   0.025     
  33           31.026931    31.004851   0.030303  
  30           31.016129    30.993967   0.0333333 
  31           31.005358    30.983113   0.0322581 
  25           30.994618    30.97229    0.04      
  28           30.983909    30.961497   0.0357143 
  35           30.97323     30.950734   0.0285714 
  34           30.962582    30.940002   0.0294118 
  24           30.951965    30.9293     0.0416667 
  29           30.941379    30.918628   0.0344828 
  34           30.930823    30.907986   0.0294118 
  29           30.920297    30.897374   0.0344828 
  31           30.909803    30.886792   0.0322581 
  36           30.899338    30.87624    0.0277778 
  33           30.888904    30.865717   0.030303  
  26           30.8785      30.855225   0.0384615 
  37           30.868127    30.844763   0.027027  
  36           30.857783    30.83433    0.0277778 
  40           30.84747     30.823927   0.025     
  31           30.837187    30.813553   0.0322581 
  29           30.826935    30.803209   0.0344828 
  31           30.816712    30.792894   0.0322581 
  26           30.806519    30.782609   0.0384615 
  34           30.796356    30.772354   0.0294118 
  44           30.786223    30.762128   0.0227273 
  28           30.77612     30.751931   0.0357143 
  31           30.766046    30.741763   0.0322581 
  40           30.756003    30.731624   0.025     
  25           30.745989    30.721515   0.04      
  36           30.736005    30.711434   0.0277778 
  25           30.72605     30.701383   0.04      
  21           30.716125    30.691361   0.047619  
  22           30.706229    30.681368   0.0454545 
  30           30.696363    30.671403   0.0333333 
  37           30.686526    30.661467   0.027027  
  29           30.676719    30.651561   0.0344828 
  36           30.666941    30.641682   0.0277778 
  32           30.657192    30.631833   0.03125   
  32           30.647473    30.622012   0.03125   
  26           30.637782    30.61222    0.0384615 
  24           30.628121    30.602456   0.0416667 
  21           30.618489    30.592721   0.047619  
  30           30.608886    30.583014   0.0333333 
  32           30.599312    30.573335   0.03125   
  36           30.589767    30.563685   0.0277778 
  30           30.58025     30.554063   0.0333333 
  26           30.570763    30.54447    0.0384615 
  26           30.561304    30.534904   0.0384615 
  36           30.551874    30.525367   0.0277778 
  32           30.542473    30.515857   0.03125   
  25           30.533101    30.506376   0.04      
  27           30.523757    30.496922   0.037037  
  46           30.514442    30.487497   0.0217391 
  33           30.505155    30.478099   0.030303  
  32           30.495897    30.468729   0.03125   
  35           30.486667    30.459387   0.0285714 
  22           30.477466    30.450073   0.0454545 
  23           30.468293    30.440786   0.0434783 
  36           30.459148    30.431527   0.0277778 
  34           30.450032    30.422296   0.0294118 
  29           30.440944    30.413091   0.0344828 
  26           30.431884    30.403915   0.0384615 
  29           30.422852    30.394766   0.0344828 
  33           30.413848    30.385644   0.030303  
  25           30.404872    30.376549   0.04      
  31           30.395924    30.367482   0.0322581 
  42           30.387005    30.358442   0.0238095 
  27           30.378113    30.349429   0.037037  
  32           30.369249    30.340443   0.03125   
  31           30.360413    30.331484   0.0322581 
  29           30.351604    30.322552   0.0344828 
  35           30.342824    30.313647   0.0285714 
  32           30.334071    30.304769   0.03125   
  35           30.325345    30.295918   0.0285714 
  32           30.316648    30.287093   0.03125   
  36           30.307977    30.278296   0.0277778 
  37           30.299335    30.269525   0.027027  
  40           30.29072     30.260781   0.025     
  31           30.282132    30.252063   0.0322581 
  34           30.273572    30.243372   0.0294118 
  27           30.265039    30.234707   0.037037  
  28           30.256533    30.226069   0.0357143 
  39           30.248055    30.217457   0.025641  
  27           30.239603    30.208872   0.037037  
  26           30.243065    30.200313   0.0384615 
  29           30.234699    30.19178    0.0344828 
  39           30.226361    30.183273   0.025641  
  31           30.21805     30.174792   0.0322581 
  42           30.209766    30.166338   0.0238095 
  32           30.20151     30.15791    0.03125   
  26           30.199014    30.149507   0.0384615 
  36           30.190827    30.141131   0.0277778 
  28           30.182666    30.13278    0.0357143 
  40           30.174532    30.124456   0.025     
  25           30.166426    30.116157   0.04      
  27           30.158346    30.107884   0.037037  
  24           30.150294    30.099636   0.0416667 
  33           30.142268    30.091414   0.030303  
  32           30.134269    30.083218   0.03125   
  36           30.126296    30.075048   0.0277778 
  26           30.118351    30.066903   0.0384615 
  34           30.110432    30.058783   0.0294118 
  31           30.102539    30.050689   0.0322581 
  33           30.094674    30.04262    0.030303  
  41           30.086835    30.034577   0.0243902 
  21           30.079022    30.026558   0.047619  
  30           30.071236    30.018565   0.0333333 
  25           30.063477    30.010598   0.04      
  38           30.055744    30.002655   0.0263158 
  27           30.048037    29.994737   0.037037  
  29           30.040357    29.986845   0.0344828 
  24           30.032703    29.978977   0.0416667 
  31           30.025075    29.971135   0.0322581 
  24           30.017473    29.963317   0.0416667 
  39           30.009898    29.955524   0.025641  
  31           30.002349    29.947756   0.0322581 
  32           29.994826    29.940012   0.03125   
  18           29.987329    29.932293   0.0555556 
  31           29.979858    29.924599   0.0322581 
  31           29.972414    29.91693    0.0322581 
  24           29.964995    29.909285   0.0416667 
  29           29.957602    29.901664   0.0344828 
  18           29.950235    29.894068   0.0555556 
  27           29.942894    29.886497   0.037037  
  37           29.935579    29.87895    0.027027  
  31           29.92829     29.871427   0.0322581 
  34           29.921026    29.863928   0.0294118 
  22           29.913788    29.856454   0.0454545 
  27           29.906576    29.849003   0.037037  
  27           29.89939     29.841577   0.037037  
  33           29.892229    29.834175   0.030303  
  29           29.885094    29.826797   0.0344828 
  34           29.877985    29.819443   0.0294118 
  35           29.870901    29.812113   0.0285714 
  21           29.863843    29.804807   0.047619  
  28           29.85681     29.797524   0.0357143 
  19           29.849802    29.790266   0.0526316 
  34           29.84282     29.783031   0.0294118 
  29           29.835864    29.775819   0.0344828 
  49           29.828933    29.768632   0.0204082 
  27           29.822027    29.761468   0.037037  
  33           29.815146    29.754327   0.030303  
  28           29.808291    29.747211   0.0357143 
  31           29.801461    29.740117   0.0322581 
  23           29.794656    29.733047   0.0434783 
  24           29.787877    29.726      0.0416667 
  29           29.781122    29.718977   0.0344828 
  36           29.774393    29.711977   0.0277778 
  24           29.767689    29.705      0.0416667 
  27           29.76101     29.698047   0.037037  
  32           29.754356    29.691116   0.03125   
  34           29.747727    29.684209   0.0294118 
  40           29.741123    29.677324   0.025     
  27           29.734544    29.670463   0.037037  
  29           29.727989    29.663624   0.0344828 
  32           29.72146     29.656809   0.03125   
  31           29.714956    29.650016   0.0322581 
  36           29.708476    29.643246   0.0277778 
  18           29.702022    29.636499   0.0555556 
  30           29.695592    29.629775   0.0333333 
  26           29.689187    29.623073   0.0384615 
  36           29.682806    29.616394   0.0277778 
  36           29.676451    29.609737   0.0277778 
  28           29.67012     29.603103   0.0357143 
  19           29.663814    29.596492   0.0526316 
  36           29.657532    29.589903   0.0277778 
  28           29.651275    29.583336   0.0357143 
  35           29.645043    29.576792   0.0285714 
  23           29.638836    29.57027    0.0434783 
  36           29.632652    29.56377    0.0277778 
  27           29.626494    29.557292   0.037037  
  31           29.62036     29.550837   0.0322581 
  16           29.61425     29.544404   0.0625    
  31           29.608165    29.537992   0.0322581 
  26           29.602105    29.531603   0.0384615 
  26           29.596069    29.525236   0.0384615 
  31           29.590057    29.518891   0.0322581 
  25           29.58407     29.512568   0.04      
  27           29.578107    29.506266   0.037037  
  23           29.572168    29.499986   0.0434783 
  27           29.566254    29.493728   0.037037  
  21           29.560364    29.487492   0.047619  
  23           29.554498    29.481278   0.0434783 
  27           29.548657    29.475085   0.037037  
  29           29.54284     29.468913   0.0344828 
  23           29.537047    29.462764   0.0434783 
  25           29.531279    29.456635   0.04      
  29           29.525535    29.450528   0.0344828 
  24           29.519815    29.444443   0.0416667 
  26           29.514119    29.438379   0.0384615 
  36           29.508447    29.432336   0.0277778 
  27           29.5028      29.426314   0.037037  
  19           29.497176    29.420314   0.0526316 
  31           29.491577    29.414335   0.0322581 
  34           29.486002    29.408377   0.0294118 
  35           29.480451    29.40244    0.0285714 
  27           29.474925    29.396524   0.037037  
  24           29.469422    29.390629   0.0416667 
  26           29.463943    29.384755   0.0384615 
  24           29.458489    29.378902   0.0416667 
  38           29.453059    29.37307    0.0263158 
  23           29.447652    29.367259   0.0434783 
  26           29.44227     29.361468   0.0384615 
  46           29.436912    29.355698   0.0217391 
  27           29.431578    29.349949   0.037037  
  21           29.426268    29.344221   0.047619  
  28           29.420982    29.338513   0.0357143 
  28           29.415719    29.332826   0.0357143 
  34           29.410482    29.327159   0.0294118 
  34           29.405268    29.321512   0.0294118 
  18           29.400078    29.315886   0.0555556 
  30           29.394912    29.310281   0.0333333 
  21           29.38977     29.304696   0.047619  
  29           29.384652    29.299131   0.0344828 
  24           29.379558    29.293586   0.0416667 
  37           29.374488    29.288062   0.027027  
  32           29.369442    29.282557   0.03125   
  35           29.364421    29.277073   0.0285714 
  27           29.359423    29.271609   0.037037  
  14           29.354449    29.266165   0.0714286 
  31           29.349499    29.260741   0.0322581 
  32           29.344574    29.255337   0.03125   
  28           29.339672    29.249952   0.0357143 
  32           29.334794    29.244588   0.03125   
  25           29.329941    29.239243   0.04      
  26           29.325112    29.233919   0.0384615 
  27           29.320306    29.228613   0.037037  
  37           29.315525    29.223328   0.027027  
  29           29.310768    29.218062   0.0344828 
  26           29.306035    29.212816   0.0384615 
  35           29.301326    29.20759    0.0285714 
  24           29.296641    29.202382   0.0416667 
  34           29.29198     29.197195   0.0294118 
  28           29.287344    29.192027   0.0357143 
  22           29.282732    29.186878   0.0454545 
  22           29.278143    29.181748   0.0454545 
  30           29.27358     29.176638   0.0333333 
  24           29.26904     29.171547   0.0416667 
  20           29.264525    29.166476   0.05      
  40           29.260034    29.161423   0.025     
  23           29.255567    29.15639    0.0434783 
  31           29.251124    29.151375   0.0322581 
  25           29.246706    29.14638    0.04      
  29           29.242312    29.141404   0.0344828 
  32           29.237943    29.136447   0.03125   
  34           29.233598    29.131508   0.0294118 
  31           29.229278    29.126589   0.0322581 
  23           29.224982    29.121688   0.0434783 
  25           29.220711    29.116806   0.04      
  23           29.216464    29.111943   0.0434783 
  30           29.212242    29.107099   0.0333333 
  29           29.208044    29.102273   0.0344828 
  28           29.203871    29.097466   0.0357143 
  22           29.199723    29.092677   0.0454545 
  21           29.195599    29.087907   0.047619  
  38           29.191501    29.083156   0.0263158 
  25           29.187427    29.078422   0.04      
  36           29.183378    29.073708   0.0277778 
  23           29.179354    29.069012   0.0434783 
  28           29.175355    29.064334   0.0357143 
  28           29.171381    29.059674   0.0357143 
  23           29.167432    29.055032   0.0434783 
  22           29.163508    29.050409   0.0454545 
  21           29.15961     29.045804   0.047619  
  29           29.155736    29.041217   0.0344828 
  25           29.151888    29.036648   0.04      
  34           29.148066    29.032097   0.0294118 
  25           29.144268    29.027565   0.04      
  35           29.140497    29.02305    0.0285714 
  23           29.13675     29.018553   0.0434783 
  30           29.13303     29.014074   0.0333333 
  25           29.129335    29.009612   0.04      
  32           29.125666    29.005169   0.03125   
  22           29.122022    29.000743   0.0454545 
  30           29.118405    28.996335   0.0333333 
  29           29.114814    28.991945   0.0344828 
  24           29.111248    28.987572   0.0416667 
  33           29.107709    28.983217   0.030303  
  36           29.104196    28.978879   0.0277778 
  26           29.10071     28.974559   0.0384615 
  25           29.09725     28.970257   0.04      
  14           29.093816    28.965971   0.0714286 
  38           29.090409    28.961703   0.0263158 
  27           29.087029    28.957453   0.037037  
  22           29.083675    28.95322    0.0454545 
  28           29.080349    28.949004   0.0357143 
  25           29.077049    28.944805   0.04      
  22           29.073777    28.940624   0.0454545 
  44           29.070532    28.936459   0.0227273 
  28           29.067314    28.932312   0.0357143 
  31           29.064124    28.928182   0.0322581 
  26           29.060961    28.924068   0.0384615 
  36           29.057826    28.919972   0.0277778 
  32           29.054719    28.915893   0.03125   
  44           29.05164     28.91183    0.0227273 
  24           29.048589    28.907785   0.0416667 
  22           29.045566    28.903756   0.0454545 
  19           29.042572    28.899744   0.0526316 
  36           29.039606    28.895749   0.0277778 
  33           29.036669    28.89177    0.030303  
  24           29.033761    28.887808   0.0416667 
  27           29.030882    28.883863   0.037037  
  27           29.028032    28.879934   0.037037  
  33           29.025211    28.876022   0.030303  
  25           29.02242     28.872126   0.04      
  22           29.019659    28.868247   0.0454545 
  18           29.016927    28.864384   0.0555556 
  27           29.014226    28.860538   0.037037  
  29           29.011555    28.856707   0.0344828 
  22           29.008914    28.852894   0.0454545 
  36           29.006304    28.849096   0.0277778 
  31           29.003724    28.845315   0.0322581 
  31           29.001176    28.841549   0.0322581 
  38           28.99866     28.8378     0.0263158 
  22           28.996174    28.834067   0.0454545 
  34           28.993721    28.830351   0.0294118 
  28           28.991299    28.82665    0.0357143 
  25           28.98891     28.822965   0.04      
  32           28.986553    28.819296   0.03125   
  36           28.984228    28.815643   0.0277778 
  23           28.981937    28.812006   0.0434783 
  31           28.979679    28.808384   0.0322581 
  42           28.977455    28.804779   0.0238095 
  34           28.975264    28.801189   0.0294118 
  28           28.973108    28.797615   0.0357143 
  34           28.970985    28.794056   0.0294118 
  28           28.968898    28.790513   0.0357143 
  26           28.966845    28.786986   0.0384615 
  18           28.964828    28.783474   0.0555556 
  27           28.962846    28.779978   0.037037  
  29           28.960901    28.776497   0.0344828 
  30           28.958992    28.773032   0.0333333 
  36           28.957119    28.769582   0.0277778 
  22           28.955283    28.766148   0.0454545 
  37           28.953485    28.762729   0.027027  
  34           28.970851    28.759325   0.0294118 
  26           28.969171    28.755936   0.0384615 
  20           28.967529    28.752562   0.05      
  32           28.965927    28.749204   0.03125   
  23           28.964365    28.745861   0.0434783 
  24           28.962842    28.742533   0.0416667 
  28           28.96136     28.73922    0.0357143 
  35           28.959919    28.735922   0.0285714 
  20           28.967769    28.732639   0.05      
  24           28.966432    28.72937    0.0416667 
  31           28.965137    28.726117   0.0322581 
  27           28.963885    28.722879   0.037037  
  21           28.962676    28.719655   0.047619  
  35           28.961512    28.716446   0.0285714 
  31           28.960392    28.713252   0.0322581 
  24           28.959318    28.710073   0.0416667 
  18           28.958289    28.706908   0.0555556 
  32           28.957307    28.703758   0.03125   
  25           28.956372    28.700623   0.04      
  29           28.955484    28.697502   0.0344828 
  28           28.954645    28.694396   0.0357143 
  26           28.953855    28.691304   0.0384615 
  27           28.953115    28.688226   0.037037  
  29           28.952425    28.685163   0.0344828 
  38           28.951787    28.682115   0.0263158 
  44           28.9512      28.67908    0.0227273 
  31           28.950667    28.67606    0.0322581 
  42           28.950187    28.673054   0.0238095 
  30           28.949761    28.670063   0.0333333 
  33           28.949391    28.667085   0.030303  
  30           28.949077    28.664122   0.0333333 
  32           28.94882     28.661173   0.03125   
  26           28.948621    28.658238   0.0384615 
  25           28.948481    28.655317   0.04      
  30           28.948401    28.65241    0.0333333 
  27           28.948383    28.649517   0.037037  
  20           28.948426    28.646637   0.05      
  37           28.948533    28.643772   0.027027  
  26           28.948704    28.640921   0.0384615 
  24           28.94894     28.638083   0.0416667 
  34           28.949243    28.635259   0.0294118 
  22           28.949615    28.632449   0.0454545 
  32           28.950055    28.629653   0.03125   
  28           28.950566    28.62687    0.0357143 
  34           28.951149    28.624101   0.0294118 
  23           28.951805    28.621345   0.0434783 
  25           28.952536    28.618603   0.04      
  26           28.953343    28.615874   0.0384615 
  23           28.954228    28.613159   0.0434783 
  29           28.955193    28.610458   0.0344828 
  20           28.956238    28.60777    0.05      
  30           28.957366    28.605095   0.0333333 
  30           28.958579    28.602433   0.0333333 
  26           28.959878    28.599785   0.0384615 
  24           28.961266    28.59715    0.0416667 
  28           28.962743    28.594528   0.0357143 
  30           28.964313    28.59192    0.0333333 
  25           28.965977    28.589325   0.04      
  24           28.967737    28.586742   0.0416667 
  25           28.969596    28.584173   0.04      
  24           28.971556    28.581617   0.0416667 
  31           28.97362     28.579074   0.0322581 
  28           28.975789    28.576544   0.0357143 
  33           28.978067    28.574026   0.030303  
  27           28.980455    28.571522   0.037037  
  24           28.982958    28.569031   0.0416667 
  22           28.985577    28.566552   0.0454545 
  23           28.988315    28.564086   0.0434783 
  28           28.991177    28.561633   0.0357143 
  27           28.994165    28.559193   0.037037  
  30           28.997281    28.556765   0.0333333 
  26           29.00053     28.55435    0.0384615 
  27           29.003916    28.551947   0.037037  
  34           29.007441    28.549558   0.0294118 
  35           29.01111     28.54718    0.0285714 
  20           29.014926    28.544815   0.05      
  34           29.018894    28.542463   0.0294118 
  31           29.023019    28.540123   0.0322581 
  24           29.027305    28.537796   0.0416667 
  35           29.031755    28.53548    0.0285714 
  24           29.036376    28.533178   0.0416667 
  24           29.041172    28.530887   0.0416667 
  31           29.046148    28.528609   0.0322581 
  25           29.051311    28.526343   0.04      
  28           29.056664    28.524089   0.0357143 
  24           29.062215    28.521847   0.0416667 
  37           29.067971    28.519618   0.027027  
  24           29.073936    28.5174     0.0416667 
  22           29.080119    28.515195   0.0454545 
  22           29.086525    28.513001   0.0454545 
  31           29.093163    28.51082    0.0322581 
  26           29.100041    28.50865    0.0384615 
  19           29.107163    28.506493   0.0526316 
  21           29.114543    28.504347   0.047619  
  20           29.122187    28.502213   0.05      
  28           29.130104    28.500091   0.0357143 
  33           29.138304    28.49798    0.030303  
  29           29.146797    28.495882   0.0344828 
  25           29.155593    28.493795   0.04      
  26           29.164704    28.49172    0.0384615 
  32           29.17414     28.489656   0.03125   
  34           29.183915    28.487604   0.0294118 
  25           29.194041    28.485564   0.04      
  29           29.204531    28.483535   0.0344828 
  29           29.215399    28.481517   0.0344828 
  30           29.22666     28.479511   0.0333333 
  47           29.238329    28.477517   0.0212766 
  25           29.250423    28.475534   0.04      
  34           29.262958    28.473562   0.0294118 
  33           29.275951    28.471601   0.030303  
  29           29.289424    28.469652   0.0344828 
  35           29.303396    28.467714   0.0285714 
  35           29.317887    28.465787   0.0285714 
  37           29.33292     28.463872   0.027027  
  31           29.348517    28.461967   0.0322581 
  38           29.364705    28.460074   0.0263158 
  29           29.381508    28.458192   0.0344828 
  44           29.398953    28.456321   0.0227273 
  41           29.417072    28.454461   0.0243902 
  27           29.435896    28.452612   0.037037  
  33           29.455456    28.450773   0.030303  
  35           29.475787    28.448946   0.0285714 
  27           29.496925    28.44713    0.037037  
  34           29.518912    28.445324   0.0294118 
  38           29.541788    28.44353    0.0263158 
  41           29.565593    28.441746   0.0243902 
  24           29.590381    28.439972   0.0416667 
  27           29.616199    28.43821    0.037037  
  38           29.643101    28.436458   0.0263158 
  32           29.671143    28.434717   0.03125   
  31           29.700386    28.432987   0.0322581 
  35           29.730893    28.431267   0.0285714 
  27           29.762737    28.429557   0.037037  
  39           29.795991    28.427858   0.025641  
  28           29.830727    28.42617    0.0357143 
  32           29.867043    28.424492   0.03125   
  33           29.905024    28.422824   0.030303  
  26           29.944767    28.421167   0.0384615 
  33           29.98638     28.41952    0.030303  
  29           30.029973    28.417884   0.0344828 
  30           30.075673    28.416258   0.0333333 
  33           30.123609    28.414642   0.030303  
  41           30.173918    28.413036   0.0243902 
  31           30.226767    28.41144    0.0322581 
  37           30.282316    28.409855   0.027027  
  32           30.340746    28.40828    0.03125   
  25           30.402254    28.406714   0.04      
  32           30.46705     28.405159   0.03125   
  34           30.535371    28.403614   0.0294118 
  27           30.607468    28.402079   0.037037  
  40           30.683605    28.400554   0.025     
  31           30.764108    28.399039   0.0322581 
  43           30.849294    28.397533   0.0232558 
  32           30.939526    28.396038   0.03125   
  38           31.035202    28.394552   0.0263158 
  30           31.13676     28.393076   0.0333333 
  39           31.244677    28.39161    0.025641  
  36           31.359497    28.390154   0.0277778 
  30           31.481804    28.388707   0.0333333 
  38           31.612233    28.38727    0.0263158 
  31           31.751547    28.385842   0.0322581 
  27           31.900537    28.384425   0.037037  
  36           32.060106    28.383016   0.0277778 
  42           32.231264    28.381618   0.0238095 
  29           32.415134    28.380228   0.0344828 
  36           32.613005    28.378849   0.0277778 
  37           32.826305    28.377478   0.027027  
  39           33.05662     28.376118   0.025641  
  50           33.305857    28.374766   0.02      
  36           33.576072    28.373424   0.0277778 
  32           33.86965     28.372091   0.03125   
  38           34.189319    28.370768   0.0263158 
  39           34.538197    28.369453   0.025641  
  41           34.919926    28.368148   0.0243902 
  48           35.338672    28.366852   0.0208333 
  43           35.79922     28.365565   0.0232558 
  43           36.307385    28.364288   0.0232558 
  38           36.869765    28.363019   0.0263158 
  34           37.494238    28.36176    0.0294118 
  51           38.19017     28.360509   0.0196078 
  44           38.968791    28.359268   0.0227273 
  41           39.843626    28.358035   0.0243902 
  64           40.831249    28.356812   0.015625  
  37           41.951871    28.355597   0.027027  
  44           43.230245    28.354391   0.0227273 
  51           44.697674    28.353195   0.0196078 
  55           46.392308    28.352006   0.0181818 
  59           48.361608    28.350827   0.0169492 
  49           50.664077    28.349657   0.0204082 
  43           53.37116     28.348495   0.0232558 
  54           56.569584    28.347341   0.0185185 
  65           60.362419    28.346197   0.0153846 
  64           64.869219    28.345061   0.015625  
  49           70.227388    28.343934   0.0204082 
  83           76.58172     28.342815   0.0120482 
  72           84.071916    28.341705   0.0138889 
  87           92.800278    28.340603   0.0114943 
  94           102.772849   28.33951    0.0106383 
  95           113.807234   28.338425   0.0105263 
  118          125.411548   28.337348   0.0084746 
  123          136.694903   28.33628    0.0081301 
  164          146.432153   28.335221   0.0060976 
  158          153.371038   28.334169   0.0063291 
  180          156.734562   28.333126   0.0055556 
  150          156.541219   28.332092   0.0066667 
  153          153.44374    28.331065   0.0065359 
  141          148.223778   28.330047   0.0070922 
  141          141.404964   28.329036   0.0070922 
  132          133.247958   28.328034   0.0075758 
  131          124.012286   28.32704    0.0076336 
  128          114.138473   28.326054   0.0078125 
  120          104.208993   28.325076   0.0083333 
  94           94.762348    28.324106   0.0106383 
  89           86.162664    28.323145   0.011236  
  80           78.578379    28.322191   0.0125    
  65           72.026317    28.321245   0.0153846 
  68           66.437751    28.320307   0.0147059 
  67           61.703575    28.319376   0.0149254 
  53           57.703242    28.318454   0.0188679 
  44           54.322738    28.317539   0.0227273 
  66           51.459749    28.316632   0.0151515 
  60           49.026177    28.315733   0.0166667 
  43           46.948091    28.314842   0.0232558 
  46           45.163616    28.313958   0.0217391 
  44           43.622555    28.313082   0.0227273 
  45           42.283909    28.312214   0.0222222 
  49           41.114028    28.311353   0.0204082 
  41           40.085952    28.3105     0.0243902 
  37           39.177674    28.309654   0.027027  
  47           38.371258    28.308816   0.0212766 
  38           37.652007    28.307985   0.0263158 
  39           37.007867    28.307162   0.025641  
  46           36.428664    28.306346   0.0217391 
  49           35.906048    28.305537   0.0204082 
  40           35.432983    28.304736   0.025     
  45           35.003366    28.303942   0.0222222 
  39           34.612127    28.303156   0.025641  
  47           34.254874    28.302377   0.0212766 
  41           33.927821    28.301605   0.0243902 
  41           33.627719    28.30084    0.0243902 
  47           33.351671    28.300082   0.0212766 
  41           33.097221    28.299332   0.0243902 
  35           32.862223    28.298588   0.0285714 
  44           32.644715    28.297852   0.0227273 
  46           32.443045    28.297123   0.0217391 
  43           32.255728    28.296401   0.0232558 
  32           32.081446    28.295686   0.03125   
  36           31.919046    28.294978   0.0277778 
  43           31.767458    28.294277   0.0232558 
  42           31.625766    28.293582   0.0238095 
  39           31.493153    28.292895   0.025641  
  33           31.36884     28.292214   0.030303  
  44           31.252174    28.291541   0.0227273 
  40           31.142547    28.290874   0.025     
  32           31.039414    28.290214   0.03125   
  36           30.942279    28.289561   0.0277778 
  22           30.850701    28.288914   0.0454545 
  40           30.76426     28.288274   0.025     
  34           30.68259     28.287641   0.0294118 
  35           30.605365    28.287014   0.0285714 
  31           30.532258    28.286394   0.0322581 
  39           30.462995    28.285781   0.025641  
  36           30.39732     28.285174   0.0277778 
  41           30.334994    28.284574   0.0243902 
  26           30.275807    28.28398    0.0384615 
  33           30.219547    28.283393   0.030303  
  34           30.166037    28.282812   0.0294118 
  30           30.115112    28.282237   0.0333333 
  25           30.066604    28.281669   0.04      
  35           30.020373    28.281107   0.0285714 
  37           29.976286    28.280552   0.027027  
  34           29.934219    28.280003   0.0294118 
  34           29.894059    28.27946    0.0294118 
  30           29.855693    28.278923   0.0333333 
  39           29.819025    28.278393   0.025641  
  34           29.783966    28.277868   0.0294118 
  33           29.750423    28.27735    0.030303  
  41           29.718318    28.276838   0.0243902 
  29           29.687577    28.276333   0.0344828 
  31           29.658131    28.275833   0.0322581 
  28           29.629913    28.275339   0.0357143 
  39           29.602863    28.274851   0.025641  
  36           29.576922    28.27437    0.0277778 
  37           29.552037    28.273894   0.027027  
  28           29.528162    28.273424   0.0357143 
  30           29.505241    28.27296    0.0333333 
  38           29.483235    28.272502   0.0263158 
  23           29.462101    28.27205    0.0434783 
  27           29.441801    28.271604   0.037037  
  35           29.422298    28.271163   0.0285714 
  20           29.403555    28.270729   0.05      
  34           29.385542    28.2703     0.0294118 
  28           29.368228    28.269876   0.0357143 
  31           29.351581    28.269459   0.0322581 
  28           29.335576    28.269047   0.0357143 
  28           29.320185    28.268641   0.0357143 
  38           29.305386    28.26824    0.0263158 
  20           29.291155    28.267845   0.05      
  34           29.27747     28.267455   0.0294118 
  33           29.264308    28.267071   0.030303  
  34           29.251654    28.266693   0.0294118 
  34           29.239486    28.26632    0.0294118 
  26           29.227786    28.265952   0.0384615 
  27           29.216539    28.26559    0.037037  
  40           29.205728    28.265233   0.025     
  27           29.19534     28.264882   0.037037  
  25           29.185359    28.264536   0.04      
  25           29.175772    28.264195   0.04      
  27           29.166566    28.26386    0.037037  
  36           29.15773     28.26353    0.0277778 
  31           29.149251    28.263205   0.0322581 
  27           29.141118    28.262885   0.037037  
  20           29.133322    28.26257    0.05      
  40           29.125852    28.262261   0.025     
  29           29.118699    28.261957   0.0344828 
  44           29.111854    28.261657   0.0227273 
  30           29.105309    28.261363   0.0333333 
  25           29.099056    28.261074   0.04      
  34           29.093087    28.26079    0.0294118 
  31           29.087394    28.260511   0.0322581 
  24           29.081971    28.260237   0.0416667 
  44           29.076812    28.259968   0.0227273 
  24           29.071911    28.259704   0.0416667 
  32           29.067261    28.259445   0.03125   
  28           29.062857    28.25919    0.0357143 
  30           29.058694    28.258941   0.0333333 
  32           29.054767    28.258696   0.03125   
  30           29.051071    28.258456   0.0333333 
  32           29.047602    28.258221   0.03125   
  28           29.044355    28.25799    0.0357143 
  22           29.041328    28.257765   0.0454545 
  31           29.038515    28.257544   0.0322581 
  19           29.035914    28.257327   0.0526316 
  23           29.033521    28.257116   0.0434783 
  31           29.031335    28.256908   0.0322581 
  40           29.02935     28.256706   0.025     
  35           29.027566    28.256508   0.0285714 
  23           29.025979    28.256314   0.0434783 
  36           29.024587    28.256125   0.0277778 
  28           29.023389    28.255941   0.0357143 
  31           29.078461    28.255761   0.0322581 
  31           29.077748    28.255585   0.0322581 
  39           29.077224    28.255414   0.025641  
  29           29.076886    28.255247   0.0344828 
  19           29.076735    28.255085   0.0526316 
  27           29.076768    28.254926   0.037037  
  31           29.076985    28.254773   0.0322581 
  31           29.077386    28.254623   0.0322581 
  25           29.105023    28.254478   0.04      
  38           29.105838    28.254337   0.0263158 
  31           29.106836    28.2542     0.0322581 
  25           29.108016    28.254067   0.04      
  31           29.109378    28.253938   0.0322581 
  26           29.110922    28.253814   0.0384615 
  28           29.112649    28.253694   0.0357143 
  24           29.114558    28.253577   0.0416667 
  35           29.116651    28.253465   0.0285714 
  28           29.118929    28.253357   0.0357143 
  27           29.121393    28.253253   0.037037  
  30           29.124043    28.253153   0.0333333 
  29           29.126881    28.253056   0.0344828 
  28           29.129908    28.252964   0.0357143 
  37           29.133126    28.252876   0.027027  
  31           29.136536    28.252791   0.0322581 
  28           29.14014     28.252711   0.0357143 
  33           29.14394     28.252634   0.030303  
  28           29.14794     28.252561   0.0357143 
  28           29.15214     28.252491   0.0357143 
  36           29.156544    28.252426   0.0277778 
  29           29.161155    28.252364   0.0344828 
  26           29.165974    28.252306   0.0384615 
  29           29.171006    28.252252   0.0344828 
  32           29.176254    28.252201   0.03125   
  29           29.18172     28.252154   0.0344828 
  36           29.187409    28.25211    0.0277778 
  32           29.193325    28.25207    0.03125   
  26           29.199472    28.252034   0.0384615 
  26           29.205855    28.252001   0.0384615 
  19           29.212477    28.251972   0.0526316 
  30           29.219344    28.251946   0.0333333 
  26           29.226461    28.251924   0.0384615 
  35           29.233833    28.251905   0.0285714 
  32           29.241466    28.251889   0.03125   
  28           29.249365    28.251877   0.0357143 
  30           29.257538    28.251868   0.0333333 
  28           29.265991    28.251863   0.0357143 
  33           29.27473     28.251861   0.030303  
  31           29.283762    28.251862   0.0322581 
  25           29.293095    28.251867   0.04      
  31           29.302738    28.251874   0.0322581 
  23           29.312695    28.251885   0.0434783 
  26           29.322981    28.2519     0.0384615 
  30           29.3336      28.251917   0.0333333 
  28           29.344564    28.251937   0.0357143 
  24           29.355883    28.251961   0.0416667 
  39           29.367567    28.251988   0.025641  
  34           29.379626    28.252018   0.0294118 
  36           29.392072    28.25205    0.0277778 
  38           29.404917    28.252086   0.0263158 
  33           29.418172    28.252125   0.030303  
  25           29.431853    28.252167   0.04      
  35           29.445974    28.252212   0.0285714 
  23           29.460548    28.25226    0.0434783 
  27           29.47559     28.252311   0.037037  
  20           29.491117    28.252364   0.05      
  33           29.507145    28.252421   0.030303  
  28           29.523689    28.25248    0.0357143 
  33           29.540773    28.252542   0.030303  
  30           29.558413    28.252607   0.0333333 
  36           29.576631    28.252675   0.0277778 
  16           29.595448    28.252746   0.0625    
  21           29.614886    28.252819   0.047619  
  31           29.634969    28.252895   0.0322581 
  28           29.655723    28.252973   0.0357143 
  27           29.677172    28.253055   0.037037  
  36           29.699343    28.253139   0.0277778 
  23           29.722271    28.253225   0.0434783 
  26           29.745981    28.253314   0.0384615 
  35           29.77051     28.253406   0.0285714 
  36           29.79589     28.2535     0.0277778 
  28           29.822158    28.253597   0.0357143 
  29           29.849352    28.253697   0.0344828 
  27           29.877512    28.253798   0.037037  
  33           29.906678    28.253903   0.030303  
  31           29.936903    28.254009   0.0322581 
  31           29.968228    28.254118   0.0322581 
  28           30.00071     28.25423    0.0357143 
  29           30.034399    28.254344   0.0344828 
  15           30.069354    28.25446    0.0666667 
  35           30.105635    28.254579   0.0285714 
  28           30.143307    28.254699   0.0357143 
  22           30.182438    28.254823   0.0454545 
  29           30.223097    28.254948   0.0344828 
  38           30.26537     28.255076   0.0263158 
  30           30.309338    28.255205   0.0333333 
  29           30.355089    28.255338   0.0344828 
  34           30.402718    28.255472   0.0294118 
  30           30.452324    28.255608   0.0333333 
  35           30.504016    28.255747   0.0285714 
  21           30.557909    28.255887   0.047619  
  39           30.61412     28.25603    0.025641  
  28           30.672796    28.256174   0.0357143 
  32           30.734069    28.256321   0.03125   
  27           30.798099    28.25647    0.037037  
  28           30.865046    28.256621   0.0357143 
  41           30.935087    28.256773   0.0243902 
  33           31.008413    28.256928   0.030303  
  34           31.08523     28.257085   0.0294118 
  36           31.165749    28.257243   0.0277778 
  38           31.250231    28.257404   0.0263158 
  29           31.338921    28.257566   0.0344828 
  35           31.43211     28.25773    0.0285714 
  33           31.5301      28.257896   0.030303  
  27           31.633222    28.258063   0.037037  
  33           31.741837    28.258233   0.030303  
  33           31.856341    28.258404   0.030303  
  27           31.977163    28.258577   0.037037  
  32           32.104753    28.258752   0.03125   
  34           32.239657    28.258928   0.0294118 
  30           32.382433    28.259106   0.0333333 
  30           32.533695    28.259286   0.0333333 
  32           32.694124    28.259467   0.03125   
  42           32.864472    28.25965    0.0238095 
  38           33.045569    28.259834   0.0263158 
  35           33.238332    28.26002    0.0285714 
  45           33.443749    28.260208   0.0222222 
  37           33.66301     28.260397   0.027027  
  36           33.897336    28.260588   0.0277778 
  30           34.148154    28.26078    0.0333333 
  37           34.417026    28.260973   0.027027  
  39           34.705715    28.261168   0.025641  
  33           35.016206    28.261365   0.030303  
  43           35.350734    28.261562   0.0232558 
  39           35.711773    28.261761   0.025641  
  40           36.102295    28.261962   0.025     
  42           36.52549     28.262164   0.0238095 
  32           36.985118    28.262367   0.03125   
  34           37.48542     28.262571   0.0294118 
  33           38.031292    28.262777   0.030303  
  42           38.628378    28.262984   0.0238095 
  42           39.283217    28.263192   0.0238095 
  44           40.003406    28.263401   0.0227273 
  35           40.797699    28.263612   0.0285714 
  38           41.676721    28.263824   0.0263158 
  49           42.652734    28.264036   0.0204082 
  51           43.740329    28.26425    0.0196078 
  53           44.957008    28.264465   0.0188679 
  43           46.323902    28.264681   0.0232558 
  32           47.866737    28.264899   0.03125   
  48           49.617127    28.265117   0.0208333 
  58           51.613942    28.265336   0.0172414 
  63           53.906672    28.265556   0.015873  
  66           56.556652    28.265778   0.0151515 
  57           59.641152    28.266      0.0175439 
  62           63.25731     28.266223   0.016129  
  67           67.526484    28.266447   0.0149254 
  71           72.598864    28.266672   0.0140845 
  76           78.65791     28.266898   0.0131579 
  85           85.922332    28.267124   0.0117647 
  86           94.651718    28.267352   0.0116279 
  108          105.133474   28.26758    0.0092593 
  118          117.669473   28.267809   0.0084746 
  139          132.527551   28.268039   0.0071942 
  135          149.847236   28.26827    0.0074074 
  178          169.467232   28.268501   0.005618  
  181          190.667375   28.268733   0.0055249 
  232          211.901084   28.268966   0.0043103 
  255          230.760066   28.2692     0.0039216 
  277          244.532916   28.269434   0.0036101 
  283          251.345935   28.269669   0.0035336 
  284          251.165294   28.269904   0.0035211 
  257          245.65415    28.27014    0.0038911 
  232          236.939081   28.270377   0.0043103 
  236          226.380096   28.270614   0.0042373 
  221          214.230371   28.270851   0.0045249 
  194          200.20729    28.27109    0.0051546 
  177          184.327798   28.271328   0.0056497 
  165          167.305066   28.271567   0.0060606 
  123          150.262124   28.271807   0.0081301 
  148          134.224462   28.272047   0.0067568 
  94           119.828629   28.272288   0.0106383 
  95           107.314239   28.272529   0.0105263 
  78           96.649366    28.27277    0.0128205 
  82           87.661679    28.273011   0.0121951 
  62           80.125156    28.273253   0.016129  
  64           73.813834    28.273496   0.015625  
  57           68.51883     28.273738   0.0175439 
  67           64.061295    28.273981   0.0149254 
  53           60.290262    28.274225   0.0188679 
  57           57.081255    28.274468   0.0175439 
  49           54.332885    28.274712   0.0204082 
  54           51.963285    28.274955   0.0185185 
  40           49.906845    28.2752     0.025     
  48           48.11062     28.275444   0.0208333 
  47           46.532126    28.275688   0.0212766 
  51           45.137461    28.275933   0.0196078 
  38           43.898998    28.276177   0.0263158 
  27           42.794188    28.276422   0.037037  
  29           41.804471    28.276667   0.0344828 
  54           40.914447    28.276912   0.0185185 
  45           40.111303    28.277157   0.0222222 
  40           39.384024    28.277402   0.025     
  39           38.723539    28.277646   0.025641  
  39           38.12187     28.277891   0.025641  
  40           37.572342    28.278136   0.025     
  34           37.069148    28.278381   0.0294118 
  40           36.607262    28.278626   0.025     
  38           36.182319    28.278871   0.0263158 
  41           35.790552    28.279115   0.0243902 
  45           35.428549    28.27936    0.0222222 
  25           35.093451    28.279604   0.04      
  42           34.782631    28.279848   0.0238095 
  32           34.493837    28.280092   0.03125   
  31           34.225056    28.280336   0.0322581 
  38           33.974495    28.280579   0.0263158 
  31           33.740558    28.280822   0.0322581 
  33           33.52182     28.281065   0.030303  
  38           33.317025    28.281308   0.0263158 
  31           33.124998    28.281551   0.0322581 
  32           32.944701    28.281793   0.03125   
  26           32.775222    28.282035   0.0384615 
  30           32.615724    28.282276   0.0333333 
  26           32.465444    28.282517   0.0384615 
  42           32.323696    28.282758   0.0238095 
  33           32.189855    28.282998   0.030303  
  25           32.063365    28.283238   0.04      
  30           31.943679    28.283478   0.0333333 
  33           31.830346    28.283717   0.030303  
  34           31.722916    28.283955   0.0294118 
  39           31.621001    28.284193   0.025641  
  26           31.524236    28.284431   0.0384615 
  32           31.432287    28.284668   0.03125   
  25           31.344847    28.284904   0.04      
  17           31.261641    28.28514    0.0588235 
  41           31.182389    28.285375   0.0243902 
  32           31.106864    28.28561    0.03125   
  27           31.034832    28.285844   0.037037  
  21           30.966091    28.286078   0.047619  
  38           30.90045     28.28631    0.0263158 
  26           30.837732    28.286543   0.0384615 
  28           30.77777     28.286774   0.0357143 
  30           30.720412    28.287005   0.0333333 
  41           30.66552     28.287235   0.0243902 
  29           30.612952    28.287464   0.0344828 
  39           30.562582    28.287693   0.025641  
  27           30.514299    28.287921   0.037037  
  27           30.467994    28.288148   0.037037  
  35           30.423565    28.288374   0.0285714 
  20           30.380918    28.288599   0.05      
  24           30.339963    28.288824   0.0416667 
  34           30.300622    28.289047   0.0294118 
  34           30.262807    28.28927    0.0294118 
  35           30.226452    28.289492   0.0285714 
  37           30.191481    28.289713   0.027027  
  34           30.157834    28.289933   0.0294118 
  29           30.125449    28.290152   0.0344828 
  28           30.094268    28.29037    0.0357143 
  42           30.064237    28.290587   0.0238095 
  29           30.035308    28.290803   0.0344828 
  29           30.007426    28.291019   0.0344828 
  28           29.98055     28.291233   0.0357143 
  28           29.954634    28.291446   0.0357143 
  34           29.929638    28.291658   0.0294118 
  29           29.905524    28.291869   0.0344828 
  31           29.882256    28.292079   0.0322581 
  33           29.859799    28.292287   0.030303  
  28           29.838119    28.292495   0.0357143 
  32           29.817189    28.292701   0.03125   
  36           29.796975    28.292907   0.0277778 
  37           29.777449    28.293111   0.027027  
  27           29.758585    28.293314   0.037037  
  40           29.740359    28.293515   0.025     
  31           29.722746    28.293716   0.0322581 
  32           29.705724    28.293915   0.03125   
  24           29.68927     28.294113   0.0416667 
  33           29.673367    28.29431    0.030303  
  27           29.65799     28.294505   0.037037  
  24           29.643123    28.294699   0.0416667 
  26           29.628747    28.294892   0.0384615 
  23           29.614845    28.295083   0.0434783 
  35           29.601402    28.295273   0.0285714 
  32           29.588401    28.295462   0.03125   
  25           29.575829    28.295649   0.04      
  28           29.56367     28.295835   0.0357143 
  20           29.551913    28.296019   0.05      
  30           29.540542    28.296202   0.0333333 
  37           29.529545    28.296384   0.027027  
  27           29.518911    28.296564   0.037037  
  25           29.50863     28.296742   0.04      
  26           29.498689    28.296919   0.0384615 
  24           29.489079    28.297095   0.0416667 
  32           29.479791    28.297269   0.03125   
  35           29.470813    28.297441   0.0285714 
  27           29.462138    28.297612   0.037037  
  24           29.453756    28.297781   0.0416667 
  34           29.445659    28.297949   0.0294118 
  26           29.437839    28.298115   0.0384615 
  28           29.430289    28.298279   0.0357143 
  32           29.423002    28.298442   0.03125   
  32           29.415969    28.298603   0.03125   
  36           29.409186    28.298763   0.0277778 
  28           29.402644    28.29892    0.0357143 
  29           29.396338    28.299076   0.0344828 
  41           29.390262    28.29923    0.0243902 
  26           29.38441     28.299383   0.0384615 
  20           29.378776    28.299534   0.05      
  29           29.373356    28.299683   0.0344828 
  24           29.368145    28.29983    0.0416667 
  25           29.363137    28.299975   0.04      
  22           29.358329    28.300119   0.0454545 
  35           29.353715    28.300261   0.0285714 
  35           29.349291    28.3004     0.0285714 
  28           29.345052    28.300538   0.0357143 
  25           29.340997    28.300675   0.04      
  22           29.337119    28.300809   0.0454545 
  18           29.333416    28.300941   0.0555556 
  27           29.329886    28.301072   0.037037  
  31           29.326523    28.3012     0.0322581 
  39           29.323325    28.301326   0.025641  
  39           29.320288    28.301451   0.025641  
  24           29.31741     28.301573   0.0416667 
  32           29.314688    28.301694   0.03125   
  29           29.31212     28.301812   0.0344828 
  31           29.309702    28.301929   0.0322581 
  25           29.307433    28.302043   0.04      
  37           29.305311    28.302156   0.027027  
  30           29.303331    28.302266   0.0333333 
  27           29.301493    28.302374   0.037037  
  26           29.299795    28.30248    0.0384615 
  27           29.298234    28.302584   0.037037  
  23           29.296809    28.302686   0.0434783 
  28           29.295518    28.302785   0.0357143 
  25           29.294359    28.302883   0.04      
  36           29.293331    28.302978   0.0277778 
  25           29.292432    28.303071   0.04      
  26           29.291661    28.303162   0.0384615 
  27           29.291016    28.303251   0.037037  
  27           29.290496    28.303337   0.037037  
  38           29.2901      28.303421   0.0263158 
  27           29.289827    28.303503   0.037037  
  27           29.289676    28.303583   0.037037  
  31           29.289646    28.30366    0.0322581 
  25           29.289735    28.303735   0.04      
  27           29.289942    28.303808   0.037037  
  42           29.290269    28.303878   0.0238095 
  28           29.290712    28.303946   0.0357143 
  17           29.291272    28.304012   0.0588235 
  34           29.291949    28.304075   0.0294118 
  24           29.292741    28.304136   0.0416667 
  32           29.293648    28.304194   0.03125   
  20           29.29467     28.30425    0.05      
  26           29.295806    28.304304   0.0384615 
  30           29.297056    28.304355   0.0333333 
  21           29.29842     28.304403   0.047619  
  29           29.299897    28.304449   0.0344828 
  41           29.301488    28.304493   0.0243902 
  25           29.303193    28.304534   0.04      
  32           29.305011    28.304572   0.03125   
  22           29.306942    28.304608   0.0454545 
  34           29.308987    28.304642   0.0294118 
  23           29.311146    28.304673   0.0434783 
  28           29.313418    28.304701   0.0357143 
  26           29.315804    28.304727   0.0384615 
  31           29.318305    28.30475    0.0322581 
  30           29.320921    28.30477    0.0333333 
  33           29.323652    28.304788   0.030303  
  19           29.326499    28.304803   0.0526316 
  32           29.329462    28.304816   0.03125   
  34           29.332541    28.304826   0.0294118 
  32           29.335739    28.304833   0.03125   
  33           29.339055    28.304837   0.030303  
  27           29.342489    28.304839   0.037037  
  26           29.346043    28.304838   0.0384615 
  25           29.349719    28.304834   0.04      
  20           29.353515    28.304828   0.05      
  19           29.357435    28.304818   0.0526316 
  29           29.361478    28.304806   0.0344828 
  34           29.365645    28.304791   0.0294118 
  28           29.369939    28.304774   0.0357143 
  27           29.37436     28.304753   0.037037  
  39           29.378909    28.30473    0.025641  
  21           29.383589    28.304703   0.047619  
  24           29.3884      28.304674   0.0416667 
  36           29.393343    28.304642   0.0277778 
  25           29.398422    28.304607   0.04      
  31           29.403636    28.30457    0.0322581 
  29           29.408987    28.304529   0.0344828 
  35           29.414478    28.304485   0.0285714 
  32           29.420111    28.304439   0.03125   
  28           29.425887    28.304389   0.0357143 
  27           29.431809    28.304336   0.037037  
  39           29.437879    28.304281   0.025641  
  37           29.444097    28.304222   0.027027  
  31           29.450467    28.304161   0.0322581 
  31           29.456993    28.304096   0.0322581 
  31           29.463674    28.304029   0.0322581 
  34           29.470515    28.303958   0.0294118 
  26           29.477518    28.303884   0.0384615 
  29           29.484686    28.303807   0.0344828 
  22           29.492021    28.303728   0.0454545 
  33           29.499527    28.303645   0.030303  
  28           29.507205    28.303558   0.0357143 
  37           29.515059    28.303469   0.027027  
  31           29.523094    28.303377   0.0322581 
  38           29.531312    28.303281   0.0263158 
  23           29.539717    28.303183   0.0434783 
  26           29.548312    28.303081   0.0384615 
  34           29.5571      28.302976   0.0294118 
  35           29.566087    28.302867   0.0285714 
  34           29.575275    28.302756   0.0294118 
  26           29.584669    28.302641   0.0384615 
  27           29.594271    28.302523   0.037037  
  38           29.604089    28.302402   0.0263158 
  32           29.614127    28.302277   0.03125   
  32           29.624388    28.30215    0.03125   
  20           29.634878    28.302019   0.05      
  21           29.645602    28.301884   0.047619  
  37           29.656564    28.301746   0.027027  
  24           29.667769    28.301605   0.0416667 
  27           29.679226    28.301461   0.037037  
  34           29.690937    28.301313   0.0294118 
  27           29.702911    28.301162   0.037037  
  32           29.715153    28.301008   0.03125   
  35           29.727669    28.30085    0.0285714 
  30           29.740466    28.300689   0.0333333 
  50           29.753551    28.300524   0.02      
  19           29.766931    28.300356   0.0526316 
  31           29.780611    28.300184   0.0322581 
  22           29.794602    28.300009   0.0454545 
  23           29.808912    28.299831   0.0434783 
  26           29.823548    28.299649   0.0384615 
  40           29.838519    28.299464   0.025     
  36           29.853832    28.299275   0.0277778 
  32           29.869498    28.299082   0.03125   
  26           29.885527    28.298886   0.0384615 
  33           29.901927    28.298687   0.030303  
  34           29.918706    28.298484   0.0294118 
  39           29.935879    28.298277   0.025641  
  33           29.953457    28.298067   0.030303  
  25           29.971449    28.297854   0.04      
  40           29.989868    28.297636   0.025     
  22           30.008726    28.297415   0.0454545 
  35           30.028035    28.297191   0.0285714 
  32           30.047806    28.296963   0.03125   
  22           30.068058    28.296731   0.0454545 
  27           30.088802    28.296495   0.037037  
  37           30.110055    28.296256   0.027027  
  37           30.13183     28.296014   0.027027  
  31           30.154144    28.295767   0.0322581 
  37           30.177014    28.295517   0.027027  
  24           30.200457    28.295263   0.0416667 
  29           30.224491    28.295005   0.0344828 
  32           30.249132    28.294744   0.03125   
  41           30.274403    28.294479   0.0243902 
  32           30.300326    28.29421    0.03125   
  30           30.32692     28.293938   0.0333333 
  34           30.354207    28.293661   0.0294118 
  23           30.382211    28.293381   0.0434783 
  35           30.410955    28.293097   0.0285714 
  32           30.440465    28.292809   0.03125   
  35           30.470766    28.292518   0.0285714 
  35           30.501882    28.292223   0.0285714 
  32           30.533849    28.291923   0.03125   
  46           30.566695    28.29162    0.0217391 
  25           30.600451    28.291313   0.04      
  33           30.635148    28.291002   0.030303  
  27           30.670821    28.290688   0.037037  
  36           30.707507    28.290369   0.0277778 
  36           30.745236    28.290047   0.0277778 
  32           30.784059    28.28972    0.03125   
  27           30.824009    28.28939    0.037037  
  41           30.865135    28.289055   0.0243902 
  41           30.907479    28.288717   0.0243902 
  38           30.951089    28.288375   0.0263158 
  36           30.996014    28.288029   0.0277778 
  30           31.042307    28.287679   0.0333333 
  37           31.090022    28.287324   0.027027  
  37           31.139211    28.286966   0.027027  
  33           31.189946    28.286604   0.030303  
  30           31.242288    28.286238   0.0333333 
  30           31.296303    28.285868   0.0333333 
  32           31.352062    28.285493   0.03125   
  27           31.409639    28.285115   0.037037  
  39           31.469112    28.284732   0.025641  
  45           31.530566    28.284346   0.0222222 
  45           31.594079    28.283955   0.0222222 
  32           31.659761    28.283561   0.03125   
  40           31.727698    28.283162   0.025     
  44           31.798001    28.282759   0.0227273 
  45           31.870774    28.282352   0.0222222 
  41           31.946136    28.281941   0.0243902 
  35           32.024209    28.281525   0.0285714 
  38           32.105122    28.281106   0.0263158 
  29           32.189003    28.280682   0.0344828 
  30           32.276021    28.280254   0.0333333 
  38           32.366317    28.279822   0.0263158 
  35           32.460066    28.279386   0.0285714 
  53           32.557438    28.278945   0.0188679 
  30           32.658623    28.278501   0.0333333 
  53           32.763821    28.278052   0.0188679 
  35           32.873245    28.277598   0.0285714 
  27           32.987123    28.277141   0.037037  
  32           33.105682    28.276679   0.03125   
  37           33.229209    28.276213   0.027027  
  40           33.357978    28.275743   0.025     
  55           33.492282    28.275269   0.0181818 
  40           33.632441    28.27479    0.025     
  44           33.7788      28.274307   0.0227273 
  38           33.931725    28.273819   0.0263158 
  37           34.091615    28.273327   0.027027  
  48           34.258872    28.272831   0.0208333 
  44           34.434004    28.272331   0.0227273 
  41           34.617475    28.271826   0.0243902 
  41           34.809839    28.271316   0.0243902 
  52           35.011667    28.270803   0.0192308 
  54           35.223588    28.270285   0.0185185 
  44           35.446282    28.269762   0.0227273 
  37           35.680487    28.269236   0.027027  
  37           35.926971    28.268704   0.027027  
  50           36.186679    28.268169   0.02      
  31           36.460513    28.267628   0.0322581 
  47           36.749541    28.267084   0.0212766 
  42           37.054883    28.266535   0.0238095 
  38           37.377787    28.265981   0.0263158 
  54           37.719616    28.265423   0.0185185 
  37           38.081867    28.264861   0.027027  
  53           38.46619     28.264294   0.0188679 
  37           38.874341    28.263723   0.027027  
  35           39.308424    28.263147   0.0285714 
  66           39.770639    28.262566   0.0151515 
  68           40.263431    28.261981   0.0147059 
  52           40.789532    28.261392   0.0192308 
  64           41.351983    28.260797   0.015625  
  43           41.954183    28.260199   0.0232558 
  35           42.599927    28.259596   0.0285714 
  42           43.293362    28.258988   0.0238095 
  57           44.039473    28.258375   0.0175439 
  62           44.843515    28.257758   0.016129  
  55           45.711638    28.257137   0.0181818 
  36           46.650705    28.25651    0.0277778 
  54           47.668546    28.25588    0.0185185 
  47           48.774093    28.255244   0.0212766 
  61           49.977561    28.254604   0.0163934 
  63           51.290479    28.253959   0.015873  
  65           52.726944    28.25331    0.0153846 
  59           54.301938    28.252656   0.0169492 
  65           56.034428    28.251997   0.0153846 
  64           57.944978    28.251333   0.015625  
  54           60.058907    28.250665   0.0185185 
  59           62.406797    28.249992   0.0169492 
  82           65.022658    28.249315   0.0121951 
  66           67.949817    28.248632   0.0151515 
  75           71.237193    28.247945   0.0133333 
  63           74.946727    28.247254   0.015873  
  86           79.148939    28.246557   0.0116279 
  87           83.932596    28.245856   0.0114943 
  77           89.398777    28.24515    0.012987  
  79           95.671151    28.244439   0.0126582 
  105          102.897698   28.243723   0.0095238 
  115          111.244107   28.243003   0.0086957 
  103          120.92719    28.242278   0.0097087 
  136          132.130577   28.241548   0.0073529 
  111          145.119659   28.240813   0.009009  
  125          160.139694   28.240073   0.008     
  157          177.429689   28.239329   0.0063694 
  160          197.173109   28.23858    0.00625   
  204          219.388468   28.237825   0.004902  
  222          243.863563   28.237066   0.0045045 
  228          269.940455   28.236303   0.004386  
  328          296.421298   28.235534   0.0030488 
  322          321.480331   28.23476    0.0031056 
  369          342.876702   28.233982   0.00271   
  382          358.488578   28.233198   0.0026178 
  413          366.997499   28.23241    0.0024213 
  388          368.36056    28.231617   0.0025773 
  369          363.717485   28.230819   0.00271   
  345          354.703178   28.230015   0.0028986 
  345          342.758229   28.229207   0.0028986 
  319          328.614388   28.228394   0.0031348 
  305          312.444362   28.227576   0.0032787 
  280          294.18517    28.226754   0.0035714 
  285          274.048131   28.225926   0.0035088 
  249          252.650334   28.225093   0.0040161 
  228          230.904544   28.224255   0.004386  
  207          209.752938   28.223412   0.0048309 
  165          189.926183   28.222564   0.0060606 
  154          171.864725   28.221711   0.0064935 
  143          155.747163   28.220854   0.006993  
  128          141.560287   28.219991   0.0078125 
  110          129.183355   28.219123   0.0090909 
  116          118.430774   28.21825    0.0086207 
  100          109.115479   28.217372   0.01      
  98           101.041359   28.216489   0.0102041 
  93           94.03452     28.2156     0.0107527 
  73           87.940247    28.214707   0.0136986 
  78           82.622873    28.213809   0.0128205 
  75           77.967166    28.212906   0.0133333 
  84           73.874512    28.211997   0.0119048 
  65           70.262905    28.211084   0.0153846 
  77           67.061234    28.210165   0.012987  
  70           64.211695    28.209241   0.0142857 
  69           61.665374    28.208312   0.0144928 
  71           59.381123    28.207378   0.0140845 
  59           57.324421    28.206439   0.0169492 
  73           55.466155    28.205494   0.0136986 
  60           53.78169     28.204545   0.0166667 
  62           52.250124    28.20359    0.016129  
  55           50.853837    28.20263    0.0181818 
  57           49.576968    28.201665   0.0175439 
  63           48.406634    28.200695   0.015873  
  64           47.331356    28.19972    0.015625  
  54           46.341245    28.198739   0.0185185 
  58           45.427568    28.197753   0.0172414 
  68           44.582775    28.196762   0.0147059 
  51           43.800281    28.195766   0.0196078 
  38           43.073766    28.194765   0.0263158 
  65           42.398566    28.193758   0.0153846 
  50           41.769628    28.192746   0.02      
  54           41.183004    28.191729   0.0185185 
  52           40.634963    28.190706   0.0192308 
  43           40.122266    28.189679   0.0232558 
  46           39.641915    28.188646   0.0217391 
  60           39.191307    28.187607   0.0166667 
  53           38.768101    28.186564   0.0188679 
  45           38.369984    28.185515   0.0222222 
  52           37.995128    28.184461   0.0192308 
  46           37.641727    28.183401   0.0217391 
  40           37.308227    28.182337   0.025     
  44           36.993131    28.181266   0.0227273 
  41           36.695158    28.180191   0.0243902 
  47           36.41306     28.17911    0.0212766 
  47           36.145773    28.178024   0.0212766 
  43           35.892309    28.176933   0.0232558 
  47           35.651646    28.175836   0.0212766 
  45           35.423012    28.174734   0.0222222 
  52           35.205591    28.173627   0.0192308 
  57           34.9987      28.172514   0.0175439 
  36           34.801648    28.171395   0.0277778 
  40           34.613851    28.170272   0.025     
  55           34.43476     28.169143   0.0181818 
  41           34.263759    28.168008   0.0243902 
  39           34.100496    28.166869   0.025641  
  45           33.944423    28.165723   0.0222222 
  41           33.795172    28.164573   0.0243902 
  41           33.652335    28.163417   0.0243902 
  35           33.515575    28.162255   0.0285714 
  41           33.384536    28.161088   0.0243902 
  38           33.258927    28.159916   0.0263158 
  49           33.138466    28.158738   0.0204082 
  40           33.022834    28.157555   0.025     
  40           32.911816    28.156366   0.025     
  52           32.805155    28.155172   0.0192308 
  33           32.702649    28.153972   0.030303  
  50           32.604071    28.152767   0.02      
  43           32.509242    28.151556   0.0232558 
  39           32.417964    28.15034    0.025641  
  27           32.330079    28.149118   0.037037  
  36           32.245431    28.147891   0.0277778 
  40           32.163835    28.146659   0.025     
  41           32.085175    28.14542    0.0243902 
  46           32.009302    28.144177   0.0217391 
  35           31.936102    28.142927   0.0285714 
  39           31.865442    28.141673   0.025641  
  38           31.797222    28.140412   0.0263158 
  33           31.731337    28.139147   0.030303  
  27           31.667652    28.137875   0.037037  
  35           31.606122    28.136598   0.0285714 
  43           31.546614    28.135316   0.0232558 
  40           31.489066    28.134028   0.025     
  47           31.433384    28.132734   0.0212766 
  45           31.379503    28.131435   0.0222222 
  36           31.327338    28.13013    0.0277778 
  55           31.276831    28.128819   0.0181818 
  34           31.227918    28.127503   0.0294118 
  27           31.180516    28.126182   0.037037  
  43           31.134585    28.124854   0.0232558 
  49           31.090057    28.123521   0.0204082 
  31           31.046889    28.122183   0.0322581 
  34           31.005019    28.120839   0.0294118 
  37           30.964409    28.119489   0.027027  
  42           30.925003    28.118134   0.0238095 
  22           30.886765    28.116772   0.0454545 
  27           30.849654    28.115406   0.037037  
  34           30.813616    28.114033   0.0294118 
  33           30.778625    28.112655   0.030303  
  51           30.744636    28.111272   0.0196078 
  33           30.711624    28.109882   0.030303  
  39           30.679545    28.108487   0.025641  
  30           30.648377    28.107087   0.0333333 
  34           30.618088    28.10568    0.0294118 
  45           30.588634    28.104268   0.0222222 
  33           30.56001     28.10285    0.030303  
  37           30.53217     28.101427   0.027027  
  42           30.5051      28.099997   0.0238095 
  40           30.478767    28.098563   0.025     
  34           30.453155    28.097122   0.0294118 
  37           30.428237    28.095675   0.027027  
  40           30.403994    28.094223   0.025     
  37           30.380409    28.092766   0.027027  
  37           30.357448    28.091302   0.027027  
  45           30.335106    28.089833   0.0222222 
  28           30.313356    28.088357   0.0357143 
  30           30.292187    28.086877   0.0333333 
  32           30.271576    28.08539    0.03125   
  43           30.251513    28.083898   0.0232558 
  31           30.231976    28.082399   0.0322581 
  41           30.212955    28.080896   0.0243902 
  38           30.194437    28.079386   0.0263158 
  44           30.1764      28.07787    0.0227273 
  47           30.158838    28.076349   0.0212766 
  52           30.141734    28.074822   0.0192308 
  47           30.125079    28.073289   0.0212766 
  41           30.108856    28.07175    0.0243902 
  45           30.09306     28.070206   0.0222222 
  36           30.07768     28.068656   0.0277778 
  48           30.062695    28.067099   0.0208333 
  51           30.048109    28.065537   0.0196078 
  36           30.0339      28.06397    0.0277778 
  49           30.020067    28.062396   0.0204082 
  42           30.006595    28.060817   0.0238095 
  38           29.993479    28.059231   0.0263158 
  33           29.98071     28.05764    0.030303  
  49           29.968278    28.056043   0.0204082 
  40           29.95618     28.05444    0.025     
  32           29.944399    28.052832   0.03125   
  28           29.932937    28.051217   0.0357143 
  39           29.92178     28.049596   0.025641  
  39           29.910927    28.04797    0.025641  
  33           29.900366    28.046338   0.030303  
  41           29.890096    28.0447     0.0243902 
  31           29.880106    28.043056   0.0322581 
  30           29.870392    28.041406   0.0333333 
  29           29.860953    28.03975    0.0344828 
  41           29.851774    28.038088   0.0243902 
  37           29.842857    28.036421   0.027027  
  38           29.834192    28.034747   0.0263158 
  22           29.825779    28.033068   0.0454545 
  25           29.817609    28.031382   0.04      
  36           29.80968     28.029691   0.0277778 
  33           29.801988    28.027994   0.030303  
  36           29.794524    28.026291   0.0277778 
  33           29.787291    28.024582   0.030303  
  27           29.780278    28.022867   0.037037  
  33           29.773486    28.021146   0.030303  
  38           29.766908    28.019419   0.0263158 
  33           29.760542    28.017686   0.030303  
  37           29.754386    28.015947   0.027027  
  42           29.748433    28.014202   0.0238095 
  23           29.742686    28.012452   0.0434783 
  31           29.737133    28.010695   0.0322581 
  27           29.731779    28.008932   0.037037  
  51           29.726615    28.007164   0.0196078 
  35           29.721644    28.005389   0.0285714 
  25           29.716857    28.003608   0.04      
  24           29.712258    28.001822   0.0416667 
  40           29.707839    28.000029   0.025     
  30           29.7036      27.998231   0.0333333 
  48           29.699541    27.996426   0.0208333 
  26           29.695655    27.994615   0.0384615 
  26           29.691943    27.992799   0.0384615 
  30           29.688402    27.990976   0.0333333 
  28           29.685031    27.989147   0.0357143 
  27           29.681825    27.987313   0.037037  
  31           29.678786    27.985472   0.0322581 
  38           29.675913    27.983625   0.0263158 
  28           29.673198    27.981773   0.0357143 
  34           29.670648    27.979914   0.0294118 
  36           29.668254    27.978049   0.0277778 
  23           29.66602     27.976178   0.0434783 
  32           29.66394     27.974301   0.03125   
  30           29.662015    27.972418   0.0333333 
  30           29.660245    27.970529   0.0333333 
  27           29.658627    27.968634   0.037037  
  28           29.657163    27.966733   0.0357143 
  23           29.655846    27.964826   0.0434783 
  40           29.65468     27.962912   0.025     
  42           29.653662    27.960993   0.0238095 
  26           29.652792    27.959068   0.0384615 
  25           29.652068    27.957136   0.04      
  32           29.651492    27.955199   0.03125   
  25           29.651059    27.953255   0.04      
  29           29.650771    27.951305   0.0344828 
  37           29.650629    27.949349   0.027027  
  36           29.650629    27.947388   0.0277778 
  32           29.650773    27.94542    0.03125   
  22           29.651059    27.943445   0.0454545 
  32           29.651488    27.941465   0.03125   
  29           29.652057    27.939479   0.0344828 
  34           29.652768    27.937486   0.0294118 
  38           29.653623    27.935488   0.0263158 
  33           29.654616    27.933483   0.030303  
  27           29.655753    27.931473   0.037037  
  27           29.657029    27.929456   0.037037  
  27           29.658447    27.927433   0.037037  
  27           29.660004    27.925403   0.037037  
  30           29.661702    27.923368   0.0333333 
  38           29.663543    27.921327   0.0263158 
  25           29.665523    27.919279   0.04      
  28           29.667648    27.917226   0.0357143 
  20           29.66991     27.915166   0.05      
  28           29.672317    27.9131     0.0357143 
  23           29.674864    27.911028   0.0434783 
  25           29.677555    27.908949   0.04      
  31           29.680387    27.906865   0.0322581 
  32           29.683365    27.904774   0.03125   
  35           29.686484    27.902678   0.0285714 
  22           29.689747    27.900575   0.0454545 
  37           29.693158    27.898466   0.027027  
  40           29.696712    27.89635    0.025     
  34           29.700415    27.894229   0.0294118 
  29           29.704262    27.892101   0.0344828 
  36           29.708259    27.889968   0.0277778 
  32           29.712402    27.887828   0.03125   
  32           29.716695    27.885681   0.03125   
  28           29.72114     27.883529   0.0357143 
  29           29.725734    27.881371   0.0344828 
  31           29.730483    27.879206   0.0322581 
  26           29.735383    27.877035   0.0384615 
  43           29.740439    27.874858   0.0232558 
  23           29.745649    27.872675   0.0434783 
  31           29.751014    27.870485   0.0322581 
  31           29.756541    27.86829    0.0322581 
  24           29.762224    27.866088   0.0416667 
  36           29.768071    27.86388    0.0277778 
  25           29.774076    27.861665   0.04      
  32           29.780247    27.859445   0.03125   
  27           29.786581    27.857218   0.037037  
  24           29.793084    27.854985   0.0416667 
  26           29.799752    27.852746   0.0384615 
  21           29.806592    27.850501   0.047619  
  31           29.813601    27.848249   0.0322581 
  30           29.820782    27.845991   0.0333333 
  27           29.828142    27.843727   0.037037  
  28           29.835676    27.841457   0.0357143 
  28           29.843391    27.83918    0.0357143 
  20           29.851284    27.836898   0.05      
  32           29.859362    27.834609   0.03125   
  34           29.867623    27.832313   0.0294118 
  23           29.87607     27.830012   0.0434783 
  26           29.884709    27.827704   0.0384615 
  34           29.893537    27.82539    0.0294118 
  27           29.902562    27.82307    0.037037  
  32           29.911781    27.820744   0.03125   
  23           29.9212      27.818411   0.0434783 
  33           29.930819    27.816072   0.030303  
  25           29.940641    27.813727   0.04      
  29           29.950674    27.811375   0.0344828 
  24           29.960911    27.809018   0.0416667 
  23           29.971367    27.806654   0.0434783 
  32           29.982032    27.804283   0.03125   
  26           29.992919    27.801907   0.0384615 
  29           30.004025    27.799524   0.0344828 
  39           30.015359    27.797135   0.025641  
  17           30.026917    27.79474    0.0588235 
  28           30.03871     27.792338   0.0357143 
  34           30.050734    27.78993    0.0294118 
  38           30.062995    27.787516   0.0263158 
  29           30.075502    27.785096   0.0344828 
  24           30.088252    27.782669   0.0416667 
  24           30.101253    27.780236   0.0416667 
  29           30.114505    27.777797   0.0344828 
  39           30.141508    27.775351   0.025641  
  36           30.155297    27.772899   0.0277778 
  35           30.16935     27.770441   0.0285714 
  26           30.183678    27.767977   0.0384615 
  26           30.198276    27.765506   0.0384615 
  20           30.213157    27.763029   0.05      
  24           30.228318    27.760546   0.0416667 
  23           30.24377     27.758056   0.0434783 
  25           30.259513    27.75556    0.04      
  28           30.275551    27.753058   0.0357143 
  37           30.291901    27.75055    0.027027  
  22           30.31506     27.748035   0.0454545 
  37           30.332042    27.745514   0.027027  
  31           30.349335    27.742986   0.0322581 
  27           30.36696     27.740453   0.037037  
  24           30.384912    27.737913   0.0416667 
  25           30.403205    27.735366   0.04      
  30           30.421838    27.732814   0.0333333 
  20           30.440819    27.730255   0.05      
  26           30.460164    27.72769    0.0384615 
  26           30.479864    27.725118   0.0384615 
  27           30.49994     27.72254    0.037037  
  28           30.52039     27.719956   0.0357143 
  22           30.541227    27.717366   0.0454545 
  25           30.562452    27.714769   0.04      
  27           30.584081    27.712166   0.037037  
  38           30.606112    27.709556   0.0263158 
  37           30.628556    27.70694    0.027027  
  36           30.65143     27.704318   0.0277778 
  24           30.674731    27.70169    0.0416667 
  35           30.698478    27.699055   0.0285714 
  23           30.72267     27.696414   0.0434783 
  36           30.747326    27.693767   0.0277778 
  30           30.772444    27.691113   0.0333333 
  29           30.798037    27.688453   0.0344828 
  29           30.824129    27.685786   0.0344828 
  39           30.850709    27.683114   0.025641  
  30           30.877805    27.680435   0.0333333 
  32           30.905416    27.677749   0.03125   
  29           30.933562    27.675058   0.0344828 
  27           30.962245    27.672359   0.037037  
  32           30.991487    27.669655   0.03125   
  39           31.02129     27.666944   0.025641  
  30           31.051668    27.664227   0.0333333 
  32           31.08265     27.661504   0.03125   
  26           31.114223    27.658774   0.0384615 
  31           31.146424    27.656038   0.0322581 
  27           31.179252    27.653296   0.037037  
  42           31.212732    27.650547   0.0238095 
  26           31.246867    27.647792   0.0384615 
  33           31.281685    27.64503    0.030303  
  22           31.317188    27.642263   0.0454545 
  25           31.353397    27.639488   0.04      
  21           31.390341    27.636708   0.047619  
  41           31.42802     27.633921   0.0243902 
  26           31.466467    27.631128   0.0384615 
  27           31.505686    27.628329   0.037037  
  19           31.545708    27.625523   0.0526316 
  22           31.58654     27.62271    0.0454545 
  35           31.628204    27.619892   0.0285714 
  35           31.670742    27.617067   0.0285714 
  33           31.714141    27.614236   0.030303  
  23           31.758454    27.611398   0.0434783 
  26           31.803682    27.608554   0.0384615 
  23           31.849865    27.605704   0.0434783 
  33           31.89701     27.602847   0.030303  
  36           31.94516     27.599984   0.0277778 
  32           31.994322    27.597115   0.03125   
  34           32.044528    27.594239   0.0294118 
  29           32.095829    27.591357   0.0344828 
  28           32.148214    27.588469   0.0357143 
  34           32.201748    27.585574   0.0294118 
  31           32.256436    27.582673   0.0322581 
  30           32.312329    27.579766   0.0333333 
  30           32.369441    27.576852   0.0333333 
  28           32.427824    27.573932   0.0357143 
  32           32.487493    27.571005   0.03125   
  32           32.548486    27.568072   0.03125   
  28           32.610868    27.565133   0.0357143 
  36           32.674646    27.562187   0.0277778 
  29           32.739884    27.559236   0.0344828 
  38           32.8066      27.556277   0.0263158 
  28           32.874861    27.553313   0.0357143 
  31           32.944686    27.550342   0.0322581 
  28           33.016126    27.547364   0.0357143 
  32           33.089266    27.544381   0.03125   
  44           33.164096    27.541391   0.0227273 
  39           33.24072     27.538394   0.025641  
  33           33.319157    27.535391   0.030303  
  41           33.399488    27.532382   0.0243902 
  32           33.481742    27.529367   0.03125   
  39           33.566011    27.526345   0.025641  
  36           33.652324    27.523317   0.0277778 
  39           33.740751    27.520282   0.025641  
  45           33.831406    27.517241   0.0222222 
  34           33.924287    27.514194   0.0294118 
  24           34.019528    27.511141   0.0416667 
  32           34.117162    27.508081   0.03125   
  44           34.217302    27.505014   0.0227273 
  34           34.319995    27.501942   0.0294118 
  35           34.425362    27.498863   0.0285714 
  41           34.533454    27.495777   0.0243902 
  35           34.64437     27.492686   0.0285714 
  30           34.758251    27.489588   0.0333333 
  33           34.875147    27.486483   0.030303  
  30           34.995203    27.483373   0.0333333 
  30           35.118485    27.480255   0.0333333 
  42           35.245153    27.477132   0.0238095 
  22           35.375281    27.474002   0.0454545 
  29           35.508999    27.470866   0.0344828 
  29           35.646511    27.467724   0.0344828 
  35           35.787841    27.464575   0.0285714 
  46           35.933229    27.46142    0.0217391 
  37           36.082757    27.458258   0.027027  
  37           36.236634    27.45509    0.027027  
  33           36.39497     27.451916   0.030303  
  38           36.557993    27.448735   0.0263158 
  39           36.725825    27.445548   0.025641  
  35           36.898662    27.442355   0.0285714 
  45           37.07679     27.439155   0.0222222 
  39           37.260282    27.43595    0.025641  
  55           37.449475    27.432737   0.0181818 
  42           37.644513    27.429519   0.0238095 
  43           37.845704    27.426294   0.0232558 
  38           38.053234    27.423062   0.0263158 
  41           38.267439    27.419825   0.0243902 
  30           38.488526    27.416581   0.0333333 
  51           38.716802    27.41333    0.0196078 
  36           38.952694    27.410074   0.0277778 
  37           39.196347    27.406811   0.027027  
  35           39.448271    27.403541   0.0285714 
  50           39.708715    27.400266   0.02      
  44           39.978159    27.396984   0.0227273 
  46           40.256915    27.393695   0.0217391 
  54           40.545512    27.390401   0.0185185 
  50           40.844306    27.3871     0.02      
  47           41.153798    27.383792   0.0212766 
  43           41.47462     27.380479   0.0232558 
  45           41.80717     27.377159   0.0222222 
  46           42.152146    27.373832   0.0217391 
  44           42.510029    27.3705     0.0227273 
  33           42.881605    27.367161   0.030303  
  47           43.267425    27.363815   0.0212766 
  39           43.668251    27.360464   0.025641  
  47           44.085067    27.357106   0.0212766 
  58           44.518384    27.353741   0.0172414 
  64           44.969381    27.350371   0.015625  
  52           45.438796    27.346994   0.0192308 
  49           45.927817    27.343611   0.0204082 
  49           46.437346    27.340221   0.0204082 
  63           46.968737    27.336825   0.015873  
  66           47.523025    27.333423   0.0151515 
  54           48.101587    27.330015   0.0185185 
  55           48.706139    27.3266     0.0181818 
  56           49.337752    27.323179   0.0178571 
  65           49.998496    27.319751   0.0153846 
  58           50.689834    27.316318   0.0172414 
  63           51.413945    27.312877   0.015873  
  45           52.172617    27.309431   0.0222222 
  58           52.968368    27.305978   0.0172414 
  74           53.803296    27.30252    0.0135135 
  64           54.680075    27.299054   0.015625  
  65           55.601885    27.295583   0.0153846 
  51           56.571338    27.292105   0.0196078 
  61           57.592152    27.288621   0.0163934 
  72           58.667545    27.28513    0.0138889 
  73           59.801894    27.281633   0.0136986 
  77           60.999041    27.27813    0.012987  
  74           62.263792    27.274621   0.0135135 
  62           63.601916    27.271105   0.016129  
  70           65.018031    27.267583   0.0142857 
  65           66.519262    27.264055   0.0153846 
  79           68.111667    27.260521   0.0126582 
  101          69.803395    27.25698    0.009901  
  88           71.601991    27.253433   0.0113636 
  85           73.517336    27.24988    0.0117647 
  103          75.558723    27.24632    0.0097087 
  94           77.737546    27.242754   0.0106383 
  130          80.067345    27.239182   0.0076923 
  90           82.560219    27.235603   0.0111111 
  81           85.233313    27.232019   0.0123457 
  87           88.102621    27.228428   0.0114943 
  100          91.188838    27.22483    0.01      
  131          94.512488    27.221227   0.0076336 
  93           98.099745    27.217617   0.0107527 
  116          101.976929   27.214001   0.0086207 
  115          106.176184   27.210379   0.0086957 
  115          110.73534    27.20675    0.0086957 
  114          115.693244   27.203115   0.0087719 
  140          121.099453   27.199474   0.0071429 
  150          127.005828   27.195827   0.0066667 
  135          133.477779   27.192173   0.0074074 
  159          140.584597   27.188513   0.0062893 
  149          148.407906   27.184847   0.0067114 
  184          157.054822   27.181175   0.0054348 
  170          166.628283   27.177496   0.0058824 
  172          177.265616   27.173811   0.005814  
  187          189.112303   27.17012    0.0053476 
  228          202.349455   27.166423   0.004386  
  242          217.170928   27.162719   0.0041322 
  240          233.819268   27.159009   0.0041667 
  236          252.549385   27.155293   0.0042373 
  258          273.663929   27.151571   0.003876  
  250          297.50926    27.147842   0.004     
  294          324.436651   27.144108   0.0034014 
  350          354.860968   27.140367   0.0028571 
  328          389.171529   27.136619   0.0030488 
  359          427.776182   27.132866   0.0027855 
  414          470.977138   27.129106   0.0024155 
  439          518.977072   27.12534    0.0022779 
  541          571.672553   27.121568   0.0018484 
  540          628.584905   27.11779    0.0018519 
  626          688.659379   27.114005   0.0015974 
  710          750.02952    27.110215   0.0014085 
  824          810.057091   27.106418   0.0012136 
  948          865.34827    27.102615   0.0010549 
  999          912.271543   27.098805   0.001001  
  1080         947.591999   27.09499    0.0009259 
  1123         969.282005   27.091168   0.0008905 
  1117         977.023782   27.08734    0.0008953 
  1108         972.13688    27.083506   0.0009025 
  989          956.977666   27.079666   0.0010111 
  943          934.12625    27.075819   0.0010604 
  936          905.513296   27.071966   0.0010684 
  881          872.292551   27.068108   0.0011351 
  833          834.777066   27.064242   0.0012005 
  798          793.08546    27.060371   0.0012531 
  726          747.481072   27.056494   0.0013774 
  669          698.740298   27.05261    0.0014948 
  662          648.192606   27.04872    0.0015106 
  567          597.356001   27.044824   0.0017637 
  463          547.735718   27.040922   0.0021598 
  456          500.533005   27.037014   0.002193  
  397          456.562466   27.0331     0.0025189 
  367          416.2629     27.029179   0.0027248 
  356          379.762998   27.025252   0.002809  
  290          346.987857   27.021319   0.0034483 
  288          317.708134   27.01738    0.0034722 
  258          291.640736   27.013435   0.003876  
  260          268.473802   27.009484   0.0038462 
  239          247.890399   27.005526   0.0041841 
  218          229.594149   27.001563   0.0045872 
  176          213.309135   26.997593   0.0056818 
  194          198.792413   26.993617   0.0051546 
  195          185.81672    26.989635   0.0051282 
  157          174.199537   26.985647   0.0063694 
  164          163.765708   26.981653   0.0060976 
  176          154.370928   26.977652   0.0056818 
  139          145.888797   26.973646   0.0071942 
  150          138.209108   26.969633   0.0066667 
  125          131.237046   26.965614   0.008     
  151          124.89023    26.961589   0.0066225 
  130          119.098636   26.957558   0.0076923 
  112          113.79732    26.953521   0.0089286 
  125          108.936782   26.949478   0.008     
  106          104.467454   26.945429   0.009434  
  124          100.349667   26.941373   0.0080645 
  105          96.547752    26.937312   0.0095238 
  102          93.030574    26.933244   0.0098039 
  103          89.770535    26.92917    0.0097087 
  89           86.743484    26.92509    0.011236  
  110          83.92836     26.921005   0.0090909 
  85           81.305019    26.916913   0.0117647 
  89           78.85713     26.912815   0.011236  
  89           76.569382    26.908711   0.011236  
  79           74.42835     26.9046     0.0126582 
  84           72.421714    26.900484   0.0119048 
  91           70.538663    26.896362   0.010989  
  83           68.769554    26.892233   0.0120482 
  66           67.104529    26.888099   0.0151515 
  79           65.536799    26.883958   0.0126582 
  77           64.058099    26.879812   0.012987  
  83           62.662203    26.875659   0.0120482 
  75           61.342944    26.871501   0.0133333 
  89           60.094964    26.867336   0.011236  
  67           58.913097    26.863165   0.0149254 
  65           57.792897    26.858988   0.0153846 
  72           56.730263    26.854806   0.0138889 
  60           55.720791    26.850617   0.0166667 
  68           54.761711    26.846422   0.0147059 
  54           53.849189    26.842221   0.0185185 
  56           52.980498    26.838014   0.0178571 
  59           52.152782    26.833801   0.0169492 
  69           51.363597    26.829582   0.0144928 
  68           50.610491    26.825357   0.0147059 
  74           49.891391    26.821126   0.0135135 
  73           49.20433     26.816889   0.0136986 
  57           48.547191    26.812646   0.0175439 
  62           47.918433    26.808397   0.016129  
  61           47.316363    26.804142   0.0163934 
  46           46.739562    26.799881   0.0217391 
  57           46.186557    26.795614   0.0175439 
  53           45.656125    26.791341   0.0188679 
  48           45.147088    26.787062   0.0208333 
  51           44.658048    26.782777   0.0196078 
  53           44.188321    26.778487   0.0188679 
  51           43.736626    26.77419    0.0196078 
  53           43.302172    26.769887   0.0188679 
  43           42.88403     26.765578   0.0232558 
  38           42.481444    26.761263   0.0263158 
  54           42.09359     26.756943   0.0185185 
  45           41.719807    26.752616   0.0222222 
  42           41.359445    26.748283   0.0238095 
  49           41.01168     26.743945   0.0204082 
  58           40.676176    26.7396     0.0172414 
  47           40.352167    26.73525    0.0212766 
  44           40.039221    26.730894   0.0227273 
  43           39.736787    26.726531   0.0232558 
  27           39.444442    26.722163   0.037037  
  47           39.16169     26.717789   0.0212766 
  50           38.888156    26.713409   0.02      
  43           38.623453    26.709023   0.0232558 
  35           38.367108    26.704631   0.0285714 
  42           38.118841    26.700233   0.0238095 
  37           37.878273    26.695829   0.027027  
  39           37.645124    26.69142    0.025641  
  42           37.419048    26.687004   0.0238095 
  37           37.199793    26.682583   0.027027  
  45           36.987098    26.678156   0.0222222 
  33           36.78059     26.673722   0.030303  
  49           36.580178    26.669283   0.0204082 
  29           36.3855      26.664838   0.0344828 
  31           36.196399    26.660387   0.0322581 
  36           36.012625    26.655931   0.0277778 
  31           35.834007    26.651468   0.0322581 
  32           35.66032     26.647      0.03125   
  50           35.491407    26.642525   0.02      
  29           35.327103    26.638045   0.0344828 
  41           35.167177    26.633559   0.0243902 
  35           35.011519    26.629067   0.0285714 
  31           34.859951    26.62457    0.0322581 
  37           34.71235     26.620066   0.027027  
  27           34.568552    26.615557   0.037037  
  51           34.428447    26.611042   0.0196078 
  38           34.291914    26.606521   0.0263158 
  33           34.158761    26.601994   0.030303  
  20           34.02897     26.597461   0.05      
  30           33.902347    26.592923   0.0333333 
  29           33.77883     26.588378   0.0344828 
  43           33.65829     26.583828   0.0232558 
  29           33.540652    26.579272   0.0344828 
  37           33.425798    26.574711   0.027027  
  36           33.31366     26.570143   0.0277778 
  36           33.204152    26.56557    0.0277778 
  35           33.097138    26.560991   0.0285714 
  33           32.992616    26.556406   0.030303  
  25           32.890444    26.551815   0.04      
  33           32.790583    26.547219   0.030303  
  19           32.692941    26.542617   0.0526316 
  23           32.59747     26.538009   0.0434783 
  25           32.504084    26.533395   0.04      
  31           32.412738    26.528776   0.0322581 
  34           32.323373    26.52415    0.0294118 
  27           32.235899    26.51952    0.037037  
  30           32.150287    26.514883   0.0333333 
  32           32.066467    26.51024    0.03125   
  21           31.9844      26.505592   0.047619  
  34           31.904024    26.500938   0.0294118 
  42           31.825301    26.496279   0.0238095 
  37           31.748189    26.491613   0.027027  
  38           31.672604    26.486942   0.0263158 
  32           31.598557    26.482265   0.03125   
  24           31.525962    26.477583   0.0416667 
  38           31.454801    26.472895   0.0263158 
  27           31.385021    26.468201   0.037037  
  32           31.316598    26.463501   0.03125   
  32           31.249482    26.458796   0.03125   
  35           31.183651    26.454085   0.0285714 
  31           31.119071    26.449368   0.0322581 
  34           31.055678    26.444646   0.0294118 
  25           30.993486    26.439918   0.04      
  30           30.932427    26.435184   0.0333333 
  32           30.872491    26.430445   0.03125   
  26           30.813637    26.4257     0.0384615 
  28           30.755848    26.420949   0.0357143 
  32           30.699088    26.416193   0.03125   
  34           30.643338    26.411431   0.0294118 
  22           30.588577    26.406664   0.0454545 
  21           30.534759    26.40189    0.047619  
  31           30.481879    26.397112   0.0322581 
  27           30.429903    26.392327   0.037037  
  30           30.378819    26.387537   0.0333333 
  42           30.328595    26.382741   0.0238095 
  25           30.279219    26.37794    0.04      
  30           30.230673    26.373133   0.0333333 
  29           30.182913    26.36832    0.0344828 
  20           30.135954    26.363502   0.05      
  33           30.089751    26.358679   0.030303  
  30           30.044299    26.353849   0.0333333 
  27           29.999573    26.349014   0.037037  
  37           29.955564    26.344174   0.027027  
  33           29.912248    26.339328   0.030303  
  26           29.869615    26.334476   0.0384615 
  36           29.827653    26.329619   0.0277778 
  31           29.786325    26.324756   0.0322581 
  31           29.745647    26.319888   0.0322581 
  26           29.70558     26.315014   0.0384615 
  27           29.666123    26.310135   0.037037  
  34           29.627256    26.30525    0.0294118 
  21           29.588972    26.300359   0.047619  
  28           29.551252    26.295463   0.0357143 
  33           29.51409     26.290562   0.030303  
  47           29.477475    26.285655   0.0212766 
  34           29.441382    26.280742   0.0294118 
  35           29.405813    26.275824   0.0285714 
  35           29.370749    26.270901   0.0285714 
  24           29.336185    26.265972   0.0416667 
  27           29.302106    26.261037   0.037037  
  15           29.268506    26.256097   0.0666667 
  22           29.235377    26.251151   0.0454545 
  33           29.202694    26.2462     0.030303  
  26           29.170469    26.241244   0.0384615 
  26           29.138676    26.236282   0.0384615 
  25           29.107315    26.231315   0.04      
  24           29.076372    26.226342   0.0416667 
  29           29.045844    26.221363   0.0344828 
  30           29.015718    26.21638    0.0333333 
  22           28.98599     26.21139    0.0454545 
  25           28.956647    26.206396   0.04      
  32           28.927687    26.201395   0.03125   
  26           28.899103    26.19639    0.0384615 
  24           28.870879    26.191379   0.0416667 
  22           28.843016    26.186363   0.0454545 
  21           28.815501    26.181341   0.047619  
  33           28.788334    26.176314   0.030303  
  30           28.761503    26.171281   0.0333333 
  30           28.735005    26.166243   0.0333333 
  30           28.708837    26.1612     0.0333333 
  27           28.682982    26.156151   0.037037  
  27           28.657443    26.151097   0.037037  
  30           28.632208    26.146037   0.0333333 
  26           28.607278    26.140972   0.0384615 
  21           28.582642    26.135902   0.047619  
  26           28.558299    26.130826   0.0384615 
  29           28.534245    26.125745   0.0344828 
  20           28.50507     26.120659   0.05      
  25           28.481581    26.115567   0.04      
  17           28.458354    26.11047    0.0588235 
  23           28.435401    26.105368   0.0434783 
  20           28.412704    26.10026    0.05      
  29           28.390265    26.095147   0.0344828 
  29           28.365472    26.090029   0.0344828 
  30           28.343537    26.084905   0.0333333 
  25           28.321843    26.079777   0.04      
  28           28.30039     26.074642   0.0357143 
  24           28.279175    26.069503   0.0416667 
  27           28.258186    26.064358   0.037037  
  22           28.237426    26.059208   0.0454545 
  33           28.216888    26.054052   0.030303  
  22           28.196571    26.048892   0.0454545 
  23           28.176468    26.043726   0.0434783 
  32           28.15658     26.038555   0.03125   
  37           28.136902    26.033378   0.027027  
  25           28.117425    26.028197   0.04      
  26           28.098153    26.02301    0.0384615 
  39           28.079078    26.017818   0.025641  
  24           28.0602      26.01262    0.0416667 
  22           28.041514    26.007418   0.0454545 
  26           28.023018    26.00221    0.0384615 
  25           28.004711    25.996997   0.04      
  36           27.986582    25.991778   0.0277778 
  20           27.96864     25.986555   0.05      
  22           27.95087     25.981326   0.0454545 
  22           27.933281    25.976092   0.0454545 
  27           27.915861    25.970853   0.037037  
  18           27.898613    25.965609   0.0555556 
  20           27.881531    25.96036    0.05      
  23           27.864616    25.955105   0.0434783 
  18           27.847861    25.949845   0.0555556 
  12           27.831269    25.94458    0.0833333 
  32           27.814836    25.93931    0.03125   
  21           27.798556    25.934035   0.047619  
  30           27.78243     25.928755   0.0333333 
  21           27.766455    25.923469   0.047619  
  22           27.750629    25.918179   0.0454545 
  29           27.73495     25.912883   0.0344828 
  35           27.719417    25.907582   0.0285714 
  27           27.704029    25.902276   0.037037  
  27           27.688778    25.896965   0.037037  
  31           27.673669    25.891649   0.0322581 
  35           27.658694    25.886328   0.0285714 
  21           27.643857    25.881001   0.047619  
  28           27.629153    25.87567    0.0357143 
  23           27.614581    25.870333   0.0434783 
  23           27.600141    25.864992   0.0434783 
  27           27.585826    25.859645   0.037037  
  28           27.571641    25.854293   0.0357143 
  21           27.557578    25.848937   0.047619  
  24           27.544676    25.843575   0.0416667 
  32           27.530862    25.838208   0.03125   
  25           27.517168    25.832836   0.04      
  24           27.503594    25.827459   0.0416667 
  33           27.490138    25.822077   0.030303  
  30           27.476797    25.81669    0.0333333 
  30           27.463573    25.811298   0.0333333 
  33           27.450463    25.805902   0.030303  
  25           27.437464    25.8005     0.04      
  29           27.424576    25.795093   0.0344828 
  20           27.411798    25.789681   0.05      
  37           27.399128    25.784264   0.027027  
  26           27.386566    25.778842   0.0384615 
  33           27.374609    25.773415   0.030303  
  28           27.362261    25.767983   0.0357143 
  27           27.350015    25.762546   0.037037  
  20           27.337872    25.757105   0.05      
  29           27.32583     25.751658   0.0344828 
  27           27.31389     25.746206   0.037037  
  35           27.302049    25.74075    0.0285714 
  27           27.290307    25.735288   0.037037  
  26           27.278665    25.729822   0.0384615 
  26           27.267116    25.724351   0.0384615 
  26           27.255667    25.718875   0.0384615 
  33           27.244309    25.713394   0.030303  
  21           27.233049    25.707908   0.047619  
  37           27.22188     25.702417   0.027027  
  22           27.210805    25.696921   0.0454545 
  32           27.199821    25.69142    0.03125   
  24           27.188928    25.685915   0.0416667 
  30           27.178125    25.680405   0.0333333 
  27           27.167412    25.674889   0.037037  
  35           27.156789    25.669369   0.0285714 
  34           27.146252    25.663844   0.0294118 
  24           27.135803    25.658315   0.0416667 
  30           27.125441    25.65278    0.0333333 
  19           27.115165    25.647241   0.0526316 
  22           27.104974    25.641697   0.0454545 
  28           27.094869    25.636148   0.0357143 
  34           27.084849    25.630594   0.0294118 
  27           27.074911    25.625035   0.037037  
  28           27.065057    25.619472   0.0357143 
  25           27.055285    25.613904   0.04      
  19           27.045595    25.608331   0.0526316 
  35           27.035988    25.602753   0.0285714 
  30           27.026461    25.59717    0.0333333 
  32           27.017017    25.591583   0.03125   
  28           27.007651    25.585991   0.0357143 
  22           26.998367    25.580395   0.0454545 
  26           26.989159    25.574793   0.0384615 
  28           26.980034    25.569187   0.0357143 
  17           26.970986    25.563576   0.0588235 
  22           26.962017    25.55796    0.0454545 
  30           26.953126    25.55234    0.0333333 
  27           26.944312    25.546715   0.037037  
  21           26.935577    25.541085   0.047619  
  19           26.926918    25.535451   0.0526316 
  25           26.918338    25.529811   0.04      
  24           26.909833    25.524168   0.0416667 
  31           26.901405    25.518519   0.0322581 
  22           26.893053    25.512866   0.0454545 
  26           26.884778    25.507208   0.0384615 
  26           26.876579    25.501546   0.0384615 
  21           26.868455    25.495879   0.047619  
  20           26.860408    25.490207   0.05      
  28           26.852435    25.48453    0.0357143 
  31           26.844539    25.478849   0.0322581 
  23           26.836717    25.473164   0.0434783 
  17           26.828971    25.467474   0.0588235 
  28           26.8213      25.461779   0.0357143 
  32           26.813704    25.456079   0.03125   
  27           26.806185    25.450375   0.037037  
  28           26.798739    25.444667   0.0357143 
  25           26.791371    25.438953   0.04      
  24           26.784074    25.433236   0.0416667 
  29           26.776856    25.427513   0.0344828 
  27           26.769712    25.421786   0.037037  
  22           26.762643    25.416055   0.0454545 
  27           26.755651    25.410319   0.037037  
  27           26.748733    25.404578   0.037037  
  25           26.741893    25.398833   0.04      
  24           26.735127    25.393084   0.0416667 
  26           26.72844     25.38733    0.0384615 
  25           26.721826    25.381571   0.04      
  25           26.71529     25.375808   0.04      
  27           26.708831    25.37004    0.037037  
  26           26.702449    25.364268   0.0384615 
  30           26.696144    25.358492   0.0333333 
  21           26.689917    25.352711   0.047619  
  19           26.683769    25.346925   0.0526316 
  26           26.677697    25.341135   0.0384615 
  32           26.671706    25.335341   0.03125   
  22           26.665792    25.329542   0.0454545 
  24           26.659958    25.323739   0.0416667 
  26           26.654204    25.317931   0.0384615 
  24           26.64853     25.312119   0.0416667 
  18           26.642939    25.306302   0.0555556 
  30           26.637426    25.300481   0.0333333 
  23           26.631997    25.294656   0.0434783 
  28           26.626648    25.288826   0.0357143 
  31           26.621383    25.282992   0.0322581 
  21           26.616202    25.277153   0.047619  
  20           26.611103    25.27131    0.05      
  26           26.606091    25.265463   0.0384615 
  26           26.601162    25.259611   0.0384615 
  31           26.596321    25.253755   0.0322581 
  20           26.591564    25.247895   0.05      
  35           26.586898    25.24203    0.0285714 
  28           26.582316    25.236161   0.0357143 
  29           26.577824    25.230288   0.0344828 
  28           26.573423    25.22441    0.0357143 
  28           26.569111    25.218528   0.0357143 
  22           26.564891    25.212642   0.0454545 
  26           26.560762    25.206751   0.0384615 
  26           26.556729    25.200856   0.0384615 
  21           26.552787    25.194957   0.047619  
  27           26.548942    25.189053   0.037037  
  22           26.545191    25.183146   0.0454545 
  23           26.541537    25.177234   0.0434783 
  34           26.537984    25.171317   0.0294118 
  24           26.534527    25.165397   0.0416667 
  29           26.531174    25.159472   0.0344828 
  36           26.527919    25.153543   0.0277778 
  27           26.52477     25.14761    0.037037  
  27           26.521722    25.141672   0.037037  
  31           26.51878     25.135731   0.0322581 
  25           26.515946    25.129785   0.04      
  26           26.513218    25.123835   0.0384615 
  24           26.510602    25.117881   0.0416667 
  38           26.508095    25.111922   0.0263158 
  31           26.505702    25.10596    0.0322581 
  23           26.503421    25.099993   0.0434783 
  25           26.501259    25.094022   0.04      
  19           26.49921     25.088047   0.0526316 
  20           26.49728     25.082068   0.05      
  37           26.495473    25.076085   0.027027  
  30           26.493787    25.070097   0.0333333 
  23           26.492227    25.064105   0.0434783 
  19           26.49079     25.05811    0.0526316 
  31           26.489485    25.05211    0.0322581 
  37           26.488306    25.046106   0.027027  
  35           26.487262    25.040098   0.0285714 
  27           26.486349    25.034086   0.037037  
  22           26.485573    25.02807    0.0454545 
  21           26.484939    25.02205    0.047619  
  21           26.484442    25.016025   0.047619  
  17           26.484092    25.009997   0.0588235 
  33           26.483883    25.003964   0.030303  
  28           26.483827    24.997928   0.0357143 
  32           26.485613    24.991888   0.03125   
  27           26.48586     24.985843   0.037037  
  30           26.486266    24.979795   0.0333333 
  32           26.486828    24.973742   0.03125   
  27           26.487554    24.967685   0.037037  
  29           26.488443    24.961625   0.0344828 
  34           26.489502    24.95556    0.0294118 
  21           26.490729    24.949492   0.047619  
  25           26.492135    24.943419   0.04      
  21           26.493713    24.937343   0.047619  
  30           26.495473    24.931263   0.0333333 
  24           26.497422    24.925178   0.0416667 
  28           26.499554    24.91909    0.0357143 
  32           26.502701    24.912998   0.03125   
  31           26.505223    24.906902   0.0322581 
  29           26.507949    24.900802   0.0344828 
  15           26.510874    24.894698   0.0666667 
  33           26.514011    24.88859    0.030303  
  16           26.517357    24.882478   0.0625    
  31           26.52092     24.876362   0.0322581 
  29           26.524708    24.870243   0.0344828 
  34           26.528719    24.864119   0.0294118 
  16           26.532966    24.857992   0.0625    
  33           26.537444    24.851861   0.030303  
  25           26.542168    24.845726   0.04      
  21           26.547135    24.839587   0.047619  
  26           26.552354    24.833444   0.0384615 
  30           26.557836    24.827298   0.0333333 
  31           26.563577    24.821148   0.0322581 
  27           26.569593    24.814993   0.037037  
  28           26.575881    24.808835   0.0357143 
  32           26.582457    24.802674   0.03125   
  29           26.589317    24.796508   0.0344828 
  16           26.596479    24.790339   0.0625    
  35           26.603939    24.784166   0.0285714 
  29           26.61171     24.777989   0.0344828 
  32           26.619806    24.771808   0.03125   
  28           26.628222    24.765624   0.0357143 
  28           26.636979    24.759436   0.0357143 
  31           26.649203    24.753244   0.0322581 
  22           26.658659    24.747049   0.0454545 
  25           26.668468    24.740849   0.04      
  28           26.678654    24.734646   0.0357143 
  23           26.689213    24.72844    0.0434783 
  30           26.700161    24.722229   0.0333333 
  30           26.711515    24.716015   0.0333333 
  31           26.723273    24.709798   0.0322581 
  27           26.73546     24.703576   0.037037  
  23           26.748071    24.697351   0.0434783 
  35           26.761135    24.691122   0.0285714 
  28           26.774647    24.68489    0.0357143 
  26           26.788629    24.678654   0.0384615 
  26           26.80461     24.672414   0.0384615 
  25           26.819572    24.666171   0.04      
  28           26.835052    24.659924   0.0357143 
  23           26.851047    24.653674   0.0434783 
  40           26.867591    24.64742    0.025     
  30           26.884682    24.641162   0.0333333 
  39           26.902354    24.634901   0.025641  
  28           26.920604    24.628636   0.0357143 
  33           26.939461    24.622368   0.030303  
  27           26.958951    24.616096   0.037037  
  25           26.979075    24.60982    0.04      
  37           26.999872    24.603541   0.027027  
  26           27.021342    24.597259   0.0384615 
  34           27.043528    24.590973   0.0294118 
  36           27.066429    24.584683   0.0277778 
  22           27.090092    24.57839    0.0454545 
  24           27.114516    24.572093   0.0416667 
  32           27.139738    24.565793   0.03125   
  36           27.165798    24.559489   0.0277778 
  29           27.192696    24.553182   0.0344828 
  28           27.220488    24.546872   0.0357143 
  38           27.249175    24.540558   0.0263158 
  35           27.278815    24.53424    0.0285714 
  38           27.309413    24.527919   0.0263158 
  25           27.341016    24.521595   0.04      
  40           27.373673    24.515267   0.025     
  24           27.40739     24.508936   0.0416667 
  34           27.442237    24.502601   0.0294118 
  24           27.478222    24.496263   0.0416667 
  18           27.515418    24.489922   0.0555556 
  39           27.553834    24.483577   0.025641  
  26           27.593552    24.477229   0.0384615 
  33           27.634582    24.470877   0.030303  
  34           27.676993    24.464522   0.0294118 
  29           27.720854    24.458164   0.0344828 
  41           27.766182    24.451803   0.0243902 
  37           27.813074    24.445438   0.027027  
  35           27.861549    24.439069   0.0285714 
  34           27.911712    24.432698   0.0294118 
  31           27.970569    24.426323   0.0322581 
  29           28.024276    24.419944   0.0344828 
  34           28.079832    24.413563   0.0294118 
  33           28.137338    24.407178   0.030303  
  31           28.196899    24.40079    0.0322581 
  32           28.25855     24.394399   0.03125   
  41           28.322432    24.388004   0.0243902 
  35           28.388583    24.381606   0.0285714 
  29           28.45716     24.375205   0.0344828 
  29           28.528208    24.3688     0.0344828 
  30           28.601865    24.362393   0.0333333 
  26           28.67828     24.355982   0.0384615 
  41           28.757512    24.349568   0.0243902 
  32           28.843125    24.343151   0.03125   
  33           28.928453    24.33673    0.030303  
  46           29.017076    24.330306   0.0217391 
  29           29.109076    24.32388    0.0344828 
  41           29.204689    24.31745    0.0243902 
  33           29.30401     24.311016   0.030303  
  43           29.40726     24.30458    0.0232558 
  40           29.514677    24.29814    0.025     
  39           29.626379    24.291698   0.025641  
  32           29.742676    24.285252   0.03125   
  34           29.863707    24.278803   0.0294118 
  32           29.989818    24.272351   0.03125   
  45           30.121171    24.265896   0.0222222 
  34           30.258154    24.259438   0.0294118 
  36           30.400958    24.252977   0.0277778 
  46           30.549958    24.246512   0.0217391 
  41           30.705559    24.240045   0.0243902 
  29           30.868006    24.233574   0.0344828 
  45           31.037821    24.227101   0.0222222 
  35           31.215291    24.220624   0.0285714 
  46           31.40101     24.214144   0.0217391 
  31           31.595315    24.207662   0.0322581 
  41           31.798803    24.201176   0.0243902 
  39           32.01212     24.194687   0.025641  
  46           32.235703    24.188195   0.0217391 
  44           32.470383    24.181701   0.0227273 
  43           32.716681    24.175203   0.0232558 
  41           32.975549    24.168702   0.0243902 
  45           33.247614    24.162199   0.0222222 
  29           33.53398     24.155692   0.0344828 
  36           33.83539     24.149182   0.0277778 
  49           34.153009    24.14267    0.0204082 
  41           34.488115    24.136154   0.0243902 
  45           34.841691    24.129636   0.0222222 
  35           35.215376    24.123115   0.0285714 
  56           35.610361    24.11659    0.0178571 
  34           36.02858     24.110063   0.0294118 
  40           36.471486    24.103533   0.025     
  46           36.941372    24.097      0.0217391 
  41           37.440023    24.090465   0.0243902 
  51           37.969972    24.083926   0.0196078 
  48           38.534046    24.077384   0.0208333 
  32           39.134683    24.07084    0.03125   
  57           39.775533    24.064293   0.0175439 
  40           40.459625    24.057743   0.025     
  44           41.19141     24.05119    0.0227273 
  43           41.974693    24.044634   0.0232558 
  63           42.814611    24.038076   0.015873  
  49           43.716979    24.031514   0.0204082 
  52           44.687219    24.02495    0.0192308 
  58           45.732959    24.018383   0.0172414 
  62           46.861157    24.011814   0.016129  
  61           48.081453    24.005241   0.0163934 
  44           49.402878    23.998666   0.0227273 
  65           50.837758    23.992088   0.0153846 
  51           52.397917    23.985508   0.0196078 
  52           54.098642    23.978924   0.0192308 
  50           55.957594    23.972338   0.02      
  61           57.992775    23.965749   0.0163934 
  63           60.228099    23.959158   0.015873  
  66           62.687563    23.952564   0.0151515 
  73           65.402659    23.945967   0.0136986 
  59           68.40944     23.939367   0.0169492 
  82           71.741035    23.932765   0.0121951 
  70           75.444517    23.92616    0.0142857 
  82           79.571864    23.919552   0.0121951 
  81           84.183688    23.912942   0.0123457 
  99           89.342873    23.906329   0.010101  
  73           95.127956    23.899714   0.0136986 
  99           101.617463   23.893096   0.010101  
  90           108.907029   23.886475   0.0111111 
  110          117.087708   23.879852   0.0090909 
  99           126.261226   23.873226   0.010101  
  108          136.526936   23.866597   0.0092593 
  124          147.957729   23.859966   0.0080645 
  152          160.612027   23.853333   0.0065789 
  145          174.474787   23.846697   0.0068966 
  173          189.465312   23.840058   0.0057803 
  199          205.347798   23.833417   0.0050251 
  186          221.748507   23.826773   0.0053763 
  235          238.073208   23.820127   0.0042553 
  265          253.5602     23.813478   0.0037736 
  271          267.325444   23.806827   0.00369   
  306          278.481114   23.800173   0.003268  
  370          286.348606   23.793516   0.0027027 
  332          290.591633   23.786858   0.003012  
  289          291.318894   23.780196   0.0034602 
  320          289.020016   23.773533   0.003125  
  310          284.402306   23.766867   0.0032258 
  310          278.201683   23.760198   0.0032258 
  291          270.972637   23.753527   0.0034364 
  292          263.024913   23.746854   0.0034247 
  279          254.425865   23.740178   0.0035842 
  264          245.064353   23.7335     0.0037879 
  255          234.80353    23.726819   0.0039216 
  238          223.57342    23.720136   0.0042017 
  197          211.474386   23.713451   0.0050761 
  180          198.750226   23.706763   0.0055556 
  209          185.745163   23.700073   0.0047847 
  155          172.841727   23.69338    0.0064516 
  168          160.35961    23.686685   0.0059524 
  134          148.556394   23.679988   0.0074627 
  118          137.580551   23.673289   0.0084746 
  112          127.517081   23.666587   0.0089286 
  113          118.372712   23.659883   0.0088496 
  88           110.12606    23.653176   0.0113636 
  79           102.719038   23.646468   0.0126582 
  82           96.081284    23.639757   0.0121951 
  66           90.14484     23.633043   0.0151515 
  84           84.832628    23.626328   0.0119048 
  76           80.079876    23.61961    0.0131579 
  56           75.819431    23.61289    0.0178571 
  70           71.997081    23.606168   0.0142857 
  58           68.559257    23.599443   0.0172414 
  70           65.460989    23.592717   0.0142857 
  65           62.662998    23.585988   0.0153846 
  66           60.128569    23.579257   0.0151515 
  46           57.828945    23.572523   0.0217391 
  67           55.735566    23.565788   0.0149254 
  47           53.826656    23.55905    0.0212766 
  59           52.080374    23.552311   0.0169492 
  42           50.480274    23.545569   0.0238095 
  53           49.010141    23.538825   0.0188679 
  65           47.655912    23.532078   0.0153846 
  56           46.406727    23.52533    0.0178571 
  53           45.251195    23.51858    0.0188679 
  48           44.181016    23.511827   0.0208333 
  51           43.187266    23.505072   0.0196078 
  51           42.263541    23.498315   0.0196078 
  66           41.402784    23.491557   0.0151515 
  49           40.600006    23.484796   0.0204082 
  46           39.84983     23.478033   0.0217391 
  43           39.147507    23.471268   0.0232558 
  50           38.489532    23.464501   0.02      
  34           37.871792    23.457731   0.0294118 
  42           37.291493    23.45096    0.0238095 
  54           36.745254    23.444187   0.0185185 
  46           36.230831    23.437412   0.0217391 
  43           35.745514    23.430635   0.0232558 
  44           35.287236    23.423856   0.0227273 
  47           34.854073    23.417074   0.0212766 
  46           34.443987    23.410291   0.0217391 
  32           34.055639    23.403506   0.03125   
  32           33.68723     23.396719   0.03125   
  33           33.33766     23.38993    0.030303  
  30           33.005406    23.383139   0.0333333 
  38           32.689557    23.376346   0.0263158 
  37           32.390335    23.369552   0.027027  
  40           32.103836    23.362755   0.025     
  30           31.830782    23.355956   0.0333333 
  35           31.570137    23.349156   0.0285714 
  37           31.321328    23.342354   0.027027  
  40           31.083459    23.335549   0.025     
  35           30.856047    23.328743   0.0285714 
  47           30.638317    23.321935   0.0212766 
  44           30.429862    23.315126   0.0227273 
  37           30.230076    23.308314   0.027027  
  40           30.038403    23.301501   0.025     
  45           29.854526    23.294685   0.0222222 
  25           29.67789     23.287868   0.04      
  34           29.508227    23.28105    0.0294118 
  34           29.345726    23.274229   0.0294118 
  34           29.188801    23.267406   0.0294118 
  42           29.037695    23.260582   0.0238095 
  31           28.892216    23.253756   0.0322581 
  32           28.752025    23.246929   0.03125   
  25           28.61681     23.240099   0.04      
  32           28.486422    23.233268   0.03125   
  37           28.360532    23.226435   0.027027  
  32           28.239011    23.2196     0.03125   
  43           28.121566    23.212764   0.0232558 
  34           28.008087    23.205926   0.0294118 
  26           27.898349    23.199086   0.0384615 
  30           27.792142    23.192245   0.0333333 
  39           27.68938     23.185402   0.025641  
  32           27.589835    23.178557   0.03125   
  29           27.493433    23.171711   0.0344828 
  38           27.399971    23.164863   0.0263158 
  29           27.309383    23.158013   0.0344828 
  45           27.221485    23.151162   0.0222222 
  39           27.136221    23.144309   0.025641  
  21           27.053451    23.137455   0.047619  
  25           26.973044    23.130599   0.04      
  33           26.894955    23.123741   0.030303  
  26           26.819038    23.116882   0.0384615 
  38           26.745256    23.110021   0.0263158 
  31           26.673474    23.103159   0.0322581 
  34           26.603661    23.096295   0.0294118 
  32           26.535692    23.089429   0.03125   
  23           26.469542    23.082562   0.0434783 
  24           26.405118    23.075694   0.0416667 
  30           26.342333    23.068824   0.0333333 
  28           26.281167    23.061952   0.0357143 
  39           26.22152     23.055079   0.025641  
  27           26.163373    23.048205   0.037037  
  34           26.106634    23.041329   0.0294118 
  33           26.051289    23.034451   0.030303  
  30           25.997269    23.027573   0.0333333 
  35           25.94451     23.020692   0.0285714 
  28           25.893001    23.013811   0.0357143 
  31           25.842664    23.006927   0.0322581 
  38           25.793493    23.000043   0.0263158 
  41           25.745415    22.993157   0.0243902 
  26           25.698424    22.986269   0.0384615 
  29           25.652452    22.979381   0.0344828 
  32           25.607495    22.97249    0.03125   
  36           25.563505    22.965599   0.0277778 
  29           25.520436    22.958706   0.0344828 
  22           25.478285    22.951812   0.0454545 
  28           25.436996    22.944916   0.0357143 
  27           25.396566    22.938019   0.037037  
  19           25.356944    22.931121   0.0526316 
  25           25.318129    22.924221   0.04      
  25           25.28007     22.91732    0.04      
  26           25.242769    22.910418   0.0384615 
  33           25.20619     22.903515   0.030303  
  21           25.1703      22.89661    0.047619  
  29           25.135099    22.889704   0.0344828 
  26           25.100547    22.882797   0.0384615 
  31           25.066643    22.875888   0.0322581 
  30           25.033349    22.868979   0.0333333 
  18           25.000667    22.862068   0.0555556 
  22           24.968569    22.855155   0.0454545 
  34           24.937029    22.848242   0.0294118 
  26           24.906048    22.841327   0.0384615 
  31           24.875594    22.834412   0.0322581 
  20           24.845668    22.827495   0.05      
  20           24.81624     22.820577   0.05      
  27           24.787311    22.813657   0.037037  
  27           24.758852    22.806737   0.037037  
  26           24.730866    22.799815   0.0384615 
  32           24.703332    22.792892   0.03125   
  19           24.676229    22.785969   0.0526316 
  19           24.649562    22.779044   0.0526316 
  20           24.623305    22.772117   0.05      
  29           24.59746     22.76519    0.0344828 
  23           24.572003    22.758262   0.0434783 
  27           24.546938    22.751333   0.037037  
  27           24.52224     22.744402   0.037037  
  31           24.497915    22.737471   0.0322581 
  39           24.473945    22.730538   0.025641  
  41           24.450316    22.723605   0.0243902 
  36           24.427031    22.71667    0.0277778 
  21           24.40407     22.709734   0.047619  
  22           24.381436    22.702798   0.0454545 
  27           24.35911     22.69586    0.037037  
  26           24.337096    22.688921   0.0384615 
  28           24.31538     22.681982   0.0357143 
  35           24.29395     22.675041   0.0285714 
  30           24.272811    22.6681     0.0333333 
  34           24.251943    22.661157   0.0294118 
  24           24.231352    22.654214   0.0416667 
  26           24.211021    22.647269   0.0384615 
  28           24.190954    22.640324   0.0357143 
  27           24.171134    22.633378   0.037037  
  26           24.151567    22.626431   0.0384615 
  23           24.132241    22.619483   0.0434783 
  28           24.113146    22.612534   0.0357143 
  24           24.094286    22.605584   0.0416667 
  23           24.075648    22.598633   0.0434783 
  22           24.057234    22.591682   0.0454545 
  34           24.039033    22.584729   0.0294118 
  30           24.021046    22.577776   0.0333333 
  29           24.003262    22.570822   0.0344828 
  21           23.985685    22.563867   0.047619  
  26           23.968305    22.556911   0.0384615 
  18           23.951115    22.549955   0.0555556 
  17           23.934119    22.542998   0.0588235 
  25           23.917304    22.53604    0.04      
  31           23.900676    22.529081   0.0322581 
  20           23.884221    22.522121   0.05      
  24           23.867946    22.515161   0.0416667 
  24           23.851841    22.5082     0.0416667 
  30           23.8359      22.501238   0.0333333 
  28           23.820127    22.494275   0.0357143 
  30           23.804512    22.487312   0.0333333 
  20           23.789058    22.480348   0.05      
  21           23.773756    22.473383   0.047619  
  26           23.758609    22.466418   0.0384615 
  22           23.743608    22.459452   0.0454545 
  24           23.728757    22.452485   0.0416667 
  21           23.714049    22.445518   0.047619  
  24           23.699478    22.43855    0.0416667 
  18           23.685049    22.431581   0.0555556 
  25           23.670753    22.424612   0.04      
  21           23.656593    22.417642   0.047619  
  15           23.642561    22.410671   0.0666667 
  24           23.628661    22.4037     0.0416667 
  29           23.614883    22.396728   0.0344828 
  28           23.601233    22.389756   0.0357143 
  24           23.587704    22.382783   0.0416667 
  17           23.574293    22.375809   0.0588235 
  33           23.561002    22.368835   0.030303  
  26           23.547824    22.361861   0.0384615 
  25           23.534763    22.354886   0.04      
  14           23.521811    22.34791    0.0714286 
  36           23.508972    22.340934   0.0277778 
  23           23.496241    22.333957   0.0434783 
  30           23.483614    22.32698    0.0333333 
  23           23.471095    22.320003   0.0434783 
  22           23.458676    22.313025   0.0454545 
  15           23.446361    22.306046   0.0666667 
  26           23.434144    22.299067   0.0384615 
  18           23.422028    22.292087   0.0555556 
  26           23.410006    22.285108   0.0384615 
  28           23.398083    22.278127   0.0357143 
  17           23.386253    22.271146   0.0588235 
  22           23.374514    22.264165   0.0454545 
  15           23.362868    22.257184   0.0666667 
  21           23.35131     22.250202   0.047619  
  24           23.339844    22.243219   0.0416667 
  12           23.328462    22.236237   0.0833333 
  23           23.317169    22.229254   0.0434783 
  27           23.305959    22.22227    0.037037  
  24           23.294836    22.215286   0.0416667 
  16           23.283795    22.208302   0.0625    
  20           23.272834    22.201318   0.05      
  23           23.261955    22.194333   0.0434783 
  28           23.251154    22.187348   0.0357143 
  20           23.240434    22.180363   0.05      
  22           23.229789    22.173377   0.0454545 
  26           23.219223    22.166391   0.0384615 
  18           23.208733    22.159405   0.0555556 
  23           23.198316    22.152419   0.0434783 
  18           23.187975    22.145432   0.0555556 
  9            23.177704    22.138445   0.1111111 
  28           23.167508    22.131458   0.0357143 
  27           23.148728    22.12447    0.037037  
  25           23.138687    22.117483   0.04      
  20           23.128714    22.110495   0.05      
  14           23.118811    22.103507   0.0714286 
  30           23.108977    22.096519   0.0333333 
  22           23.099209    22.089531   0.0454545 
  17           23.089509    22.082542   0.0588235 
  22           23.075696    22.075554   0.0454545 
  25           23.066135    22.068565   0.04      
  20           23.056636    22.061576   0.05      
  20           23.047204    22.054587   0.05      
  26           23.037834    22.047598   0.0384615 
  18           23.028529    22.040609   0.0555556 
  25           23.019286    22.033619   0.04      
  33           23.010103    22.02663    0.030303  
  28           23.000984    22.019641   0.0357143 
  19           22.991924    22.012651   0.0526316 
  21           22.982926    22.005661   0.047619  
  26           22.973987    21.998672   0.0384615 
  24           22.965108    21.991682   0.0416667 
  17           22.956289    21.984692   0.0588235 
  12           22.947527    21.977703   0.0833333 
  23           22.938825    21.970713   0.0434783 
  21           22.930178    21.963723   0.047619  
  21           22.921591    21.956734   0.047619  
  28           22.91306     21.949744   0.0357143 
  12           22.904586    21.942754   0.0833333 
  15           22.896168    21.935765   0.0666667 
  23           22.887807    21.928775   0.0434783 
  24           22.879501    21.921786   0.0416667 
  15           22.87125     21.914796   0.0666667 
  23           22.863054    21.907807   0.0434783 
  17           22.854913    21.900818   0.0588235 
  21           22.846827    21.893829   0.047619  
  32           22.838794    21.88684    0.03125   
  20           22.830816    21.879851   0.05      
  25           22.822891    21.872862   0.04      
  18           22.815021    21.865873   0.0555556 
  20           22.807204    21.858885   0.05      
  24           22.799439    21.851897   0.0416667 
  21           22.791727    21.844909   0.047619  
  17           22.784068    21.837921   0.0588235 
  18           22.776462    21.830933   0.0555556 
  22           22.768908    21.823945   0.0454545 
  19           22.761407    21.816958   0.0526316 
  23           22.753958    21.809971   0.0434783 
  26           22.74656     21.802984   0.0384615 
  21           22.739215    21.795997   0.047619  
  14           22.731921    21.789011   0.0714286 
  21           22.72468     21.782024   0.047619  
  16           22.717489    21.775038   0.0625    
  25           22.710351    21.768053   0.04      
  27           22.703264    21.761067   0.037037  
  25           22.696229    21.754082   0.04      
  21           22.689246    21.747098   0.047619  
  22           22.682313    21.740113   0.0454545 
  18           22.675432    21.733129   0.0555556 
  30           22.668603    21.726145   0.0333333 
  27           22.661825    21.719162   0.037037  
  23           22.655098    21.712179   0.0434783 
  18           22.648424    21.705196   0.0555556 
  25           22.641801    21.698213   0.04      
  31           22.63523     21.691231   0.0322581 
  17           22.62871     21.68425    0.0588235 
  25           22.622242    21.677269   0.04      
  19           22.615826    21.670288   0.0526316 
  12           22.609462    21.663308   0.0833333 
  21           22.60315     21.656328   0.047619  
  20           22.59689     21.649348   0.05      
  24           22.590684    21.642369   0.0416667 
  19           22.584529    21.63539    0.0526316 
  25           22.578427    21.628412   0.04      
  23           22.572378    21.621435   0.0434783 
  19           22.566381    21.614457   0.0526316 
  22           22.560438    21.607481   0.0454545 
  23           22.554548    21.600505   0.0434783 
  21           22.548713    21.593529   0.047619  
  20           22.54293     21.586554   0.05      
  19           22.537203    21.579579   0.0526316 
  15           22.53153     21.572605   0.0666667 
  18           22.52591     21.565632   0.0555556 
  19           22.520346    21.558659   0.0526316 
  18           22.514837    21.551687   0.0555556 
  14           22.509383    21.544715   0.0714286 
  26           22.503985    21.537744   0.0384615 
  18           22.498644    21.530773   0.0555556 
  19           22.493358    21.523803   0.0526316 
  19           22.48813     21.516834   0.0526316 
  22           22.482958    21.509865   0.0454545 
  23           22.477844    21.502897   0.0434783 
  13           22.472788    21.49593    0.0769231 
  27           22.467789    21.488963   0.037037  
  18           22.462851    21.481997   0.0555556 
  18           22.45797     21.475032   0.0555556 
  16           22.45315     21.468067   0.0625    
  21           22.448389    21.461103   0.047619  
  12           22.443689    21.45414    0.0833333 
  18           22.43905     21.447177   0.0555556 
  13           22.434471    21.440215   0.0769231 
  17           22.429955    21.433254   0.0588235 
  24           22.425501    21.426294   0.0416667 
  22           22.421111    21.419334   0.0454545 
  18           22.416784    21.412375   0.0555556 
  24           22.412522    21.405417   0.0416667 
  20           22.408324    21.39846    0.05      
  21           22.404191    21.391504   0.047619  
  19           22.400123    21.384548   0.0526316 
  24           22.396124    21.377593   0.0416667 
  23           22.39219     21.370639   0.0434783 
  21           22.388324    21.363686   0.047619  
  17           22.384528    21.356734   0.0588235 
  21           22.3808      21.349782   0.047619  
  22           22.377144    21.342832   0.0454545 
  12           22.373557    21.335882   0.0833333 
  16           22.370042    21.328933   0.0625    
  27           22.366599    21.321985   0.037037  
  20           22.363228    21.315038   0.05      
  17           22.359933    21.308092   0.0588235 
  15           22.356712    21.301147   0.0666667 
  18           22.353567    21.294202   0.0555556 
  21           22.350498    21.287259   0.047619  
  17           22.347507    21.280317   0.0588235 
  21           22.344594    21.273375   0.047619  
  26           22.341759    21.266435   0.0384615 
  24           22.339007    21.259495   0.0416667 
  16           22.336334    21.252557   0.0625    
  22           22.333745    21.245619   0.0454545 
  25           22.331238    21.238683   0.04      
  35           22.328817    21.231747   0.0285714 
  15           22.326481    21.224813   0.0666667 
  21           22.324232    21.21788    0.047619  
  18           22.322069    21.210947   0.0555556 
  18           22.319997    21.204016   0.0555556 
  28           22.318014    21.197086   0.0357143 
  15           22.316122    21.190157   0.0666667 
  18           22.314325    21.183229   0.0555556 
  21           22.31262     21.176302   0.047619  
  24           22.311012    21.169376   0.0416667 
  18           22.3095      21.162451   0.0555556 
  20           22.308087    21.155527   0.05      
  23           22.306772    21.148605   0.0434783 
  27           22.305558    21.141684   0.037037  
  18           22.304449    21.134763   0.0555556 
  30           22.303442    21.127844   0.0333333 
  23           22.302542    21.120926   0.0434783 
  26           22.301749    21.11401    0.0384615 
  20           22.301065    21.107094   0.05      
  17           22.300491    21.10018    0.0588235 
  19           22.300028    21.093267   0.0526316 
  24           22.299682    21.086355   0.0416667 
  17           22.299451    21.079444   0.0588235 
  22           22.299339    21.072535   0.0454545 
  26           22.299345    21.065627   0.0384615 
  15           22.299474    21.05872    0.0666667 
  28           22.299727    21.051815   0.0357143 
  16           22.300105    21.04491    0.0625    
  10           22.30061     21.038007   0.1       
  26           22.301248    21.031105   0.0384615 
  23           22.302016    21.024205   0.0434783 
  13           22.302918    21.017306   0.0769231 
  32           22.30396     21.010408   0.03125   
  20           22.305138    21.003512   0.05      
  15           22.306461    20.996617   0.0666667 
  18           22.307926    20.989723   0.0555556 
  24           22.30954     20.98283    0.0416667 
  26           22.3113      20.975939   0.0384615 
  20           22.313214    20.96905    0.05      
  15           22.315284    20.962162   0.0666667 
  12           22.317511    20.955275   0.0833333 
  25           22.3199      20.948389   0.04      
  15           22.322452    20.941505   0.0666667 
  12           22.325171    20.934623   0.0833333 
  19           22.328059    20.927742   0.0526316 
  26           22.331119    20.920862   0.0384615 
  27           22.334359    20.913984   0.037037  
  19           22.337777    20.907107   0.0526316 
  16           22.34138     20.900232   0.0625    
  14           22.345168    20.893358   0.0714286 
  26           22.34915     20.886486   0.0384615 
  17           22.353323    20.879615   0.0588235 
  24           22.357698    20.872746   0.0416667 
  22           22.362271    20.865878   0.0454545 
  24           22.367052    20.859012   0.0416667 
  16           22.372047    20.852147   0.0625    
  25           22.377254    20.845284   0.04      
  23           22.382683    20.838422   0.0434783 
  24           22.388334    20.831563   0.0416667 
  19           22.394216    20.824704   0.0526316 
  23           22.40033     20.817847   0.0434783 
  33           22.406685    20.810992   0.030303  
  18           22.41328     20.804139   0.0555556 
  20           22.420125    20.797287   0.05      
  22           22.427227    20.790436   0.0454545 
  18           22.434587    20.783588   0.0555556 
  17           22.442216    20.776741   0.0588235 
  20           22.450114    20.769895   0.05      
  14           22.458291    20.763052   0.0714286 
  18           22.466751    20.75621    0.0555556 
  11           22.475499    20.749369   0.0909091 
  17           22.484549    20.742531   0.0588235 
  16           22.4939      20.735694   0.0625    
  22           22.503564    20.728859   0.0454545 
  19           22.513544    20.722025   0.0526316 
  29           22.523853    20.715194   0.0344828 
  17           22.534492    20.708364   0.0588235 
  27           22.545476    20.701535   0.037037  
  20           22.556804    20.694709   0.05      
  26           22.568491    20.687884   0.0384615 
  23           22.580549    20.681061   0.0434783 
  30           22.592978    20.67424    0.0333333 
  25           22.605796    20.667421   0.04      
  27           22.619005    20.660603   0.037037  
  19           22.632621    20.653788   0.0526316 
  25           22.646648    20.646974   0.04      
  23           22.661104    20.640162   0.0434783 
  22           22.675989    20.633352   0.0454545 
  27           22.691323    20.626544   0.037037  
  15           22.707119    20.619737   0.0666667 
  21           22.723382    20.612933   0.047619  
  29           22.740131    20.60613    0.0344828 
  24           22.757372    20.599329   0.0416667 
  26           22.775125    20.59253    0.0384615 
  21           22.793396    20.585733   0.047619  
  18           22.8122      20.578938   0.0555556 
  19           22.831563    20.572145   0.0526316 
  17           22.851487    20.565354   0.0588235 
  22           22.871997    20.558565   0.0454545 
  22           22.8931      20.551778   0.0454545 
  18           22.914823    20.544993   0.0555556 
  23           22.937172    20.538209   0.0434783 
  43           22.960176    20.531428   0.0232558 
  18           22.98384     20.524649   0.0555556 
  24           23.008195    20.517872   0.0416667 
  12           23.033262    20.511096   0.0833333 
  19           23.059053    20.504323   0.0526316 
  34           23.085599    20.497552   0.0294118 
  25           23.112911    20.490783   0.04      
  22           23.141026    20.484016   0.0454545 
  28           23.169953    20.477251   0.0357143 
  27           23.199731    20.470488   0.037037  
  26           23.230368    20.463727   0.0384615 
  21           23.261907    20.456968   0.047619  
  23           23.294378    20.450212   0.0434783 
  20           23.327796    20.443457   0.05      
  18           23.362207    20.436705   0.0555556 
  26           23.397626    20.429955   0.0384615 
  28           23.434101    20.423206   0.0357143 
  19           23.471652    20.416461   0.0526316 
  28           23.510316    20.409717   0.0357143 
  20           23.550149    20.402975   0.05      
  13           23.591167    20.396236   0.0769231 
  19           23.633428    20.389498   0.0526316 
  28           23.676957    20.382763   0.0357143 
  19           23.721815    20.37603    0.0526316 
  28           23.768028    20.3693     0.0357143 
  19           23.815664    20.362571   0.0526316 
  30           23.864746    20.355845   0.0333333 
  22           23.915349    20.349121   0.0454545 
  18           23.96753     20.3424     0.0555556 
  25           24.021325    20.33568    0.04      
  37           24.076816    20.328963   0.027027  
  23           24.134041    20.322248   0.0434783 
  19           24.19309     20.315536   0.0526316 
  31           24.254005    20.308825   0.0322581 
  21           24.316882    20.302117   0.047619  
  29           24.381763    20.295412   0.0344828 
  39           24.448753    20.288708   0.025641  
  29           24.51794     20.282008   0.0344828 
  29           24.589383    20.275309   0.0344828 
  25           24.663201    20.268613   0.04      
  23           24.739457    20.261919   0.0434783 
  21           24.818283    20.255227   0.047619  
  29           24.89975     20.248538   0.0344828 
  40           24.984001    20.241851   0.025     
  38           25.071109    20.235167   0.0263158 
  31           25.16123     20.228485   0.0322581 
  19           25.254502    20.221806   0.0526316 
  18           25.351023    20.215128   0.0555556 
  28           25.450972    20.208454   0.0357143 
  28           25.554461    20.201782   0.0357143 
  22           25.661688    20.195112   0.0454545 
  33           25.772767    20.188445   0.030303  
  22           25.887917    20.18178    0.0454545 
  34           26.007339    20.175118   0.0294118 
  25           26.131182    20.168458   0.04      
  31           26.259704    20.1618     0.0322581 
  27           26.393076    20.155146   0.037037  
  32           26.531586    20.148493   0.03125   
  34           26.675426    20.141844   0.0294118 
  33           26.824919    20.135196   0.030303  
  40           26.980268    20.128552   0.025     
  36           27.141832    20.12191    0.0277778 
  46           27.309949    20.11527    0.0217391 
  29           27.484884    20.108633   0.0344828 
  33           27.667072    20.101999   0.030303  
  29           27.856817    20.095367   0.0344828 
  38           28.054607    20.088738   0.0263158 
  40           28.260796    20.082112   0.025     
  35           28.475936    20.075488   0.0285714 
  36           28.700412    20.068866   0.0277778 
  36           28.934842    20.062248   0.0277778 
  42           29.17983     20.055632   0.0238095 
  50           29.435882    20.049018   0.02      
  32           29.703764    20.042408   0.03125   
  50           29.984067    20.0358     0.02      
  45           30.283134    20.029195   0.0222222 
  37           30.590699    20.022592   0.027027  
  46           30.913214    20.015992   0.0217391 
  35           31.251676    20.009395   0.0285714 
  39           31.606958    20.002801   0.025641  
  45           31.98032     19.996209   0.0222222 
  43           32.372792    19.98962    0.0232558 
  41           32.785836    19.983034   0.0243902 
  47           33.220679    19.97645    0.0212766 
  44           33.679027    19.96987    0.0227273 
  50           34.162291    19.963292   0.02      
  36           34.672456    19.956717   0.0277778 
  47           35.21156     19.950144   0.0212766 
  37           35.781506    19.943575   0.027027  
  53           36.384888    19.937008   0.0188679 
  39           37.023998    19.930444   0.025641  
  45           37.701931    19.923883   0.0222222 
  54           38.424101    19.917325   0.0185185 
  45           39.188945    19.91077    0.0222222 
  44           40.002421    19.904217   0.0227273 
  41           40.868936    19.897668   0.0243902 
  57           41.793195    19.891121   0.0175439 
  52           42.779796    19.884577   0.0192308 
  63           43.834774    19.878036   0.015873  
  63           44.963803    19.871498   0.015873  
  44           46.174282    19.864963   0.0227273 
  62           47.473157    19.858431   0.016129  
  54           48.869374    19.851902   0.0185185 
  51           50.372657    19.845375   0.0196078 
  60           51.992772    19.838852   0.0166667 
  57           53.742222    19.832332   0.0175439 
  58           55.633182    19.825814   0.0172414 
  63           57.681087    19.8193     0.015873  
  64           59.901048    19.812788   0.015625  
  71           62.312096    19.80628    0.0140845 
  64           64.932681    19.799774   0.015625  
  63           67.785682    19.793272   0.015873  
  70           70.89597     19.786773   0.0142857 
  74           74.288465    19.780276   0.0135135 
  90           77.993885    19.773783   0.0111111 
  99           82.041585    19.767293   0.010101  
  89           86.467178    19.760805   0.011236  
  107          91.303552    19.754321   0.0093458 
  85           96.589606    19.74784    0.0117647 
  97           102.35841    19.741362   0.0103093 
  100          108.646325   19.734887   0.01      
  109          115.484995   19.728415   0.0091743 
  99           122.892842   19.721947   0.010101  
  136          130.883078   19.715481   0.0073529 
  134          139.441833   19.709019   0.0074627 
  129          148.53716    19.702559   0.0077519 
  142          158.092121   19.696103   0.0070423 
  171          167.994411   19.68965    0.005848  
  180          178.078512   19.683201   0.0055556 
  205          188.117094   19.676754   0.004878  
  199          197.840128   19.67031    0.0050251 
  202          206.930779   19.66387    0.0049505 
  239          215.065138   19.657433   0.0041841 
  210          221.934783   19.650999   0.0047619 
  250          227.293607   19.644569   0.004     
  259          230.98847    19.638141   0.003861  
  216          232.984243   19.631717   0.0046296 
  225          233.352808   19.625296   0.0044444 
  228          232.267698   19.618878   0.004386  
  207          229.943957   19.612464   0.0048309 
  206          226.621058   19.606053   0.0048544 
  217          222.494309   19.599645   0.0046083 
  200          217.723469   19.593241   0.005     
  197          212.390921   19.586839   0.0050761 
  204          206.544089   19.580441   0.004902  
  186          200.189771   19.574047   0.0053763 
  193          193.328837   19.567655   0.0051813 
  159          185.990514   19.561267   0.0062893 
  176          178.226301   19.554883   0.0056818 
  162          170.132925   19.548502   0.0061728 
  162          161.82957    19.542124   0.0061728 
  144          153.457297   19.535749   0.0069444 
  144          145.149999   19.529378   0.0069444 
  133          137.033204   19.52301    0.0075188 
  126          129.209575   19.516646   0.0079365 
  104          121.755661   19.510285   0.0096154 
  105          114.722137   19.503927   0.0095238 
  94           108.137524   19.497573   0.0106383 
  94           102.010773   19.491222   0.0106383 
  93           96.337591    19.484875   0.0107527 
  91           91.103499    19.478531   0.010989  
  89           86.284783    19.472191   0.011236  
  77           81.857109    19.465854   0.012987  
  61           77.792307    19.459521   0.0163934 
  61           74.062645    19.453191   0.0163934 
  73           70.64009     19.446864   0.0136986 
  62           67.498533    19.440541   0.016129  
  86           64.612762    19.434222   0.0116279 
  63           61.959896    19.427906   0.015873  
  76           59.518897    19.421593   0.0131579 
  68           57.269377    19.415285   0.0147059 
  55           55.194205    19.408979   0.0181818 
  58           53.277167    19.402678   0.0172414 
  56           51.503859    19.396379   0.0178571 
  57           49.861065    19.390085   0.0175439 
  52           48.337062    19.383794   0.0192308 
  58           46.921406    19.377506   0.0172414 
  51           45.604001    19.371222   0.0196078 
  51           44.376527    19.364942   0.0196078 
  52           43.2312      19.358665   0.0192308 
  51           42.161058    19.352392   0.0196078 
  49           41.159789    19.346123   0.0204082 
  45           40.22172     19.339857   0.0222222 
  60           39.341722    19.333595   0.0166667 
  55           38.515161    19.327337   0.0181818 
  53           37.737991    19.321082   0.0188679 
  40           37.006123    19.314831   0.025     
  49           36.316249    19.308583   0.0204082 
  54           35.665253    19.302339   0.0185185 
  38           35.050268    19.296099   0.0263158 
  43           34.468718    19.289863   0.0232558 
  39           33.918212    19.28363    0.025641  
  41           33.396602    19.277401   0.0243902 
  44           32.901886    19.271176   0.0227273 
  34           32.432351    19.264955   0.0294118 
  43           31.98615     19.258737   0.0232558 
  28           31.561821    19.252523   0.0357143 
  40           31.157983    19.246313   0.025     
  30           30.773307    19.240107   0.0333333 
  45           30.406617    19.233904   0.0222222 
  30           30.056784    19.227705   0.0333333 
  35           29.722859    19.22151    0.0285714 
  29           29.403767    19.215319   0.0344828 
  24           29.098678    19.209132   0.0416667 
  35           28.806797    19.202948   0.0285714 
  34           28.527343    19.196768   0.0294118 
  33           28.259633    19.190592   0.030303  
  44           28.002989    19.18442    0.0227273 
  49           27.756822    19.178252   0.0204082 
  37           27.520538    19.172088   0.027027  
  32           27.293666    19.165927   0.03125   
  33           27.075622    19.159771   0.030303  
  38           26.865969    19.153618   0.0263158 
  37           26.664294    19.14747    0.027027  
  32           26.470169    19.141325   0.03125   
  34           26.283231    19.135184   0.0294118 
  19           26.103104    19.129047   0.0526316 
  37           25.929469    19.122914   0.027027  
  21           25.761994    19.116785   0.047619  
  30           25.600423    19.110659   0.0333333 
  28           25.444419    19.104538   0.0357143 
  30           25.293734    19.098421   0.0333333 
  40           25.148141    19.092308   0.025     
  30           25.007385    19.086198   0.0333333 
  21           24.871266    19.080093   0.047619  
  27           24.739558    19.073992   0.037037  
  31           24.6121      19.067895   0.0322581 
  25           24.488658    19.061801   0.04      
  35           24.369071    19.055712   0.0285714 
  32           24.253187    19.049627   0.03125   
  27           24.140833    19.043546   0.037037  
  32           24.031875    19.037469   0.03125   
  25           23.926158    19.031396   0.04      
  17           23.823561    19.025327   0.0588235 
  29           23.723943    19.019262   0.0344828 
  22           23.627211    19.013201   0.0454545 
  31           23.533215    19.007144   0.0322581 
  30           23.441855    19.001092   0.0333333 
  22           23.353038    18.995043   0.0454545 
  27           23.266655    18.988999   0.037037  
  26           23.182623    18.982958   0.0384615 
  38           23.10084     18.976922   0.0263158 
  31           23.021233    18.97089    0.0322581 
  26           22.943727    18.964862   0.0384615 
  26           22.868216    18.958839   0.0384615 
  21           22.794648    18.952819   0.047619  
  29           22.722941    18.946804   0.0344828 
  22           22.653041    18.940793   0.0454545 
  15           22.58487     18.934786   0.0666667 
  33           22.518379    18.928783   0.030303  
  20           22.453498    18.922784   0.05      
  20           22.390189    18.91679    0.05      
  21           22.328377    18.9108     0.047619  
  23           22.268014    18.904814   0.0434783 
  23           22.20906     18.898832   0.0434783 
  20           22.151459    18.892855   0.05      
  21           22.095175    18.886882   0.047619  
  32           22.040154    18.880913   0.03125   
  21           21.986365    18.874948   0.047619  
  21           21.933759    18.868988   0.047619  
  26           21.885033    18.863032   0.0384615 
  20           21.834694    18.85708    0.05      
  27           21.785429    18.851132   0.037037  
  16           21.737211    18.845189   0.0625    
  23           21.689999    18.83925    0.0434783 
  22           21.64377     18.833316   0.0454545 
  22           21.598487    18.827386   0.0454545 
  37           21.554128    18.82146    0.027027  
  18           21.510666    18.815538   0.0555556 
  30           21.468062    18.809621   0.0333333 
  20           21.4263      18.803709   0.05      
  29           21.385351    18.7978     0.0344828 
  22           21.345195    18.791896   0.0454545 
  15           21.305806    18.785997   0.0666667 
  14           21.267165    18.780101   0.0714286 
  14           21.229245    18.774211   0.0714286 
  22           21.192038    18.768324   0.0454545 
  23           21.15551     18.762442   0.0434783 
  24           21.120957    18.756565   0.0416667 
  23           21.085741    18.750692   0.0434783 
  25           21.051152    18.744823   0.04      
  22           21.017177    18.738959   0.0454545 
  32           20.983794    18.733099   0.03125   
  25           20.950993    18.727244   0.04      
  27           20.918752    18.721393   0.037037  
  21           20.887066    18.715547   0.047619  
  20           20.85591     18.709705   0.05      
  17           20.825271    18.703868   0.0588235 
  19           20.795141    18.698035   0.0526316 
  23           20.765502    18.692207   0.0434783 
  23           20.736345    18.686383   0.0434783 
  22           20.707655    18.680564   0.0454545 
  27           20.679423    18.674749   0.037037  
  18           20.651639    18.668939   0.0555556 
  24           20.624284    18.663133   0.0416667 
  19           20.597354    18.657332   0.0526316 
  21           20.570834    18.651536   0.047619  
  20           20.544719    18.645744   0.05      
  22           20.518994    18.639957   0.0454545 
  20           20.493655    18.634174   0.05      
  20           20.468688    18.628396   0.05      
  29           20.444091    18.622623   0.0344828 
  19           20.419848    18.616854   0.0526316 
  16           20.39595     18.61109    0.0625    
  21           20.372395    18.60533    0.047619  
  14           20.34917     18.599575   0.0714286 
  21           20.326271    18.593825   0.047619  
  17           20.303688    18.588079   0.0588235 
  27           20.281416    18.582338   0.037037  
  22           20.259445    18.576602   0.0454545 
  16           20.237774    18.57087    0.0625    
  22           20.21639     18.565144   0.0454545 
  20           20.195288    18.559421   0.05      
  22           20.174465    18.553704   0.0454545 
  19           20.15391     18.547991   0.0526316 
  15           20.133622    18.542283   0.0666667 
  18           20.113591    18.536579   0.0555556 
  13           20.093816    18.530881   0.0769231 
  16           20.074291    18.525187   0.0625    
  27           20.055005    18.519498   0.037037  
  20           20.035959    18.513813   0.05      
  28           20.017144    18.508134   0.0357143 
  18           19.998559    18.502459   0.0555556 
  17           19.980195    18.496789   0.0588235 
  11           19.962052    18.491124   0.0909091 
  25           19.944122    18.485463   0.04      
  19           19.926405    18.479807   0.0526316 
  9            19.908892    18.474156   0.1111111 
  12           19.89158     18.46851    0.0833333 
  16           19.874466    18.462869   0.0625    
  15           19.857545    18.457233   0.0666667 
  21           19.840815    18.451601   0.047619  
  14           19.824271    18.445974   0.0714286 
  18           19.80791     18.440352   0.0555556 
  22           19.791727    18.434735   0.0454545 
  24           19.775723    18.429123   0.0416667 
  15           19.75989     18.423516   0.0666667 
  21           19.744225    18.417914   0.047619  
  22           19.728727    18.412316   0.0454545 
  15           19.71339     18.406723   0.0666667 
  11           19.698215    18.401136   0.0909091 
  16           19.683196    18.395553   0.0625    
  24           19.668332    18.389975   0.0416667 
  24           19.653621    18.384402   0.0416667 
  19           19.639057    18.378834   0.0526316 
  21           19.624639    18.373271   0.047619  
  19           19.610363    18.367713   0.0526316 
  11           19.59623     18.36216    0.0909091 
  19           19.582234    18.356611   0.0526316 
  18           19.568375    18.351068   0.0555556 
  17           19.554648    18.34553    0.0588235 
  12           19.541055    18.339997   0.0833333 
  17           19.527588    18.334468   0.0588235 
  21           19.514251    18.328945   0.047619  
  24           19.501038    18.323427   0.0416667 
  25           19.487947    18.317914   0.04      
  25           19.474977    18.312405   0.04      
  18           19.462125    18.306902   0.0555556 
  19           19.449391    18.301404   0.0526316 
  19           19.43677     18.295911   0.0526316 
  18           19.424265    18.290423   0.0555556 
  24           19.41187     18.28494    0.0416667 
  26           19.399583    18.279462   0.0384615 
  23           19.387405    18.273989   0.0434783 
  19           19.375332    18.268521   0.0526316 
  16           19.363364    18.263058   0.0625    
  21           19.351498    18.257601   0.047619  
  25           19.339734    18.252148   0.04      
  30           19.328071    18.246701   0.0333333 
  19           19.316504    18.241258   0.0526316 
  18           19.305034    18.235821   0.0555556 
  25           19.293659    18.230389   0.04      
  20           19.282378    18.224962   0.05      
  18           19.271189    18.21954    0.0555556 
  11           19.260092    18.214124   0.0909091 
  20           19.249083    18.208712   0.05      
  27           19.238165    18.203306   0.037037  
  18           19.227332    18.197905   0.0555556 
  31           19.216586    18.192509   0.0322581 
  27           19.205925    18.187118   0.037037  
  16           19.195347    18.181733   0.0625    
  22           19.184851    18.176352   0.0454545 
  17           19.174436    18.170977   0.0588235 
  23           19.164102    18.165607   0.0434783 
  20           19.153847    18.160242   0.05      
  21           19.143671    18.154883   0.047619  
  12           19.133571    18.149529   0.0833333 
  17           19.123546    18.14418    0.0588235 
  18           19.113597    18.138836   0.0555556 
  19           19.103721    18.133497   0.0526316 
  15           19.093919    18.128164   0.0666667 
  18           19.084188    18.122836   0.0555556 
  23           19.07453     18.117513   0.0434783 
  16           19.064942    18.112196   0.0625    
  18           19.055422    18.106884   0.0555556 
  15           19.045972    18.101577   0.0666667 
  16           19.036588    18.096275   0.0625    
  21           19.027272    18.090979   0.047619  
  13           19.018022    18.085688   0.0769231 
  15           19.008837    18.080402   0.0666667 
  23           18.999717    18.075122   0.0434783 
  19           18.990661    18.069847   0.0526316 
  23           18.981667    18.064578   0.0434783 
  23           18.972736    18.059313   0.0434783 
  29           18.963867    18.054055   0.0344828 
  22           18.955058    18.048801   0.0454545 
  16           18.94631     18.043553   0.0625    
  20           18.937621    18.03831    0.05      
  23           18.928991    18.033073   0.0434783 
  16           18.92042     18.027841   0.0625    
  11           18.911906    18.022614   0.0909091 
  15           18.90345     18.017393   0.0666667 
  16           18.895049    18.012177   0.0625    
  18           18.886705    18.006967   0.0555556 
  25           18.878416    18.001762   0.04      
  14           18.870181    17.996562   0.0714286 
  22           18.862001    17.991368   0.0454545 
  20           18.853874    17.98618    0.05      
  22           18.845802    17.980996   0.0454545 
  19           18.83778     17.975819   0.0526316 
  20           18.829812    17.970646   0.05      
  18           18.821895    17.96548    0.0555556 
  21           18.814029    17.960318   0.047619  
  15           18.806213    17.955163   0.0666667 
  24           18.798448    17.950012   0.0416667 
  15           18.790732    17.944867   0.0666667 
  21           18.783067    17.939728   0.047619  
  13           18.775449    17.934594   0.0769231 
  17           18.767881    17.929466   0.0588235 
  13           18.76036     17.924343   0.0769231 
  18           18.752887    17.919226   0.0555556 
  20           18.745461    17.914114   0.05      
  17           18.738081    17.909008   0.0588235 
  22           18.730749    17.903907   0.0454545 
  25           18.723462    17.898812   0.04      
  20           18.716222    17.893723   0.05      
  23           18.709026    17.888639   0.0434783 
  13           18.701875    17.883561   0.0769231 
  24           18.69477     17.878488   0.0416667 
  18           18.687708    17.873421   0.0555556 
  21           18.680691    17.868359   0.047619  
  12           18.673717    17.863303   0.0833333 
  12           18.666786    17.858253   0.0833333 
  21           18.659899    17.853208   0.047619  
  20           18.653055    17.848169   0.05      
  26           18.646253    17.843135   0.0384615 
  21           18.639493    17.838107   0.047619  
  17           18.632775    17.833085   0.0588235 
  17           18.626099    17.828068   0.0588235 
  19           18.619464    17.823057   0.0526316 
  14           18.612871    17.818052   0.0714286 
  22           18.606319    17.813052   0.0454545 
  19           18.599806    17.808059   0.0526316 
  22           18.593335    17.80307    0.0454545 
  20           18.586904    17.798088   0.05      
  16           18.580513    17.793111   0.0625    
  21           18.574162    17.788139   0.047619  
  15           18.56785     17.783174   0.0666667 
  22           18.561577    17.778214   0.0454545 
  27           18.555344    17.77326    0.037037  
  20           18.54915     17.768312   0.05      
  15           18.542995    17.763369   0.0666667 
  17           18.536878    17.758432   0.0588235 
  16           18.530799    17.753501   0.0625    
  27           18.524759    17.748575   0.037037  
  14           18.518757    17.743656   0.0714286 
  17           18.512793    17.738742   0.0588235 
  21           18.506867    17.733834   0.047619  
  17           18.500978    17.728931   0.0588235 
  18           18.495127    17.724035   0.0555556 
  21           18.489314    17.719144   0.047619  
  30           18.483537    17.714259   0.0333333 
  11           18.477798    17.709379   0.0909091 
  20           18.472095    17.704506   0.05      
  12           18.46643     17.699638   0.0833333 
  14           18.460801    17.694776   0.0714286 
  25           18.455209    17.68992    0.04      
  23           18.449653    17.68507    0.0434783 
  16           18.444134    17.680226   0.0625    
  17           18.438652    17.675387   0.0588235 
  20           18.433205    17.670554   0.05      
  17           18.427795    17.665728   0.0588235 
  18           18.422421    17.660907   0.0555556 
  17           18.417083    17.656091   0.0588235 
  18           18.41178     17.651282   0.0555556 
  18           18.406515    17.646479   0.0555556 
  16           18.401284    17.641681   0.0625    
  23           18.396089    17.636889   0.0434783 
  18           18.390931    17.632104   0.0555556 
  16           18.385808    17.627324   0.0625    
  15           18.38072     17.62255    0.0666667 
  16           18.375668    17.617782   0.0625    
  17           18.370652    17.61302    0.0588235 
  14           18.365671    17.608263   0.0714286 
  26           18.360726    17.603513   0.0384615 
  19           18.355816    17.598769   0.0526316 
  15           18.350942    17.59403    0.0666667 
  16           18.346104    17.589298   0.0625    
  25           18.3413      17.584571   0.04      
  19           18.336533    17.57985    0.0526316 
  20           18.3318      17.575136   0.05      
  18           18.327104    17.570427   0.0555556 
  15           18.322442    17.565724   0.0666667 
  22           18.317817    17.561027   0.0454545 
  10           18.313227    17.556337   0.1       
  17           18.308673    17.551652   0.0588235 
  21           18.304154    17.546973   0.047619  
  20           18.299671    17.5423     0.05      
  18           18.295223    17.537633   0.0555556 
  17           18.290811    17.532973   0.0588235 
  19           18.286436    17.528318   0.0526316 
  16           18.282096    17.523669   0.0625    
  24           18.277791    17.519026   0.0416667 
  24           18.273523    17.51439    0.0416667 
  11           18.269291    17.509759   0.0909091 
  20           18.265095    17.505134   0.05      
  12           18.260935    17.500516   0.0833333 
  19           18.256812    17.495903   0.0526316 
  17           18.252725    17.491297   0.0588235 
  19           18.248674    17.486696   0.0526316 
  21           18.24466     17.482102   0.047619  
  21           18.240683    17.477514   0.047619  
  12           18.238235    17.472931   0.0833333 
  19           18.234333    17.468355   0.0526316 
  15           18.230467    17.463785   0.0666667 
  14           18.226639    17.459221   0.0714286 
  16           18.222849    17.454664   0.0625    
  21           18.193847    17.450112   0.047619  
  19           18.190163    17.445566   0.0526316 
  17           18.186516    17.441027   0.0588235 
  20           18.182907    17.436493   0.05      
  15           18.179336    17.431966   0.0666667 
  19           18.175803    17.427445   0.0526316 
  18           18.172308    17.42293    0.0555556 
  11           18.168852    17.418421   0.0909091 
  12           18.15324     17.413919   0.0833333 
  18           18.149877    17.409422   0.0555556 
  22           18.146552    17.404932   0.0454545 
  18           18.143266    17.400448   0.0555556 
  24           18.14002     17.39597    0.0416667 
  17           18.137534    17.391498   0.0588235 
  23           18.134368    17.387032   0.0434783 
  24           18.131242    17.382573   0.0416667 
  18           18.128156    17.378119   0.0555556 
  19           18.125111    17.373672   0.0526316 
  13           18.122106    17.369231   0.0769231 
  15           18.119142    17.364797   0.0666667 
  16           18.11622     17.360368   0.0625    
  15           18.113339    17.355946   0.0666667 
  15           18.110499    17.35153    0.0666667 
  26           18.107702    17.34712    0.0384615 
  18           18.104947    17.342717   0.0555556 
  35           18.102234    17.338319   0.0285714 
  19           18.099564    17.333928   0.0526316 
  23           18.096938    17.329543   0.0434783 
  16           18.094355    17.325165   0.0625    
  22           18.091815    17.320792   0.0454545 
  17           18.08932     17.316426   0.0588235 
  21           18.086869    17.312067   0.047619  
  20           18.084463    17.307713   0.05      
  19           18.082102    17.303366   0.0526316 
  18           18.079787    17.299025   0.0555556 
  30           18.077517    17.29469    0.0333333 
  22           18.075294    17.290362   0.0454545 
  13           18.073117    17.28604    0.0769231 
  11           18.070987    17.281724   0.0909091 
  19           18.068904    17.277414   0.0526316 
  20           18.06687     17.273111   0.05      
  13           18.064884    17.268814   0.0769231 
  13           18.062946    17.264524   0.0769231 
  18           18.061057    17.26024    0.0555556 
  15           18.059218    17.255962   0.0666667 
  22           18.057429    17.25169    0.0454545 
  24           18.05569     17.247425   0.0416667 
  15           18.054003    17.243166   0.0666667 
  29           18.052366    17.238914   0.0344828 
  18           18.050782    17.234667   0.0555556 
  14           18.04925     17.230428   0.0714286 
  20           18.047771    17.226194   0.05      
  22           18.046346    17.221967   0.0454545 
  14           18.044975    17.217746   0.0714286 
  18           18.043658    17.213532   0.0555556 
  17           18.042397    17.209324   0.0588235 
  23           18.041191    17.205123   0.0434783 
  16           18.040042    17.200928   0.0625    
  13           18.038949    17.196739   0.0769231 
  19           18.037915    17.192556   0.0526316 
  18           18.036939    17.188381   0.0555556 
  20           18.036021    17.184211   0.05      
  29           18.035163    17.180048   0.0344828 
  21           18.034366    17.175891   0.047619  
  16           18.033629    17.171741   0.0625    
  19           18.032954    17.167597   0.0526316 
  24           18.032342    17.16346    0.0416667 
  30           18.031793    17.159329   0.0333333 
  12           18.031308    17.155204   0.0833333 
  19           18.030888    17.151086   0.0526316 
  21           18.030533    17.146975   0.047619  
  12           18.030244    17.142869   0.0833333 
  35           18.030023    17.138771   0.0285714 
  20           18.029869    17.134678   0.05      
  15           18.029785    17.130593   0.0666667 
  25           18.029771    17.126513   0.04      
  18           18.029827    17.122441   0.0555556 
  13           18.029955    17.118374   0.0769231 
  22           18.030156    17.114314   0.0454545 
  14           18.030431    17.110261   0.0714286 
  16           18.03078     17.106214   0.0625    
  12           18.031204    17.102174   0.0833333 
  19           18.031705    17.09814    0.0526316 
  12           18.032285    17.094113   0.0833333 
  28           18.032943    17.090092   0.0357143 
  12           18.033681    17.086077   0.0833333 
  16           18.034501    17.08207    0.0625    
  16           18.035403    17.078068   0.0625    
  14           18.036388    17.074074   0.0714286 
  13           18.037458    17.070085   0.0769231 
  12           18.038615    17.066104   0.0833333 
  20           18.039859    17.062129   0.05      
  22           18.041192    17.05816    0.0454545 
  27           18.042615    17.054198   0.037037  
  24           18.044129    17.050243   0.0416667 
  21           18.045737    17.046294   0.047619  
  23           18.047438    17.042351   0.0434783 
  19           18.049236    17.038416   0.0526316 
  17           18.051131    17.034486   0.0588235 
  14           18.053125    17.030564   0.0714286 
  14           18.05522     17.026648   0.0714286 
  21           18.057417    17.022738   0.047619  
  25           18.059719    17.018835   0.04      
  14           18.062126    17.014939   0.0714286 
  21           18.064641    17.011049   0.047619  
  18           18.067265    17.007166   0.0555556 
  15           18.07        17.00329    0.0666667 
  18           18.072849    16.99942    0.0555556 
  18           18.075812    16.995557   0.0555556 
  16           18.078894    16.9917     0.0625    
  23           18.082094    16.98785    0.0434783 
  17           18.085416    16.984007   0.0588235 
  18           18.088862    16.98017    0.0555556 
  16           18.092433    16.97634    0.0625    
  24           18.096132    16.972516   0.0416667 
  17           18.099963    16.968699   0.0588235 
  20           18.103927    16.964889   0.05      
  13           18.108026    16.961085   0.0769231 
  15           18.112263    16.957288   0.0666667 
  20           18.116641    16.953498   0.05      
  16           18.121163    16.949715   0.0625    
  22           18.125831    16.945938   0.0454545 
  16           18.130647    16.942167   0.0625    
  29           18.135616    16.938404   0.0344828 
  12           18.140741    16.934647   0.0833333 
  23           18.146024    16.930896   0.0434783 
  21           18.151468    16.927153   0.047619  
  18           18.157078    16.923416   0.0555556 
  25           18.162855    16.919686   0.04      
  19           18.168805    16.915962   0.0526316 
  15           18.17493     16.912245   0.0666667 
  22           18.181232    16.908535   0.0454545 
  22           18.187719    16.904832   0.0454545 
  13           18.194393    16.901135   0.0769231 
  14           18.201258    16.897445   0.0714286 
  17           18.208317    16.893762   0.0588235 
  24           18.215577    16.890085   0.0416667 
  17           18.22304     16.886415   0.0588235 
  21           18.23071     16.882752   0.047619  
  22           18.238595    16.879096   0.0454545 
  25           18.246697    16.875446   0.04      
  15           18.255024    16.871803   0.0666667 
  16           18.263578    16.868167   0.0625    
  21           18.272367    16.864537   0.047619  
  19           18.281393    16.860915   0.0526316 
  18           18.290665    16.857299   0.0555556 
  24           18.300188    16.853689   0.0416667 
  29           18.309966    16.850087   0.0344828 
  19           18.320009    16.846491   0.0526316 
  22           18.33032     16.842902   0.0454545 
  17           18.34091     16.83932    0.0588235 
  14           18.351781    16.835744   0.0714286 
  28           18.362944    16.832176   0.0357143 
  19           18.374405    16.828614   0.0526316 
  35           18.386171    16.825059   0.0285714 
  20           18.398251    16.82151    0.05      
  30           18.41065     16.817969   0.0333333 
  15           18.423384    16.814434   0.0666667 
  21           18.436454    16.810906   0.047619  
  13           18.449876    16.807385   0.0769231 
  23           18.463653    16.803871   0.0434783 
  22           18.477799    16.800363   0.0454545 
  16           18.492323    16.796862   0.0625    
  7            18.507234    16.793368   0.1428571 
  29           18.522546    16.789881   0.0344828 
  21           18.538268    16.786401   0.047619  
  16           18.554416    16.782927   0.0625    
  19           18.570997    16.779461   0.0526316 
  17           18.588029    16.776001   0.0588235 
  19           18.60552     16.772548   0.0526316 
  20           18.623488    16.769101   0.05      
  21           18.641944    16.765662   0.047619  
  20           18.660904    16.762229   0.05      
  17           18.680387    16.758804   0.0588235 
  30           18.700405    16.755385   0.0333333 
  27           18.72098     16.751973   0.037037  
  23           18.742124    16.748568   0.0434783 
  19           18.763859    16.745169   0.0526316 
  17           18.786203    16.741778   0.0588235 
  16           18.809177    16.738393   0.0625    
  18           18.8328      16.735015   0.0555556 
  27           18.857091    16.731644   0.037037  
  21           18.882084    16.72828    0.047619  
  21           18.907792    16.724923   0.047619  
  28           18.934248    16.721573   0.0357143 
  11           18.96147     16.718229   0.0909091 
  34           18.989493    16.714893   0.0294118 
  20           19.018341    16.711563   0.05      
  20           19.048042    16.70824    0.05      
  22           19.078636    16.704924   0.0454545 
  20           19.110147    16.701615   0.05      
  35           19.142621    16.698313   0.0285714 
  22           19.176081    16.695018   0.0454545 
  18           19.210578    16.691729   0.0555556 
  16           19.24614     16.688448   0.0625    
  26           19.28282     16.685173   0.0384615 
  16           19.320656    16.681905   0.0625    
  28           19.359694    16.678645   0.0357143 
  8            19.399993    16.675391   0.125     
  26           19.441594    16.672144   0.0384615 
  15           19.484566    16.668904   0.0666667 
  15           19.528951    16.66567    0.0666667 
  25           19.574824    16.662444   0.04      
  28           19.622241    16.659225   0.0357143 
  22           19.671279    16.656013   0.0454545 
  21           19.722002    16.652807   0.047619  
  21           19.774484    16.649608   0.047619  
  20           19.828832    16.646417   0.05      
  28           19.885104    16.643232   0.0357143 
  37           19.943417    16.640054   0.027027  
  18           20.003845    16.636884   0.0555556 
  27           20.066515    16.63372    0.037037  
  25           20.131521    16.630563   0.04      
  14           20.198986    16.627413   0.0714286 
  14           20.26905     16.62427    0.0714286 
  23           20.341828    16.621134   0.0434783 
  32           20.417493    16.618005   0.03125   
  28           20.496165    16.614882   0.0357143 
  26           20.578045    16.611767   0.0384615 
  19           20.663276    16.608659   0.0526316 
  21           20.752081    16.605557   0.047619  
  25           20.844639    16.602463   0.04      
  29           20.941177    16.599376   0.0344828 
  22           21.041956    16.596295   0.0454545 
  18           21.147196    16.593222   0.0555556 
  30           21.25722     16.590155   0.0333333 
  27           21.372272    16.587096   0.037037  
  27           21.492727    16.584043   0.037037  
  24           21.618897    16.580998   0.0416667 
  22           21.751174    16.577959   0.0454545 
  23           21.890009    16.574927   0.0434783 
  23           22.03578     16.571903   0.0434783 
  29           22.189072    16.568885   0.0344828 
  12           22.350332    16.565875   0.0833333 
  34           22.520234    16.562871   0.0294118 
  28           22.699333    16.559874   0.0357143 
  25           22.88842     16.556885   0.04      
  29           23.088202    16.553902   0.0344828 
  32           23.299553    16.550926   0.03125   
  34           23.523472    16.547957   0.0294118 
  34           23.760898    16.544996   0.0294118 
  31           24.013101    16.542041   0.0322581 
  27           24.2812      16.539093   0.037037  
  39           24.566751    16.536153   0.025641  
  41           24.871136    16.533219   0.0243902 
  42           25.196228    16.530292   0.0238095 
  29           25.543783    16.527373   0.0344828 
  25           25.915941    16.52446    0.04      
  38           26.315128    16.521554   0.0263158 
  25           26.743702    16.518656   0.04      
  41           27.204729    16.515764   0.0243902 
  32           27.701015    16.51288    0.03125   
  33           28.236241    16.510002   0.030303  
  39           28.813851    16.507132   0.025641  
  34           29.437964    16.504268   0.0294118 
  35           30.113097    16.501412   0.0285714 
  27           30.84345     16.498562   0.037037  
  41           31.634353    16.49572    0.0243902 
  23           32.490222    16.492884   0.0434783 
  31           33.416571    16.490056   0.0322581 
  35           34.417484    16.487235   0.0285714 
  36           35.497727    16.484421   0.0277778 
  33           36.659867    16.481613   0.030303  
  40           37.905692    16.478813   0.025     
  29           39.234814    16.47602    0.0344828 
  37           40.642474    16.473234   0.027027  
  44           42.121355    16.470455   0.0227273 
  49           43.657027    16.467683   0.0204082 
  46           45.231154    16.464918   0.0217391 
  46           46.817055    16.46216    0.0217391 
  47           48.384405    16.459409   0.0212766 
  42           49.897198    16.456665   0.0238095 
  47           51.319525    16.453929   0.0212766 
  42           52.618368    16.451199   0.0238095 
  51           53.767542    16.448476   0.0196078 
  49           54.753354    16.445761   0.0204082 
  63           55.57456     16.443052   0.015873  
  61           56.244258    16.440351   0.0163934 
  66           56.786187    16.437656   0.0151515 
  50           57.229913    16.434969   0.02      
  49           57.605492    16.432289   0.0204082 
  48           57.939287    16.429615   0.0208333 
  46           58.248866    16.426949   0.0217391 
  59           58.541159    16.42429    0.0169492 
  55           58.812244    16.421638   0.0181818 
  55           59.048817    16.418993   0.0181818 
  35           59.230765    16.416355   0.0285714 
  51           59.336319    16.413724   0.0196078 
  71           59.344074    16.411101   0.0140845 
  69           59.23874     16.408484   0.0144928 
  76           59.013486    16.405874   0.0131579 
  60           58.66995     16.403272   0.0166667 
  59           58.219965    16.400676   0.0169492 
  68           57.681411    16.398088   0.0147059 
  67           57.07869     16.395507   0.0149254 
  52           56.436804    16.392933   0.0192308 
  62           55.781617    16.390365   0.016129  
  51           55.135609    16.387805   0.0196078 
  56           54.51763     16.385253   0.0178571 
  51           53.94231     16.382707   0.0196078 
  53           53.418313    16.380168   0.0188679 
  73           52.952313    16.377636   0.0136986 
  62           52.546212    16.375112   0.016129  
  60           52.201786    16.372594   0.0166667 
  48           51.919972    16.370084   0.0208333 
  76           51.702847    16.36758    0.0131579 
  36           51.555191    16.365084   0.0277778 
  61           51.48228     16.362595   0.0163934 
  61           51.493837    16.360113   0.0163934 
  56           51.599165    16.357638   0.0178571 
  60           51.811361    16.35517    0.0166667 
  53           52.142112    16.352709   0.0188679 
  45           52.605669    16.350255   0.0222222 
  48           53.214877    16.347809   0.0208333 
  57           53.98346     16.345369   0.0175439 
  59           54.92635     16.342937   0.0169492 
  57           56.056306    16.340511   0.0175439 
  65           57.389444    16.338093   0.0153846 
  42           58.939399    16.335682   0.0238095 
  55           60.723553    16.333278   0.0181818 
  66           62.756492    16.330881   0.0151515 
  59           65.05626     16.328491   0.0169492 
  67           67.637263    16.326108   0.0149254 
  54           70.514647    16.323733   0.0185185 
  77           73.701989    16.321364   0.012987  
  75           77.204178    16.319003   0.0133333 
  65           81.023672    16.316648   0.0153846 
  66           85.147205    16.314301   0.0151515 
  86           89.551844    16.311961   0.0116279 
  78           94.190047    16.309628   0.0128205 
  100          98.994142    16.307302   0.01      
  121          103.869976   16.304983   0.0082645 
  110          108.690258   16.302672   0.0090909 
  126          113.307806   16.300367   0.0079365 
  115          117.553884   16.298069   0.0086957 
  126          121.261488   16.295779   0.0079365 
  131          124.277655   16.293496   0.0076336 
  141          126.48893    16.291219   0.0070922 
  123          127.837166   16.28895    0.0081301 
  156          128.327246   16.286688   0.0064103 
  148          128.026201   16.284433   0.0067568 
  121          127.051517   16.282186   0.0082645 
  111          125.541771   16.279945   0.009009  
  106          123.645834   16.277711   0.009434  
  128          121.486222   16.275485   0.0078125 
  114          119.161445   16.273266   0.0087719 
  126          116.720917   16.271053   0.0079365 
  118          114.183671   16.268848   0.0084746 
  116          111.532099   16.26665    0.0086207 
  126          108.728294   16.264459   0.0079365 
  126          105.736267   16.262275   0.0079365 
  102          102.523437   16.260099   0.0098039 
  99           99.08354     16.257929   0.010101  
  86           95.431329    16.255766   0.0116279 
  88           91.609441    16.253611   0.0113636 
  76           87.676777    16.251463   0.0131579 
  74           83.700369    16.249322   0.0135135 
  65           79.749509    16.247187   0.0153846 
  79           75.885894    16.24506    0.0126582 
  66           72.159772    16.242941   0.0151515 
  79           68.609028    16.240828   0.0126582 
  70           65.258075    16.238722   0.0142857 
  58           62.121072    16.236624   0.0172414 
  47           59.202206    16.234532   0.0212766 
  54           56.500076    16.232448   0.0185185 
  49           54.006619    16.23037    0.0204082 
  48           51.711768    16.2283     0.0208333 
  54           49.60381     16.226237   0.0185185 
  51           47.669308    16.224181   0.0196078 
  31           45.895372    16.222132   0.0322581 
  41           44.268667    16.220091   0.0243902 
  42           42.777046    16.218056   0.0238095 
  46           41.408867    16.216028   0.0217391 
  40           40.152747    16.214008   0.025     
  47           38.999109    16.211995   0.0212766 
  31           37.938613    16.209988   0.0322581 
  30           36.963128    16.207989   0.0333333 
  45           36.064948    16.205997   0.0222222 
  44           35.237403    16.204012   0.0227273 
  35           34.474259    16.202034   0.0285714 
  43           33.770181    16.200064   0.0232558 
  39           33.119933    16.1981     0.025641  
  39           32.519128    16.196143   0.025641  
  43           31.963852    16.194194   0.0232558 
  25           31.450421    16.192251   0.04      
  36           30.975708    16.190316   0.0277778 
  32           30.536731    16.188388   0.03125   
  26           30.130964    16.186467   0.0384615 
  23           29.75607     16.184553   0.0434783 
  47           29.410023    16.182646   0.0212766 
  47           29.090855    16.180746   0.0212766 
  45           28.796924    16.178853   0.0222222 
  30           28.5268      16.176968   0.0333333 
  28           28.2791      16.175089   0.0357143 
  36           28.052718    16.173217   0.0277778 
  26           27.846531    16.171353   0.0384615 
  41           27.65967     16.169496   0.0243902 
  25           27.491335    16.167645   0.04      
  43           27.340824    16.165802   0.0232558 
  37           27.207495    16.163966   0.027027  
  35           27.090822    16.162137   0.0285714 
  31           26.990462    16.160315   0.0322581 
  24           26.905983    16.1585     0.0416667 
  39           26.837183    16.156693   0.025641  
  29           26.783901    16.154892   0.0344828 
  24           26.745976    16.153098   0.0416667 
  26           26.723476    16.151312   0.0384615 
  28           26.716322    16.149532   0.0357143 
  37           26.724753    16.14776    0.027027  
  28           26.748885    16.145995   0.0357143 
  31           26.789135    16.144236   0.0322581 
  35           26.845744    16.142485   0.0285714 
  31           26.919261    16.140741   0.0322581 
  36           27.010292    16.139004   0.0277778 
  34           27.119424    16.137274   0.0294118 
  33           27.247501    16.135551   0.030303  
  32           27.395323    16.133835   0.03125   
  27           27.564039    16.132127   0.037037  
  33           27.754654    16.130425   0.030303  
  29           27.968679    16.12873    0.0344828 
  29           28.207351    16.127043   0.0344828 
  29           28.472456    16.125362   0.0344828 
  33           28.765909    16.123688   0.030303  
  28           29.089582    16.122022   0.0357143 
  32           29.445932    16.120363   0.03125   
  29           29.837248    16.11871    0.0344828 
  42           30.266643    16.117065   0.0238095 
  34           30.736815    16.115427   0.0294118 
  34           31.251359    16.113795   0.0294118 
  36           31.814113    16.112171   0.0277778 
  34           32.428788    16.110554   0.0294118 
  41           33.100132    16.108944   0.0243902 
  44           33.83246     16.107341   0.0227273 
  44           34.631262    16.105745   0.0227273 
  37           35.501369    16.104156   0.027027  
  36           36.449031    16.102574   0.0277778 
  37           37.479198    16.100999   0.027027  
  35           38.598009    16.099431   0.0285714 
  43           39.811222    16.09787    0.0232558 
  50           41.123106    16.096317   0.02      
  48           42.538342    16.09477    0.0208333 
  39           44.058631    16.09323    0.025641  
  58           45.685082    16.091697   0.0172414 
  44           47.413905    16.090172   0.0227273 
  66           49.239472    16.088653   0.0151515 
  58           51.14832     16.087141   0.0172414 
  53           53.122943    16.085636   0.0188679 
  53           55.138146    16.084139   0.0188679 
  73           57.159608    16.082648   0.0136986 
  73           59.147336    16.081165   0.0136986 
  71           61.052935    16.079688   0.0140845 
  63           62.826439    16.078218   0.015873  
  67           64.41498     16.076756   0.0149254 
  63           65.772494    16.0753     0.015873  
  70           66.86109     16.073851   0.0142857 
  81           67.657202    16.07241    0.0123457 
  71           68.153294    16.070975   0.0140845 
  62           68.359957    16.069547   0.016129  
  95           68.301002    16.068127   0.0105263 
  73           68.012698    16.066713   0.0136986 
  72           67.535046    16.065306   0.0138889 
  74           66.90845     16.063907   0.0135135 
  65           66.167899    16.062514   0.0153846 
  72           65.338551    16.061128   0.0138889 
  70           64.439032    16.059749   0.0142857 
  48           63.475125    16.058378   0.0208333 
  61           62.449102    16.057013   0.0163934 
  61           61.356068    16.055655   0.0163934 
  58           60.193542    16.054304   0.0172414 
  72           58.959471    16.05296    0.0138889 
  42           57.658907    16.051623   0.0238095 
  53           56.30149     16.050293   0.0188679 
  42           54.902986    16.04897    0.0238095 
  47           53.484441    16.047654   0.0212766 
  50           52.068594    16.046345   0.02      
  48           50.679304    16.045043   0.0208333 
  48           49.337889    16.043748   0.0208333 
  58           48.065033    16.042459   0.0172414 
  44           46.876366    16.041178   0.0227273 
  45           45.785088    16.039904   0.0222222 
  42           44.801086    16.038636   0.0238095 
  46           43.931282    16.037376   0.0217391 
  39           43.180338    16.036122   0.025641  
  35           42.55153     16.034875   0.0285714 
  47           42.046191    16.033636   0.0212766 
  36           41.664592    16.032403   0.0277778 
  53           41.406701    16.031177   0.0188679 
  51           41.270977    16.029958   0.0196078 
  37           41.254789    16.028746   0.027027  
  42           41.354489    16.027541   0.0238095 
  46           41.563611    16.026343   0.0217391 
  46           41.873343    16.025151   0.0217391 
  43           42.271495    16.023967   0.0232558 
  46           42.740313    16.022789   0.0217391 
  37           43.257578    16.021619   0.027027  
  48           43.795202    16.020455   0.0208333 
  46           44.32058     16.019298   0.0217391 
  59           44.797451    16.018148   0.0169492 
  27           45.189743    16.017005   0.037037  
  53           45.46514     16.015869   0.0188679 
  40           45.59879     16.01474    0.025     
  56           45.577072    16.013618   0.0178571 
  44           45.400267    16.012502   0.0227273 
  56           45.080299    16.011393   0.0178571 
  52           44.64031     16.010292   0.0192308 
  34           44.107828    16.009197   0.0294118 
  42           43.512856    16.008109   0.0238095 
  46           42.880669    16.007028   0.0217391 
  44           42.230505    16.005953   0.0227273 
  36           41.574578    16.004886   0.0277778 
  45           40.915075    16.003825   0.0222222 
  38           40.249351    16.002771   0.0263158 
  36           39.568132    16.001724   0.0277778 
  35           38.862097    16.000684   0.0285714 
  36           38.121661    15.999651   0.0277778 
  35           37.342144    15.998625   0.0285714 
  33           36.523222    15.997605   0.030303  
  25           35.670029    15.996592   0.04      
  35           34.792687    15.995586   0.0285714 
  37           33.903655    15.994587   0.027027  
  27           33.016733    15.993595   0.037037  
  41           32.144806    15.99261    0.0243902 
  25           31.298969    15.991631   0.04      
  31           30.48805     15.990659   0.0322581 
  34           29.717833    15.989694   0.0294118 
  27           28.992074    15.988736   0.037037  
  39           28.312472    15.987784   0.025641  
  32           27.679052    15.98684    0.03125   
  24           27.090786    15.985902   0.0416667 
  30           26.545712    15.984971   0.0333333 
  37           26.041549    15.984046   0.027027  
  22           25.575576    15.983129   0.0454545 
  28           25.145179    15.982218   0.0357143 
  33           24.74748     15.981314   0.030303  
  26           24.379883    15.980417   0.0384615 
  29           24.039908    15.979527   0.0344828 
  23           23.725201    15.978643   0.0434783 
  26           23.433607    15.977766   0.0384615 
  27           23.163102    15.976896   0.037037  
  18           22.911899    15.976032   0.0555556 
  21           22.678303    15.975176   0.047619  
  26           22.46087     15.974326   0.0384615 
  24           22.258157    15.973483   0.0416667 
  17           22.068963    15.972646   0.0588235 
  21           21.892171    15.971816   0.047619  
  28           21.726781    15.970993   0.0357143 
  17           21.571883    15.970177   0.0588235 
  24           21.426643    15.969367   0.0416667 
  24           21.290356    15.968565   0.0416667 
  29           21.162299    15.967768   0.0344828 
  19           21.041897    15.966979   0.0526316 
  28           20.928581    15.966196   0.0357143 
  22           20.821875    15.96542    0.0454545 
  25           20.721318    15.964651   0.04      
  21           20.626495    15.963888   0.047619  
  19           20.537043    15.963132   0.0526316 
  16           20.452615    15.962383   0.0625    
  22           20.372917    15.96164    0.0454545 
  12           20.297639    15.960904   0.0833333 
  20           20.226541    15.960175   0.05      
  22           20.159378    15.959452   0.0454545 
  27           20.095944    15.958736   0.037037  
  23           20.036035    15.958027   0.0434783 
  19           19.979465    15.957324   0.0526316 
  23           19.926077    15.956628   0.0434783 
  17           19.875707    15.955939   0.0588235 
  31           19.828229    15.955256   0.0322581 
  28           19.783493    15.95458    0.0357143 
  24           19.741391    15.95391    0.0416667 
  26           19.701811    15.953248   0.0384615 
  22           19.664654    15.952591   0.0454545 
  28           19.629827    15.951942   0.0357143 
  19           19.597239    15.951299   0.0526316 
  21           19.566827    15.950662   0.047619  
  28           19.538496    15.950032   0.0357143 
  21           19.512201    15.949409   0.047619  
  29           19.487862    15.948792   0.0344828 
  25           19.465439    15.948182   0.04      
  29           19.444881    15.947579   0.0344828 
  25           19.426135    15.946982   0.04      
  20           19.40917     15.946392   0.05      
  26           19.393939    15.945808   0.0384615 
  28           19.380423    15.945231   0.0357143 
  23           19.368574    15.94466    0.0434783 
  33           19.358379    15.944096   0.030303  
  21           19.349817    15.943538   0.047619  
  22           19.342863    15.942987   0.0454545 
  23           19.337511    15.942443   0.0434783 
  17           19.333737    15.941905   0.0588235 
  21           19.331545    15.941374   0.047619  
  24           19.330917    15.940849   0.0416667 
  23           19.331864    15.94033    0.0434783 
  20           19.334367    15.939819   0.05      
  25           19.338441    15.939313   0.04      
  21           19.344096    15.938814   0.047619  
  14           19.351328    15.938322   0.0714286 
  32           19.360163    15.937836   0.03125   
  19           19.3706      15.937357   0.0526316 
  21           19.382675    15.936884   0.047619  
  21           19.396386    15.936418   0.047619  
  27           19.411779    15.935958   0.037037  
  16           19.428857    15.935504   0.0625    
  16           19.447664    15.935057   0.0625    
  19           19.46824     15.934617   0.0526316 
  29           19.490606    15.934183   0.0344828 
  29           19.514818    15.933755   0.0344828 
  25           19.540902    15.933334   0.04      
  22           19.568925    15.932919   0.0454545 
  21           19.598917    15.932511   0.047619  
  25           19.630942    15.932109   0.04      
  19           19.66508     15.931713   0.0526316 
  23           19.701361    15.931324   0.0434783 
  23           19.739889    15.930941   0.0434783 
  23           19.78071     15.930565   0.0434783 
  29           19.823932    15.930195   0.0344828 
  26           19.869609    15.929832   0.0384615 
  25           19.917868    15.929475   0.04      
  17           19.968774    15.929124   0.0588235 
  29           20.022444    15.92878    0.0344828 
  25           20.07902     15.928442   0.04      
  26           20.138575    15.92811    0.0384615 
  28           20.201282    15.927785   0.0357143 
  28           20.267244    15.927466   0.0357143 
  24           20.336643    15.927153   0.0416667 
  17           20.4096      15.926847   0.0588235 
  21           20.486325    15.926547   0.047619  
  18           20.566956    15.926253   0.0555556 
  20           20.651705    15.925966   0.05      
  24           20.740814    15.925685   0.0416667 
  19           20.834456    15.925411   0.0526316 
  27           20.932918    15.925142   0.037037  
  23           21.036408    15.92488    0.0434783 
  30           21.145256    15.924625   0.0333333 
  21           21.259701    15.924375   0.047619  
  28           21.380083    15.924132   0.0357143 
  19           21.506806    15.923895   0.0526316 
  28           21.640137    15.923665   0.0357143 
  21           21.780574    15.92344    0.047619  
  24           21.928469    15.923222   0.0416667 
  22           22.084361    15.92301    0.0454545 
  22           22.248674    15.922805   0.0454545 
  23           22.422036    15.922605   0.0434783 
  25           22.60495     15.922412   0.04      
  20           22.798084    15.922225   0.05      
  31           23.002227    15.922045   0.0322581 
  23           23.217971    15.92187    0.0434783 
  27           23.446288    15.921702   0.037037  
  26           23.687943    15.92154    0.0384615 
  23           23.944024    15.921384   0.0434783 
  22           24.215462    15.921234   0.0454545 
  27           24.503546    15.921091   0.037037  
  27           24.809389    15.920953   0.037037  
  17           25.134415    15.920822   0.0588235 
  24           25.480254    15.920697   0.0416667 
  23           25.848355    15.920578   0.0434783 
  23           26.240695    15.920466   0.0434783 
  24           26.659033    15.920359   0.0416667 
  29           27.105727    15.920259   0.0344828 
  34           27.582888    15.920164   0.0294118 
  31           28.093148    15.920076   0.0322581 
  28           28.639543    15.919994   0.0357143 
  31           29.224697    15.919918   0.0322581 
  31           29.852336    15.919848   0.0322581 
  33           30.5257      15.919785   0.030303  
  31           31.249051    15.919727   0.0322581 
  44           32.026232    15.919675   0.0227273 
  35           32.862221    15.91963    0.0285714 
  36           33.761453    15.919591   0.0277778 
  31           34.729297    15.919557   0.0322581 
  29           35.771732    15.91953    0.0344828 
  33           36.893726    15.919509   0.030303  
  29           38.102046    15.919493   0.0344828 
  34           39.402018    15.919484   0.0294118 
  36           40.800335    15.919481   0.0277778 
  40           42.30193     15.919484   0.025     
  54           43.91274     15.919493   0.0185185 
  39           45.636037    15.919508   0.025641  
  44           47.474809    15.919529   0.0227273 
  39           49.430363    15.919556   0.025641  
  44           51.499214    15.919588   0.0227273 
  43           53.669002    15.919627   0.0232558 
  47           55.942428    15.919672   0.0212766 
  47           58.29659     15.919723   0.0212766 
  52           60.706844    15.91978    0.0192308 
  62           63.142719    15.919842   0.016129  
  64           65.566775    15.919911   0.015625  
  80           67.931484    15.919985   0.0125    
  64           70.187101    15.920066   0.015625  
  81           72.278185    15.920152   0.0123457 
  72           74.151562    15.920245   0.0138889 
  81           75.75433     15.920343   0.0123457 
  70           77.054381    15.920447   0.0142857 
  82           78.022271    15.920557   0.0121951 
  86           78.647717    15.920673   0.0116279 
  77           78.937656    15.920795   0.012987  
  78           78.913426    15.920923   0.0128205 
  98           78.607752    15.921056   0.0102041 
  81           78.061726    15.921195   0.0123457 
  77           77.314831    15.921341   0.012987  
  76           76.407283    15.921492   0.0131579 
  76           75.368456    15.921649   0.0131579 
  74           74.223198    15.921811   0.0135135 
  63           72.98364     15.92198    0.015873  
  66           71.655063    15.922154   0.0151515 
  85           70.238158    15.922334   0.0117647 
  75           68.72865     15.92252    0.0133333 
  58           67.125233    15.922712   0.0172414 
  63           65.426764    15.922909   0.015873  
  43           63.639723    15.923113   0.0232558 
  61           61.774482    15.923322   0.0163934 
  62           59.846424    15.923536   0.016129  
  48           57.877188    15.923757   0.0208333 
  54           55.888075    15.923983   0.0185185 
  50           53.902517    15.924215   0.02      
  48           51.941921    15.924453   0.0208333 
  46           50.025496    15.924696   0.0217391 
  62           48.169076    15.924946   0.016129  
  48           46.384891    15.9252     0.0208333 
  48           44.682102    15.925461   0.0208333 
  32           43.065312    15.925727   0.03125   
  46           41.538579    15.925999   0.0217391 
  38           40.101617    15.926277   0.0263158 
  37           38.753421    15.92656    0.027027  
  31           37.491642    15.926849   0.0322581 
  41           36.312706    15.927143   0.0243902 
  40           35.212717    15.927443   0.025     
  31           34.187148    15.927749   0.0322581 
  26           33.231717    15.92806    0.0384615 
  30           32.341472    15.928377   0.0333333 
  39           31.512031    15.9287     0.025641  
  31           30.739151    15.929028   0.0322581 
  37           30.018607    15.929362   0.027027  
  37           29.34657     15.929701   0.027027  
  28           28.719309    15.930046   0.0357143 
  30           28.133561    15.930397   0.0333333 
  24           27.585819    15.930753   0.0416667 
  41           27.073567    15.931114   0.0243902 
  30           26.593807    15.931481   0.0333333 
  30           26.144124    15.931854   0.0333333 
  32           25.72226     15.932232   0.03125   
  26           25.326083    15.932615   0.0384615 
  21           24.953691    15.933005   0.047619  
  27           24.603292    15.933399   0.037037  
  29           24.273339    15.933799   0.0344828 
  26           23.962159    15.934205   0.0384615 
  19           23.668624    15.934616   0.0526316 
  24           23.391313    15.935032   0.0416667 
  25           23.129131    15.935454   0.04      
  17           22.881032    15.935882   0.0588235 
  20           22.646043    15.936314   0.05      
  24           22.42328     15.936753   0.0416667 
  24           22.211921    15.937196   0.0416667 
  24           22.011256    15.937645   0.0416667 
  21           21.820513    15.9381     0.047619  
  26           21.639092    15.93856    0.0384615 
  28           21.466404    15.939025   0.0357143 
  34           21.301907    15.939495   0.0294118 
  32           21.145094    15.939971   0.03125   
  25           20.995501    15.940452   0.04      
  27           20.852722    15.940939   0.037037  
  30           20.716278    15.941431   0.0333333 
  29           20.5859      15.941928   0.0344828 
  28           20.461166    15.942431   0.0357143 
  17           20.341786    15.942938   0.0588235 
  28           20.227454    15.943452   0.0357143 
  21           20.117897    15.94397    0.047619  
  30           20.012851    15.944494   0.0333333 
  24           19.912078    15.945023   0.0416667 
  18           19.815366    15.945557   0.0555556 
  18           19.72245     15.946096   0.0555556 
  11           19.633203    15.946641   0.0909091 
  26           19.547386    15.947191   0.0384615 
  20           19.464846    15.947746   0.05      
  25           19.385416    15.948306   0.04      
  23           19.308946    15.948872   0.0434783 
  25           19.235288    15.949443   0.04      
  24           19.164311    15.950019   0.0416667 
  18           19.095898    15.9506     0.0555556 
  21           19.029901    15.951186   0.047619  
  34           18.966226    15.951777   0.0294118 
  27           18.904762    15.952374   0.037037  
  15           18.845411    15.952976   0.0666667 
  20           18.788075    15.953582   0.05      
  14           18.732669    15.954194   0.0714286 
  18           18.679114    15.954811   0.0555556 
  22           18.627302    15.955433   0.0454545 
  19           18.577197    15.956061   0.0526316 
  26           18.528696    15.956693   0.0384615 
  24           18.481745    15.95733    0.0416667 
  27           18.436274    15.957973   0.037037  
  27           18.392228    15.95862    0.037037  
  15           18.349543    15.959272   0.0666667 
  18           18.308169    15.95993    0.0555556 
  24           18.268059    15.960592   0.0416667 
  20           18.22914     15.96126    0.05      
  29           18.191396    15.961932   0.0344828 
  7            18.154758    15.96261    0.1428571 
  24           18.119195    15.963292   0.0416667 
  21           18.08466     15.96398    0.047619  
  22           18.05112     15.964672   0.0454545 
  28           18.018534    15.965369   0.0357143 
  17           17.98687     15.966072   0.0588235 
  25           17.956098    15.966779   0.04      
  20           17.926173    15.967491   0.05      
  12           17.897074    15.968208   0.0833333 
  24           17.868768    15.96893    0.0416667 
  15           17.84123     15.969656   0.0666667 
  23           17.814431    15.970388   0.0434783 
  15           17.788348    15.971125   0.0666667 
  24           17.762958    15.971866   0.0416667 
  24           17.738226    15.972612   0.0416667 
  24           17.714147    15.973363   0.0416667 
  28           17.690686    15.974119   0.0357143 
  17           17.667828    15.974879   0.0588235 
  24           17.645551    15.975645   0.0416667 
  16           17.623838    15.976415   0.0625    
  11           17.60267     15.97719    0.0909091 
  23           17.582032    15.97797    0.0434783 
  12           17.561907    15.978754   0.0833333 
  18           17.542271    15.979544   0.0555556 
  19           17.523121    15.980338   0.0526316 
  22           17.504433    15.981136   0.0454545 
  25           17.486196    15.98194    0.04      
  24           17.468396    15.982748   0.0416667 
  16           17.45102     15.983561   0.0625    
  30           17.434055    15.984378   0.0333333 
  20           17.417491    15.9852     0.05      
  27           17.401316    15.986027   0.037037  
  16           17.385514    15.986859   0.0625    
  23           17.370079    15.987695   0.0434783 
  13           17.354998    15.988535   0.0769231 
  16           17.340262    15.989381   0.0625    
  22           17.325861    15.990231   0.0454545 
  19           17.311786    15.991085   0.0526316 
  13           17.298031    15.991944   0.0769231 
  18           17.284578    15.992808   0.0555556 
  19           17.27143     15.993676   0.0526316 
  16           17.258571    15.994549   0.0625    
  14           17.245996    15.995427   0.0714286 
  27           17.233697    15.996308   0.037037  
  23           17.221667    15.997195   0.0434783 
  17           17.209899    15.998086   0.0588235 
  29           17.198386    15.998981   0.0344828 
  21           17.187123    15.999881   0.047619  
  16           17.176098    16.000785   0.0625    
  20           17.165314    16.001694   0.05      
  25           17.154756    16.002607   0.04      
  19           17.144424    16.003525   0.0526316 
  18           17.134309    16.004447   0.0555556 
  16           17.124408    16.005374   0.0625    
  21           17.114715    16.006305   0.047619  
  15           17.105225    16.00724    0.0666667 
  27           17.095934    16.008179   0.037037  
  13           17.086835    16.009124   0.0769231 
  12           17.077925    16.010072   0.0833333 
  22           17.069198    16.011025   0.0454545 
  18           17.060652    16.011982   0.0555556 
  21           17.052281    16.012943   0.047619  
  17           17.044082    16.013909   0.0588235 
  22           17.036052    16.014879   0.0454545 
  22           17.028183    16.015853   0.0454545 
  14           17.020477    16.016832   0.0714286 
  20           17.012925    16.017814   0.05      
  22           17.005528    16.018801   0.0454545 
  29           16.998279    16.019793   0.0344828 
  14           16.991177    16.020788   0.0714286 
  17           16.984218    16.021788   0.0588235 
  20           16.977399    16.022792   0.05      
  13           16.970719    16.0238     0.0769231 
  13           16.964169    16.024812   0.0769231 
  31           16.957754    16.025829   0.0322581 
  15           16.951466    16.026849   0.0666667 
  23           16.945304    16.027874   0.0434783 
  19           16.939264    16.028903   0.0526316 
  19           16.933346    16.029936   0.0526316 
  19           16.927545    16.030973   0.0526316 
  14           16.921861    16.032014   0.0714286 
  15           16.916291    16.03306    0.0666667 
  13           16.91083     16.034109   0.0769231 
  21           16.905479    16.035162   0.047619  
  13           16.900234    16.03622    0.0769231 
  24           16.895095    16.037281   0.0416667 
  15           16.890057    16.038347   0.0666667 
  18           16.88512     16.039416   0.0555556 
  14           16.880283    16.04049    0.0714286 
  19           16.875541    16.041567   0.0526316 
  21           16.870896    16.042649   0.047619  
  27           16.866342    16.043734   0.037037  
  15           16.86188     16.044823   0.0666667 
  15           16.857508    16.045917   0.0666667 
  14           16.853224    16.047014   0.0714286 
  26           16.849026    16.048115   0.0384615 
  17           16.844913    16.04922    0.0588235 
  18           16.840884    16.050329   0.0555556 
  20           16.836935    16.051441   0.05      
  15           16.833069    16.052558   0.0666667 
  22           16.82928     16.053678   0.0454545 
  23           16.825569    16.054803   0.0434783 
  23           16.821934    16.055931   0.0434783 
  17           16.818373    16.057062   0.0588235 
  17           16.814887    16.058198   0.0588235 
  13           16.811472    16.059337   0.0769231 
  21           16.808129    16.060481   0.047619  
  29           16.804856    16.061628   0.0344828 
  24           16.801651    16.062778   0.0416667 
  12           16.798513    16.063933   0.0833333 
  15           16.795442    16.065091   0.0666667 
  21           16.792436    16.066253   0.047619  
  14           16.789495    16.067418   0.0714286 
  20           16.786617    16.068587   0.05      
  20           16.7838      16.06976    0.05      
  24           16.781045    16.070937   0.0416667 
  18           16.77835     16.072117   0.0555556 
  18           16.775714    16.0733     0.0555556 
  22           16.773137    16.074488   0.0454545 
  17           16.770616    16.075679   0.0588235 
  19           16.768153    16.076873   0.0526316 
  16           16.765745    16.078071   0.0625    
  17           16.763392    16.079273   0.0588235 
  24           16.761092    16.080478   0.0416667 
  30           16.758846    16.081687   0.0333333 
  14           16.756652    16.082899   0.0714286 
  19           16.75451     16.084115   0.0526316 
  17           16.752418    16.085334   0.0588235 
  19           16.750376    16.086556   0.0526316 
  22           16.748384    16.087782   0.0454545 
  19           16.74644     16.089012   0.0526316 
  8            16.744545    16.090245   0.125     
  21           16.742696    16.091481   0.047619  
  19           16.740894    16.092721   0.0526316 
  16           16.739138    16.093964   0.0625    
  19           16.737427    16.095211   0.0526316 
  18           16.735761    16.096461   0.0555556 
  19           16.734138    16.097714   0.0526316 
  19           16.73256     16.098971   0.0526316 
  14           16.731023    16.100231   0.0714286 
  13           16.72953     16.101494   0.0769231 
  23           16.728078    16.10276    0.0434783 
  11           16.726667    16.10403    0.0909091 
  9            16.725296    16.105303   0.1111111 
  19           16.723965    16.10658    0.0526316 
  21           16.722674    16.107859   0.047619  
  18           16.721422    16.109142   0.0555556 
  16           16.720209    16.110428   0.0625    
  21           16.719033    16.111717   0.047619  
  19           16.717896    16.113009   0.0526316 
  18           16.716795    16.114305   0.0555556 
  15           16.715731    16.115604   0.0666667 
  18           16.714703    16.116905   0.0555556 
  12           16.71371     16.11821    0.0833333 
  8            16.712753    16.119518   0.125     
  12           16.711831    16.120829   0.0833333 
  17           16.710944    16.122144   0.0588235 
  13           16.71009     16.123461   0.0769231 
  11           16.70927     16.124781   0.0909091 
  16           16.708483    16.126105   0.0625    
  17           16.707729    16.127431   0.0588235 
  16           16.707007    16.12876    0.0625    
  15           16.706318    16.130093   0.0666667 
  16           16.70566     16.131428   0.0625    
  18           16.705033    16.132766   0.0555556 
  19           16.704438    16.134108   0.0526316 
  12           16.703874    16.135452   0.0833333 
  13           16.703339    16.136799   0.0769231 
  22           16.702835    16.138149   0.0454545 
  22           16.70236     16.139502   0.0454545 
  12           16.701915    16.140858   0.0833333 
  18           16.701499    16.142216   0.0555556 
  19           16.701112    16.143578   0.0526316 
  18           16.700753    16.144942   0.0555556 
  17           16.700423    16.146309   0.0588235 
  20           16.70012     16.147679   0.05      
  24           16.699844    16.149052   0.0416667 
  20           16.699597    16.150427   0.05      
  25           16.699376    16.151806   0.04      
  25           16.699182    16.153187   0.04      
  15           16.699014    16.15457    0.0666667 
  14           16.698873    16.155957   0.0714286 
  17           16.698758    16.157346   0.0588235 
  10           16.698669    16.158738   0.1       
  19           16.698605    16.160132   0.0526316 
  10           16.698566    16.161529   0.1       
  11           16.698553    16.162929   0.0909091 
  15           16.698564    16.164331   0.0666667 
  17           16.6986      16.165736   0.0588235 
  21           16.69866     16.167144   0.047619  
  21           16.698744    16.168554   0.047619  
  21           16.698853    16.169966   0.047619  
  16           16.698985    16.171382   0.0625    
  17           16.699141    16.172799   0.0588235 
  18           16.69932     16.17422    0.0555556 
  16           16.699522    16.175642   0.0625    
  20           16.699747    16.177068   0.05      
  25           16.699995    16.178495   0.04      
  14           16.700265    16.179925   0.0714286 
  11           16.700558    16.181358   0.0909091 
  19           16.700874    16.182793   0.0526316 
  24           16.701211    16.18423    0.0416667 
  20           16.70157     16.18567    0.05      
  16           16.701951    16.187112   0.0625    
  11           16.702353    16.188557   0.0909091 
  18           16.702777    16.190003   0.0555556 
  20           16.703222    16.191452   0.05      
  20           16.703688    16.192904   0.05      
  16           16.704175    16.194358   0.0625    
  18           16.704682    16.195814   0.0555556 
  16           16.705211    16.197272   0.0625    
  18           16.705759    16.198732   0.0555556 
  21           16.706329    16.200195   0.047619  
  13           16.706918    16.20166    0.0769231 
  20           16.707527    16.203127   0.05      
  10           16.708157    16.204596   0.1       
  14           16.708806    16.206068   0.0714286 
  21           16.709475    16.207542   0.047619  
  22           16.710164    16.209017   0.0454545 
  20           16.710871    16.210495   0.05      
  19           16.711599    16.211975   0.0526316 
  20           16.712345    16.213457   0.05      
  13           16.713111    16.214941   0.0769231 
  17           16.713895    16.216427   0.0588235 
  25           16.714699    16.217915   0.04      
  28           16.715521    16.219406   0.0357143 
  13           16.716362    16.220898   0.0769231 
  11           16.717222    16.222392   0.0909091 
  18           16.7181      16.223888   0.0555556 
  12           16.718996    16.225386   0.0833333 
  17           16.719911    16.226886   0.0588235 
  18           16.720844    16.228388   0.0555556 
  20           16.721795    16.229892   0.05      
  12           16.722764    16.231397   0.0833333 
  21           16.723751    16.232905   0.047619  
  17           16.724756    16.234414   0.0588235 
  20           16.725779    16.235926   0.05      
  18           16.726819    16.237439   0.0555556 
  20           16.727877    16.238953   0.05      
  13           16.728952    16.24047    0.0769231 
  22           16.730045    16.241988   0.0454545 
  16           16.731156    16.243509   0.0625    
  15           16.732284    16.24503    0.0666667 
  16           16.733429    16.246554   0.0625    
  13           16.734591    16.248079   0.0769231 
  26           16.735771    16.249606   0.0384615 
  15           16.736967    16.251135   0.0666667 
  16           16.738181    16.252665   0.0625    
  17           16.739412    16.254197   0.0588235 
  13           16.740659    16.25573    0.0769231 
  12           16.741924    16.257265   0.0833333 
  14           16.743205    16.258802   0.0714286 
  20           16.744504    16.26034    0.05      
  16           16.745818    16.26188    0.0625    
  13           16.74715     16.263421   0.0769231 
  25           16.748498    16.264964   0.04      
  20           16.749863    16.266508   0.05      
  11           16.751245    16.268054   0.0909091 
  14           16.752643    16.269601   0.0714286 
  14           16.754058    16.27115    0.0714286 
  19           16.755489    16.2727     0.0526316 
  19           16.756937    16.274251   0.0526316 
  12           16.7584      16.275804   0.0833333 
  12           16.759881    16.277358   0.0833333 
  14           16.761378    16.278914   0.0714286 
  18           16.762891    16.280471   0.0555556 
  17           16.764421    16.282029   0.0588235 
  24           16.765967    16.283588   0.0416667 
  13           16.767529    16.285149   0.0769231 
  14           16.769108    16.286711   0.0714286 
  19           16.770702    16.288274   0.0526316 
  19           16.772314    16.289839   0.0526316 
  17           16.773941    16.291404   0.0588235 
  21           16.775584    16.292971   0.047619  
  18           16.777245    16.294539   0.0555556 
  14           16.778921    16.296108   0.0714286 
  10           16.780614    16.297679   0.1       
  20           16.782322    16.29925    0.05      
  15           16.784047    16.300823   0.0666667 
  24           16.785788    16.302396   0.0416667 
  19           16.787546    16.303971   0.0526316 
  16           16.78932     16.305547   0.0625    
  16           16.79111     16.307123   0.0625    
  27           16.792916    16.308701   0.037037  
  15           16.794739    16.31028    0.0666667 
  14           16.796578    16.311859   0.0714286 
  15           16.798434    16.31344    0.0666667 
  18           16.800305    16.315022   0.0555556 
  20           16.802193    16.316604   0.05      
  17           16.804098    16.318187   0.0588235 
  12           16.806019    16.319772   0.0833333 
  25           16.807956    16.321357   0.04      
  15           16.809911    16.322943   0.0666667 
  16           16.811881    16.324529   0.0625    
  14           16.813868    16.326117   0.0714286 
  12           16.815872    16.327705   0.0833333 
  16           16.817892    16.329295   0.0625    
  14           16.819929    16.330884   0.0714286 
  20           16.821983    16.332475   0.05      
  18           16.824053    16.334066   0.0555556 
  10           16.826141    16.335658   0.1       
  13           16.828245    16.337251   0.0769231 
  18           16.830366    16.338844   0.0555556 
  19           16.832504    16.340438   0.0526316 
  22           16.83466     16.342033   0.0454545 
  11           16.836831    16.343628   0.0909091 
  24           16.839021    16.345224   0.0416667 
  21           16.841228    16.34682    0.047619  
  18           16.843451    16.348417   0.0555556 
  19           16.845692    16.350014   0.0526316 
  16           16.847951    16.351612   0.0625    
  16           16.850227    16.35321    0.0625    
  19           16.85252     16.354809   0.0526316 
  17           16.854831    16.356409   0.0588235 
  15           16.85716     16.358008   0.0666667 
  23           16.859507    16.359608   0.0434783 
  25           16.861871    16.361209   0.04      
  18           16.864254    16.36281    0.0555556 
  18           16.866654    16.364411   0.0555556 
  14           16.869073    16.366012   0.0714286 
  12           16.871509    16.367614   0.0833333 
  11           16.873965    16.369216   0.0909091 
  17           16.876438    16.370819   0.0588235 
  23           16.87893     16.372421   0.0434783 
  18           16.881441    16.374024   0.0555556 
  14           16.88397     16.375627   0.0714286 
  16           16.886519    16.37723    0.0625    
  18           16.889085    16.378834   0.0555556 
  14           16.891672    16.380437   0.0714286 
  21           16.894277    16.382041   0.047619  
  15           16.896901    16.383645   0.0666667 
  16           16.899546    16.385249   0.0625    
  15           16.90221     16.386853   0.0666667 
  13           16.904893    16.388457   0.0769231 
  26           16.907596    16.390061   0.0384615 
  14           16.910319    16.391665   0.0714286 
  15           16.913062    16.393269   0.0666667 
  14           16.915825    16.394873   0.0714286 
  14           16.918609    16.396477   0.0714286 
  22           16.921414    16.398081   0.0454545 
  14           16.924239    16.399685   0.0714286 
  23           16.927084    16.401288   0.0434783 
  19           16.929951    16.402892   0.0526316 
  17           16.93284     16.404495   0.0588235 
  13           16.935749    16.406099   0.0769231 
  24           16.938679    16.407702   0.0416667 
  15           16.941632    16.409305   0.0666667 
  23           16.944607    16.410907   0.0434783 
  24           16.947602    16.41251    0.0416667 
  12           16.950621    16.414112   0.0833333 
  24           16.953663    16.415714   0.0416667 
  26           16.956727    16.417315   0.0384615 
  20           16.959812    16.418917   0.05      
  22           16.962923    16.420517   0.0454545 
  29           16.966056    16.422118   0.0344828 
  11           16.969211    16.423718   0.0909091 
  16           16.972391    16.425318   0.0625    
  13           16.975595    16.426917   0.0769231 
  15           16.978823    16.428516   0.0666667 
  16           16.982074    16.430114   0.0625    
  23           16.985351    16.431712   0.0434783 
  19           16.988653    16.433309   0.0526316 
  16           16.991979    16.434906   0.0625    
  11           16.995331    16.436502   0.0909091 
  19           16.998709    16.438098   0.0526316 
  18           17.002112    16.439693   0.0555556 
  19           17.00554     16.441287   0.0526316 
  15           17.008997    16.442881   0.0666667 
  28           17.012479    16.444474   0.0357143 
  17           17.015989    16.446066   0.0588235 
  17           17.019524    16.447658   0.0588235 
  17           17.023089    16.449249   0.0588235 
  7            17.026681    16.450839   0.1428571 
  15           17.030299    16.452429   0.0666667 
  16           17.033948    16.454017   0.0625    
  13           17.037625    16.455605   0.0769231 
  15           17.041332    16.457192   0.0666667 
  32           17.045066    16.458779   0.03125   
  14           17.048831    16.460364   0.0714286 
  15           17.052627    16.461948   0.0666667 
  16           17.056452    16.463532   0.0625    
  15           17.060308    16.465114   0.0666667 
  14           17.064196    16.466696   0.0714286 
  21           17.068116    16.468276   0.047619  
  18           17.072066    16.469856   0.0555556 
  20           17.07605     16.471435   0.05      
  23           17.080066    16.473012   0.0434783 
  17           17.084114    16.474589   0.0588235 
  14           17.088197    16.476164   0.0714286 
  14           17.092314    16.477738   0.0714286 
  21           17.096466    16.479311   0.047619  
  25           17.10065     16.480883   0.04      
  17           17.104872    16.482454   0.0588235 
  15           17.109129    16.484024   0.0666667 
  10           17.113423    16.485592   0.1       
  14           17.117751    16.487159   0.0714286 
  12           17.122119    16.488725   0.0833333 
  25           17.126524    16.49029    0.04      
  15           17.130965    16.491853   0.0666667 
  18           17.135447    16.493415   0.0555556 
  17           17.139969    16.494975   0.0588235 
  18           17.14453     16.496535   0.0555556 
  26           17.149129    16.498092   0.0384615 
  16           17.153771    16.499649   0.0625    
  14           17.158455    16.501204   0.0714286 
  19           17.163179    16.502757   0.0526316 
  22           17.167947    16.504309   0.0454545 
  15           17.172759    16.50586    0.0666667 
  17           17.177615    16.507409   0.0588235 
  16           17.182513    16.508956   0.0625    
  17           17.187458    16.510502   0.0588235 
  20           17.19245     16.512046   0.05      
  20           17.197486    16.513589   0.05      
  23           17.20257     16.51513    0.0434783 
  18           17.207703    16.516669   0.0555556 
  25           17.212885    16.518207   0.04      
  20           17.218113    16.519743   0.05      
  9            17.223395    16.521277   0.1111111 
  12           17.228727    16.522809   0.0833333 
  19           17.234112    16.52434    0.0526316 
  16           17.239545    16.525869   0.0625    
  19           17.245035    16.527396   0.0526316 
  14           17.25058     16.528921   0.0714286 
  27           17.256176    16.530444   0.037037  
  20           17.261831    16.531966   0.05      
  13           17.267544    16.533485   0.0769231 
  16           17.273314    16.535003   0.0625    
  15           17.279139    16.536518   0.0666667 
  16           17.285028    16.538032   0.0625    
  18           17.290977    16.539543   0.0555556 
  27           17.296985    16.541053   0.037037  
  15           17.303058    16.542561   0.0666667 
  14           17.309195    16.544066   0.0714286 
  17           17.315397    16.545569   0.0588235 
  24           17.321661    16.547071   0.0416667 
  25           17.327997    16.54857    0.04      
  20           17.3344      16.550067   0.05      
  13           17.34087     16.551561   0.0769231 
  12           17.347412    16.553054   0.0833333 
  20           17.354028    16.554544   0.05      
  23           17.360716    16.556032   0.0434783 
  18           17.367474    16.557518   0.0555556 
  15           17.374313    16.559001   0.0666667 
  14           17.381228    16.560482   0.0714286 
  17           17.388222    16.561961   0.0588235 
  25           17.395292    16.563437   0.04      
  18           17.402447    16.564911   0.0555556 
  17           17.409685    16.566383   0.0588235 
  21           17.417002    16.567852   0.047619  
  18           17.42441     16.569318   0.0555556 
  15           17.431906    16.570782   0.0666667 
  16           17.439491    16.572244   0.0625    
  8            17.447161    16.573703   0.125     
  20           17.454929    16.575159   0.05      
  16           17.462791    16.576613   0.0625    
  15           17.470746    16.578064   0.0666667 
  15           17.478801    16.579513   0.0666667 
  24           17.486957    16.580959   0.0416667 
  16           17.495215    16.582402   0.0625    
  14           17.503571    16.583842   0.0714286 
  14           17.512038    16.58528    0.0714286 
  15           17.520613    16.586715   0.0666667 
  15           17.529294    16.588147   0.0666667 
  19           17.538089    16.589577   0.0526316 
  24           17.547001    16.591003   0.0416667 
  15           17.556029    16.592427   0.0666667 
  26           17.565171    16.593848   0.0384615 
  23           17.57444     16.595266   0.0434783 
  10           17.583833    16.596681   0.1       
  21           17.593352    16.598093   0.047619  
  20           17.602995    16.599502   0.05      
  20           17.612776    16.600908   0.05      
  20           17.622691    16.602311   0.05      
  10           17.632738    16.603711   0.1       
  12           17.642931    16.605108   0.0833333 
  17           17.653268    16.606501   0.0588235 
  12           17.663752    16.607892   0.0833333 
  13           17.674378    16.609279   0.0769231 
  19           17.685165    16.610664   0.0526316 
  20           17.696107    16.612045   0.05      
  17           17.707204    16.613423   0.0588235 
  22           17.718468    16.614797   0.0454545 
  18           17.729901    16.616169   0.0555556 
  14           17.741504    16.617537   0.0714286 
  15           17.753274    16.618901   0.0666667 
  18           17.765231    16.620263   0.0555556 
  23           17.77737     16.621621   0.0434783 
  25           17.789689    16.622975   0.04      
  19           17.802204    16.624326   0.0526316 
  18           17.814916    16.625674   0.0555556 
  18           17.827828    16.627018   0.0555556 
  17           17.840936    16.628359   0.0588235 
  19           17.854262    16.629696   0.0526316 
  16           17.867803    16.63103    0.0625    
  17           17.881564    16.63236    0.0588235 
  15           17.89554     16.633686   0.0666667 
  19           17.909756    16.635009   0.0526316 
  16           17.924207    16.636328   0.0625    
  24           17.938891    16.637644   0.0416667 
  21           17.953832    16.638955   0.047619  
  22           17.969027    16.640263   0.0454545 
  23           17.984482    16.641568   0.0434783 
  14           18.000194    16.642868   0.0714286 
  18           18.016189    16.644165   0.0555556 
  11           18.032465    16.645458   0.0909091 
  22           18.04902     16.646747   0.0454545 
  24           18.065875    16.648032   0.0416667 
  17           18.083036    16.649313   0.0588235 
  14           18.100508    16.65059    0.0714286 
  18           18.118285    16.651863   0.0555556 
  23           18.136403    16.653133   0.0434783 
  16           18.154856    16.654398   0.0625    
  28           18.173644    16.655659   0.0357143 
  24           18.192792    16.656916   0.0416667 
  29           18.212308    16.658169   0.0344828 
  13           18.232197    16.659418   0.0769231 
  20           18.252456    16.660663   0.05      
  20           18.273123    16.661904   0.05      
  14           18.294196    16.66314    0.0714286 
  19           18.315687    16.664373   0.0526316 
  14           18.33759     16.665601   0.0714286 
  19           18.35995     16.666824   0.0526316 
  30           18.382763    16.668044   0.0333333 
  20           18.406026    16.669259   0.05      
  18           18.429786    16.670469   0.0555556 
  20           18.454041    16.671676   0.05      
  15           18.478804    16.672878   0.0666667 
  15           18.504073    16.674075   0.0666667 
  18           18.5299      16.675268   0.0555556 
  19           18.556283    16.676457   0.0526316 
  25           18.583224    16.677641   0.04      
  28           18.610765    16.67882    0.0357143 
  22           18.63892     16.679995   0.0454545 
  27           18.667702    16.681166   0.037037  
  19           18.69711     16.682331   0.0526316 
  23           18.727206    16.683492   0.0434783 
  24           18.757992    16.684649   0.0416667 
  22           18.78947     16.6858     0.0454545 
  17           18.821694    16.686947   0.0588235 
  25           18.854682    16.68809    0.04      
  23           18.888452    16.689227   0.0434783 
  23           18.923005    16.69036    0.0434783 
  22           18.958418    16.691487   0.0454545 
  20           18.994695    16.69261    0.05      
  9            19.031865    16.693728   0.1111111 
  17           19.069929    16.694841   0.0588235 
  19           19.108976    16.69595    0.0526316 
  20           19.149012    16.697053   0.05      
  25           19.190039    16.698151   0.04      
  13           19.232155    16.699244   0.0769231 
  24           19.275368    16.700332   0.0416667 
  17           19.319717    16.701415   0.0588235 
  23           19.365209    16.702493   0.0434783 
  18           19.411954    16.703566   0.0555556 
  25           19.459965    16.704634   0.04      
  26           19.509259    16.705696   0.0384615 
  17           19.559934    16.706753   0.0588235 
  19           19.61203     16.707805   0.0526316 
  22           19.665594    16.708852   0.0454545 
  27           19.72064     16.709894   0.037037  
  19           19.777309    16.71093    0.0526316 
  22           19.835623    16.71196    0.0454545 
  23           19.895614    16.712986   0.0434783 
  28           19.957406    16.714006   0.0357143 
  31           20.02106     16.71502    0.0322581 
  23           20.08664     16.716029   0.0434783 
  21           20.154176    16.717033   0.047619  
  28           20.22385     16.718031   0.0357143 
  23           20.295702    16.719023   0.0434783 
  24           20.369824    16.72001    0.0416667 
  26           20.446254    16.720991   0.0384615 
  23           20.525212    16.721967   0.0434783 
  18           20.606746    16.722937   0.0555556 
  24           20.690909    16.723901   0.0416667 
  29           20.777946    16.72486    0.0344828 
  20           20.867922    16.725813   0.05      
  28           20.960972    16.72676    0.0357143 
  26           21.057163    16.727701   0.0384615 
  34           21.156791    16.728636   0.0294118 
  29           21.259943    16.729566   0.0344828 
  31           21.366722    16.730489   0.0322581 
  20           21.477414    16.731407   0.05      
  28           21.592183    16.732319   0.0357143 
  18           21.711209    16.733225   0.0555556 
  19           21.834612    16.734125   0.0526316 
  26           21.962803    16.735018   0.0384615 
  18           22.095929    16.735906   0.0555556 
  21           22.234162    16.736788   0.047619  
  21           22.377915    16.737663   0.047619  
  25           22.52744     16.738533   0.04      
  20           22.683024    16.739396   0.05      
  23           22.844869    16.740253   0.0434783 
  22           23.013573    16.741104   0.0454545 
  29           23.189387    16.741948   0.0344828 
  17           23.372712    16.742786   0.0588235 
  26           23.563829    16.743618   0.0384615 
  32           23.763485    16.744444   0.03125   
  26           23.972029    16.745263   0.0384615 
  25           24.189819    16.746076   0.04      
  25           24.417751    16.746882   0.04      
  20           24.656271    16.747682   0.05      
  30           24.906029    16.748475   0.0333333 
  22           25.167526    16.749262   0.0454545 
  33           25.441917    16.750042   0.030303  
  38           25.729819    16.750816   0.0263158 
  26           26.031921    16.751583   0.0384615 
  34           26.349499    16.752344   0.0294118 
  23           26.683484    16.753098   0.0434783 
  27           27.034938    16.753845   0.037037  
  29           27.404768    16.754585   0.0344828 
  25           27.794831    16.755319   0.04      
  30           28.206253    16.756045   0.0333333 
  25           28.640267    16.756765   0.04      
  32           29.098999    16.757479   0.03125   
  34           29.584079    16.758185   0.0294118 
  28           30.097375    16.758884   0.0357143 
  29           30.640541    16.759577   0.0344828 
  31           31.216665    16.760262   0.0322581 
  32           31.827782    16.760941   0.03125   
  35           32.476538    16.761612   0.0285714 
  33           33.165245    16.762276   0.030303  
  45           33.898037    16.762934   0.0222222 
  39           34.677734    16.763584   0.025641  
  23           35.507264    16.764227   0.0434783 
  38           36.391739    16.764863   0.0263158 
  34           37.334681    16.765492   0.0294118 
  29           38.340499    16.766113   0.0344828 
  41           39.41305     16.766727   0.0243902 
  34           40.558943    16.767334   0.0294118 
  39           41.782628    16.767934   0.025641  
  40           43.088692    16.768526   0.025     
  53           44.484357    16.769111   0.0188679 
  42           45.974867    16.769688   0.0238095 
  46           47.565876    16.770258   0.0217391 
  49           49.26172     16.77082    0.0204082 
  48           51.07035     16.771375   0.0208333 
  51           52.995323    16.771923   0.0196078 
  40           55.039216    16.772463   0.025     
  45           57.207147    16.772995   0.0222222 
  50           59.499239    16.77352    0.02      
  48           61.913892    16.774037   0.0208333 
  45           64.444758    16.774546   0.0222222 
  54           67.087593    16.775047   0.0185185 
  76           69.827847    16.775541   0.0131579 
  64           72.647536    16.776027   0.015625  
  82           75.520418    16.776505   0.0121951 
  72           78.420361    16.776976   0.0138889 
  101          81.308045    16.777438   0.009901  
  99           84.137939    16.777893   0.010101  
  87           86.865816    16.778339   0.0114943 
  102          89.437622    16.778778   0.0098039 
  95           91.800663    16.779209   0.0105263 
  123          93.903319    16.779631   0.0081301 
  137          95.70476     16.780046   0.0072993 
  106          97.168746    16.780453   0.009434  
  120          98.27328     16.780851   0.0083333 
  130          99.010106    16.781241   0.0076923 
  119          99.387255    16.781623   0.0084034 
  108          99.424375    16.781997   0.0092593 
  118          99.153055    16.782362   0.0084746 
  103          98.611469    16.78272    0.0097087 
  97           97.841644    16.783069   0.0103093 
  99           96.88648     16.783409   0.010101  
  108          95.778944    16.783741   0.0092593 
  90           94.552707    16.784065   0.0111111 
  104          93.229019    16.784381   0.0096154 
  108          91.822537    16.784688   0.0092593 
  103          90.336752    16.784986   0.0097087 
  93           88.772008    16.785276   0.0107527 
  86           87.123433    16.785557   0.0116279 
  81           85.385876    16.78583    0.0123457 
  101          83.550998    16.786094   0.009901  
  87           81.617413    16.78635    0.0114943 
  83           79.588548    16.786596   0.0120482 
  84           77.468397    16.786834   0.0119048 
  92           75.270759    16.787064   0.0108696 
  67           73.012388    16.787284   0.0149254 
  75           70.714977    16.787496   0.0133333 
  72           68.396618    16.787698   0.0138889 
  69           66.080884    16.787892   0.0144928 
  49           63.789373    16.788077   0.0204082 
  52           61.53979     16.788253   0.0192308 
  57           59.347244    16.78842    0.0175439 
  49           57.225493    16.788578   0.0204082 
  58           55.185887    16.788727   0.0172414 
  35           53.232249    16.788867   0.0285714 
  40           51.370516    16.788998   0.025     
  48           49.603372    16.78912    0.0208333 
  33           47.93069     16.789232   0.030303  
  29           46.350398    16.789336   0.0344828 
  44           44.860975    16.78943    0.0227273 
  47           43.460353    16.789515   0.0212766 
  38           42.142721    16.78959    0.0263158 
  40           40.905145    16.789656   0.025     
  31           39.743377    16.789713   0.0322581 
  35           38.653922    16.78976    0.0285714 
  34           37.630815    16.789798   0.0294118 
  24           36.67072     16.789827   0.0416667 
  32           35.770232    16.789846   0.03125   
  29           34.924097    16.789855   0.0344828 
  33           34.129323    16.789855   0.030303  
  40           33.382421    16.789845   0.025     
  27           32.680632    16.789826   0.037037  
  35           32.019812    16.789797   0.0285714 
  27           31.397648    16.789758   0.037037  
  28           30.81166     16.789709   0.0357143 
  34           30.259202    16.789651   0.0294118 
  37           29.737701    16.789583   0.027027  
  31           29.245265    16.789505   0.0322581 
  40           28.78026     16.789417   0.025     
  29           28.340145    16.78932    0.0344828 
  24           27.92359     16.789212   0.0416667 
  28           27.529165    16.789095   0.0357143 
  21           27.155287    16.788967   0.047619  
  31           26.800451    16.788829   0.0322581 
  37           26.463574    16.788682   0.027027  
  31           26.143744    16.788524   0.0322581 
  27           25.83941     16.788356   0.037037  
  30           25.549836    16.788178   0.0333333 
  30           25.274111    16.78799    0.0333333 
  25           25.011581    16.787791   0.04      
  28           24.761063    16.787582   0.0357143 
  25           24.522033    16.787363   0.04      
  32           24.293984    16.787134   0.03125   
  23           24.075939    16.786894   0.0434783 
  25           23.86749     16.786644   0.04      
  15           23.668094    16.786383   0.0666667 
  20           23.477387    16.786112   0.05      
  17           23.294603    16.785831   0.0588235 
  19           23.11945     16.785539   0.0526316 
  29           22.95158     16.785236   0.0344828 
  16           22.790537    16.784923   0.0625    
  25           22.635906    16.784599   0.04      
  30           22.487413    16.784264   0.0333333 
  27           22.344848    16.783919   0.037037  
  31           22.207699    16.783563   0.0322581 
  20           22.075798    16.783196   0.05      
  30           21.948935    16.782818   0.0333333 
  16           21.826807    16.782429   0.0625    
  19           21.709148    16.78203    0.0526316 
  22           21.595784    16.78162    0.0454545 
  31           21.486598    16.781198   0.0322581 
  19           21.381226    16.780766   0.0526316 
  18           21.279575    16.780323   0.0555556 
  22           21.181474    16.779868   0.0454545 
  19           21.086833    16.779403   0.0526316 
  21           20.995355    16.778926   0.047619  
  23           20.906969    16.778439   0.0434783 
  21           20.821604    16.77794    0.047619  
  22           20.739001    16.77743    0.0454545 
  16           20.659105    16.776908   0.0625    
  20           20.5818      16.776375   0.05      
  22           20.507034    16.775831   0.0454545 
  27           20.434587    16.775276   0.037037  
  24           20.36442     16.774709   0.0416667 
  16           20.296468    16.774131   0.0625    
  17           20.230607    16.773541   0.0588235 
  16           20.166738    16.77294    0.0625    
  23           20.104801    16.772327   0.0434783 
  23           20.044769    16.771703   0.0434783 
  16           19.986475    16.771067   0.0625    
  23           19.929897    16.770419   0.0434783 
  26           19.874993    16.76976    0.0384615 
  18           19.821671    16.769089   0.0555556 
  14           19.76986     16.768406   0.0714286 
  29           19.71952     16.767711   0.0344828 
  19           19.670635    16.767005   0.0526316 
  21           19.623078    16.766286   0.047619  
  22           19.576837    16.765556   0.0454545 
  24           19.531865    16.764814   0.0416667 
  22           19.48815     16.76406    0.0454545 
  25           19.445583    16.763294   0.04      
  16           19.404154    16.762516   0.0625    
  26           19.363857    16.761725   0.0384615 
  16           19.324592    16.760923   0.0625    
  16           19.286352    16.760109   0.0625    
  18           19.249104    16.759282   0.0555556 
  24           19.212843    16.758443   0.0416667 
  22           19.177481    16.757592   0.0454545 
  20           19.143014    16.756728   0.05      
  22           19.10943     16.755853   0.0454545 
  31           19.076681    16.754964   0.0322581 
  16           19.044734    16.754064   0.0625    
  25           19.013573    16.753151   0.04      
  13           18.983198    16.752225   0.0769231 
  27           18.953537    16.751287   0.037037  
  21           18.92459     16.750337   0.047619  
  29           18.896351    16.749374   0.0344828 
  17           18.86878     16.748398   0.0588235 
  23           18.841851    16.747409   0.0434783 
  22           18.815555    16.746408   0.0454545 
  23           18.789893    16.745395   0.0434783 
  19           18.764807    16.744368   0.0526316 
  19           18.740297    16.743329   0.0526316 
  21           18.716351    16.742276   0.047619  
  17           18.692968    16.741211   0.0588235 
  25           18.670097    16.740133   0.04      
  26           18.64774     16.739042   0.0384615 
  15           18.625902    16.737938   0.0666667 
  25           18.604533    16.736821   0.04      
  23           18.583637    16.735691   0.0434783 
  21           18.563202    16.734548   0.047619  
  17           18.543231    16.733392   0.0588235 
  20           18.523681    16.732222   0.05      
  24           18.504554    16.73104    0.0416667 
  12           18.48585     16.729844   0.0833333 
  17           18.467546    16.728635   0.0588235 
  29           18.449628    16.727412   0.0344828 
  18           18.432091    16.726176   0.0555556 
  15           18.414942    16.724927   0.0666667 
  22           18.398142    16.723664   0.0454545 
  23           18.381695    16.722388   0.0434783 
  15           18.365602    16.721098   0.0666667 
  25           18.349843    16.719795   0.04      
  26           18.334408    16.718478   0.0384615 
  19           18.319294    16.717148   0.0526316 
  22           18.304505    16.715804   0.0454545 
  17           18.29001     16.714446   0.0588235 
  20           18.275814    16.713075   0.05      
  17           18.26191     16.711689   0.0588235 
  20           18.248302    16.71029    0.05      
  15           18.234963    16.708877   0.0666667 
  29           18.221895    16.70745    0.0344828 
  20           18.209105    16.70601    0.05      
  14           18.196566    16.704555   0.0714286 
  19           18.184282    16.703086   0.0526316 
  15           18.172247    16.701604   0.0666667 
  24           18.160467    16.700107   0.0416667 
  11           18.148917    16.698596   0.0909091 
  29           18.137601    16.697071   0.0344828 
  20           18.126521    16.695532   0.05      
  18           18.115664    16.693978   0.0555556 
  14           18.105025    16.69241    0.0714286 
  25           18.094601    16.690828   0.04      
  18           18.0844      16.689232   0.0555556 
  14           18.074398    16.687621   0.0714286 
  17           18.0646      16.685996   0.0588235 
  21           18.055008    16.684356   0.047619  
  22           18.045612    16.682702   0.0454545 
  13           18.036407    16.681034   0.0769231 
  21           18.027391    16.67935    0.047619  
  17           18.01857     16.677653   0.0588235 
  13           18.009927    16.67594    0.0769231 
  16           18.001462    16.674213   0.0625    
  15           17.993177    16.672471   0.0666667 
  22           17.985074    16.670714   0.0454545 
  17           17.977137    16.668943   0.0588235 
  10           17.969368    16.667157   0.1       
  17           17.961774    16.665355   0.0588235 
  24           17.954339    16.663539   0.0416667 
  21           17.947065    16.661708   0.047619  
  18           17.939952    16.659862   0.0555556 
  15           17.933004    16.658001   0.0666667 
  15           17.926206    16.656125   0.0666667 
  13           17.91956     16.654234   0.0769231 
  17           17.913071    16.652327   0.0588235 
  15           17.906732    16.650405   0.0666667 
  14           17.900538    16.648469   0.0714286 
  21           17.894491    16.646516   0.047619  
  34           17.888595    16.644549   0.0294118 
  19           17.882839    16.642566   0.0526316 
  19           17.877222    16.640568   0.0526316 
  22           17.871751    16.638554   0.0454545 
  12           17.86642     16.636525   0.0833333 
  16           17.861224    16.634481   0.0625    
  26           17.856164    16.63242    0.0384615 
  21           17.851247    16.630345   0.047619  
  22           17.846461    16.628253   0.0454545 
  20           17.841806    16.626146   0.05      
  12           17.837287    16.624024   0.0833333 
  21           17.832905    16.621885   0.047619  
  10           17.828651    16.619731   0.1       
  21           17.824525    16.617561   0.047619  
  10           17.820536    16.615375   0.1       
  13           17.816673    16.613173   0.0769231 
  17           17.812938    16.610955   0.0588235 
  20           17.809331    16.608721   0.05      
  16           17.805859    16.606471   0.0625    
  23           17.802511    16.604206   0.0434783 
  24           17.799288    16.601923   0.0416667 
  20           17.796198    16.599625   0.05      
  19           17.793235    16.597311   0.0526316 
  16           17.790397    16.59498    0.0625    
  22           17.787686    16.592634   0.0454545 
  29           17.785108    16.59027    0.0344828 
  13           17.782654    16.587891   0.0769231 
  26           17.780325    16.585495   0.0384615 
  16           17.778129    16.583083   0.0625    
  15           17.776061    16.580654   0.0666667 
  13           17.77412     16.578209   0.0769231 
  16           17.772307    16.575747   0.0625    
  26           17.770629    16.573268   0.0384615 
  25           17.769079    16.570773   0.04      
  21           17.767656    16.568262   0.047619  
  21           17.766368    16.565733   0.047619  
  16           17.765216    16.563188   0.0625    
  24           17.764195    16.560626   0.0416667 
  31           17.763305    16.558047   0.0322581 
  23           17.762555    16.555451   0.0434783 
  22           17.76194     16.552839   0.0454545 
  25           17.76146     16.550209   0.04      
  15           17.761119    16.547562   0.0666667 
  20           17.760923    16.544899   0.05      
  22           17.760866    16.542218   0.0454545 
  17           17.760948    16.53952    0.0588235 
  20           17.761179    16.536805   0.05      
  13           17.761557    16.534073   0.0769231 
  16           17.762079    16.531323   0.0625    
  20           17.76275     16.528557   0.05      
  24           17.763578    16.525772   0.0416667 
  16           17.764557    16.522971   0.0625    
  14           17.765687    16.520152   0.0714286 
  18           17.76698     16.517316   0.0555556 
  15           17.768433    16.514462   0.0666667 
  15           17.770046    16.51159    0.0666667 
  14           17.771823    16.508701   0.0714286 
  22           17.773772    16.505795   0.0454545 
  20           17.77589     16.502871   0.05      
  17           17.778175    16.499929   0.0588235 
  24           17.780641    16.496969   0.0416667 
  16           17.783289    16.493991   0.0625    
  24           17.786118    16.490996   0.0416667 
  16           17.789126    16.487983   0.0625    
  19           17.79233     16.484952   0.0526316 
  22           17.795726    16.481903   0.0454545 
  18           17.799315    16.478835   0.0555556 
  25           17.803104    16.47575    0.04      
  12           17.807103    16.472647   0.0833333 
  16           17.811309    16.469526   0.0625    
  17           17.815722    16.466386   0.0588235 
  10           17.820358    16.463229   0.1       
  21           17.825218    16.460053   0.047619  
  17           17.830301    16.456858   0.0588235 
  16           17.835616    16.453646   0.0625    
  26           17.841174    16.450415   0.0384615 
  14           17.846975    16.447165   0.0714286 
  21           17.853017    16.443897   0.047619  
  19           17.859321    16.440611   0.0526316 
  15           17.865888    16.437306   0.0666667 
  12           17.872718    16.433982   0.0833333 
  18           17.879822    16.43064    0.0555556 
  20           17.887214    16.427279   0.05      
  14           17.894893    16.4239     0.0714286 
  18           17.902861    16.420501   0.0555556 
  22           17.91114     16.417084   0.0454545 
  16           17.919734    16.413648   0.0625    
  21           17.928649    16.410193   0.047619  
  12           17.937884    16.406719   0.0833333 
  19           17.947467    16.403226   0.0526316 
  27           17.9574      16.399715   0.037037  
  24           17.967687    16.396184   0.0416667 
  20           17.978342    16.392634   0.05      
  19           17.98334     16.389064   0.0526316 
  24           17.99478     16.385476   0.0416667 
  17           18.006612    16.381868   0.0588235 
  15           18.018869    16.378241   0.0666667 
  16           18.031557    16.374595   0.0625    
  20           18.044681    16.370929   0.05      
  18           18.058261    16.367244   0.0555556 
  22           18.072318    16.36354    0.0454545 
  13           18.086862    16.359816   0.0769231 
  8            18.101896    16.356072   0.125     
  13           18.117458    16.352309   0.0769231 
  13           18.133559    16.348526   0.0769231 
  17           18.14729     16.344724   0.0588235 
  14           18.164515    16.340902   0.0714286 
  24           18.18234     16.33706    0.0416667 
  22           18.200781    16.333198   0.0454545 
  13           18.219843    16.329317   0.0769231 
  18           18.239576    16.325415   0.0555556 
  17           18.259995    16.321494   0.0588235 
  17           18.281124    16.317552   0.0588235 
  16           18.302971    16.313591   0.0625    
  20           18.325593    16.309609   0.05      
  16           18.349011    16.305607   0.0625    
  20           18.373241    16.301586   0.05      
  18           18.398327    16.297544   0.0555556 
  21           18.424311    16.293481   0.047619  
  12           18.45122     16.289399   0.0833333 
  14           18.479071    16.285296   0.0714286 
  24           18.507938    16.281173   0.0416667 
  24           18.537853    16.277029   0.0416667 
  16           18.56884     16.272865   0.0625    
  14           18.600964    16.26868    0.0714286 
  17           18.63428     16.264475   0.0588235 
  15           18.668831    16.260249   0.0666667 
  13           18.704645    16.256002   0.0769231 
  31           18.741824    16.251735   0.0322581 
  22           18.780416    16.247447   0.0454545 
  24           18.82046     16.243138   0.0416667 
  21           18.862051    16.238809   0.047619  
  24           18.905266    16.234458   0.0416667 
  19           18.950173    16.230087   0.0526316 
  21           18.996819    16.225694   0.047619  
  16           19.045351    16.221281   0.0625    
  19           19.095837    16.216846   0.0526316 
  18           19.148377    16.212391   0.0555556 
  18           19.203033    16.207914   0.0555556 
  13           19.259984    16.203416   0.0769231 
  18           19.31933     16.198897   0.0555556 
  20           19.381158    16.194357   0.05      
  20           19.445648    16.189795   0.05      
  23           19.51295     16.185212   0.0434783 
  26           19.583205    16.180607   0.0384615 
  16           19.65653     16.175981   0.0625    
  17           19.733189    16.171334   0.0588235 
  18           19.813351    16.166665   0.0555556 
  28           19.897166    16.161974   0.0357143 
  17           19.984922    16.157262   0.0588235 
  23           20.076856    16.152528   0.0434783 
  21           20.173212    16.147772   0.047619  
  21           20.274196    16.142994   0.047619  
  25           20.380227    16.138195   0.04      
  22           20.491595    16.133374   0.0454545 
  11           20.608571    16.128531   0.0909091 
  21           20.731631    16.123665   0.047619  
  23           20.861177    16.118778   0.0434783 
  14           20.997633    16.113869   0.0714286 
  16           21.141379    16.108938   0.0625    
  27           21.293109    16.103984   0.037037  
  18           21.453323    16.099009   0.0555556 
  21           21.622627    16.094011   0.047619  
  23           21.801557    16.08899    0.0434783 
  16           21.991043    16.083948   0.0625    
  21           22.191796    16.078883   0.047619  
  15           22.404506    16.073795   0.0666667 
  12           22.630285    16.068685   0.0833333 
  27           22.870076    16.063553   0.037037  
  19           23.124905    16.058398   0.0526316 
  18           23.395726    16.05322    0.0555556 
  22           23.684086    16.04802    0.0454545 
  20           23.991189    16.042797   0.05      
  30           24.318202    16.037551   0.0333333 
  28           24.666937    16.032283   0.0357143 
  22           25.038884    16.026991   0.0454545 
  26           25.435641    16.021677   0.0384615 
  21           25.858616    16.01634    0.047619  
  26           26.310067    16.01098    0.0384615 
  29           26.791571    16.005596   0.0344828 
  20           27.304487    16.00019    0.05      
  25           27.850998    15.99476    0.04      
  21           28.432436    15.989308   0.047619  
  27           29.049961    15.983832   0.037037  
  23           29.703969    15.978333   0.0434783 
  20           30.395586    15.97281    0.05      
  29           31.124118    15.967264   0.0344828 
  29           31.88821     15.961695   0.0344828 
  31           32.684854    15.956102   0.0322581 
  27           33.511136    15.950486   0.037037  
  41           34.3612      15.944846   0.0243902 
  28           35.227044    15.939182   0.0357143 
  34           36.100174    15.933495   0.0294118 
  31           36.968955    15.927784   0.0322581 
  42           37.820034    15.92205    0.0238095 
  33           38.638237    15.916291   0.030303  
  37           39.408926    15.910509   0.027027  
  34           40.116492    15.904703   0.0294118 
  36           40.746342    15.898873   0.0277778 
  41           41.286884    15.893018   0.0243902 
  38           41.729742    15.88714    0.0263158 
  44           42.070447    15.881238   0.0227273 
  36           42.309398    15.875312   0.0277778 
  48           42.451243    15.869361   0.0208333 
  48           42.505335    15.863386   0.0208333 
  46           42.483813    15.857387   0.0217391 
  37           42.399497    15.851364   0.027027  
  31           42.267653    15.845316   0.0322581 
  46           42.101671    15.839244   0.0217391 
  39           41.913914    15.833147   0.025641  
  47           41.712846    15.827026   0.0212766 
  36           41.506059    15.82088    0.0277778 
  45           41.29714     15.81471    0.0222222 
  42           41.087528    15.808515   0.0238095 
  51           40.875052    15.802295   0.0196078 
  39           40.657773    15.79605    0.025641  
  32           40.43229     15.789781   0.03125   
  47           40.193911    15.783487   0.0212766 
  42           39.940686    15.777167   0.0238095 
  45           39.671022    15.770823   0.0222222 
  42           39.385479    15.764454   0.0238095 
  35           39.086102    15.75806    0.0285714 
  36           38.777226    15.751641   0.0277778 
  34           38.464938    15.745196   0.0294118 
  35           38.15551     15.738726   0.0285714 
  34           37.856645    15.732231   0.0294118 
  42           37.575931    15.725711   0.0238095 
  35           37.320526    15.719166   0.0285714 
  30           37.097271    15.712595   0.0333333 
  47           36.911607    15.705998   0.0212766 
  43           36.768917    15.699376   0.0232558 
  41           36.672949    15.692729   0.0243902 
  30           36.627334    15.686055   0.0333333 
  29           36.634885    15.679357   0.0344828 
  37           36.697512    15.672632   0.027027  
  36           36.817577    15.665882   0.0277778 
  41           36.995797    15.659106   0.0243902 
  41           37.233662    15.652304   0.0243902 
  38           37.531687    15.645476   0.0263158 
  36           37.891375    15.638622   0.0277778 
  35           38.312868    15.631743   0.0285714 
  42           38.796792    15.624837   0.0238095 
  42           39.342804    15.617905   0.0238095 
  40           39.951727    15.610947   0.025     
  47           40.623037    15.603963   0.0212766 
  38           41.355298    15.596952   0.0263158 
  31           42.148271    15.589915   0.0322581 
  37           42.999385    15.582852   0.027027  
  46           43.905727    15.575763   0.0217391 
  44           44.862471    15.568647   0.0227273 
  46           45.865506    15.561504   0.0217391 
  64           46.907696    15.554335   0.015625  
  46           47.979761    15.54714    0.0217391 
  47           49.072855    15.539917   0.0212766 
  49           50.174535    15.532668   0.0204082 
  40           51.271044    15.525392   0.025     
  48           52.346423    15.51809    0.0208333 
  58           53.385371    15.51076    0.0172414 
  75           54.370503    15.503404   0.0133333 
  58           55.283949    15.496021   0.0172414 
  74           56.110273    15.488611   0.0135135 
  75           56.833672    15.481173   0.0133333 
  74           57.442235    15.473709   0.0135135 
  60           57.926299    15.466217   0.0166667 
  67           58.280126    15.458698   0.0149254 
  72           58.502425    15.451152   0.0138889 
  77           58.595192    15.443579   0.012987  
  66           58.564601    15.435978   0.0151515 
  67           58.41839     15.42835    0.0149254 
  56           58.168487    15.420694   0.0178571 
  80           57.827255    15.413011   0.0125    
  65           57.405422    15.4053     0.0153846 
  70           56.91591     15.397562   0.0142857 
  60           56.368674    15.389796   0.0166667 
  50           55.772915    15.382002   0.02      
  48           55.133105    15.37418    0.0208333 
  60           54.454902    15.366331   0.0166667 
  53           53.741061    15.358454   0.0188679 
  58           52.990622    15.350549   0.0172414 
  56           52.204577    15.342616   0.0178571 
  52           51.38206     15.334654   0.0192308 
  43           50.523222    15.326665   0.0232558 
  42           49.626798    15.318648   0.0238095 
  37           48.694691    15.310602   0.027027  
  55           47.729869    15.302528   0.0181818 
  55           46.734817    15.294426   0.0181818 
  42           45.715306    15.286296   0.0238095 
  47           44.676915    15.278137   0.0212766 
  45           43.62697     15.269949   0.0222222 
  52           42.571787    15.261734   0.0192308 
  42           41.518283    15.253489   0.0238095 
  53           40.473505    15.245216   0.0188679 
  39           39.444032    15.236915   0.025641  
  37           38.434933    15.228584   0.027027  
  38           37.450549    15.220225   0.0263158 
  27           36.495402    15.211837   0.037037  
  44           35.57214     15.20342    0.0227273 
  25           34.68254     15.194975   0.04      
  36           33.828411    15.1865     0.0277778 
  31           33.010802    15.177996   0.0322581 
  21           32.229739    15.169464   0.047619  
  37           31.484647    15.160902   0.027027  
  28           30.775506    15.152311   0.0357143 
  26           30.101282    15.14369    0.0384615 
  27           29.460556    15.135041   0.037037  
  30           28.852394    15.126362   0.0333333 
  24           28.275629    15.117653   0.0416667 
  24           27.728714    15.108915   0.0416667 
  22           27.20995     15.100148   0.0454545 
  27           26.718282    15.091351   0.037037  
  29           26.251977    15.082525   0.0344828 
  31           25.809972    15.073669   0.0322581 
  23           25.390552    15.064783   0.0434783 
  27           24.992734    15.055867   0.037037  
  32           24.615164    15.046922   0.03125   
  20           24.256476    15.037947   0.05      
  27           23.915707    15.028941   0.037037  
  21           23.591886    15.019906   0.047619  
  13           23.283919    15.010841   0.0769231 
  32           22.990723    15.001746   0.03125   
  20           22.711626    14.99262    0.05      
  28           22.445706    14.983464   0.0357143 
  25           22.192062    14.974279   0.04      
  27           21.950074    14.965062   0.037037  
  20           21.71912     14.955816   0.05      
  26           21.498486    14.946539   0.0384615 
  28           21.287484    14.937231   0.0357143 
  26           21.085704    14.927893   0.0384615 
  26           20.892552    14.918525   0.0384615 
  19           20.707459    14.909126   0.0526316 
  24           20.530043    14.899696   0.0416667 
  20           20.359923    14.890235   0.05      
  25           20.19664     14.880744   0.04      
  23           20.039761    14.871222   0.0434783 
  30           19.889044    14.861669   0.0333333 
  27           19.744055    14.852085   0.037037  
  28           19.604581    14.84247    0.0357143 
  26           19.470238    14.832824   0.0384615 
  20           19.340849    14.823146   0.05      
  23           19.216112    14.813438   0.0434783 
  29           19.095744    14.803698   0.0344828 
  18           18.97957     14.793928   0.0555556 
  38           18.867412    14.784125   0.0263158 
  13           18.759031    14.774292   0.0769231 
  14           18.65421     14.764427   0.0714286 
  18           18.552845    14.75453    0.0555556 
  25           18.454732    14.744602   0.04      
  27           18.359687    14.734642   0.037037  
  27           18.267598    14.724651   0.037037  
  22           18.178353    14.714628   0.0454545 
  23           18.091789    14.704573   0.0434783 
  12           18.007762    14.694487   0.0833333 
  17           17.92621     14.684368   0.0588235 
  16           17.846991    14.674218   0.0625    
  21           17.76998     14.664035   0.047619  
  26           17.695106    14.653821   0.0384615 
  17           17.622298    14.643574   0.0588235 
  30           17.551438    14.633295   0.0333333 
  19           17.482428    14.622984   0.0526316 
  16           17.415232    14.612641   0.0625    
  18           17.349731    14.602265   0.0555556 
  18           17.285891    14.591857   0.0555556 
  18           17.22361     14.581417   0.0555556 
  21           17.162862    14.570944   0.047619  
  19           17.103562    14.560439   0.0526316 
  15           17.045638    14.549901   0.0666667 
  18           16.989054    14.53933    0.0555556 
  13           16.933771    14.528727   0.0769231 
  11           16.879718    14.518091   0.0909091 
  18           16.826838    14.507422   0.0555556 
  21           16.775117    14.49672    0.047619  
  20           16.724489    14.485985   0.05      
  17           16.674904    14.475217   0.0588235 
  21           16.626337    14.464416   0.047619  
  26           16.578761    14.453582   0.0384615 
  17           16.532124    14.442715   0.0588235 
  13           16.486384    14.431815   0.0769231 
  21           16.441532    14.420881   0.047619  
  12           16.39752     14.409914   0.0833333 
  16           16.354309    14.398914   0.0625    
  23           16.311884    14.38788    0.0434783 
  20           16.270225    14.376813   0.05      
  21           16.229292    14.365712   0.047619  
  18           16.189054    14.354578   0.0555556 
  18           16.149507    14.34341    0.0555556 
  19           16.110604    14.332208   0.0526316 
  17           16.072343    14.320972   0.0588235 
  31           16.034685    14.309703   0.0322581 
  16           15.997629    14.298399   0.0625    
  16           15.961141    14.287062   0.0625    
  12           15.925197    14.275691   0.0833333 
  15           15.889788    14.264285   0.0666667 
  13           15.854903    14.252846   0.0769231 
  19           15.820515    14.241372   0.0526316 
  21           15.786602    14.229864   0.047619  
  14           15.753166    14.218322   0.0714286 
  16           15.72018     14.206745   0.0625    
  14           15.687623    14.195134   0.0714286 
  19           15.655491    14.183489   0.0526316 
  19           15.623776    14.171809   0.0526316 
  16           15.592455    14.160094   0.0625    
  16           15.561513    14.148345   0.0625    
  12           15.530951    14.136561   0.0833333 
  15           15.500747    14.124743   0.0666667 
  14           15.470887    14.112889   0.0714286 
  23           15.441366    14.101001   0.0434783 
  9            15.412179    14.089077   0.1111111 
  17           15.383307    14.077119   0.0588235 
  18           15.354739    14.065126   0.0555556 
  14           15.326476    14.053098   0.0714286 
  14           15.298497    14.041034   0.0714286 
  21           15.270801    14.028935   0.047619  
  15           15.243374    14.016801   0.0666667 
  20           15.216217    14.004632   0.05      
  22           15.189315    13.992427   0.0454545 
  19           15.162656    13.980187   0.0526316 
  12           15.136238    13.967911   0.0833333 
  20           15.110059    13.9556     0.05      
  14           15.084105    13.943253   0.0714286 
  18           15.058367    13.93087    0.0555556 
  20           15.032848    13.918452   0.05      
  18           15.007535    13.905997   0.0555556 
  20           14.982418    13.893507   0.05      
  11           14.957497    13.880981   0.0909091 
  25           14.93277     13.86842    0.04      
  8            14.908224    13.855822   0.125     
  16           14.883854    13.843187   0.0625    
  31           14.859661    13.830517   0.0322581 
  18           14.835635    13.817811   0.0555556 
  14           14.811768    13.805068   0.0714286 
  10           14.788059    13.792289   0.1       
  14           14.764509    13.779474   0.0714286 
  11           14.741105    13.766622   0.0909091 
  17           14.717843    13.753734   0.0588235 
  18           14.694726    13.740809   0.0555556 
  19           14.671741    13.727847   0.0526316 
  18           14.64889     13.714849   0.0555556 
  21           14.626165    13.701814   0.047619  
  20           14.603568    13.688742   0.05      
  24           14.581091    13.675633   0.0416667 
  13           14.558728    13.662488   0.0769231 
  10           14.53648     13.649305   0.1       
  18           14.514344    13.636086   0.0555556 
  22           14.492315    13.622829   0.0454545 
  20           14.470386    13.609535   0.05      
  16           14.448562    13.596204   0.0625    
  16           14.426835    13.582836   0.0625    
  15           14.405199    13.56943    0.0666667 
  16           14.383655    13.555987   0.0625    
  20           14.362204    13.542506   0.05      
  17           14.340837    13.528988   0.0588235 
  21           14.319552    13.515433   0.047619  
  12           14.298351    13.501839   0.0833333 
  27           14.277227    13.488209   0.037037  
  13           14.256177    13.47454    0.0769231 
  17           14.235201    13.460833   0.0588235 
  11           14.214298    13.447089   0.0909091 
  15           14.193463    13.433306   0.0666667 
  23           14.172693    13.419486   0.0434783 
  23           14.151991    13.405628   0.0434783 
  13           14.131348    13.391731   0.0769231 
  18           14.110767    13.377796   0.0555556 
  13           14.090243    13.363823   0.0769231 
  16           14.069778    13.349812   0.0625    
  17           14.049366    13.335763   0.0588235 
  21           14.029005    13.321674   0.047619  
  19           14.008695    13.307548   0.0526316 
  23           13.988436    13.293383   0.0434783 
  21           13.968223    13.279179   0.047619  
  18           13.948054    13.264937   0.0555556 
  15           13.927931    13.250656   0.0666667 
  13           13.90785     13.236336   0.0769231 
  16           13.887808    13.221977   0.0625    
  10           13.867805    13.20758    0.1       
  24           13.847842    13.193143   0.0416667 
  19           13.827913    13.178667   0.0526316 
  14           13.808018    13.164153   0.0714286 
  19           13.788158    13.149599   0.0526316 
  13           13.76833     13.135006   0.0769231 
  17           13.74853     13.120373   0.0588235 
  12           13.72876     13.105702   0.0833333 
  18           13.709019    13.09099    0.0555556 
  16           13.689304    13.07624    0.0625    
  11           13.669613    13.06145    0.0909091 
  16           13.649948    13.04662    0.0625    
  13           13.630304    13.031751   0.0769231 
  13           13.610683    13.016842   0.0769231 
  21           13.591081    13.001893   0.047619  
  17           13.571501    12.986904   0.0588235 
  6            13.551939    12.971876   0.1666667 
  22           13.532392    12.956807   0.0454545 
  22           13.512862    12.941699   0.0454545 
  17           13.493349    12.92655    0.0588235 
  16           13.473849    12.911362   0.0625    
  17           13.454361    12.896133   0.0588235 
  22           13.434888    12.880863   0.0454545 
  17           13.415425    12.865554   0.0588235 
  24           13.395971    12.850204   0.0416667 
  17           13.376527    12.834814   0.0588235 
  12           13.357093    12.819383   0.0833333 
  2            13.337666    12.803911   0.5       
  20           13.318245    12.788399   0.05      
  17           13.298832    12.772846   0.0588235 
  18           0            0           0         
  19           0            0           0         
  14           0            0           0         
  22           0            0           0         
  7            0            0           0         
  15           0            0           0         
  19           0            0           0         
  20           0            0           0         
  12           0            0           0         
  14           0            0           0         
  16           0            0           0         
  12           0            0           0         
  16           0            0           0         
  17           0            0           0         
  14           0            0           0         
  18           0            0           0         
  19           0            0           0         
  19           0            0           0         
  17           0            0           0         
  18           0            0           0         
  15           0            0           0         
  15           0            0           0         
  19           0            0           0         
  12           0            0           0         
  21           0            0           0         
  12           0            0           0         
  19           0            0           0         
  23           0            0           0         
  17           0            0           0         
  17           0            0           0         
  14           0            0           0         
  16           0            0           0         
  15           0            0           0         
  18           0            0           0         
  16           0            0           0         
  19           0            0           0         
  20           0            0           0         
  17           0            0           0         
  17           0            0           0         
  20           0            0           0         
  14           0            0           0         
  25           0            0           0         
  13           0            0           0         
  17           0            0           0         
  18           0            0           0         
  20           0            0           0         
  11           0            0           0         
  15           0            0           0         
  16           0            0           0         
  18           0            0           0         
  14           0            0           0         
  17           0            0           0         
  25           0            0           0         
  21           0            0           0         
  16           0            0           0         
  19           0            0           0         
  18           0            0           0         
  16           0            0           0         
  18           0            0           0         
  12           0            0           0         
  18           0            0           0         
  20           0            0           0         
  16           0            0           0         
  19           0            0           0         
  19           0            0           0         
  11           0            0           0         
  12           0            0           0         
  16           0            0           0         
  17           0            0           0         
  15           0            0           0         
  10           0            0           0         
  15           0            0           0         
  20           0            0           0         
  24           0            0           0         
  18           0            0           0         
  18           0            0           0         
  11           0            0           0         
  20           0            0           0         
  9            0            0           0         
  11           0            0           0         
  10           0            0           0         
  19           0            0           0         
  20           0            0           0         
  24           0            0           0         
  17           0            0           0         
  24           0            0           0         
  18           0            0           0         
  6            0            0           0         
  19           0            0           0         
  16           0            0           0         
  20           0            0           0         
  11           0            0           0         
  18           0            0           0         
  21           0            0           0         
  19           0            0           0         
  21           0            0           0         
  10           0            0           0         
  16           0            0           0         
  14           0            0           0         
  19           0            0           0         
  16           0            0           0         
  18           0            0           0         
  20           0            0           0         
  14           0            0           0         
  21           0            0           0         
  16           0            0           0         
  25           0            0           0         
  8            0            0           0         
  15           0            0           0         
  18           0            0           0         
  21           0            0           0         
  23           0            0           0         
  14           0            0           0         
  7            0            0           0         
  16           0            0           0         
  13           0            0           0         
  16           0            0           0         
  17           0            0           0         
  15           0            0           0         
  9            0            0           0         
  16           0            0           0         
  14           0            0           0         
  18           0            0           0         
  16           0            0           0         
  20           0            0           0         
  23           0            0           0         
  25           0            0           0         
  14           0            0           0         
  22           0            0           0         
  15           0            0           0         
  18           0            0           0         
  14           0            0           0         
  15           0            0           0         
  11           0            0           0         
  14           0            0           0         
  26           0            0           0         
  14           0            0           0         
  19           0            0           0         
  21           0            0           0         
  20           0            0           0         
  14           0            0           0         
  11           0            0           0         
  17           0            0           0         
  21           0            0           0         
  12           0            0           0         
  20           0            0           0         
  16           0            0           0         
  18           0            0           0         
  12           0            0           0         
  17           0            0           0         
  11           0            0           0         
  13           0            0           0         
  28           0            0           0         
  13           0            0           0         
  11           0            0           0         
  17           0            0           0         
  18           0            0           0         
  21           0            0           0         
  18           0            0           0         
  18           0            0           0         
  21           0            0           0         
  12           0            0           0         
  13           0            0           0         
  21           0            0           0         
  22           0            0           0         
  17           0            0           0         
  13           0            0           0         
  14           0            0           0         
  15           0            0           0         
  17           0            0           0         
  20           0            0           0         
  11           0            0           0         
  17           0            0           0         
  16           0            0           0         
  22           0            0           0         
  20           0            0           0         
  14           0            0           0         
  12           0            0           0         
  13           0            0           0         
  17           0            0           0         
  23           0            0           0         
  19           0            0           0         
  14           0            0           0         
  19           0            0           0         
  16           0            0           0         
  19           0            0           0         
  17           0            0           0         
  15           0            0           0         
  21           0            0           0         
  16           0            0           0         
  11           0            0           0         
  15           0            0           0         
  19           0            0           0         
  15           0            0           0         
  15           0            0           0         
  18           0            0           0         
  17           0            0           0         
  21           0            0           0         
  12           0            0           0         
  17           0            0           0         
  19           0            0           0         
  22           0            0           0         
  25           0            0           0         
  17           0            0           0         
  26           0            0           0         
  17           0            0           0         
  18           0            0           0         
  14           0            0           0         
  16           0            0           0         
  12           0            0           0         
  21           0            0           0         
  20           0            0           0         
  11           0            0           0         
  19           0            0           0         
  17           0            0           0         
  16           0            0           0         
  17           0            0           0         
  22           0            0           0         
  20           0            0           0         
  20           0            0           0         
  15           0            0           0         
  19           0            0           0         
  24           0            0           0         
  17           0            0           0         
  21           0            0           0         
  22           0            0           0         
  25           0            0           0         
  21           0            0           0         
  26           0            0           0         
  19           0            0           0         
  16           0            0           0         
  17           0            0           0         
  16           0            0           0         
  13           0            0           0         
  21           0            0           0         
  22           0            0           0         
  15           0            0           0         
  24           0            0           0         
  17           0            0           0         
  21           0            0           0         
  19           0            0           0         
  22           0            0           0         
  21           0            0           0         
  20           0            0           0         
  15           0            0           0         
  19           0            0           0         
  20           0            0           0         
  20           0            0           0         
  20           0            0           0         
  13           0            0           0         
  27           0            0           0         
  16           0            0           0         
  29           0            0           0         
  19           0            0           0         
  21           0            0           0         
  16           0            0           0         
  28           0            0           0         
  24           0            0           0         
  16           0            0           0         
  16           0            0           0         
  16           0            0           0         
  18           0            0           0         
  18           0            0           0         
  19           0            0           0         
  24           0            0           0         
  11           0            0           0         
  21           0            0           0         
  18           0            0           0         
  18           0            0           0         
  16           0            0           0         
  28           0            0           0         
  21           0            0           0         
  18           0            0           0         
  21           0            0           0         
  18           0            0           0         
  24           0            0           0         
  30           0            0           0         
  14           0            0           0         
  26           0            0           0         
  21           0            0           0         
  17           0            0           0         
  20           0            0           0         
  17           0            0           0         
  24           0            0           0         
  17           0            0           0         
  17           0            0           0         
  20           0            0           0         
  27           0            0           0         
  13           0            0           0         
  29           0            0           0         
  17           0            0           0         
  25           0            0           0         
  19           0            0           0         
  21           0            0           0         
  26           0            0           0         
  25           0            0           0         
  15           0            0           0         
  24           0            0           0         
  21           0            0           0         
  30           0            0           0         
  18           0            0           0         
  16           0            0           0         
  19           0            0           0         
  22           0            0           0         
  28           0            0           0         
  27           0            0           0         
  18           0            0           0         
  21           0            0           0         
  23           0            0           0         
  21           0            0           0         
  28           0            0           0         
  24           0            0           0         
  20           0            0           0         
  23           0            0           0         
  24           0            0           0         
  19           0            0           0         
  32           0            0           0         
  26           0            0           0         
  19           0            0           0         
  30           0            0           0         
  23           0            0           0         
  18           0            0           0         
  27           0            0           0         
  16           0            0           0         
  16           0            0           0         
  27           0            0           0         
  29           0            0           0         
  17           0            0           0         
  29           0            0           0         
  16           0            0           0         
  23           0            0           0         
  19           0            0           0         
  28           0            0           0         
  29           0            0           0         
  22           0            0           0         
  23           0            0           0         
  31           0            0           0         
  27           0            0           0         
  25           0            0           0         
  27           0            0           0         
  30           0            0           0         
  32           0            0           0         
  34           0            0           0         
  27           0            0           0         
  29           0            0           0         
  29           0            0           0         
  20           0            0           0         
  23           0            0           0         
  27           0            0           0         
  24           0            0           0         
  35           0            0           0         
  33           0            0           0         
  46           0            0           0         
  45           0            0           0         
  41           0            0           0         
  42           0            0           0         
  41           0            0           0         
  46           0            0           0         
  46           0            0           0         
  46           0            0           0         
  42           0            0           0         
  64           0            0           0         
  50           0            0           0         
  63           0            0           0         
  41           0            0           0         
  46           0            0           0         
  43           0            0           0         
  46           0            0           0         
  37           0            0           0         
  39           0            0           0         
  41           0            0           0         
  46           0            0           0         
  40           0            0           0         
  36           0            0           0         
  26           0            0           0         
  32           0            0           0         
  47           0            0           0         
  38           0            0           0         
  35           0            0           0         
  38           0            0           0         
  25           0            0           0         
  32           0            0           0         
  30           0            0           0         
  29           0            0           0         
  41           0            0           0         
  28           0            0           0         
  27           0            0           0         
  31           0            0           0         
  28           0            0           0         
  25           0            0           0         
  22           0            0           0         
  19           0            0           0         
  16           0            0           0         
  18           0            0           0         
  21           0            0           0         
  23           0            0           0         
  15           0            0           0         
  20           0            0           0         
  14           0            0           0         
  18           0            0           0         
  13           0            0           0         
  20           0            0           0         
  12           0            0           0         
  20           0            0           0         
  15           0            0           0         
  14           0            0           0         
  23           0            0           0         
  16           0            0           0         
  8            0            0           0         
  11           0            0           0         
  6            0            0           0         
  10           0            0           0         
  14           0            0           0         
  10           0            0           0         
  14           0            0           0         
  12           0            0           0         
  11           0            0           0         
  10           0            0           0         
  21           0            0           0         
  11           0            0           0         
  4            0            0           0         
  13           0            0           0         
  5            0            0           0         
  12           0            0           0         
  11           0            0           0         
  7            0            0           0         
  6            0            0           0         
  9            0            0           0         
  12           0            0           0         
  9            0            0           0         
  7            0            0           0         
  10           0            0           0         
  11           0            0           0         
  4            0            0           0         
  9            0            0           0         
  7            0            0           0         
  4            0            0           0         
  7            0            0           0         
  7            0            0           0         
  8            0            0           0         
  9            0            0           0         
  12           0            0           0         
  11           0            0           0         
  5            0            0           0         
  10           0            0           0         
  4            0            0           0         
  6            0            0           0         
  6            0            0           0         
  5            0            0           0         
  7            0            0           0         
  6            0            0           0         
  9            0            0           0         
  8            0            0           0         
  11           0            0           0         
  3            0            0           0         
  8            0            0           0         
  16           0            0           0         
  8            0            0           0         
  11           0            0           0         
  9            0            0           0         
  4            0            0           0         
  8            0            0           0         
  7            0            0           0         
  3            0            0           0         
  5            0            0           0         
  5            0            0           0         
  6            0            0           0         
  7            0            0           0         
  2            0            0           0         
  9            0            0           0         
  13           0            0           0         
  8            0            0           0         
  4            0            0           0         
  2            0            0           0         
  5            0            0           0         
  3            0            0           0         
  5            0            0           0         
  0            0            0           0         
  7            0            0           0         
  3            0            0           0         
  4            0            0           0         
  2            0            0           0         
  0            0            0           0         
  3            0            0           0         
  2            0            0           0         
  4            0            0           0         
  1            0            0           0         
  1            0            0           0         
  1            0            0           0         
  3            0            0           0         
  1            0            0           0         
  1            0            0           0         
  1            0            0           0         
  2            0            0           0         
  0            0            0           0         
  0            0            0           0         
  0            0            0           0         
  0            0            0           0         
  1            0            0           0         
  1            0            0           0         
  0            0            0           0         
  0            0            0           0         
  0            0            0           0         
  0            0            0           0         
  0            0            0           0         
  0            0            0           0         
  0            0            0           0         
  0            0            0           0         
  0            0            0           0         
  0            0            0           0         
  0            0            0           0         
  0            0            0           0         
  0            0            0           0         
  0            0            0           0         
  0            0            0           0         
  0            0            0           0         
  0            0            0           0         
  0            0            0           0         
  0            0            0           0         
  0            0            0           0         
  0            0            0           0         
  0            0            0           0         
  0            0            0           0         
  0            0            0           0         
  0            0            0           0         
  0            0            0           0         
  0            0            0           0         
  0            0            0           0         
  0            0            0           0         
  0            0            0           0         
  0            0            0           0         
  0            0            0           0         
  0            0            0           0         
  0            0            0           0         
  0            0            0           0         
  0            0            0           0         
  0            0            0           0         
  0            0            0           0         
  0            0            0           0         
  0            0            0           0         
  0            0            0           0         
  0            0            0           0         
  0            0            0           0         
  0            0            0           0         
  0            0            0           0         
  0            0            0           0         
  0            0            0           0         
  0            0            0           0         
  0            0            0           0         
  0            0            0           0         
  0            0            0           0         
  0            0            0           0         
  0            0            0           0         
  0            0            0           0         
  0            0            0           0         
  0            0            0           0         
  0            0            0           0         
  0            0            0           0         
  0            0            0           0         
  0            0            0           0         
  0            0            0           0         
  0            0            0           0         
  0            0            0           0         
  0            0            0           0         
  0            0            0           0         
  0            0            0           0         
  0            0            0           0         
  0            0            0           0         
  0            0            0           0         
  0            0            0           0         
  0            0            0           0         
  0            0            0           0         
  0            0            0           0         
  0            0            0           0         
  0            0            0           0         
  0            0            0           0         
  0            0            0           0         
  0            0            0           0         
  0            0            0           0         
  0            0            0           0         
  0            0            0           0         
  0            0            0           0         
  0            0            0           0         
  0            0            0           0         
  0            0            0           0         
  0            0            0           0         
  0            0            0           0         
  0            0            0           0         
  0            0            0           0         
  0            0            0           0         
  0            0            0           0         
  0            0            0           0         
  0            0            0           0         
  0            0            0           0         
  0            0            0           0         
  0            0            0           0         
  0            0            0           0         
  0            0            0           0         
  0            0            0           0         
  0            0            0           0         
  0            0            0           0         
  0            0            0           0         
  0            0            0           0         
  0            0            0           0         
  0            0            0           0         
  0            0            0           0         
  0            0            0           0         
  0            0            0           0         
  0            0            0           0         
  0            0            0           0         
  0            0            0           0         
  0            0            0           0         
  0            0            0           0         
  0            0            0           0         
  0            0            0           0         
  0            0            0           0         
  0            0            0           0         
  0            0            0           0         
  0            0            0           0         
  0            0            0           0         
  0            0            0           0         
  0            0            0           0         
  0            0            0           0         
  0            0            0           0         
  0            0            0           0         
  0            0            0           0         
  0            0            0           0         
  0            0            0           0         
  0            0            0           0         
  0            0            0           0         
  0            0            0           0         
  0            0            0           0         
  0            0            0           0         
  0            0            0           0         
  0            0            0           0         
  0            0            0           0         
  0            0            0           0         
  0            0            0           0         
  0            0            0           0         
  0            0            0           0         
  0            0            0           0         
  0            0            0           0         
  0            0            0           0         
  0            0            0           0         
  0            0            0           0         
  0            0            0           0         
  0            0            0           0         
  0            0            0           0         
  0            0            0           0         
  0            0            0           0         
  0            0            0           0         
  0            0            0           0         
  0            0            0           0         
  0            0            0           0         
  0            0            0           0         
  0            0            0           0         
  0            0            0           0         
  0            0            0           0         
  0            0            0           0         
  0            0            0           0         
  0            0            0           0         
  0            0            0           0         
  0            0            0           0         
  0            0            0           0         
  0            0            0           0         
  0            0            0           0         
  0            0            0           0         
  0            0            0           0         
  0            0            0           0         
  0            0            0           0         
  0            0            0           0         
  0            0            0           0         
  0            0            0           0         
  0            0            0           0         
  0            0            0           0         
  0            0            0           0         
  0            0            0           0         
  0            0            0           0         
  0            0            0           0         
  0            0            0           0         
  0            0            0           0         
  0            0            0           0         
  0            0            0           0         
  0            0            0           0         
  0            0            0           0         
  0            0            0           0         
  0            0            0           0         
  0            0            0           0         
  0            0            0           0         
  0            0            0           0         
  0            0            0           0         
  0            0            0           0         
  0            0            0           0         
  0            0            0           0         
  0            0            0           0         
  0            0            0           0         
  0            0            0           0         
  0            0            0           0         
  0            0            0           0         
  0            0            0           0         
  0            0            0           0         
  0            0            0           0         
  0            0            0           0         
  0            0            0           0         
  0            0            0           0         
  0            0            0           0         
  0            0            0           0         
  0            0            0           0         
  0            0            0           0         
  0            0            0           0         
  0            0            0           0         
  0            0            0           0         
  0            0            0           0         
  0            0            0           0         
  0            0            0           0         
  0            0            0           0         
  0            0            0           0         
  0            0            0           0         
  0            0            0           0         
  0            0            0           0         
  0            0            0           0         
  0            0            0           0         
  0            0            0           0         
  0            0            0           0         
  0            0            0           0         
  0            0            0           0         
  0            0            0           0         
  0            0            0           0         
  0            0            0           0         
  0            0            0           0         
  0            0            0           0         
  0            0            0           0         
  0            0            0           0         
  0            0            0           0         
  0            0            0           0         
  0            0            0           0         
  0            0            0           0         
  0            0            0           0         
  0            0            0           0         
  0            0            0           0         
  0            0            0           0         
  0            0            0           0         
  0            0            0           0         
  0            0            0           0         
  0            0            0           0         
  0            0            0           0         
  0            0            0           0         
  0            0            0           0         
  0            0            0           0         
  0            0            0           0         
  0            0            0           0         
  0            0            0           0         
  0            0            0           0         
  0            0            0           0         
  0            0            0           0         
  0            0            0           0         
  0            0            0           0         
  0            0            0           0         
  0            0            0           0         
  0            0            0           0         
  0            0            0           0         
  0            0            0           0         
  0            0            0           0         
  0            0            0           0         
  0            0            0           0         
  0            0            0           0         
  0            0            0           0         
  0            0            0           0         
  0            0            0           0         
  0            0            0           0         
  0            0            0           0         
  0            0            0           0         
  0            0            0           0         
  0            0            0           0         
  0            0            0           0         
  0            0            0           0         
  0            0            0           0         
  0            0            0           0         
  0            0            0           0         
  0            0            0           0         
  0            0            0           0         
  0            0            0           0         
  0            0            0           0         
  0            0            0           0         
  0            0            0           0         
  0            0            0           0         
  0            0            0           0         
  0            0            0           0         
  0            0            0           0         
  0            0            0           0         
  0            0            0           0         
  0            0            0           0         
  0            0            0           0         
  0            0            0           0         
  0            0            0           0         
  0            0            0           0         
  0            0            0           0         
  0            0            0           0         
  0            0            0           0         
  0            0            0           0         
  0            0            0           0         
  0            0            0           0         
  0            0            0           0         
  0            0            0           0         
  0            0            0           0         
  0            0            0           0         
  0            0            0           0         
  0            0            0           0         
  0            0            0           0         
  0            0            0           0         
  0            0            0           0         
  0            0            0           0         
  0            0            0           0         
  0            0            0           0         
  0            0            0           0         
  0            0            0           0         
  0            0            0           0         
  0            0            0           0         
  0            0            0           0         
  0            0            0           0         
  0            0            0           0         
  0            0            0           0         
  0            0            0           0         
  0            0            0           0         
  0            0            0           0         
  0            0            0           0         
  0            0            0           0         
  0            0            0           0         
  0            0            0           0         
  0            0            0           0         
  0            0            0           0         
  0            0            0           0         
  0            0            0           0         
  0            0            0           0         
  0            0            0           0         
  0            0            0           0         
  0            0            0           0         
  0            0            0           0         
  0            0            0           0         
  0            0            0           0         
  0            0            0           0         
  0            0            0           0         
  0            0            0           0         
  0            0            0           0         
  0            0            0           0         
  0            0            0           0         
  0            0            0           0         
  0            0            0           0         
  0            0            0           0         
  0            0            0           0         
  0            0            0           0         
  0            0            0           0         
  0            0            0           0         
  0            0            0           0         
  0            0            0           0         
  0            0            0           0         
  0            0            0           0         
  0            0            0           0         
  0            0            0           0         
  0            0            0           0         
  0            0            0           0         
  0            0            0           0         
  0            0            0           0         
  0            0            0           0         
  0            0            0           0         
  0            0            0           0         
  0            0            0           0         
  0            0            0           0         
  0            0            0           0         
  0            0            0           0         
  0            0            0           0         
  0            0            0           0         
  0            0            0           0         
  0            0            0           0         
  0            0            0           0         
  0            0            0           0         
  0            0            0           0         
  0            0            0           0         
  0            0            0           0         
  0            0            0           0         
  0            0            0           0         
  0            0            0           0         
  0            0            0           0         
  0            0            0           0         
  0            0            0           0         
  0            0            0           0         
  0            0            0           0         
  0            0            0           0         
  0            0            0           0         
  0            0            0           0         
  0            0            0           0         
  0            0            0           0         
  0            0            0           0         
  0            0            0           0         
  0            0            0           0         
  0            0            0           0         
  0            0            0           0         
  0            0            0           0         
  0            0            0           0         
  0            0            0           0         
  0            0            0           0         
  0            0            0           0         
  0            0            0           0         
  0            0            0           0         
  0            0            0           0         
  0            0            0           0         
  0            0            0           0         
  0            0            0           0         
  0            0            0           0         
  0            0            0           0         
  0            0            0           0         
  0            0            0           0         
  0            0            0           0         
  0            0            0           0         
  0            0            0           0         
  0            0            0           0         
  0            0            0           0         
  0            0            0           0         
  0            0            0           0         
  0            0            0           0         
  0            0            0           0         
  0            0            0           0         
  0            0            0           0         
  0            0            0           0         
  0            0            0           0         
  0            0            0           0         
  0            0            0           0         
  0            0            0           0         
  0            0            0           0         
  0            0            0           0         
  0            0            0           0         
  0            0            0           0         
  0            0            0           0         
  0            0            0           0         
  0            0            0           0         
  0            0            0           0         
  0            0            0           0         
  0            0            0           0         
  0            0            0           0         
  0            0            0           0         
  0            0            0           0         
  0            0            0           0         
  0            0            0           0         
  0            0            0           0         
  0            0            0           0         
  0            0            0           0         
  0            0            0           0         
  0            0            0           0         
  0            0            0           0         
  0            0            0           0         
  0            0            0           0         
  0            0            0           0         
  0            0            0           0         
  0            0            0           0         
  0            0            0           0         
  0            0            0           0         
  0            0            0           0         
  0            0            0           0         
  0            0            0           0         
  0            0            0           0         
  0            0            0           0         
  0            0            0           0         
  0            0            0           0         
  0            0            0           0         
  0            0            0           0         
  0            0            0           0         
  0            0            0           0         
  0            0            0           0         
  0            0            0           0         
  0            0            0           0         
  0            0            0           0         
  0            0            0           0         
  0            0            0           0         
  0            0            0           0         
  0            0            0           0         
  0            0            0           0         
  0            0            0           0         
  0            0            0           0         
  0            0            0           0         
  0            0            0           0         
  0            0            0           0         
  0            0            0           0         
  0            0            0           0         
  0            0            0           0         
  0            0            0           0         
  0            0            0           0         
  0            0            0           0         
  0            0            0           0         
  0            0            0           0         
  0            0            0           0         
  0            0            0           0         
  0            0            0           0         
  0            0            0           0         
  0            0            0           0         
  0            0            0           0         
  0            0            0           0         
  0            0            0           0         
  0            0            0           0         
  0            0            0           0         
  0            0            0           0         
  0            0            0           0         
  0            0            0           0         
  0            0            0           0         
  0            0            0           0         
  0            0            0           0         
  0            0            0           0         
  0            0            0           0         
  0            0            0           0         
  0            0            0           0         
  0            0            0           0         
  0            0            0           0         
  0            0            0           0         
  0            0            0           0         
  0            0            0           0         
  0            0            0           0         
  0            0            0           0         
  0            0            0           0         
  0            0            0           0         
  0            0            0           0         
  0            0            0           0         
  0            0            0           0         
  0            0            0           0         
  0            0            0           0         
  0            0            0           0         
  0            0            0           0         
  0            0            0           0         
  0            0            0           0         
  0            0            0           0         
  0            0            0           0         
  0            0            0           0         
  0            0            0           0         
  0            0            0           0         
  0            0            0           0         
  0            0            0           0         
  0            0            0           0         
  0            0            0           0         
  0            0            0           0         
  0            0            0           0         
  0            0            0           0         
  0            0            0           0         
  0            0            0           0         
  0            0            0           0         
  0            0            0           0         
  0            0            0           0         
  0            0            0           0         
  0            0            0           0         
  0            0            0           0         
  0            0            0           0         
  0            0            0           0         
  0            0            0           0         
  0            0            0           0         
  0            0            0           0         
  0            0            0           0         
  0            0            0           0         
  0            0            0           0         
  0            0            0           0         
  0            0            0           0         
  0            0            0           0         
  0            0            0           0         
  0            0            0           0         
  0            0            0           0         
  0            0            0           0         
  0            0            0           0         
  0            0            0           0         
  0            0            0           0         
  0            0            0           0         
  0            0            0           0         
  0            0            0           0         
  0            0            0           0         
  0            0            0           0         
  0            0            0           0         
  0            0            0           0         
  0            0            0           0         
  0            0            0           0         
  0            0            0           0         
  0            0            0           0         
  0            0            0           0         
  0            0            0           0         
  0            0            0           0         
  0            0            0           0         
  0            0            0           0         
  0            0            0           0         
  0            0            0           0         
  0            0            0           0         
  0            0            0           0         
  0            0            0           0         
  0            0            0           0         
  0            0            0           0         
  0            0            0           0         
  0            0            0           0         
  0            0            0           0         
  0            0            0           0         
  0            0            0           0         
  0            0            0           0         
  0            0            0           0         
  0            0            0           0         
  0            0            0           0         
  0            0            0           0         
  0            0            0           0         
  0            0            0           0         
  0            0            0           0         
  0            0            0           0         
  0            0            0           0         
  0            0            0           0         
  0            0            0           0         
  0            0            0           0         
  0            0            0           0         
  0            0            0           0         
  0            0            0           0         
  0            0            0           0         
  0            0            0           0         
  0            0            0           0         
  0            0            0           0         
  0            0            0           0         
  0            0            0           0         
  0            0            0           0         
  0            0            0           0         
  0            0            0           0         
  0            0            0           0         
  0            0            0           0         
  0            0            0           0         
  0            0            0           0         
  0            0            0           0         
  0            0            0           0         
  0            0            0           0         
  0            0            0           0         
  0            0            0           0         
  0            0            0           0         
  0            0            0           0         
  0            0            0           0         
  0            0            0           0         
  0            0            0           0         
  0            0            0           0         
  0            0            0           0         
  0            0            0           0         
  0            0            0           0         
  0            0            0           0         
  0            0            0           0         
  0            0            0           0         
  0            0            0           0         
  0            0            0           0         
  0            0            0           0         
  0            0            0           0         
  0            0            0           0         
  0            0            0           0         
  0            0            0           0         
  0            0            0           0         
  0            0            0           0         
  0            0            0           0         
  0            0            0           0         
  0            0            0           0         
  0            0            0           0         
  0            0            0           0         
  0            0            0           0         
  0            0            0           0         
  0            0            0           0         
  0            0            0           0         
  0            0            0           0         
  0            0            0           0         
  0            0            0           0         
  0            0            0           0         
  0            0            0           0         
  0            0            0           0         
  0            0            0           0         
  0            0            0           0         
  0            0            0           0         
  0            0            0           0         
  0            0            0           0         
  0            0            0           0         
  0            0            0           0         
  0            0            0           0         
  0            0            0           0         
  0            0            0           0         
  0            0            0           0         
  0            0            0           0         
  0            0            0           0         
  0            0            0           0         
  0            0            0           0         
  0            0            0           0         
  0            0            0           0         
  0            0            0           0         
  0            0            0           0         
  0            0            0           0         
  0            0            0           0         
  0            0            0           0         
  0            0            0           0         
  0            0            0           0         
  0            0            0           0         
  0            0            0           0         
  0            0            0           0         
  0            0            0           0         
  0            0            0           0         
  0            0            0           0         
  0            0            0           0         
  0            0            0           0         
  0            0            0           0         
  0            0            0           0         
  0            0            0           0         
  0            0            0           0         
  0            0            0           0         
  0            0            0           0         
  0            0            0           0         
  0            0            0           0         
  0            0            0           0         
  0            0            0           0         
  0            0            0           0         
  0            0            0           0         
  0            0            0           0         
  0            0            0           0         
  0            0            0           0         
  0            0            0           0         
  0            0            0           0         
  0            0            0           0         
  0            0            0           0         
  0            0            0           0         
  0            0            0           0         
  0            0            0           0         
  0            0            0           0         
  0            0            0           0         
  0            0            0           0         
  0            0            0           0         
  0            0            0           0         
  0            0            0           0         
  0            0            0           0         
  0            0            0           0         
  0            0            0           0         
  0            0            0           0         
  0            0            0           0         
  0            0            0           0         
  0            0            0           0         
  0            0            0           0         
  0            0            0           0         
  0            0            0           0         
  0            0            0           0         
  0            0            0           0         
  0            0            0           0         
  0            0            0           0         
  0            0            0           0         
  0            0            0           0         
  0            0            0           0         
  0            0            0           0         
  0            0            0           0         
  0            0            0           0         
  0            0            0           0         
  0            0            0           0         
  0            0            0           0         
  0            0            0           0         
  0            0            0           0         
  0            0            0           0         
  0            0            0           0         
  0            0            0           0         
  0            0            0           0         
  0            0            0           0         
  0            0            0           0         
  0            0            0           0         
  0            0            0           0         
  0            0            0           0         
  0            0            0           0         
  0            0            0           0         
  0            0            0           0         
  0            0            0           0         
  0            0            0           0         
  0            0            0           0         
  0            0            0           0         
  0            0            0           0         
  0            0            0           0         
  0            0            0           0         
  0            0            0           0         
  0            0            0           0         
  0            0            0           0         
  0            0            0           0         
  0            0            0           0         
  0            0            0           0         
  0            0            0           0         
  0            0            0           0         
  0            0            0           0         
  0            0            0           0         
  0            0            0           0         
  0            0            0           0         
  0            0            0           0         
  0            0            0           0         
  0            0            0           0         
  0            0            0           0         
  0            0            0           0         
  0            0            0           0         
  0            0            0           0         
  0            0            0           0         
  0            0            0           0         
  0            0            0           0         
  0            0            0           0         
  0            0            0           0         
  0            0            0           0         
  0            0            0           0         
  0            0            0           0         
  0            0            0           0         
  0            0            0           0         
  0            0            0           0         
  0            0            0           0         
  0            0            0           0         
  0            0            0           0         
  0            0            0           0         
  0            0            0           0         
  0            0            0           0         
  0            0            0           0         
  0            0            0           0         
  0            0            0           0         
  0            0            0           0         
  0            0            0           0         
  0            0            0           0         
  0            0            0           0         
  0            0            0           0         
  0            0            0           0         
  0            0            0           0         
  0            0            0           0         
  0            0            0           0         
  0            0            0           0         
  0            0            0           0         
  0            0            0           0         
  0            0            0           0         
  0            0            0           0         
  0            0            0           0         
  0            0            0           0         
  0            0            0           0         
  0            0            0           0         
  0            0            0           0         
  0            0            0           0         
  0            0            0           0         
  0            0            0           0         
  0            0            0           0         
  0            0            0           0         
  0            0            0           0         
  0            0            0           0         
  0            0            0           0         
  0            0            0           0
[truncated: 613 more chars]
