# Supplementary material for: Structural and magnetic investigations of the Weyl semimetal family CeAlSi1–xGex
Source: Acta Crystallogr B Struct Sci Cryst Eng Mater. 2026 Apr 7;82(Pt 3):250–7. doi: 10.1107/S2052520626002635 (PMC13238493; doi:10.1107/S2052520626002635)
Supplement: Supplementary file 4 [file b-82-00250-CeAlSi0.4Ge0.6sup4.rtv]

######################################################################
#data_CeAlSi0p4Ge0p6
data_CeAlSi0.4Ge0.6

_pd_block_id      CeAlSi0.4Ge0.6

# POWDER DATA TABLE
_pd_meas_2theta_range_min  10.00000
_pd_meas_2theta_range_max  89.99000
_pd_meas_2theta_range_inc  0.01000
_pd_meas_number_of_points  8000

loop_
   _pd_meas_intensity_total
   _pd_calc_intensity_total
   _pd_proc_intensity_bkg_calc
   _pd_proc_ls_weight
  63           62.008159    62.008159   0.015873  
  77           61.959624    61.959624   0.012987  
  91           61.911138    61.911138   0.010989  
  72           61.862699    61.862699   0.0138889 
  69           61.814309    61.814309   0.0144928 
  74           61.765966    61.765966   0.0135135 
  75           61.717671    61.717671   0.0133333 
  67           61.669425    61.669425   0.0149254 
  58           61.621226    61.621226   0.0172414 
  63           61.573075    61.573075   0.015873  
  59           61.524972    61.524972   0.0169492 
  63           61.476916    61.476916   0.015873  
  62           61.428908    61.428908   0.016129  
  56           61.380948    61.380948   0.0178571 
  62           61.333036    61.333036   0.016129  
  79           61.285171    61.285171   0.0126582 
  68           61.237354    61.237354   0.0147059 
  64           61.189584    61.189584   0.015625  
  71           61.141861    61.141861   0.0140845 
  66           61.094187    61.094187   0.0151515 
  61           61.046559    61.046559   0.0163934 
  67           60.998979    60.998979   0.0149254 
  93           60.951447    60.951447   0.0107527 
  69           60.903961    60.903961   0.0144928 
  59           60.856523    60.856523   0.0169492 
  82           60.809132    60.809132   0.0121951 
  52           60.761789    60.761789   0.0192308 
  69           60.714492    60.714492   0.0144928 
  75           60.667243    60.667243   0.0133333 
  76           60.620041    60.620041   0.0131579 
  61           60.572885    60.572885   0.0163934 
  63           60.525777    60.525777   0.015873  
  66           60.478716    60.478716   0.0151515 
  75           60.431702    60.431702   0.0133333 
  69           60.384735    60.384735   0.0144928 
  52           60.337814    60.337814   0.0192308 
  74           60.290941    60.290941   0.0135135 
  55           60.244114    60.244114   0.0181818 
  67           60.197334    60.197334   0.0149254 
  73           60.150601    60.150601   0.0136986 
  59           60.103914    60.103914   0.0169492 
  65           60.057275    60.057275   0.0153846 
  63           60.010681    60.010681   0.015873  
  56           59.964135    59.964135   0.0178571 
  65           59.917635    59.917635   0.0153846 
  65           59.871181    59.871181   0.0153846 
  63           59.824774    59.824774   0.015873  
  70           59.778414    59.778414   0.0142857 
  68           59.7321      59.7321     0.0147059 
  62           59.685832    59.685832   0.016129  
  83           59.63961     59.63961    0.0120482 
  75           59.593435    59.593435   0.0133333 
  62           59.547307    59.547307   0.016129  
  57           59.501224    59.501224   0.0175439 
  63           59.455188    59.455188   0.015873  
  70           59.409198    59.409198   0.0142857 
  65           59.363254    59.363254   0.0153846 
  68           59.317356    59.317356   0.0147059 
  57           59.271504    59.271504   0.0175439 
  58           59.225698    59.225698   0.0172414 
  68           59.179938    59.179938   0.0147059 
  59           59.134224    59.134224   0.0169492 
  61           59.088556    59.088556   0.0163934 
  55           59.042934    59.042934   0.0181818 
  73           58.997358    58.997358   0.0136986 
  64           58.951828    58.951828   0.015625  
  68           58.906343    58.906343   0.0147059 
  62           58.860904    58.860904   0.016129  
  65           58.815511    58.815511   0.0153846 
  64           58.770164    58.770164   0.015625  
  43           58.724862    58.724862   0.0232558 
  53           58.679606    58.679606   0.0188679 
  50           58.634395    58.634395   0.02      
  46           58.58923     58.58923    0.0217391 
  83           58.544111    58.544111   0.0120482 
  60           58.499036    58.499036   0.0166667 
  64           58.454008    58.454008   0.015625  
  57           58.409025    58.409025   0.0175439 
  83           58.364087    58.364087   0.0120482 
  71           58.319194    58.319194   0.0140845 
  53           58.274347    58.274347   0.0188679 
  66           58.229545    58.229545   0.0151515 
  53           58.184788    58.184788   0.0188679 
  67           58.140077    58.140077   0.0149254 
  78           58.09541     58.09541    0.0128205 
  46           58.050789    58.050789   0.0217391 
  59           58.006213    58.006213   0.0169492 
  71           57.961681    57.961681   0.0140845 
  62           57.917195    57.917195   0.016129  
  60           57.872754    57.872754   0.0166667 
  59           57.828358    57.828358   0.0169492 
  59           57.784007    57.784007   0.0169492 
  52           57.7397      57.7397     0.0192308 
  66           57.695439    57.695439   0.0151515 
  69           57.651222    57.651222   0.0144928 
  62           57.60705     57.60705    0.016129  
  73           57.562923    57.562923   0.0136986 
  56           57.51884     57.51884    0.0178571 
  56           57.474802    57.474802   0.0178571 
  60           57.430809    57.430809   0.0166667 
  59           57.38686     57.38686    0.0169492 
  61           57.342956    57.342956   0.0163934 
  44           57.299097    57.299097   0.0227273 
  71           57.255282    57.255282   0.0140845 
  45           57.211511    57.211511   0.0222222 
  69           57.167785    57.167785   0.0144928 
  54           57.124103    57.124103   0.0185185 
  58           57.080466    57.080466   0.0172414 
  75           57.036873    57.036873   0.0133333 
  58           56.993324    56.993324   0.0172414 
  59           56.949819    56.949819   0.0169492 
  47           56.906359    56.906359   0.0212766 
  59           56.862943    56.862943   0.0169492 
  70           56.819571    56.819571   0.0142857 
  59           56.776243    56.776243   0.0169492 
  63           56.732959    56.732959   0.015873  
  54           56.689719    56.689719   0.0185185 
  56           56.646524    56.646524   0.0178571 
  58           56.603372    56.603372   0.0172414 
  50           56.560264    56.560264   0.02      
  74           56.5172      56.5172     0.0135135 
  62           56.47418     56.47418    0.016129  
  56           56.431204    56.431204   0.0178571 
  56           56.388272    56.388272   0.0178571 
  58           56.345383    56.345383   0.0172414 
  75           56.302538    56.302538   0.0133333 
  47           56.259737    56.259737   0.0212766 
  76           56.21698     56.21698    0.0131579 
  65           56.174266    56.174266   0.0153846 
  43           56.131596    56.131596   0.0232558 
  62           56.088969    56.088969   0.016129  
  53           56.046386    56.046386   0.0188679 
  70           56.003846    56.003846   0.0142857 
  50           55.96135     55.96135    0.02      
  49           55.918898    55.918898   0.0204082 
  64           55.876488    55.876488   0.015625  
  61           55.834122    55.834122   0.0163934 
  55           55.7918      55.7918     0.0181818 
  52           55.749521    55.749521   0.0192308 
  63           55.707285    55.707285   0.015873  
  65           55.665092    55.665092   0.0153846 
  55           55.622942    55.622942   0.0181818 
  64           55.580836    55.580836   0.015625  
  68           55.538772    55.538772   0.0147059 
  55           55.496752    55.496752   0.0181818 
  67           55.454775    55.454775   0.0149254 
  52           55.412841    55.412841   0.0192308 
  55           55.37095     55.37095    0.0181818 
  69           55.329102    55.329102   0.0144928 
  54           55.287296    55.287296   0.0185185 
  68           55.245534    55.245534   0.0147059 
  57           55.203815    55.203815   0.0175439 
  56           55.162138    55.162138   0.0178571 
  57           55.120504    55.120504   0.0175439 
  67           55.078913    55.078913   0.0149254 
  50           55.037364    55.037364   0.02      
  61           54.995859    54.995859   0.0163934 
  55           54.954396    54.954396   0.0181818 
  68           54.912975    54.912975   0.0147059 
  58           54.871597    54.871597   0.0172414 
  51           54.830262    54.830262   0.0196078 
  58           54.788969    54.788969   0.0172414 
  51           54.747719    54.747719   0.0196078 
  54           54.706511    54.706511   0.0185185 
  55           54.665346    54.665346   0.0181818 
  47           54.624223    54.624223   0.0212766 
  68           54.583142    54.583142   0.0147059 
  53           54.542104    54.542104   0.0188679 
  54           54.501108    54.501108   0.0185185 
  51           54.460154    54.460154   0.0196078 
  71           54.419243    54.419243   0.0140845 
  57           54.378373    54.378373   0.0175439 
  57           54.337546    54.337546   0.0175439 
  53           54.296761    54.296761   0.0188679 
  53           54.256018    54.256018   0.0188679 
  59           54.215317    54.215317   0.0169492 
  60           54.174658    54.174658   0.0166667 
  45           54.134041    54.134041   0.0222222 
  60           54.093466    54.093466   0.0166667 
  56           54.052933    54.052933   0.0178571 
  55           54.012442    54.012442   0.0181818 
  59           53.971992    53.971992   0.0169492 
  54           53.931585    53.931585   0.0185185 
  61           53.891219    53.891219   0.0163934 
  53           53.850895    53.850895   0.0188679 
  66           53.810613    53.810613   0.0151515 
  50           53.770372    53.770372   0.02      
  45           53.730173    53.730173   0.0222222 
  52           53.690016    53.690016   0.0192308 
  50           53.6499      53.6499     0.02      
  58           53.609826    53.609826   0.0172414 
  63           53.569794    53.569794   0.015873  
  69           53.529802    53.529802   0.0144928 
  54           53.489853    53.489853   0.0185185 
  41           53.449945    53.449945   0.0243902 
  60           53.410078    53.410078   0.0166667 
  55           53.370252    53.370252   0.0181818 
  55           53.330468    53.330468   0.0181818 
  57           53.290725    53.290725   0.0175439 
  61           53.251023    53.251023   0.0163934 
  57           53.211363    53.211363   0.0175439 
  68           53.171744    53.171744   0.0147059 
  57           53.132166    53.132166   0.0175439 
  61           53.092629    53.092629   0.0163934 
  58           53.053133    53.053133   0.0172414 
  50           53.013678    53.013678   0.02      
  58           52.974265    52.974265   0.0172414 
  61           52.934892    52.934892   0.0163934 
  44           52.89556     52.89556    0.0227273 
  60           52.856269    52.856269   0.0166667 
  67           52.817019    52.817019   0.0149254 
  57           52.77781     52.77781    0.0175439 
  43           52.738642    52.738642   0.0232558 
  45           52.699514    52.699514   0.0222222 
  56           52.660428    52.660428   0.0178571 
  49           52.621382    52.621382   0.0204082 
  63           52.582377    52.582377   0.015873  
  51           52.543412    52.543412   0.0196078 
  57           52.504488    52.504488   0.0175439 
  46           52.465605    52.465605   0.0217391 
  44           52.426762    52.426762   0.0227273 
  54           52.38796     52.38796    0.0185185 
  54           52.349198    52.349198   0.0185185 
  60           52.310477    52.310477   0.0166667 
  50           52.271796    52.271796   0.02      
  70           52.233155    52.233155   0.0142857 
  54           52.194555    52.194555   0.0185185 
  63           52.155996    52.155996   0.015873  
  45           52.117476    52.117476   0.0222222 
  48           52.078997    52.078997   0.0208333 
  67           52.040558    52.040558   0.0149254 
  49           52.00216     52.00216    0.0204082 
  51           51.963801    51.963801   0.0196078 
  47           51.925483    51.925483   0.0212766 
  54           51.887205    51.887205   0.0185185 
  54           51.848967    51.848967   0.0185185 
  58           51.810768    51.810768   0.0172414 
  43           51.77261     51.77261    0.0232558 
  56           51.734492    51.734492   0.0178571 
  51           51.696414    51.696414   0.0196078 
  39           51.658376    51.658376   0.025641  
  47           51.620378    51.620378   0.0212766 
  49           51.582419    51.582419   0.0204082 
  59           51.544501    51.544501   0.0169492 
  49           51.506622    51.506622   0.0204082 
  40           51.468783    51.468783   0.025     
  48           51.430983    51.430983   0.0208333 
  37           51.393224    51.393224   0.027027  
  56           51.355504    51.355504   0.0178571 
  45           51.317824    51.317824   0.0222222 
  43           51.280183    51.280183   0.0232558 
  55           51.242582    51.242582   0.0181818 
  46           51.20502     51.20502    0.0217391 
  51           51.167498    51.167498   0.0196078 
  50           51.130015    51.130015   0.02      
  54           51.092572    51.092572   0.0185185 
  42           51.055168    51.055168   0.0238095 
  53           51.017804    51.017804   0.0188679 
  58           50.980479    50.980479   0.0172414 
  61           50.943193    50.943193   0.0163934 
  68           50.905946    50.905946   0.0147059 
  51           50.868739    50.868739   0.0196078 
  50           50.831571    50.831571   0.02      
  47           50.794442    50.794442   0.0212766 
  39           50.757353    50.757353   0.025641  
  44           50.720302    50.720302   0.0227273 
  48           50.683291    50.683291   0.0208333 
  44           50.646318    50.646318   0.0227273 
  59           50.609385    50.609385   0.0169492 
  46           50.57249     50.57249    0.0217391 
  32           50.535635    50.535635   0.03125   
  58           50.498818    50.498818   0.0172414 
  52           50.462041    50.462041   0.0192308 
  58           50.425302    50.425302   0.0172414 
  57           50.388602    50.388602   0.0175439 
  53           50.351941    50.351941   0.0188679 
  56           50.315319    50.315319   0.0178571 
  52           50.278735    50.278735   0.0192308 
  44           50.24219     50.24219    0.0227273 
  61           50.205684    50.205684   0.0163934 
  57           50.169216    50.169216   0.0175439 
  43           50.132787    50.132787   0.0232558 
  48           50.096397    50.096397   0.0208333 
  54           50.060045    50.060045   0.0185185 
  49           50.023732    50.023732   0.0204082 
  52           49.987457    49.987457   0.0192308 
  60           49.95122     49.95122    0.0166667 
  51           49.915023    49.915023   0.0196078 
  45           49.878863    49.878863   0.0222222 
  47           49.842742    49.842742   0.0212766 
  70           49.806659    49.806659   0.0142857 
  41           49.770614    49.770614   0.0243902 
  48           49.734608    49.734608   0.0208333 
  45           49.69864     49.69864    0.0222222 
  39           49.66271     49.66271    0.025641  
  37           49.626818    49.626818   0.027027  
  53           49.590965    49.590965   0.0188679 
  58           49.555149    49.555149   0.0172414 
  45           49.519372    49.519372   0.0222222 
  48           49.483633    49.483633   0.0208333 
  53           49.447931    49.447931   0.0188679 
  49           49.412268    49.412268   0.0204082 
  36           49.376643    49.376643   0.0277778 
  47           49.341055    49.341055   0.0212766 
  50           49.305506    49.305506   0.02      
  45           49.269994    49.269994   0.0222222 
  36           49.23452     49.23452    0.0277778 
  58           49.199084    49.199084   0.0172414 
  36           49.163686    49.163686   0.0277778 
  55           49.128325    49.128325   0.0181818 
  44           49.093002    49.093002   0.0227273 
  39           49.057717    49.057717   0.025641  
  57           49.022469    49.022469   0.0175439 
  67           48.98726     48.98726    0.0149254 
  41           48.952087    48.952087   0.0243902 
  42           48.916952    48.916952   0.0238095 
  48           48.881855    48.881855   0.0208333 
  53           48.846795    48.846795   0.0188679 
  43           48.811773    48.811773   0.0232558 
  47           48.776788    48.776788   0.0212766 
  54           48.74184     48.74184    0.0185185 
  56           48.70693     48.70693    0.0178571 
  55           48.672057    48.672057   0.0181818 
  45           48.637222    48.637222   0.0222222 
  37           48.602423    48.602423   0.027027  
  51           48.567662    48.567662   0.0196078 
  48           48.532939    48.532939   0.0208333 
  35           48.498252    48.498252   0.0285714 
  57           48.463602    48.463602   0.0175439 
  41           48.42899     48.42899    0.0243902 
  52           48.394415    48.394415   0.0192308 
  53           48.359876    48.359876   0.0188679 
  52           48.325375    48.325375   0.0192308 
  37           48.290911    48.290911   0.027027  
  52           48.256484    48.256484   0.0192308 
  42           48.222093    48.222093   0.0238095 
  42           48.18774     48.18774    0.0238095 
  55           48.153423    48.153423   0.0181818 
  62           48.119143    48.119143   0.016129  
  50           48.0849      48.0849     0.02      
  46           48.050694    48.050694   0.0217391 
  51           48.016525    48.016525   0.0196078 
  27           47.982392    47.982392   0.037037  
  58           47.948296    47.948296   0.0172414 
  49           47.914237    47.914237   0.0204082 
  57           47.880214    47.880214   0.0175439 
  55           47.846228    47.846228   0.0181818 
  42           47.812278    47.812278   0.0238095 
  45           47.778365    47.778365   0.0222222 
  29           47.744489    47.744489   0.0344828 
  51           47.710649    47.710649   0.0196078 
  46           47.676845    47.676845   0.0217391 
  55           47.643078    47.643078   0.0181818 
  55           47.609347    47.609347   0.0181818 
  59           47.575652    47.575652   0.0169492 
  51           47.541994    47.541994   0.0196078 
  57           47.508372    47.508372   0.0175439 
  44           47.474786    47.474786   0.0227273 
  38           47.441237    47.441237   0.0263158 
  49           47.407724    47.407724   0.0204082 
  48           47.374247    47.374247   0.0208333 
  50           47.340806    47.340806   0.02      
  52           47.307401    47.307401   0.0192308 
  56           47.274032    47.274032   0.0178571 
  45           47.2407      47.2407     0.0222222 
  40           47.207403    47.207403   0.025     
  58           47.174142    47.174142   0.0172414 
  67           47.140917    47.140917   0.0149254 
  42           47.107729    47.107729   0.0238095 
  41           47.074576    47.074576   0.0243902 
  42           47.041459    47.041459   0.0238095 
  46           47.008377    47.008377   0.0217391 
  50           46.975332    46.975332   0.02      
  46           46.942322    46.942322   0.0217391 
  59           46.909348    46.909348   0.0169492 
  41           46.87641     46.87641    0.0243902 
  32           46.843508    46.843508   0.03125   
  47           46.810641    46.810641   0.0212766 
  56           46.77781     46.77781    0.0178571 
  38           46.745014    46.745014   0.0263158 
  42           46.712254    46.712254   0.0238095 
  52           46.679529    46.679529   0.0192308 
  43           46.64684     46.64684    0.0232558 
  44           46.614187    46.614187   0.0227273 
  51           46.581569    46.581569   0.0196078 
  58           46.548986    46.548986   0.0172414 
  44           46.516439    46.516439   0.0227273 
  52           46.483927    46.483927   0.0192308 
  60           46.45145     46.45145    0.0166667 
  53           46.419009    46.419009   0.0188679 
  50           46.386603    46.386603   0.02      
  39           46.354232    46.354232   0.025641  
  48           46.321896    46.321896   0.0208333 
  45           46.289596    46.289596   0.0222222 
  48           46.25733     46.25733    0.0208333 
  44           46.2251      46.2251     0.0227273 
  57           46.192905    46.192905   0.0175439 
  62           46.160745    46.160745   0.016129  
  45           46.12862     46.12862    0.0222222 
  33           46.09653     46.09653    0.030303  
  43           46.064475    46.064475   0.0232558 
  49           46.032454    46.032454   0.0204082 
  48           46.000469    46.000469   0.0208333 
  46           45.968519    45.968519   0.0217391 
  50           45.936603    45.936603   0.02      
  51           45.904723    45.904723   0.0196078 
  56           45.872877    45.872877   0.0178571 
  57           45.841065    45.841065   0.0175439 
  42           45.809289    45.809289   0.0238095 
  56           45.777547    45.777547   0.0178571 
  47           45.74584     45.74584    0.0212766 
  47           45.714168    45.714168   0.0212766 
  47           45.68253     45.68253    0.0212766 
  42           45.650927    45.650927   0.0238095 
  52           45.619358    45.619358   0.0192308 
  46           45.587824    45.587824   0.0217391 
  51           45.556324    45.556324   0.0196078 
  49           45.524859    45.524859   0.0204082 
  46           45.493428    45.493428   0.0217391 
  38           45.462032    45.462032   0.0263158 
  44           45.43067     45.43067    0.0227273 
  37           45.399342    45.399342   0.027027  
  42           45.368049    45.368049   0.0238095 
  50           45.33679     45.33679    0.02      
  52           45.305565    45.305565   0.0192308 
  54           45.274374    45.274374   0.0185185 
  52           45.243218    45.243218   0.0192308 
  38           45.212096    45.212096   0.0263158 
  45           45.181008    45.181008   0.0222222 
  51           45.149954    45.149954   0.0196078 
  43           45.118934    45.118934   0.0232558 
  50           45.087948    45.087948   0.02      
  42           45.056996    45.056996   0.0238095 
  43           45.026079    45.026079   0.0232558 
  41           44.995195    44.995195   0.0243902 
  42           44.964345    44.964345   0.0238095 
  55           44.933529    44.933529   0.0181818 
  46           44.902747    44.902747   0.0217391 
  45           44.871999    44.871999   0.0222222 
  47           44.841284    44.841284   0.0212766 
  46           44.810603    44.810603   0.0217391 
  42           44.779957    44.779957   0.0238095 
  35           44.749343    44.749343   0.0285714 
  45           44.718764    44.718764   0.0222222 
  45           44.688218    44.688218   0.0222222 
  44           44.657706    44.657706   0.0227273 
  41           44.627228    44.627228   0.0243902 
  44           44.596783    44.596783   0.0227273 
  46           44.566371    44.566371   0.0217391 
  44           44.535993    44.535993   0.0227273 
  43           44.505649    44.505649   0.0232558 
  38           44.475338    44.475338   0.0263158 
  42           44.445061    44.445061   0.0238095 
  53           44.414817    44.414817   0.0188679 
  53           44.384606    44.384606   0.0188679 
  62           44.354429    44.354429   0.016129  
  49           44.324285    44.324285   0.0204082 
  43           44.294174    44.294174   0.0232558 
  48           44.264097    44.264097   0.0208333 
  50           44.234053    44.234053   0.02      
  57           44.204042    44.204042   0.0175439 
  30           44.174064    44.174064   0.0333333 
  60           44.144119    44.144119   0.0166667 
  44           44.114208    44.114208   0.0227273 
  49           44.08433     44.08433    0.0204082 
  52           44.054484    44.054484   0.0192308 
  49           44.024672    44.024672   0.0204082 
  43           43.994893    43.994893   0.0232558 
  48           43.965146    43.965146   0.0208333 
  43           43.935433    43.935433   0.0232558 
  36           43.905753    43.905753   0.0277778 
  60           43.876105    43.876105   0.0166667 
  42           43.846491    43.846491   0.0238095 
  51           43.816909    43.816909   0.0196078 
  57           43.78736     43.78736    0.0175439 
  43           43.757844    43.757844   0.0232558 
  45           43.72836     43.72836    0.0222222 
  37           43.698909    43.698909   0.027027  
  38           43.669491    43.669491   0.0263158 
  41           43.640106    43.640106   0.0243902 
  41           43.610753    43.610753   0.0243902 
  43           43.581433    43.581433   0.0232558 
  36           43.552146    43.552146   0.0277778 
  40           43.522891    43.522891   0.025     
  37           43.493668    43.493668   0.027027  
  46           43.464478    43.464478   0.0217391 
  50           43.435321    43.435321   0.02      
  38           43.406196    43.406196   0.0263158 
  46           43.377103    43.377103   0.0217391 
  49           43.348043    43.348043   0.0204082 
  39           43.319015    43.319015   0.025641  
  45           43.290019    43.290019   0.0222222 
  49           43.261056    43.261056   0.0204082 
  39           43.232125    43.232125   0.025641  
  45           43.203226    43.203226   0.0222222 
  38           43.17436     43.17436    0.0263158 
  52           43.145526    43.145526   0.0192308 
  39           43.116723    43.116723   0.025641  
  40           43.087953    43.087953   0.025     
  47           43.059215    43.059215   0.0212766 
  54           43.030509    43.030509   0.0185185 
  35           43.001836    43.001836   0.0285714 
  35           42.973194    42.973194   0.0285714 
  44           42.944584    42.944584   0.0227273 
  43           42.916006    42.916006   0.0232558 
  56           42.88746     42.88746    0.0178571 
  44           42.858946    42.858946   0.0227273 
  51           42.830464    42.830464   0.0196078 
  45           42.802014    42.802014   0.0222222 
  45           42.773595    42.773595   0.0222222 
  42           42.745208    42.745208   0.0238095 
  44           42.716853    42.716853   0.0227273 
  46           42.68853     42.68853    0.0217391 
  44           42.660239    42.660239   0.0227273 
  40           42.631979    42.631979   0.025     
  46           42.603751    42.603751   0.0217391 
  48           42.575554    42.575554   0.0208333 
  38           42.547389    42.547389   0.0263158 
  44           42.519256    42.519256   0.0227273 
  41           42.491154    42.491154   0.0243902 
  44           42.463084    42.463084   0.0227273 
  48           42.435045    42.435045   0.0208333 
  55           42.407037    42.407037   0.0181818 
  54           42.379062    42.379062   0.0185185 
  40           42.351117    42.351117   0.025     
  44           42.323204    42.323204   0.0227273 
  51           42.295322    42.295322   0.0196078 
  49           42.267471    42.267471   0.0204082 
  33           42.239652    42.239652   0.030303  
  38           42.211864    42.211864   0.0263158 
  44           42.184108    42.184108   0.0227273 
  46           42.156382    42.156382   0.0217391 
  40           42.128688    42.128688   0.025     
  40           42.101025    42.101025   0.025     
  35           42.073393    42.073393   0.0285714 
  55           42.045792    42.045792   0.0181818 
  38           42.018222    42.018222   0.0263158 
  45           41.990683    41.990683   0.0222222 
  41           41.963175    41.963175   0.0243902 
  44           41.935698    41.935698   0.0227273 
  42           41.908252    41.908252   0.0238095 
  41           41.880837    41.880837   0.0243902 
  47           41.853453    41.853453   0.0212766 
  41           41.8261      41.8261     0.0243902 
  33           41.798778    41.798778   0.030303  
  28           41.771486    41.771486   0.0357143 
  38           41.744226    41.744226   0.0263158 
  40           41.716996    41.716996   0.025     
  37           41.689796    41.689796   0.027027  
  40           41.662628    41.662628   0.025     
  31           41.63549     41.63549    0.0322581 
  34           41.608383    41.608383   0.0294118 
  35           41.581306    41.581306   0.0285714 
  48           41.554261    41.554261   0.0208333 
  38           41.527245    41.527245   0.0263158 
  37           41.50026     41.50026    0.027027  
  46           41.473306    41.473306   0.0217391 
  38           41.446382    41.446382   0.0263158 
  39           41.419489    41.419489   0.025641  
  44           41.392626    41.392626   0.0227273 
  38           41.365794    41.365794   0.0263158 
  38           41.338992    41.338992   0.0263158 
  30           41.31222     41.31222    0.0333333 
  47           41.285478    41.285478   0.0212766 
  47           41.258767    41.258767   0.0212766 
  48           41.232087    41.232087   0.0208333 
  38           41.205436    41.205436   0.0263158 
  37           41.178816    41.178816   0.027027  
  39           41.152226    41.152226   0.025641  
  45           41.125666    41.125666   0.0222222 
  40           41.099136    41.099136   0.025     
  47           41.072636    41.072636   0.0212766 
  38           41.046166    41.046166   0.0263158 
  44           41.019727    41.019727   0.0227273 
  37           40.993317    40.993317   0.027027  
  52           40.966938    40.966938   0.0192308 
  40           40.940588    40.940588   0.025     
  52           40.914268    40.914268   0.0192308 
  47           40.887979    40.887979   0.0212766 
  46           40.861719    40.861719   0.0217391 
  38           40.835489    40.835489   0.0263158 
  49           40.809289    40.809289   0.0204082 
  39           40.783119    40.783119   0.025641  
  41           40.756978    40.756978   0.0243902 
  38           40.730867    40.730867   0.0263158 
  29           40.704786    40.704786   0.0344828 
  54           40.678735    40.678735   0.0185185 
  22           40.652713    40.652713   0.0454545 
  36           40.626721    40.626721   0.0277778 
  50           40.600759    40.600759   0.02      
  46           40.574826    40.574826   0.0217391 
  35           40.548923    40.548923   0.0285714 
  46           40.52305     40.52305    0.0217391 
  47           40.497206    40.497206   0.0212766 
  50           40.471391    40.471391   0.02      
  56           40.445606    40.445606   0.0178571 
  43           40.41985     40.41985    0.0232558 
  44           40.394124    40.394124   0.0227273 
  44           40.368427    40.368427   0.0227273 
  41           40.342759    40.342759   0.0243902 
  48           40.317121    40.317121   0.0208333 
  47           40.291512    40.291512   0.0212766 
  43           40.265933    40.265933   0.0232558 
  47           40.240382    40.240382   0.0212766 
  34           40.214861    40.214861   0.0294118 
  47           40.189369    40.189369   0.0212766 
  38           40.163907    40.163907   0.0263158 
  45           40.138473    40.138473   0.0222222 
  38           40.113069    40.113069   0.0263158 
  35           40.087693    40.087693   0.0285714 
  33           40.062347    40.062347   0.030303  
  40           40.03703     40.03703    0.025     
  55           40.011741    40.011741   0.0181818 
  31           39.986482    39.986482   0.0322581 
  51           39.961252    39.961252   0.0196078 
  56           39.93605     39.93605    0.0178571 
  42           39.910878    39.910878   0.0238095 
  51           39.885734    39.885734   0.0196078 
  37           39.86062     39.86062    0.027027  
  32           39.835534    39.835534   0.03125   
  37           39.810477    39.810477   0.027027  
  42           39.785448    39.785448   0.0238095 
  40           39.760449    39.760449   0.025     
  39           39.735478    39.735478   0.025641  
  32           39.710536    39.710536   0.03125   
  41           39.685622    39.685622   0.0243902 
  52           39.660737    39.660737   0.0192308 
  29           39.635881    39.635881   0.0344828 
  36           39.611054    39.611054   0.0277778 
  39           39.586255    39.586255   0.025641  
  39           39.561484    39.561484   0.025641  
  29           39.536742    39.536742   0.0344828 
  32           39.512029    39.512029   0.03125   
  43           39.487344    39.487344   0.0232558 
  40           39.462687    39.462687   0.025     
  34           39.438059    39.438059   0.0294118 
  43           39.413459    39.413459   0.0232558 
  41           39.388887    39.388887   0.0243902 
  48           39.364344    39.364344   0.0208333 
  46           39.33983     39.33983    0.0217391 
  41           39.315343    39.315343   0.0243902 
  31           39.290885    39.290885   0.0322581 
  28           39.266455    39.266455   0.0357143 
  32           39.242053    39.242053   0.03125   
  30           39.217679    39.217679   0.0333333 
  41           39.193334    39.193334   0.0243902 
  29           39.169016    39.169016   0.0344828 
  33           39.144727    39.144727   0.030303  
  49           39.120466    39.120466   0.0204082 
  54           39.096233    39.096233   0.0185185 
  39           39.072027    39.072027   0.025641  
  26           39.04785     39.04785    0.0384615 
  49           39.023701    39.023701   0.0204082 
  51           38.99958     38.99958    0.0196078 
  39           38.975486    38.975486   0.025641  
  44           38.951421    38.951421   0.0227273 
  32           38.927383    38.927383   0.03125   
  40           38.903374    38.903374   0.025     
  37           38.879392    38.879392   0.027027  
  32           38.855437    38.855437   0.03125   
  46           38.831511    38.831511   0.0217391 
  35           38.807612    38.807612   0.0285714 
  41           38.783742    38.783742   0.0243902 
  36           38.759898    38.759898   0.0277778 
  42           38.736083    38.736083   0.0238095 
  47           38.712295    38.712295   0.0212766 
  37           38.688534    38.688534   0.027027  
  37           38.664802    38.664802   0.027027  
  35           38.641096    38.641096   0.0285714 
  41           38.617419    38.617419   0.0243902 
  35           38.593768    38.593768   0.0285714 
  37           38.570146    38.570146   0.027027  
  42           38.54655     38.54655    0.0238095 
  22           38.522983    38.522983   0.0454545 
  47           38.499442    38.499442   0.0212766 
  34           38.475929    38.475929   0.0294118 
  42           38.452443    38.452443   0.0238095 
  36           38.428985    38.428985   0.0277778 
  39           38.405554    38.405554   0.025641  
  42           38.38215     38.38215    0.0238095 
  38           38.358774    38.358774   0.0263158 
  36           38.335424    38.335424   0.0277778 
  34           38.312102    38.312102   0.0294118 
  39           38.288807    38.288807   0.025641  
  48           38.26554     38.26554    0.0208333 
  31           38.242299    38.242299   0.0322581 
  32           38.219085    38.219085   0.03125   
  38           38.195899    38.195899   0.0263158 
  37           38.172739    38.172739   0.027027  
  42           38.149607    38.149607   0.0238095 
  47           38.126501    38.126501   0.0212766 
  29           38.103423    38.103423   0.0344828 
  28           38.080371    38.080371   0.0357143 
  31           38.057347    38.057347   0.0322581 
  35           38.034349    38.034349   0.0285714 
  35           38.011378    38.011378   0.0285714 
  39           37.988434    37.988434   0.025641  
  34           37.965517    37.965517   0.0294118 
  33           37.942627    37.942627   0.030303  
  47           37.919763    37.919763   0.0212766 
  35           37.896926    37.896926   0.0285714 
  43           37.874116    37.874116   0.0232558 
  46           37.851333    37.851333   0.0217391 
  34           37.828576    37.828576   0.0294118 
  43           37.805846    37.805846   0.0232558 
  38           37.783142    37.783142   0.0263158 
  34           37.760465    37.760465   0.0294118 
  29           37.737815    37.737815   0.0344828 
  31           37.715191    37.715191   0.0322581 
  41           37.692594    37.692594   0.0243902 
  40           37.670023    37.670023   0.025     
  47           37.647478    37.647478   0.0212766 
  38           37.62496     37.62496    0.0263158 
  33           37.602469    37.602469   0.030303  
  38           37.580004    37.580004   0.0263158 
  34           37.557565    37.557565   0.0294118 
  41           37.535153    37.535153   0.0243902 
  28           37.512767    37.512767   0.0357143 
  49           37.490407    37.490407   0.0204082 
  39           37.468073    37.468073   0.025641  
  37           37.445766    37.445766   0.027027  
  35           37.423485    37.423485   0.0285714 
  36           37.40123     37.40123    0.0277778 
  27           37.379001    37.379001   0.037037  
  34           37.356799    37.356799   0.0294118 
  44           37.334622    37.334622   0.0227273 
  29           37.312472    37.312472   0.0344828 
  32           37.290348    37.290348   0.03125   
  38           37.268249    37.268249   0.0263158 
  40           37.246177    37.246177   0.025     
  36           37.224131    37.224131   0.0277778 
  36           37.202111    37.202111   0.0277778 
  31           37.180116    37.180116   0.0322581 
  37           37.158148    37.158148   0.027027  
  34           37.136206    37.136206   0.0294118 
  32           37.114289    37.114289   0.03125   
  43           37.092398    37.092398   0.0232558 
  44           37.070533    37.070533   0.0227273 
  42           37.048694    37.048694   0.0238095 
  29           37.026881    37.026881   0.0344828 
  33           37.005093    37.005093   0.030303  
  46           36.983331    36.983331   0.0217391 
  53           36.961595    36.961595   0.0188679 
  36           36.939884    36.939884   0.0277778 
  32           36.9182      36.9182     0.03125   
  37           36.89654     36.89654    0.027027  
  37           36.874907    36.874907   0.027027  
  34           36.853299    36.853299   0.0294118 
  30           36.831716    36.831716   0.0333333 
  22           36.810159    36.810159   0.0454545 
  29           36.788627    36.788627   0.0344828 
  37           36.767121    36.767121   0.027027  
  44           36.745641    36.745641   0.0227273 
  33           36.724186    36.724186   0.030303  
  38           36.702756    36.702756   0.0263158 
  37           36.681352    36.681352   0.027027  
  42           36.659973    36.659973   0.0238095 
  37           36.638619    36.638619   0.027027  
  39           36.617291    36.617291   0.025641  
  36           36.595988    36.595988   0.0277778 
  33           36.57471     36.57471    0.030303  
  47           36.553457    36.553457   0.0212766 
  32           36.53223     36.53223    0.03125   
  30           36.511028    36.511028   0.0333333 
  34           36.489851    36.489851   0.0294118 
  36           36.468699    36.468699   0.0277778 
  33           36.447572    36.447572   0.030303  
  38           36.42647     36.42647    0.0263158 
  30           36.405394    36.405394   0.0333333 
  42           36.384342    36.384342   0.0238095 
  37           36.363315    36.363315   0.027027  
  45           36.342314    36.342314   0.0222222 
  44           36.321337    36.321337   0.0227273 
  35           36.300386    36.300386   0.0285714 
  36           36.279459    36.279459   0.0277778 
  38           36.258557    36.258557   0.0263158 
  37           36.23768     36.23768    0.027027  
  31           36.216828    36.216828   0.0322581 
  39           36.196001    36.196001   0.025641  
  29           36.175198    36.175198   0.0344828 
  49           36.15442     36.15442    0.0204082 
  46           36.133668    36.133668   0.0217391 
  45           36.112939    36.112939   0.0222222 
  41           36.092236    36.092236   0.0243902 
  31           36.071557    36.071557   0.0322581 
  35           36.050903    36.050903   0.0285714 
  35           36.030273    36.030273   0.0285714 
  31           36.009668    36.009668   0.0322581 
  37           35.989088    35.989088   0.027027  
  40           35.968532    35.968532   0.025     
  34           35.948001    35.948001   0.0294118 
  37           35.927494    35.927494   0.027027  
  37           35.907012    35.907012   0.027027  
  35           35.886554    35.886554   0.0285714 
  32           35.86612     35.86612    0.03125   
  25           35.845711    35.845711   0.04      
  43           35.825327    35.825327   0.0232558 
  29           35.804967    35.804967   0.0344828 
  43           35.784631    35.784631   0.0232558 
  43           35.764319    35.764319   0.0232558 
  54           35.744032    35.744032   0.0185185 
  35           35.723769    35.723769   0.0285714 
  33           35.70353     35.70353    0.030303  
  31           35.683316    35.683316   0.0322581 
  36           35.663126    35.663126   0.0277778 
  33           35.64296     35.64296    0.030303  
  41           35.622818    35.622818   0.0243902 
  34           35.6027      35.6027     0.0294118 
  25           35.582606    35.582606   0.04      
  43           35.562537    35.562537   0.0232558 
  31           35.542491    35.542491   0.0322581 
  48           35.522469    35.522469   0.0208333 
  36           35.502472    35.502472   0.0277778 
  36           35.482498    35.482498   0.0277778 
  43           35.462549    35.462549   0.0232558 
  42           35.442623    35.442623   0.0238095 
  29           35.422722    35.422722   0.0344828 
  39           35.402844    35.402844   0.025641  
  59           35.38299     35.38299    0.0169492 
  32           35.36316     35.36316    0.03125   
  45           35.343354    35.343354   0.0222222 
  37           35.323571    35.323571   0.027027  
  32           35.303813    35.303813   0.03125   
  39           35.284078    35.284078   0.025641  
  34           35.264367    35.264367   0.0294118 
  39           35.244679    35.244679   0.025641  
  33           35.225015    35.225015   0.030303  
  44           35.205375    35.205375   0.0227273 
  33           35.185759    35.185759   0.030303  
  33           35.166166    35.166166   0.030303  
  39           35.146597    35.146597   0.025641  
  38           35.127051    35.127051   0.0263158 
  37           35.107529    35.107529   0.027027  
  33           35.08803     35.08803    0.030303  
  28           35.068555    35.068555   0.0357143 
  31           35.049104    35.049104   0.0322581 
  45           35.029675    35.029675   0.0222222 
  40           35.010271    35.010271   0.025     
  40           34.990889    34.990889   0.025     
  40           34.971531    34.971531   0.025     
  46           34.952197    34.952197   0.0217391 
  31           34.932885    34.932885   0.0322581 
  37           34.913597    34.913597   0.027027  
  31           34.894333    34.894333   0.0322581 
  41           34.875091    34.875091   0.0243902 
  33           34.855873    34.855873   0.030303  
  28           34.836678    34.836678   0.0357143 
  30           34.817507    34.817507   0.0333333 
  36           34.798358    34.798358   0.0277778 
  38           34.779233    34.779233   0.0263158 
  30           34.76013     34.76013    0.0333333 
  31           34.741051    34.741051   0.0322581 
  25           34.721995    34.721995   0.04      
  34           34.702962    34.702962   0.0294118 
  22           34.683952    34.683952   0.0454545 
  31           34.664965    34.664965   0.0322581 
  39           34.646001    34.646001   0.025641  
  41           34.62706     34.62706    0.0243902 
  33           34.608142    34.608142   0.030303  
  33           34.589247    34.589247   0.030303  
  29           34.570375    34.570375   0.0344828 
  34           34.551525    34.551525   0.0294118 
  32           34.532699    34.532699   0.03125   
  32           34.513895    34.513895   0.03125   
  35           34.495114    34.495114   0.0285714 
  35           34.476356    34.476356   0.0285714 
  38           34.457621    34.457621   0.0263158 
  30           34.438908    34.438908   0.0333333 
  41           34.420218    34.420218   0.0243902 
  29           34.401551    34.401551   0.0344828 
  34           34.382907    34.382907   0.0294118 
  30           34.364285    34.364285   0.0333333 
  30           34.345686    34.345686   0.0333333 
  29           34.327109    34.327109   0.0344828 
  37           34.308555    34.308555   0.027027  
  29           34.290023    34.290023   0.0344828 
  30           34.271514    34.271514   0.0333333 
  34           34.253028    34.253028   0.0294118 
  36           34.234564    34.234564   0.0277778 
  38           34.216123    34.216123   0.0263158 
  30           34.197703    34.197703   0.0333333 
  34           34.179307    34.179307   0.0294118 
  44           34.160933    34.160933   0.0227273 
  33           34.142581    34.142581   0.030303  
  16           34.124251    34.124251   0.0625    
  30           34.105944    34.105944   0.0333333 
  33           34.087659    34.087659   0.030303  
  24           34.069397    34.069397   0.0416667 
  34           34.051156    34.051156   0.0294118 
  33           34.032938    34.032938   0.030303  
  30           34.014742    34.014742   0.0333333 
  34           33.996569    33.996569   0.0294118 
  33           33.978417    33.978417   0.030303  
  34           33.960288    33.960288   0.0294118 
  29           33.942181    33.942181   0.0344828 
  27           33.924096    33.924096   0.037037  
  39           33.906033    33.906033   0.025641  
  39           33.887992    33.887992   0.025641  
  34           33.869973    33.869973   0.0294118 
  41           33.851976    33.851976   0.0243902 
  28           33.834001    33.834001   0.0357143 
  30           33.816048    33.816048   0.0333333 
  27           33.798117    33.798117   0.037037  
  39           33.780208    33.780208   0.025641  
  35           33.762321    33.762321   0.0285714 
  33           33.744456    33.744456   0.030303  
  38           33.726613    33.726613   0.0263158 
  27           33.708791    33.708791   0.037037  
  48           33.690991    33.690991   0.0208333 
  24           33.673213    33.673213   0.0416667 
  35           33.655457    33.655457   0.0285714 
  39           33.637723    33.637723   0.025641  
  27           33.62001     33.62001    0.037037  
  35           33.602319    33.602319   0.0285714 
  26           33.58465     33.58465    0.0384615 
  41           33.567002    33.567002   0.0243902 
  29           33.549376    33.549376   0.0344828 
  46           33.531772    33.531772   0.0217391 
  36           33.514189    33.514189   0.0277778 
  30           33.496628    33.496628   0.0333333 
  31           33.479088    33.479088   0.0322581 
  36           33.46157     33.46157    0.0277778 
  29           33.444073    33.444073   0.0344828 
  30           33.426598    33.426598   0.0333333 
  17           33.409145    33.409145   0.0588235 
  31           33.391712    33.391712   0.0322581 
  39           33.374302    33.374302   0.025641  
  35           33.356912    33.356912   0.0285714 
  34           33.339544    33.339544   0.0294118 
  37           33.322197    33.322197   0.027027  
  31           33.304872    33.304872   0.0322581 
  34           33.287568    33.287568   0.0294118 
  34           33.270285    33.270285   0.0294118 
  29           33.253024    33.253024   0.0344828 
  34           33.235783    33.235783   0.0294118 
  40           33.218564    33.218564   0.025     
  28           33.201367    33.201367   0.0357143 
  31           33.18419     33.18419    0.0322581 
  40           33.167034    33.167034   0.025     
  34           33.1499      33.1499     0.0294118 
  37           33.132787    33.132787   0.027027  
  40           33.115695    33.115695   0.025     
  34           33.098624    33.098624   0.0294118 
  35           33.081573    33.081573   0.0285714 
  39           33.079764    33.064544   0.025641  
  35           33.062808    33.047536   0.0285714 
  47           33.045874    33.030549   0.0212766 
  38           33.028961    33.013583   0.0263158 
  31           33.01207     32.996638   0.0322581 
  37           33.001268    32.979714   0.027027  
  25           32.98444     32.962811   0.04      
  34           32.967633    32.945928   0.0294118 
  36           32.950847    32.929067   0.0277778 
  21           32.934083    32.912226   0.047619  
  27           32.917339    32.895406   0.037037  
  27           32.900617    32.878607   0.037037  
  35           32.883916    32.861828   0.0285714 
  29           32.867236    32.845071   0.0344828 
  33           32.850578    32.828334   0.030303  
  39           32.83394     32.811617   0.025641  
  33           32.817324    32.794922   0.030303  
  45           32.800728    32.778247   0.0222222 
  33           32.784154    32.761593   0.030303  
  36           32.7676      32.744959   0.0277778 
  27           32.751068    32.728346   0.037037  
  31           32.734557    32.711754   0.0322581 
  26           32.718066    32.695182   0.0384615 
  25           32.701597    32.67863    0.04      
  31           32.685149    32.662099   0.0322581 
  30           32.668721    32.645589   0.0333333 
  35           32.652315    32.629099   0.0285714 
  26           32.635929    32.612629   0.0384615 
  46           32.619564    32.59618    0.0217391 
  31           32.60322     32.579752   0.0322581 
  32           32.586897    32.563343   0.03125   
  31           32.570595    32.546955   0.0322581 
  38           32.554314    32.530588   0.0263158 
  37           32.538053    32.51424    0.027027  
  36           32.521813    32.497913   0.0277778 
  31           32.505594    32.481607   0.0322581 
  43           32.489396    32.46532    0.0232558 
  36           32.473218    32.449054   0.0277778 
  30           32.457061    32.432808   0.0333333 
  26           32.440925    32.416582   0.0384615 
  33           32.424809    32.400376   0.030303  
  25           32.408714    32.384191   0.04      
  36           32.39264     32.368026   0.0277778 
  25           32.376586    32.35188    0.04      
  33           32.360553    32.335755   0.030303  
  36           32.34454     32.31965    0.0277778 
  28           32.328548    32.303565   0.0357143 
  34           32.312577    32.2875     0.0294118 
  32           32.296626    32.271454   0.03125   
  33           32.280695    32.255429   0.030303  
  31           32.264785    32.239424   0.0322581 
  22           32.248896    32.223439   0.0454545 
  28           32.233027    32.207474   0.0357143 
  41           32.217178    32.191528   0.0243902 
  28           32.20135     32.175603   0.0357143 
  34           32.185542    32.159697   0.0294118 
  24           32.169755    32.143811   0.0416667 
  32           32.153988    32.127945   0.03125   
  27           32.138241    32.112099   0.037037  
  26           32.122515    32.096272   0.0384615 
  39           32.106809    32.080465   0.025641  
  27           32.091123    32.064678   0.037037  
  31           32.075458    32.048911   0.0322581 
  33           32.059813    32.033163   0.030303  
  31           32.044188    32.017435   0.0322581 
  30           32.028583    32.001727   0.0333333 
  27           32.012999    31.986038   0.037037  
  23           31.997435    31.970369   0.0434783 
  37           31.981891    31.954719   0.027027  
  25           31.966367    31.939089   0.04      
  32           31.950863    31.923479   0.03125   
  26           31.93538     31.907888   0.0384615 
  31           31.919916    31.892317   0.0322581 
  34           31.904473    31.876765   0.0294118 
  36           31.88905     31.861232   0.0277778 
  28           31.873647    31.845719   0.0357143 
  26           31.858264    31.830225   0.0384615 
  35           31.842901    31.814751   0.0285714 
  28           31.827558    31.799296   0.0357143 
  25           31.812235    31.78386    0.04      
  37           31.796932    31.768444   0.027027  
  30           31.781649    31.753047   0.0333333 
  28           31.766386    31.73767    0.0357143 
  35           31.751143    31.722311   0.0285714 
  29           31.73592     31.706972   0.0344828 
  28           31.720717    31.691652   0.0357143 
  33           31.705534    31.676352   0.030303  
  29           31.69037     31.66107    0.0344828 
  32           31.675227    31.645808   0.03125   
  32           31.660103    31.630565   0.03125   
  27           31.645       31.61534    0.037037  
  38           31.629916    31.600135   0.0263158 
  30           31.614852    31.58495    0.0333333 
  35           31.599808    31.569783   0.0285714 
  38           31.584783    31.554635   0.0263158 
  27           31.569779    31.539506   0.037037  
  38           31.554794    31.524396   0.0263158 
  30           31.539829    31.509306   0.0333333 
  28           31.524883    31.494234   0.0357143 
  34           31.509958    31.479181   0.0294118 
  36           31.495052    31.464147   0.0277778 
  37           31.480166    31.449132   0.027027  
  46           31.465299    31.434136   0.0217391 
  22           31.450452    31.419158   0.0454545 
  38           31.435625    31.4042     0.0263158 
  32           31.420817    31.38926    0.03125   
  29           31.406029    31.374339   0.0344828 
  27           31.391261    31.359437   0.037037  
  31           31.376512    31.344554   0.0322581 
  31           31.361783    31.329689   0.0322581 
  31           31.347074    31.314843   0.0322581 
  35           31.332384    31.300016   0.0285714 
  28           31.317713    31.285208   0.0357143 
  23           31.303063    31.270418   0.0434783 
  31           31.288431    31.255647   0.0322581 
  37           31.273819    31.240894   0.027027  
  28           31.259227    31.22616    0.0357143 
  28           31.244654    31.211444   0.0357143 
  26           31.230101    31.196748   0.0384615 
  30           31.215567    31.182069   0.0333333 
  32           31.201053    31.167409   0.03125   
  30           31.186558    31.152768   0.0333333 
  29           31.172082    31.138145   0.0344828 
  32           31.157626    31.123541   0.03125   
  31           31.143189    31.108955   0.0322581 
  28           31.128772    31.094387   0.0357143 
  33           31.114374    31.079838   0.030303  
  34           31.099995    31.065307   0.0294118 
  24           31.085636    31.050795   0.0416667 
  29           31.071296    31.036301   0.0344828 
  32           31.056976    31.021825   0.03125   
  29           31.042674    31.007367   0.0344828 
  45           31.028393    30.992928   0.0222222 
  25           31.01413     30.978507   0.04      
  25           30.999887    30.964104   0.04      
  36           30.985663    30.94972    0.0277778 
  27           30.971458    30.935353   0.037037  
  30           30.957273    30.921005   0.0333333 
  29           30.943106    30.906675   0.0344828 
  28           30.92896     30.892363   0.0357143 
  32           30.914832    30.87807    0.03125   
  38           30.900723    30.863794   0.0263158 
  23           30.886634    30.849536   0.0434783 
  26           30.872564    30.835297   0.0384615 
  25           30.858513    30.821075   0.04      
  25           30.844482    30.806872   0.04      
  31           30.830469    30.792686   0.0322581 
  36           30.816476    30.778519   0.0277778 
  40           30.802502    30.764369   0.025     
  29           30.788547    30.750237   0.0344828 
  29           30.774611    30.736124   0.0344828 
  25           30.760694    30.722028   0.04      
  31           30.746796    30.70795    0.0322581 
  22           30.732918    30.69389    0.0454545 
  35           30.719059    30.679848   0.0285714 
  26           30.705218    30.665823   0.0384615 
  31           30.691397    30.651816   0.0322581 
  38           30.677595    30.637828   0.0263158 
  40           30.663812    30.623857   0.025     
  28           30.650048    30.609903   0.0357143 
  24           30.636304    30.595967   0.0416667 
  31           30.622578    30.58205    0.0322581 
  20           30.608871    30.568149   0.05      
  26           30.595184    30.554267   0.0384615 
  32           30.581515    30.540402   0.03125   
  30           30.567865    30.526554   0.0333333 
  30           30.554235    30.512725   0.0333333 
  30           30.540623    30.498912   0.0333333 
  34           30.527031    30.485118   0.0294118 
  21           30.513457    30.471341   0.047619  
  22           30.499903    30.457581   0.0454545 
  31           30.486368    30.443839   0.0322581 
  37           30.472851    30.430115   0.027027  
  36           30.459354    30.416408   0.0277778 
  23           30.445875    30.402718   0.0434783 
  34           30.432416    30.389046   0.0294118 
  33           30.418975    30.375391   0.030303  
  21           30.405554    30.361754   0.047619  
  31           30.392151    30.348134   0.0322581 
  30           30.378768    30.334531   0.0333333 
  30           30.365403    30.320945   0.0333333 
  31           30.352058    30.307377   0.0322581 
  29           30.338731    30.293827   0.0344828 
  31           30.325423    30.280293   0.0322581 
  28           30.312134    30.266777   0.0357143 
  39           30.298865    30.253278   0.025641  
  29           30.285614    30.239796   0.0344828 
  26           30.272382    30.226332   0.0384615 
  30           30.259169    30.212884   0.0333333 
  39           30.245975    30.199454   0.025641  
  17           30.2328      30.186041   0.0588235 
  31           30.219644    30.172645   0.0322581 
  25           30.206507    30.159266   0.04      
  33           30.193389    30.145904   0.030303  
  38           30.18029     30.132559   0.0263158 
  35           30.167209    30.119231   0.0285714 
  26           30.154148    30.105921   0.0384615 
  33           30.141106    30.092627   0.030303  
  34           30.128082    30.07935    0.0294118 
  32           30.115078    30.066091   0.03125   
  28           30.102092    30.052848   0.0357143 
  34           30.089126    30.039622   0.0294118 
  30           30.076178    30.026413   0.0333333 
  29           30.06325     30.013221   0.0344828 
  25           30.05034     30.000046   0.04      
  31           30.03745     29.986887   0.0322581 
  30           30.024578    29.973746   0.0333333 
  30           30.011725    29.960621   0.0333333 
  25           29.998891    29.947513   0.04      
  40           29.986077    29.934422   0.025     
  37           29.973281    29.921347   0.027027  
  32           29.960504    29.90829    0.03125   
  30           29.947746    29.895249   0.0333333 
  22           29.935008    29.882225   0.0454545 
  31           29.922288    29.869217   0.0322581 
  38           29.909587    29.856226   0.0263158 
  34           29.896906    29.843252   0.0294118 
  29           29.884243    29.830294   0.0344828 
  26           29.871599    29.817353   0.0384615 
  42           29.858975    29.804429   0.0238095 
  30           29.846369    29.791521   0.0333333 
  30           29.833783    29.778629   0.0333333 
  40           29.821216    29.765755   0.025     
  27           29.808667    29.752896   0.037037  
  19           29.796138    29.740054   0.0526316 
  25           29.783628    29.727229   0.04      
  32           29.771137    29.71442    0.03125   
  24           29.758666    29.701628   0.0416667 
  32           29.746213    29.688852   0.03125   
  35           29.73378     29.676092   0.0285714 
  41           29.721365    29.663349   0.0243902 
  40           29.70897     29.650622   0.025     
  27           29.696594    29.637911   0.037037  
  20           29.684237    29.625217   0.05      
  31           29.6719      29.612539   0.0322581 
  26           29.659582    29.599877   0.0384615 
  41           29.647283    29.587232   0.0243902 
  30           29.635003    29.574603   0.0333333 
  33           29.622742    29.56199    0.030303  
  42           29.610501    29.549393   0.0238095 
  36           29.598279    29.536813   0.0277778 
  30           29.586077    29.524248   0.0333333 
  30           29.573894    29.5117     0.0333333 
  33           29.56173     29.499168   0.030303  
  32           29.549586    29.486652   0.03125   
  35           29.537461    29.474152   0.0285714 
  32           29.525355    29.461669   0.03125   
  29           29.513269    29.449201   0.0344828 
  34           29.501203    29.436749   0.0294118 
  33           29.489156    29.424314   0.030303  
  26           29.477128    29.411894   0.0384615 
  33           29.46512     29.39949    0.030303  
  25           29.453132    29.387103   0.04      
  30           29.441163    29.374731   0.0333333 
  34           29.429214    29.362375   0.0294118 
  26           29.417285    29.350036   0.0384615 
  31           29.405375    29.337712   0.0322581 
  27           29.393485    29.325403   0.037037  
  35           29.381615    29.313111   0.0285714 
  25           29.369764    29.300835   0.04      
  30           29.357933    29.288574   0.0333333 
  28           29.346122    29.27633    0.0357143 
  25           29.334331    29.264101   0.04      
  25           29.32256     29.251887   0.04      
  35           29.310809    29.23969    0.0285714 
  28           29.299078    29.227508   0.0357143 
  33           29.287367    29.215342   0.030303  
  21           29.275675    29.203192   0.047619  
  30           29.264004    29.191057   0.0333333 
  20           29.252353    29.178938   0.05      
  28           29.240723    29.166835   0.0357143 
  30           29.229112    29.154747   0.0333333 
  34           29.217522    29.142675   0.0294118 
  26           29.205952    29.130619   0.0384615 
  28           29.194402    29.118578   0.0357143 
  28           29.182872    29.106552   0.0357143 
  30           29.171363    29.094542   0.0333333 
  27           29.159875    29.082548   0.037037  
  28           29.148407    29.070569   0.0357143 
  45           29.13696     29.058606   0.0222222 
  28           29.125533    29.046658   0.0357143 
  29           29.114126    29.034725   0.0344828 
  33           29.102741    29.022808   0.030303  
  25           29.091376    29.010907   0.04      
  29           29.080032    28.99902    0.0344828 
  29           29.068709    28.987149   0.0344828 
  30           29.057407    28.975294   0.0333333 
  15           29.046126    28.963454   0.0666667 
  22           29.034866    28.951629   0.0454545 
  23           29.023627    28.939819   0.0434783 
  28           29.012409    28.928025   0.0357143 
  41           29.001213    28.916246   0.0243902 
  29           28.990037    28.904482   0.0344828 
  32           28.978884    28.892733   0.03125   
  37           28.967751    28.881      0.027027  
  40           28.95664     28.869282   0.025     
  40           28.945551    28.857579   0.025     
  24           28.934483    28.845891   0.0416667 
  34           28.923437    28.834218   0.0294118 
  31           28.912413    28.82256    0.0322581 
  17           28.90141     28.810918   0.0588235 
  31           28.89043     28.79929    0.0322581 
  29           28.879471    28.787678   0.0344828 
  29           28.868535    28.776081   0.0344828 
  25           28.857621    28.764498   0.04      
  32           28.846729    28.752931   0.03125   
  37           28.835859    28.741379   0.027027  
  23           28.825012    28.729841   0.0434783 
  34           28.814188    28.718319   0.0294118 
  36           28.803386    28.706812   0.0277778 
  32           28.792607    28.695319   0.03125   
  29           28.781851    28.683841   0.0344828 
  26           28.771118    28.672379   0.0384615 
  33           28.760407    28.660931   0.030303  
  26           28.74972     28.649498   0.0384615 
  27           28.739056    28.63808    0.037037  
  36           28.728416    28.626676   0.0277778 
  33           28.717799    28.615288   0.030303  
  27           28.707205    28.603914   0.037037  
  31           28.696636    28.592555   0.0322581 
  36           28.68609     28.581211   0.0277778 
  37           28.675568    28.569881   0.027027  
  28           28.66507     28.558566   0.0357143 
  26           28.654596    28.547266   0.0384615 
  37           28.644147    28.535981   0.027027  
  26           28.633722    28.52471    0.0384615 
  30           28.623322    28.513454   0.0333333 
  19           28.612946    28.502212   0.0526316 
  26           28.602596    28.490985   0.0384615 
  22           28.59227     28.479773   0.0454545 
  31           28.58197     28.468575   0.0322581 
  26           28.571695    28.457392   0.0384615 
  38           28.561445    28.446223   0.0263158 
  29           28.551221    28.435069   0.0344828 
  27           28.541023    28.42393    0.037037  
  39           28.530851    28.412804   0.025641  
  28           28.520705    28.401694   0.0357143 
  23           28.510585    28.390598   0.0434783 
  25           28.500492    28.379516   0.04      
  32           28.490425    28.368448   0.03125   
  23           28.480386    28.357395   0.0434783 
  42           28.470373    28.346357   0.0238095 
  32           28.460388    28.335332   0.03125   
  22           28.45043     28.324322   0.0454545 
  39           28.4405      28.313327   0.025641  
  30           28.430597    28.302346   0.0333333 
  33           28.420723    28.291379   0.030303  
  27           28.410877    28.280426   0.037037  
  27           28.40106     28.269487   0.037037  
  27           28.391271    28.258563   0.037037  
  26           28.381511    28.247653   0.0384615 
  27           28.371781    28.236757   0.037037  
  26           28.36208     28.225876   0.0384615 
  32           28.352409    28.215008   0.03125   
  34           28.342767    28.204155   0.0294118 
  32           28.333156    28.193316   0.03125   
  19           28.323576    28.182491   0.0526316 
  28           28.314026    28.17168    0.0357143 
  35           28.304507    28.160883   0.0285714 
  33           28.29502     28.1501     0.030303  
  29           28.285564    28.139332   0.0344828 
  28           28.276141    28.128577   0.0357143 
  29           28.266749    28.117836   0.0344828 
  26           28.257391    28.10711    0.0384615 
  27           28.248065    28.096397   0.037037  
  31           28.238772    28.085698   0.0322581 
  36           28.229513    28.075014   0.0277778 
  31           28.220288    28.064343   0.0322581 
  24           28.211097    28.053686   0.0416667 
  27           28.201941    28.043043   0.037037  
  30           28.19282     28.032414   0.0333333 
  30           28.183734    28.021798   0.0333333 
  27           28.174684    28.011197   0.037037  
  27           28.165671    28.00061    0.037037  
  27           28.156694    27.990036   0.037037  
  26           28.147754    27.979476   0.0384615 
  25           28.138852    27.96893    0.04      
  30           28.129987    27.958397   0.0333333 
  19           28.121161    27.947879   0.0526316 
  31           28.112374    27.937374   0.0322581 
  24           28.103627    27.926882   0.0416667 
  26           28.094919    27.916405   0.0384615 
  23           28.086252    27.905941   0.0434783 
  29           28.077625    27.895491   0.0344828 
  30           28.06904     27.885054   0.0333333 
  30           28.060497    27.874631   0.0333333 
  27           28.051997    27.864222   0.037037  
  28           28.043539    27.853826   0.0357143 
  21           28.035126    27.843444   0.047619  
  30           28.026757    27.833076   0.0333333 
  28           28.018433    27.822721   0.0357143 
  28           28.010154    27.812379   0.0357143 
  30           28.018446    27.802051   0.0333333 
  33           28.010327    27.791737   0.030303  
  29           28.002257    27.781436   0.0344828 
  32           27.994236    27.771148   0.03125   
  20           27.986264    27.760874   0.05      
  25           27.978343    27.750613   0.04      
  35           27.970473    27.740366   0.0285714 
  24           27.969277    27.730132   0.0416667 
  24           27.961538    27.719912   0.0416667 
  30           27.953853    27.709705   0.0333333 
  24           27.946223    27.699511   0.0416667 
  25           27.938648    27.689331   0.04      
  24           27.93113     27.679163   0.0416667 
  32           27.923669    27.66901    0.03125   
  25           27.916266    27.658869   0.04      
  34           27.908923    27.648742   0.0294118 
  34           27.901641    27.638628   0.0294118 
  28           27.89442     27.628527   0.0357143 
  26           27.887262    27.618439   0.0384615 
  34           27.880167    27.608365   0.0294118 
  26           27.873137    27.598304   0.0384615 
  27           27.866174    27.588256   0.037037  
  33           27.859278    27.578221   0.030303  
  41           27.852451    27.568199   0.0243902 
  18           27.845694    27.55819    0.0555556 
  35           27.839008    27.548195   0.0285714 
  29           27.832395    27.538212   0.0344828 
  28           27.825856    27.528243   0.0357143 
  27           27.819393    27.518287   0.037037  
  35           27.813007    27.508343   0.0285714 
  24           27.8067      27.498413   0.0416667 
  22           27.800474    27.488496   0.0454545 
  24           27.794329    27.478591   0.0416667 
  27           27.788269    27.4687     0.037037  
  36           27.782295    27.458822   0.0277778 
  25           27.776408    27.448956   0.04      
  28           27.77061     27.439103   0.0357143 
  28           27.764905    27.429264   0.0357143 
  28           27.759292    27.419437   0.0357143 
  25           27.753776    27.409623   0.04      
  20           27.748357    27.399822   0.05      
  27           27.743039    27.390034   0.037037  
  31           27.737823    27.380259   0.0322581 
  27           27.732712    27.370496   0.037037  
  22           27.727709    27.360746   0.0454545 
  18           27.722815    27.351009   0.0555556 
  24           27.718035    27.341285   0.0416667 
  29           27.71337     27.331573   0.0344828 
  24           27.708823    27.321875   0.0416667 
  28           27.704398    27.312189   0.0357143 
  31           27.700098    27.302515   0.0322581 
  27           27.695925    27.292854   0.037037  
  29           27.691884    27.283206   0.0344828 
  28           27.687977    27.273571   0.0357143 
  16           27.684208    27.263948   0.0625    
  24           27.680581    27.254338   0.0416667 
  25           27.677099    27.24474    0.04      
  31           27.673768    27.235155   0.0322581 
  26           27.67059     27.225583   0.0384615 
  26           27.667571    27.216023   0.0384615 
  25           27.664714    27.206476   0.04      
  25           27.662024    27.196941   0.04      
  27           27.659507    27.187419   0.037037  
  24           27.657167    27.177909   0.0416667 
  29           27.65501     27.168411   0.0344828 
  31           27.65304     27.158926   0.0322581 
  29           27.651264    27.149454   0.0344828 
  28           27.649688    27.139994   0.0357143 
  21           27.648317    27.130546   0.047619  
  29           27.647159    27.121111   0.0344828 
  28           27.646219    27.111688   0.0357143 
  22           27.645505    27.102277   0.0454545 
  23           27.645024    27.092879   0.0434783 
  24           27.644784    27.083493   0.0416667 
  30           27.644792    27.07412    0.0333333 
  34           27.645057    27.064759   0.0294118 
  31           27.645588    27.05541    0.0322581 
  29           27.646393    27.046073   0.0344828 
  29           27.647482    27.036748   0.0344828 
  37           27.648864    27.027436   0.027027  
  23           27.650551    27.018136   0.0434783 
  28           27.652552    27.008848   0.0357143 
  25           27.654879    26.999572   0.04      
  24           27.657544    26.990309   0.0416667 
  22           27.66056     26.981058   0.0454545 
  28           27.663939    26.971818   0.0357143 
  26           27.667694    26.962591   0.0384615 
  32           27.671841    26.953376   0.03125   
  30           27.676394    26.944173   0.0333333 
  28           27.681369    26.934983   0.0357143 
  22           27.686782    26.925804   0.0454545 
  27           27.692651    26.916637   0.037037  
  20           27.698994    26.907482   0.05      
  27           27.705831    26.89834    0.037037  
  24           27.713181    26.889209   0.0416667 
  33           27.721066    26.88009    0.030303  
  32           27.729508    26.870984   0.03125   
  33           27.738531    26.861889   0.030303  
  34           27.748161    26.852806   0.0294118 
  31           27.758423    26.843735   0.0322581 
  24           27.769345    26.834676   0.0416667 
  33           27.780958    26.825629   0.030303  
  27           27.793291    26.816594   0.037037  
  37           27.806378    26.80757    0.027027  
  31           27.820254    26.798559   0.0322581 
  24           27.834956    26.789559   0.0416667 
  20           27.850523    26.780571   0.05      
  33           27.866997    26.771595   0.030303  
  18           27.884422    26.76263    0.0555556 
  26           27.902846    26.753678   0.0384615 
  23           27.922317    26.744737   0.0434783 
  35           27.942889    26.735808   0.0285714 
  32           27.964619    26.72689    0.03125   
  29           27.987567    26.717985   0.0344828 
  36           28.011798    26.709091   0.0277778 
  24           28.03738     26.700208   0.0416667 
  42           28.064387    26.691338   0.0238095 
  35           28.092897    26.682479   0.0285714 
  39           28.122995    26.673631   0.025641  
  28           28.15477     26.664795   0.0357143 
  25           28.18832     26.655971   0.04      
  30           28.223748    26.647158   0.0333333 
  27           28.261165    26.638357   0.037037  
  23           28.300692    26.629568   0.0434783 
  25           28.342458    26.62079    0.04      
  35           28.386602    26.612023   0.0285714 
  31           28.433275    26.603268   0.0322581 
  26           28.48264     26.594525   0.0384615 
  28           28.534872    26.585793   0.0357143 
  22           28.590161    26.577072   0.0454545 
  34           28.648716    26.568363   0.0294118 
  36           28.710759    26.559666   0.0277778 
  43           28.776537    26.550979   0.0232558 
  33           28.846314    26.542304   0.030303  
  30           28.920381    26.533641   0.0333333 
  43           28.999056    26.524989   0.0232558 
  27           29.082685    26.516348   0.037037  
  27           29.17165     26.507719   0.037037  
  38           29.266368    26.4991     0.0263158 
  31           29.367298    26.490494   0.0322581 
  30           29.474948    26.481898   0.0333333 
  30           29.589877    26.473314   0.0333333 
  27           29.712703    26.464741   0.037037  
  39           29.844113    26.456179   0.025641  
  29           29.984869    26.447629   0.0344828 
  33           30.135818    26.439089   0.030303  
  27           30.297908    26.430561   0.037037  
  30           30.472199    26.422044   0.0333333 
  39           30.659878    26.413539   0.025641  
  42           30.862282    26.405044   0.0238095 
  39           31.080918    26.396561   0.025641  
  44           31.31749     26.388088   0.0227273 
  37           31.573931    26.379627   0.027027  
  34           31.852443    26.371177   0.0294118 
  40           32.155537    26.362738   0.025     
  40           32.486094    26.35431    0.025     
  42           32.847426    26.345893   0.0238095 
  40           33.243357    26.337487   0.025     
  36           33.678322    26.329093   0.0277778 
  30           34.157487    26.320709   0.0333333 
  39           34.686894    26.312336   0.025641  
  34           35.273647    26.303974   0.0294118 
  34           35.926144    26.295623   0.0294118 
  41           36.654362    26.287283   0.0243902 
  48           37.470228    26.278954   0.0208333 
  27           38.388086    26.270636   0.037037  
  33           39.425309    26.262329   0.030303  
  45           40.60308     26.254033   0.0222222 
  34           41.94747     26.245747   0.0294118 
  57           43.490844    26.237473   0.0175439 
  46           45.273908    26.229209   0.0217391 
  47           47.348629    26.220956   0.0212766 
  59           49.782615    26.212714   0.0169492 
  47           52.665805    26.204483   0.0212766 
  55           56.120519    26.196262   0.0181818 
  43           60.316099    26.188053   0.0232558 
  82           65.488934    26.179854   0.0121951 
  64           71.967438    26.171666   0.015625  
  60           80.199419    26.163488   0.0166667 
  100          90.776542    26.155321   0.01      
  114          104.447295   26.147165   0.0087719 
  105          122.104009   26.13902    0.0095238 
  124          144.712767   26.130885   0.0080645 
  157          173.107295   26.122761   0.0063694 
  167          207.468999   26.114648   0.005988  
  239          246.234765   26.106545   0.0041841 
  269          284.536188   26.098453   0.0037175 
  249          313.847402   26.090371   0.0040161 
  291          325.942773   26.0823     0.0034364 
  268          319.706845   26.07424    0.0037313 
  243          302.078506   26.06619    0.0041152 
  225          281.19011    26.058151   0.0044444 
  223          260.496797   26.050122   0.0044843 
  221          238.75606    26.042104   0.0045249 
  179          213.96634    26.034096   0.0055866 
  150          186.792259   26.026099   0.0066667 
  147          160.048002   26.018112   0.0068027 
  148          136.205553   26.010135   0.0067568 
  87           116.295573   26.002169   0.0114943 
  81           100.263236   25.994214   0.0123457 
  97           87.57798     25.986269   0.0103093 
  74           77.603673    25.978334   0.0135135 
  75           69.753124    25.97041    0.0133333 
  45           63.535391    25.962496   0.0222222 
  61           58.560517    25.954592   0.0163934 
  49           54.52912     25.946699   0.0204082 
  59           51.216985    25.938816   0.0169492 
  44           48.458883    25.930943   0.0227273 
  43           46.133757    25.923081   0.0232558 
  53           44.152527    25.915229   0.0188679 
  40           42.448763    25.907387   0.025     
  36           40.972012    25.899556   0.0277778 
  52           39.683204    25.891734   0.0192308 
  36           38.551527    25.883923   0.0277778 
  41           37.552323    25.876122   0.0243902 
  39           36.665611    25.868332   0.025641  
  38           35.875048    25.860551   0.0263158 
  40           35.167147    25.852781   0.025     
  47           34.5307      25.845021   0.0212766 
  33           33.956334    25.837271   0.030303  
  36           33.43616     25.829531   0.0277778 
  27           32.963498    25.821801   0.037037  
  49           32.532669    25.814081   0.0204082 
  51           32.138815    25.806372   0.0196078 
  46           31.777762    25.798672   0.0217391 
  35           31.44591     25.790983   0.0285714 
  31           31.140139    25.783303   0.0322581 
  22           30.857732    25.775634   0.0454545 
  34           30.596321    25.767974   0.0294118 
  31           30.353827    25.760325   0.0322581 
  29           30.128425    25.752686   0.0344828 
  42           29.918502    25.745056   0.0238095 
  35           29.722633    25.737437   0.0285714 
  28           29.539554    25.729827   0.0357143 
  42           29.368138    25.722227   0.0238095 
  36           29.207381    25.714638   0.0277778 
  25           29.056385    25.707058   0.04      
  23           28.914343    25.699488   0.0434783 
  23           28.780532    25.691928   0.0434783 
  32           28.654299    25.684378   0.03125   
  33           28.535057    25.676837   0.030303  
  41           28.422272    25.669307   0.0243902 
  39           28.315462    25.661786   0.025641  
  29           28.214188    25.654275   0.0344828 
  27           28.118053    25.646774   0.037037  
  17           28.026692    25.639283   0.0588235 
  32           27.939774    25.631801   0.03125   
  29           27.856996    25.624329   0.0344828 
  32           27.77808     25.616867   0.03125   
  25           27.702772    25.609415   0.04      
  19           27.630838    25.601972   0.0526316 
  25           27.562062    25.594539   0.04      
  27           27.496248    25.587116   0.037037  
  26           27.433211    25.579702   0.0384615 
  33           27.372783    25.572298   0.030303  
  25           27.314809    25.564904   0.04      
  38           27.259143    25.557519   0.0263158 
  28           27.205652    25.550144   0.0357143 
  36           27.154212    25.542779   0.0277778 
  36           27.104708    25.535423   0.0277778 
  29           27.057032    25.528077   0.0344828 
  23           27.011085    25.52074    0.0434783 
  40           26.966773    25.513413   0.025     
  32           26.92401     25.506095   0.03125   
  36           26.882714    25.498787   0.0277778 
  30           26.842812    25.491488   0.0333333 
  28           26.80423     25.484199   0.0357143 
  40           26.766904    25.476919   0.025     
  29           26.730772    25.469649   0.0344828 
  32           26.695774    25.462388   0.03125   
  30           26.661857    25.455136   0.0333333 
  33           26.62897     25.447894   0.030303  
  31           26.597064    25.440662   0.0322581 
  26           26.601658    25.433439   0.0384615 
  29           26.571696    25.426225   0.0344828 
  32           26.542588    25.41902    0.03125   
  26           26.514296    25.411825   0.0384615 
  27           26.486784    25.40464    0.037037  
  35           26.46002     25.397463   0.0285714 
  35           26.433971    25.390296   0.0285714 
  19           26.422808    25.383138   0.0526316 
  30           26.398147    25.37599    0.0333333 
  18           26.374116    25.36885    0.0555556 
  35           26.35069     25.36172    0.0285714 
  27           26.327845    25.3546     0.037037  
  26           26.305559    25.347488   0.0384615 
  30           26.283809    25.340386   0.0333333 
  23           26.262576    25.333293   0.0434783 
  39           26.24184     25.326209   0.025641  
  35           26.221583    25.319134   0.0285714 
  27           26.201787    25.312069   0.037037  
  24           26.182435    25.305012   0.0416667 
  26           26.163513    25.297965   0.0384615 
  36           26.145004    25.290927   0.0277778 
  25           26.126896    25.283898   0.04      
  26           26.109173    25.276878   0.0384615 
  26           26.091824    25.269867   0.0384615 
  42           26.074836    25.262865   0.0238095 
  25           26.058198    25.255872   0.04      
  24           26.041898    25.248889   0.0416667 
  18           26.025925    25.241914   0.0555556 
  33           26.010271    25.234948   0.030303  
  27           25.994925    25.227992   0.037037  
  20           25.979877    25.221044   0.05      
  32           25.96512     25.214105   0.03125   
  25           25.950646    25.207176   0.04      
  21           25.936445    25.200255   0.047619  
  24           25.922511    25.193343   0.0416667 
  27           25.908836    25.18644    0.037037  
  18           25.895414    25.179546   0.0555556 
  32           25.882238    25.172661   0.03125   
  30           25.869301    25.165785   0.0333333 
  25           25.856599    25.158918   0.04      
  34           25.844125    25.152059   0.0294118 
  36           25.831873    25.14521    0.0277778 
  28           25.81984     25.138369   0.0357143 
  20           25.808019    25.131537   0.05      
  23           25.796406    25.124714   0.0434783 
  20           25.784998    25.117899   0.05      
  24           25.773788    25.111094   0.0416667 
  31           25.762775    25.104297   0.0322581 
  27           25.751953    25.097509   0.037037  
  22           25.741319    25.09073    0.0454545 
  26           25.730871    25.083959   0.0384615 
  24           25.720604    25.077197   0.0416667 
  29           25.710515    25.070444   0.0344828 
  26           25.700602    25.0637     0.0384615 
  26           25.690862    25.056964   0.0384615 
  27           25.681292    25.050237   0.037037  
  17           25.671891    25.043518   0.0588235 
  24           25.662655    25.036808   0.0416667 
  27           25.653583    25.030107   0.037037  
  25           25.644672    25.023415   0.04      
  20           25.635921    25.016731   0.05      
  19           25.627329    25.010055   0.0526316 
  28           25.618893    25.003388   0.0357143 
  23           25.610612    24.99673    0.0434783 
  22           25.602485    24.99008    0.0454545 
  19           25.594511    24.983439   0.0526316 
  36           25.586689    24.976806   0.0277778 
  29           25.579017    24.970182   0.0344828 
  26           25.571496    24.963567   0.0384615 
  21           25.564123    24.95696    0.047619  
  28           25.556899    24.950361   0.0357143 
  37           25.549824    24.943771   0.027027  
  27           25.542897    24.937189   0.037037  
  18           25.536117    24.930615   0.0555556 
  20           25.529485    24.924051   0.05      
  25           25.523001    24.917494   0.04      
  21           25.516664    24.910946   0.047619  
  30           25.510476    24.904406   0.0333333 
  28           25.504436    24.897875   0.0357143 
  33           25.498545    24.891352   0.030303  
  12           25.492804    24.884837   0.0833333 
  19           25.487213    24.878331   0.0526316 
  28           25.481774    24.871833   0.0357143 
  19           25.476486    24.865343   0.0526316 
  29           25.471352    24.858862   0.0344828 
  28           25.466373    24.852388   0.0357143 
  21           25.46155     24.845924   0.047619  
  22           25.456884    24.839467   0.0454545 
  27           25.452377    24.833019   0.037037  
  30           25.448032    24.826578   0.0333333 
  23           25.443849    24.820147   0.0434783 
  24           25.439832    24.813723   0.0416667 
  32           25.435981    24.807307   0.03125   
  22           25.432301    24.8009     0.0454545 
  24           25.428792    24.794501   0.0416667 
  22           25.425459    24.78811    0.0454545 
  17           25.422304    24.781727   0.0588235 
  29           25.41933     24.775352   0.0344828 
  27           25.41654     24.768986   0.037037  
  30           25.413938    24.762627   0.0333333 
  25           25.411527    24.756277   0.04      
  24           25.409312    24.749934   0.0416667 
  25           25.407296    24.7436     0.04      
  30           25.405484    24.737274   0.0333333 
  27           25.403881    24.730956   0.037037  
  33           25.402491    24.724646   0.030303  
  22           25.401319    24.718343   0.0454545 
  24           25.400371    24.712049   0.0416667 
  32           25.399652    24.705763   0.03125   
  21           25.399169    24.699485   0.047619  
  18           25.398927    24.693215   0.0555556 
  22           25.398933    24.686953   0.0454545 
  30           25.399194    24.680698   0.0333333 
  16           25.399718    24.674452   0.0625    
  33           25.400511    24.668214   0.030303  
  17           25.401582    24.661983   0.0588235 
  31           25.40294     24.655761   0.0322581 
  26           25.404593    24.649546   0.0384615 
  15           25.406551    24.643339   0.0666667 
  28           25.408823    24.63714    0.0357143 
  34           25.411421    24.630949   0.0294118 
  37           25.414354    24.624766   0.027027  
  15           25.417635    24.61859    0.0666667 
  23           25.421276    24.612422   0.0434783 
  38           25.425289    24.606263   0.0263158 
  28           25.429688    24.600111   0.0357143 
  29           25.434487    24.593966   0.0344828 
  29           25.439701    24.58783    0.0344828 
  32           25.445346    24.581701   0.03125   
  24           25.451439    24.57558    0.0416667 
  23           25.457997    24.569466   0.0434783 
  35           25.465039    24.563361   0.0285714 
  27           25.472585    24.557263   0.037037  
  27           25.480655    24.551173   0.037037  
  19           25.489271    24.54509    0.0526316 
  32           25.498457    24.539015   0.03125   
  21           25.508238    24.532948   0.047619  
  26           25.518639    24.526888   0.0384615 
  28           25.529689    24.520836   0.0357143 
  29           25.541417    24.514792   0.0344828 
  24           25.553853    24.508755   0.0416667 
  30           25.567032    24.502726   0.0333333 
  22           25.580989    24.496705   0.0454545 
  28           25.59576     24.490691   0.0357143 
  30           25.611387    24.484684   0.0333333 
  26           25.627911    24.478685   0.0384615 
  27           25.645378    24.472694   0.037037  
  28           25.663837    24.46671    0.0357143 
  19           25.683339    24.460734   0.0526316 
  19           25.703939    24.454765   0.0526316 
  35           25.725696    24.448804   0.0285714 
  26           25.748674    24.44285    0.0384615 
  42           25.77294     24.436903   0.0238095 
  30           25.798567    24.430964   0.0333333 
  24           25.825633    24.425033   0.0416667 
  28           25.854222    24.419109   0.0357143 
  25           25.884423    24.413192   0.04      
  26           25.916333    24.407283   0.0384615 
  12           25.950058    24.401381   0.0833333 
  30           25.985711    24.395486   0.0333333 
  39           26.023412    24.389599   0.025641  
  21           26.063293    24.383719   0.047619  
  30           26.105498    24.377847   0.0333333 
  26           26.150182    24.371982   0.0384615 
  29           26.197511    24.366124   0.0344828 
  21           26.24767     24.360273   0.047619  
  34           26.300856    24.35443    0.0294118 
  25           26.357287    24.348594   0.04      
  22           26.4172      24.342765   0.0454545 
  23           26.480853    24.336944   0.0434783 
  28           26.54853     24.33113    0.0357143 
  25           26.620542    24.325323   0.04      
  31           26.697233    24.319523   0.0322581 
  30           26.778978    24.313731   0.0333333 
  24           26.866193    24.307946   0.0416667 
  24           26.959339    24.302167   0.0416667 
  31           27.058923    24.296397   0.0322581 
  33           27.165512    24.290633   0.030303  
  33           27.279735    24.284876   0.030303  
  34           27.402291    24.279127   0.0294118 
  27           27.533966    24.273384   0.037037  
  31           27.675638    24.267649   0.0322581 
  33           27.828294    24.261921   0.030303  
  31           27.993045    24.2562     0.0322581 
  24           28.171149    24.250486   0.0416667 
  33           28.364031    24.24478    0.030303  
  19           28.573309    24.23908    0.0526316 
  31           28.800832    24.233387   0.0322581 
  31           29.048716    24.227701   0.0322581 
  24           29.319392    24.222023   0.0416667 
  38           29.615667    24.216351   0.0263158 
  28           29.94079     24.210687   0.0357143 
  45           30.298546    24.205029   0.0222222 
  39           30.693356    24.199378   0.025641  
  35           31.130417    24.193735   0.0285714 
  24           31.615867    24.188098   0.0416667 
  34           32.157       24.182468   0.0294118 
  39           32.762527    24.176845   0.025641  
  33           33.442926    24.171229   0.030303  
  49           34.210888    24.16562    0.0204082 
  34           35.081888    24.160018   0.0294118 
  38           36.074957    24.154423   0.0263158 
  51           37.213686    24.148835   0.0196078 
  38           38.527608    24.143253   0.0263158 
  47           40.054056    24.137679   0.0212766 
  36           41.840824    24.132111   0.0277778 
  54           43.950033    24.12655    0.0185185 
  52           46.464155    24.120996   0.0192308 
  72           49.495834    24.115449   0.0138889 
  70           53.204619    24.109908   0.0142857 
  71           57.825085    24.104375   0.0140845 
  88           63.711488    24.098848   0.0113636 
  96           71.401148    24.093328   0.0104167 
  108          81.689934    24.087814   0.0092593 
  136          95.698373    24.082308   0.0073529 
  134          114.890557   24.076808   0.0074627 
  182          140.989606   24.071314   0.0054945 
  202          175.676785   24.065828   0.0049505 
  273          219.752887   24.060348   0.003663  
  302          271.032078   24.054875   0.0033113 
  353          320.655367   24.049409   0.0028329 
  385          352.150989   24.043949   0.0025974 
  360          352.650778   24.038496   0.0027778 
  397          327.842163   24.033049   0.0025189 
  347          295.608828   24.027609   0.0028818 
  304          269.009591   24.022176   0.0032895 
  286          250.526642   24.01675    0.0034965 
  267          234.474113   24.01133    0.0037453 
  225          213.214454   24.005916   0.0044444 
  231          185.190304   24.000509   0.004329  
  191          155.32551    23.995109   0.0052356 
  143          128.546294   23.989715   0.006993  
  130          106.782025   23.984328   0.0076923 
  106          89.940851    23.978948   0.009434  
  74           77.205322    23.973573   0.0135135 
  75           67.649329    23.968206   0.0133333 
  57           60.451779    23.962845   0.0175439 
  52           54.9575      23.95749    0.0192308 
  48           50.67954     23.952142   0.0208333 
  49           47.274493    23.9468     0.0204082 
  50           44.507697    23.941465   0.02      
  45           42.219953    23.936136   0.0222222 
  53           40.301537    23.930814   0.0188679 
  46           38.67449     23.925498   0.0217391 
  32           37.281511    23.920188   0.03125   
  41           36.079226    23.914885   0.0243902 
  27           35.034044    23.909589   0.037037  
  42           34.119533    23.904298   0.0238095 
  37           33.314612    23.899014   0.027027  
  37           32.602303    23.893737   0.027027  
  46           31.968797    23.888465   0.0217391 
  32           31.402771    23.8832     0.03125   
  32           30.894874    23.877942   0.03125   
  37           30.437322    23.872689   0.027027  
  30           30.023595    23.867443   0.0333333 
  34           29.648199    23.862204   0.0294118 
  35           29.306479    23.85697    0.0285714 
  31           28.994464    23.851743   0.0322581 
  32           28.708755    23.846522   0.03125   
  29           28.446429    23.841307   0.0344828 
  35           28.204955    23.836099   0.0285714 
  44           27.982142    23.830897   0.0227273 
  29           27.776074    23.825701   0.0344828 
  28           27.585081    23.820511   0.0357143 
  29           27.407692    23.815327   0.0344828 
  19           27.242615    23.81015    0.0526316 
  34           27.088708    23.804979   0.0294118 
  26           26.944958    23.799814   0.0384615 
  22           26.810464    23.794655   0.0454545 
  20           26.684424    23.789502   0.05      
  35           26.566121    23.784355   0.0285714 
  36           26.454914    23.779215   0.0277778 
  27           26.350225    23.77408    0.037037  
  32           26.251535    23.768952   0.03125   
  28           26.158376    23.76383    0.0357143 
  32           26.070325    23.758714   0.03125   
  33           25.986999    23.753603   0.030303  
  35           25.90805     23.748499   0.0285714 
  34           25.833162    23.743401   0.0294118 
  26           25.762046    23.738309   0.0384615 
  26           25.694439    23.733223   0.0384615 
  22           25.630102    23.728143   0.0454545 
  39           25.568815    23.72307    0.025641  
  26           25.510376    23.718002   0.0384615 
  31           25.4546      23.71294    0.0322581 
  28           25.401317    23.707884   0.0357143 
  27           25.350371    23.702834   0.037037  
  26           25.301616    23.69779    0.0384615 
  27           25.254919    23.692751   0.037037  
  26           25.210157    23.687719   0.0384615 
  28           25.167217    23.682693   0.0357143 
  21           25.125992    23.677672   0.047619  
  31           25.086384    23.672658   0.0322581 
  35           25.048302    23.667649   0.0285714 
  31           25.011662    23.662647   0.0322581 
  20           24.976385    23.65765    0.05      
  22           24.942397    23.652659   0.0454545 
  23           24.909629    23.647674   0.0434783 
  25           24.878019    23.642694   0.04      
  31           24.847507    23.637721   0.0322581 
  23           24.818035    23.632753   0.0434783 
  23           24.789553    23.627791   0.0434783 
  33           24.762012    23.622835   0.030303  
  24           24.735365    23.617885   0.0416667 
  36           24.709569    23.61294    0.0277778 
  25           24.684585    23.608001   0.04      
  34           24.660373    23.603068   0.0294118 
  29           24.636899    23.598141   0.0344828 
  21           24.614129    23.593219   0.047619  
  34           24.59203     23.588304   0.0294118 
  26           24.570574    23.583393   0.0384615 
  31           24.549732    23.578489   0.0322581 
  31           24.529478    23.57359    0.0322581 
  28           24.509786    23.568697   0.0357143 
  36           24.490633    23.56381    0.0277778 
  34           24.471997    23.558928   0.0294118 
  26           24.453855    23.554052   0.0384615 
  27           24.436189    23.549181   0.037037  
  24           24.418979    23.544317   0.0416667 
  26           24.402208    23.539457   0.0384615 
  20           24.385858    23.534604   0.05      
  31           24.369912    23.529756   0.0322581 
  24           24.354357    23.524913   0.0416667 
  19           24.339176    23.520076   0.0526316 
  29           24.324357    23.515245   0.0344828 
  26           24.309885    23.510419   0.0384615 
  26           24.29575     23.505599   0.0384615 
  16           24.281938    23.500785   0.0625    
  27           24.268438    23.495976   0.037037  
  34           24.25524     23.491172   0.0294118 
  25           24.242333    23.486374   0.04      
  16           24.229708    23.481581   0.0625    
  25           24.217355    23.476794   0.04      
  29           24.205265    23.472013   0.0344828 
  23           24.19343     23.467236   0.0434783 
  26           24.181842    23.462466   0.0384615 
  21           24.170493    23.4577     0.047619  
  23           24.159376    23.452941   0.0434783 
  25           24.148483    23.448186   0.04      
  26           24.137808    23.443437   0.0384615 
  25           24.127344    23.438694   0.04      
  23           24.117086    23.433955   0.0434783 
  25           24.107028    23.429223   0.04      
  16           24.097163    23.424495   0.0625    
  28           24.087487    23.419773   0.0357143 
  22           24.077994    23.415056   0.0454545 
  30           24.068679    23.410345   0.0333333 
  25           24.059539    23.405639   0.04      
  26           24.050567    23.400938   0.0384615 
  14           24.041761    23.396243   0.0714286 
  19           24.033116    23.391553   0.0526316 
  28           24.024627    23.386868   0.0357143 
  19           24.016292    23.382189   0.0526316 
  26           24.008106    23.377514   0.0384615 
  25           24.000066    23.372846   0.04      
  27           23.992169    23.368182   0.037037  
  18           23.984411    23.363523   0.0555556 
  20           23.97679     23.35887    0.05      
  25           23.969303    23.354222   0.04      
  15           23.961946    23.349579   0.0666667 
  32           23.954717    23.344942   0.03125   
  30           23.947615    23.34031    0.0333333 
  27           23.940635    23.335682   0.037037  
  18           23.933776    23.33106    0.0555556 
  22           23.927036    23.326444   0.0454545 
  23           23.920412    23.321832   0.0434783 
  17           23.913902    23.317225   0.0588235 
  13           23.907506    23.312624   0.0769231 
  34           23.901219    23.308028   0.0294118 
  23           23.895042    23.303437   0.0434783 
  25           23.888971    23.298851   0.04      
  28           23.883006    23.29427    0.0357143 
  24           23.877145    23.289694   0.0416667 
  26           23.871386    23.285123   0.0384615 
  25           23.865728    23.280557   0.04      
  27           23.86017     23.275997   0.037037  
  19           23.854711    23.271441   0.0526316 
  22           23.849348    23.266891   0.0454545 
  20           23.844082    23.262345   0.05      
  27           23.838911    23.257805   0.037037  
  22           23.833833    23.253269   0.0454545 
  29           23.828849    23.248739   0.0344828 
  16           23.823956    23.244214   0.0625    
  25           23.819155    23.239693   0.04      
  22           23.814445    23.235178   0.0454545 
  24           23.809824    23.230667   0.0416667 
  21           23.805292    23.226162   0.047619  
  27           23.800848    23.221661   0.037037  
  32           23.872717    23.217165   0.03125   
  25           23.868653    23.212675   0.04      
  29           23.864677    23.208189   0.0344828 
  25           23.860788    23.203708   0.04      
  33           23.856986    23.199232   0.030303  
  20           23.853269    23.194761   0.05      
  23           23.849639    23.190294   0.0434783 
  30           23.846094    23.185833   0.0333333 
  30           23.842634    23.181376   0.0333333 
  25           23.869766    23.176925   0.04      
  25           23.866558    23.172478   0.04      
  22           23.863436    23.168036   0.0454545 
  15           23.860399    23.163599   0.0666667 
  23           23.857447    23.159166   0.0434783 
  24           23.85458     23.154739   0.0416667 
  25           23.851799    23.150316   0.04      
  27           23.849102    23.145898   0.037037  
  26           23.846491    23.141485   0.0384615 
  24           23.843965    23.137077   0.0416667 
  28           23.841524    23.132673   0.0357143 
  23           23.83917     23.128274   0.0434783 
  24           23.836901    23.12388    0.0416667 
  24           23.834719    23.11949    0.0416667 
  24           23.832624    23.115106   0.0416667 
  19           23.830615    23.110726   0.0526316 
  25           23.828695    23.10635    0.04      
  32           23.826862    23.10198    0.03125   
  20           23.825117    23.097614   0.05      
  17           23.823462    23.093252   0.0588235 
  22           23.821896    23.088896   0.0454545 
  21           23.820421    23.084544   0.047619  
  22           23.819036    23.080197   0.0454545 
  20           23.817743    23.075854   0.05      
  19           23.816542    23.071516   0.0526316 
  24           23.815434    23.067182   0.0416667 
  25           23.81442     23.062854   0.04      
  22           23.8135      23.058529   0.0454545 
  31           23.812676    23.05421    0.0322581 
  27           23.811949    23.049895   0.037037  
  26           23.811319    23.045584   0.0384615 
  17           23.810788    23.041278   0.0588235 
  28           23.810356    23.036977   0.0357143 
  28           23.810025    23.03268    0.0357143 
  17           23.809796    23.028388   0.0588235 
  26           23.80967     23.0241     0.0384615 
  21           23.809649    23.019817   0.047619  
  23           23.809733    23.015538   0.0434783 
  25           23.809924    23.011264   0.04      
  17           23.810224    23.006994   0.0588235 
  19           23.810634    23.002729   0.0526316 
  21           23.811155    22.998468   0.047619  
  23           23.81179     22.994212   0.0434783 
  29           23.812539    22.98996    0.0344828 
  21           23.813404    22.985713   0.047619  
  24           23.814388    22.98147    0.0416667 
  21           23.815491    22.977231   0.047619  
  34           23.816717    22.972997   0.0294118 
  26           23.818067    22.968768   0.0384615 
  21           23.819542    22.964542   0.047619  
  27           23.821145    22.960321   0.037037  
  26           23.822879    22.956105   0.0384615 
  22           23.824744    22.951893   0.0454545 
  28           23.826745    22.947685   0.0357143 
  22           23.828883    22.943481   0.0454545 
  30           23.83116     22.939282   0.0333333 
  32           23.833579    22.935088   0.03125   
  34           23.836142    22.930897   0.0294118 
  24           23.838854    22.926711   0.0416667 
  26           23.841715    22.922529   0.0384615 
  18           23.84473     22.918352   0.0555556 
  27           23.847901    22.914179   0.037037  
  23           23.851231    22.91001    0.0434783 
  27           23.854723    22.905845   0.037037  
  22           23.858381    22.901685   0.0454545 
  28           23.862209    22.897529   0.0357143 
  17           23.866209    22.893377   0.0588235 
  28           23.870385    22.889229   0.0357143 
  23           23.874742    22.885086   0.0434783 
  24           23.879282    22.880947   0.0416667 
  23           23.884011    22.876812   0.0434783 
  26           23.888932    22.872681   0.0384615 
  26           23.894049    22.868554   0.0384615 
  31           23.899368    22.864432   0.0322581 
  23           23.904892    22.860314   0.0434783 
  21           23.910626    22.8562     0.047619  
  23           23.916576    22.85209    0.0434783 
  31           23.922746    22.847984   0.0322581 
  28           23.929141    22.843883   0.0357143 
  21           23.935768    22.839785   0.047619  
  31           23.942631    22.835692   0.0322581 
  26           23.949737    22.831603   0.0384615 
  15           23.957091    22.827518   0.0666667 
  24           23.964701    22.823437   0.0416667 
  30           23.972571    22.81936    0.0333333 
  20           23.980709    22.815287   0.05      
  27           23.989123    22.811218   0.037037  
  23           23.997818    22.807154   0.0434783 
  27           24.006803    22.803093   0.037037  
  24           24.016085    22.799036   0.0416667 
  28           24.025672    22.794984   0.0357143 
  23           24.035573    22.790935   0.0434783 
  24           24.045796    22.786891   0.0416667 
  27           24.056351    22.782851   0.037037  
  29           24.067245    22.778814   0.0344828 
  21           24.078489    22.774782   0.047619  
  27           24.090093    22.770753   0.037037  
  26           24.102068    22.766729   0.0384615 
  26           24.114423    22.762708   0.0384615 
  25           24.12717     22.758692   0.04      
  24           24.140321    22.754679   0.0416667 
  21           24.153888    22.750671   0.047619  
  18           24.167883    22.746666   0.0555556 
  29           24.182319    22.742665   0.0344828 
  29           24.19721     22.738668   0.0344828 
  16           24.21257     22.734675   0.0625    
  20           24.228414    22.730686   0.05      
  28           24.244756    22.726701   0.0357143 
  22           24.261613    22.72272    0.0454545 
  20           24.279002    22.718742   0.05      
  26           24.296938    22.714769   0.0384615 
  24           24.315442    22.710799   0.0416667 
  34           24.33453     22.706834   0.0294118 
  27           24.354223    22.702872   0.037037  
  23           24.374542    22.698914   0.0434783 
  29           24.395507    22.694959   0.0344828 
  18           24.41714     22.691009   0.0555556 
  27           24.439466    22.687062   0.037037  
  26           24.462508    22.683119   0.0384615 
  27           24.48629     22.67918    0.037037  
  32           24.510842    22.675245   0.03125   
  27           24.536188    22.671314   0.037037  
  32           24.56236     22.667386   0.03125   
  33           24.589386    22.663462   0.030303  
  19           24.6173      22.659542   0.0526316 
  24           24.646134    22.655625   0.0416667 
  26           24.675923    22.651712   0.0384615 
  29           24.706703    22.647803   0.0344828 
  24           24.738514    22.643898   0.0416667 
  27           24.771396    22.639997   0.037037  
  35           24.805391    22.636099   0.0285714 
  21           24.840542    22.632205   0.047619  
  20           24.876899    22.628314   0.05      
  27           24.914508    22.624427   0.037037  
  24           24.953423    22.620544   0.0416667 
  37           24.993698    22.616665   0.027027  
  19           25.03539     22.612789   0.0526316 
  32           25.078559    22.608917   0.03125   
  36           25.12327     22.605048   0.0277778 
  31           25.169589    22.601183   0.0322581 
  29           25.217588    22.597322   0.0344828 
  23           25.267341    22.593464   0.0434783 
  28           25.318929    22.58961    0.0357143 
  34           25.372434    22.58576    0.0294118 
  28           25.427946    22.581913   0.0357143 
  27           25.485558    22.57807    0.037037  
  39           25.54537     22.57423    0.025641  
  33           25.607488    22.570394   0.030303  
  30           25.672023    22.566561   0.0333333 
  25           25.739095    22.562732   0.04      
  28           25.808829    22.558907   0.0357143 
  25           25.88136     22.555085   0.04      
  25           25.956832    22.551266   0.04      
  31           26.035395    22.547451   0.0322581 
  25           26.117213    22.54364    0.04      
  32           26.202459    22.539832   0.03125   
  20           26.291316    22.536028   0.05      
  37           26.383983    22.532227   0.027027  
  26           26.480671    22.528429   0.0384615 
  23           26.581606    22.524635   0.0434783 
  27           26.68703     22.520845   0.037037  
  33           26.797202    22.517058   0.030303  
  32           26.912401    22.513274   0.03125   
  33           27.032927    22.509494   0.030303  
  30           27.159102    22.505717   0.0333333 
  35           27.291273    22.501944   0.0285714 
  31           27.429814    22.498174   0.0322581 
  38           27.575129    22.494407   0.0263158 
  43           27.727654    22.490644   0.0232558 
  39           27.887861    22.486884   0.025641  
  37           28.056262    22.483128   0.027027  
  36           28.233411    22.479375   0.0277778 
  29           28.41991     22.475625   0.0344828 
  31           28.616415    22.471879   0.0322581 
  28           28.82364     22.468136   0.0357143 
  35           29.042362    22.464396   0.0285714 
  52           29.273432    22.46066    0.0192308 
  39           29.517781    22.456927   0.025641  
  41           29.776428    22.453198   0.0243902 
  27           30.050491    22.449471   0.037037  
  33           30.341204    22.445748   0.030303  
  40           30.649923    22.442029   0.025     
  45           30.978143    22.438312   0.0222222 
  38           31.327522    22.434599   0.0263158 
  34           31.699894    22.430889   0.0294118 
  42           32.0973      22.427183   0.0238095 
  50           32.522008    22.423479   0.02      
  38           32.97655     22.419779   0.0263158 
  41           33.463757    22.416082   0.0243902 
  36           33.986807    22.412389   0.0277778 
  33           34.549267    22.408698   0.030303  
  52           35.155164    22.405011   0.0192308 
  48           35.809047    22.401327   0.0208333 
  48           36.516077    22.397647   0.0208333 
  46           37.282124    22.393969   0.0217391 
  43           38.113884    22.390295   0.0232558 
  47           39.019038    22.386623   0.0212766 
  49           40.006406    22.382955   0.0204082 
  44           41.08617     22.379291   0.0227273 
  46           42.27013     22.375629   0.0217391 
  50           43.572018    22.37197    0.02      
  43           45.007888    22.368315   0.0232558 
  57           46.596599    22.364663   0.0175439 
  52           48.360411    22.361013   0.0192308 
  54           50.325757    22.357367   0.0185185 
  61           52.524196    22.353724   0.0163934 
  56           54.993637    22.350085   0.0178571 
  65           57.779956    22.346448   0.0153846 
  90           60.939098    22.342814   0.0111111 
  71           64.539963    22.339184   0.0140845 
  71           68.668361    22.335556   0.0140845 
  83           73.432674    22.331932   0.0120482 
  79           78.971966    22.32831    0.0126582 
  90           85.467734    22.324692   0.0111111 
  99           93.160418    22.321077   0.010101  
  105          102.372065   22.317465   0.0095238 
  116          113.535425   22.313855   0.0086207 
  119          127.228883   22.310249   0.0084034 
  126          144.213986   22.306646   0.0079365 
  154          165.470131   22.303046   0.0064935 
  188          192.216774   22.299449   0.0053191 
  198          225.905626   22.295855   0.0050505 
  260          268.143829   22.292263   0.0038462 
  274          320.454879   22.288675   0.0036496 
  304          383.676154   22.28509    0.0032895 
  438          456.664343   22.281508   0.0022831 
  492          534.130627   22.277928   0.0020325 
  563          604.629777   22.274352   0.0017762 
  603          652.20851    22.270779   0.0016584 
  613          664.853213   22.267208   0.0016313 
  601          644.04445    22.26364    0.0016639 
  554          603.770518   22.260076   0.0018051 
  543          559.912175   22.256514   0.0018416 
  507          521.697138   22.252955   0.0019724 
  489          489.835458   22.249399   0.002045  
  473          458.967776   22.245846   0.0021142 
  409          422.701804   22.242296   0.002445  
  350          378.942647   22.238749   0.0028571 
  319          331.033018   22.235204   0.0031348 
  292          284.24112    22.231663   0.0034247 
  226          242.324087   22.228124   0.0044248 
  193          206.749349   22.224588   0.0051813 
  178          177.447662   22.221055   0.005618  
  135          153.664861   22.217525   0.0074074 
  113          134.467331   22.213997   0.0088496 
  114          118.966097   22.210473   0.0087719 
  95           106.394533   22.206951   0.0105263 
  73           96.12343     22.203432   0.0136986 
  91           87.652106    22.199916   0.010989  
  69           80.591018    22.196402   0.0144928 
  72           74.641657    22.192892   0.0138889 
  73           69.577275    22.189384   0.0136986 
  49           65.225793    22.185879   0.0204082 
  56           61.455855    22.182376   0.0178571 
  57           58.166028    22.178877   0.0175439 
  53           55.276871    22.17538    0.0188679 
  42           52.725228    22.171886   0.0238095 
  53           50.460199    22.168394   0.0188679 
  56           48.440257    22.164906   0.0178571 
  59           46.631195    22.16142    0.0169492 
  54           45.004588    22.157937   0.0185185 
  61           43.536658    22.154456   0.0163934 
  38           42.207371    22.150978   0.0263158 
  41           40.99976     22.147503   0.0243902 
  47           39.899373    22.144031   0.0212766 
  60           38.893848    22.140561   0.0166667 
  40           37.972551    22.137094   0.025     
  50           37.126297    22.133629   0.02      
  45           36.347125    22.130167   0.0222222 
  45           35.628101    22.126708   0.0222222 
  52           34.963163    22.123252   0.0192308 
  46           34.346996    22.119798   0.0217391 
  44           33.774926    22.116346   0.0227273 
  46           33.24282     22.112898   0.0217391 
  33           32.747027    22.109452   0.030303  
  45           32.284297    22.106008   0.0222222 
  34           31.85174     22.102567   0.0294118 
  45           31.446773    22.099129   0.0222222 
  47           31.067086    22.095693   0.0212766 
  28           30.710605    22.09226    0.0357143 
  46           30.375466    22.08883    0.0217391 
  36           30.059987    22.085402   0.0277778 
  37           29.76265     22.081976   0.027027  
  40           29.482079    22.078553   0.025     
  36           29.217031    22.075133   0.0277778 
  47           28.966369    22.071715   0.0212766 
  35           28.729066    22.0683     0.0285714 
  32           28.504181    22.064887   0.03125   
  33           28.290853    22.061477   0.030303  
  38           28.088299    22.058069   0.0263158 
  41           27.895798    22.054664   0.0243902 
  31           27.712689    22.051261   0.0322581 
  33           27.538367    22.047861   0.030303  
  47           27.372272    22.044463   0.0212766 
  28           27.213888    22.041068   0.0357143 
  34           27.062742    22.037675   0.0294118 
  44           26.918393    22.034285   0.0227273 
  34           26.780437    22.030897   0.0294118 
  24           26.648496    22.027511   0.0416667 
  36           26.522222    22.024128   0.0277778 
  41           26.40129     22.020747   0.0243902 
  37           26.285403    22.017369   0.027027  
  32           26.174276    22.013993   0.03125   
  17           26.067651    22.01062    0.0588235 
  40           25.965285    22.007249   0.025     
  34           25.86695     22.003881   0.0294118 
  33           25.772435    22.000514   0.030303  
  25           25.681542    21.997151   0.04      
  26           25.594085    21.993789   0.0384615 
  33           25.509891    21.99043    0.030303  
  20           25.428798    21.987073   0.05      
  40           25.350652    21.983719   0.025     
  39           25.27531     21.980367   0.025641  
  33           25.202639    21.977017   0.030303  
  28           25.13251     21.97367    0.0357143 
  30           25.064806    21.970325   0.0333333 
  28           24.999413    21.966982   0.0357143 
  32           24.936227    21.963642   0.03125   
  29           24.875147    21.960304   0.0344828 
  32           24.816079    21.956968   0.03125   
  25           24.758936    21.953635   0.04      
  30           24.703631    21.950304   0.0333333 
  32           24.650088    21.946975   0.03125   
  27           24.598229    21.943648   0.037037  
  35           24.547985    21.940324   0.0285714 
  28           24.499287    21.937002   0.0357143 
  34           24.452073    21.933682   0.0294118 
  26           24.406282    21.930365   0.0384615 
  28           24.361855    21.927049   0.0357143 
  31           24.31874     21.923736   0.0322581 
  34           24.276883    21.920426   0.0294118 
  26           24.236236    21.917117   0.0384615 
  26           24.196753    21.913811   0.0384615 
  36           24.158387    21.910507   0.0277778 
  31           24.121099    21.907205   0.0322581 
  24           24.084846    21.903905   0.0416667 
  25           24.04959     21.900607   0.04      
  32           24.015296    21.897312   0.03125   
  32           23.981928    21.894019   0.03125   
  20           23.949452    21.890728   0.05      
  22           23.917838    21.887439   0.0454545 
  31           23.887054    21.884152   0.0322581 
  28           23.857072    21.880868   0.0357143 
  34           23.827864    21.877585   0.0294118 
  31           23.799404    21.874305   0.0322581 
  24           23.771666    21.871027   0.0416667 
  32           23.744627    21.867751   0.03125   
  28           23.718262    21.864477   0.0357143 
  30           23.69255     21.861205   0.0333333 
  27           23.667471    21.857936   0.037037  
  23           23.643002    21.854668   0.0434783 
  24           23.619126    21.851403   0.0416667 
  24           23.595823    21.84814    0.0416667 
  33           23.573075    21.844878   0.030303  
  32           23.550865    21.841619   0.03125   
  29           23.529177    21.838362   0.0344828 
  27           23.507995    21.835107   0.037037  
  35           23.487304    21.831854   0.0285714 
  28           23.467089    21.828603   0.0357143 
  23           23.447336    21.825354   0.0434783 
  30           23.428032    21.822107   0.0333333 
  29           23.409164    21.818863   0.0344828 
  27           23.390719    21.81562    0.037037  
  28           23.372685    21.812379   0.0357143 
  39           23.355051    21.80914    0.025641  
  44           23.337807    21.805904   0.0227273 
  35           23.32094     21.802669   0.0285714 
  40           23.304441    21.799436   0.025     
  48           23.288301    21.796206   0.0208333 
  28           23.272509    21.792977   0.0357143 
  40           23.257057    21.78975    0.025     
  38           23.241935    21.786525   0.0263158 
  54           23.227135    21.783302   0.0185185 
  42           23.212649    21.780082   0.0238095 
  24           23.198469    21.776863   0.0416667 
  28           23.177631    21.773646   0.0357143 
  27           23.164057    21.770431   0.037037  
  40           23.150768    21.767218   0.025     
  32           23.137755    21.764006   0.03125   
  25           23.125013    21.760797   0.04      
  26           23.112535    21.75759    0.0384615 
  33           23.097538    21.754384   0.030303  
  29           23.085577    21.751181   0.0344828 
  27           23.073862    21.747979   0.037037  
  26           23.062388    21.74478    0.0384615 
  20           23.051149    21.741582   0.05      
  26           23.04014     21.738386   0.0384615 
  32           23.029358    21.735192   0.03125   
  22           23.018795    21.732      0.0454545 
  27           23.008449    21.728809   0.037037  
  21           22.998314    21.725621   0.047619  
  25           22.988386    21.722434   0.04      
  27           22.978662    21.719249   0.037037  
  25           22.969136    21.716067   0.04      
  27           22.959805    21.712885   0.037037  
  24           22.950665    21.709706   0.0416667 
  26           22.941713    21.706529   0.0384615 
  34           22.932945    21.703353   0.0294118 
  21           22.924357    21.700179   0.047619  
  23           22.915947    21.697007   0.0434783 
  21           22.907711    21.693837   0.047619  
  23           22.899646    21.690668   0.0434783 
  23           22.89175     21.687502   0.0434783 
  28           22.884019    21.684337   0.0357143 
  27           22.87645     21.681174   0.037037  
  23           22.86904     21.678012   0.0434783 
  22           22.861788    21.674853   0.0454545 
  25           22.854691    21.671695   0.04      
  26           22.847745    21.668539   0.0384615 
  31           22.84095     21.665385   0.0322581 
  28           22.834302    21.662232   0.0357143 
  24           22.8278      21.659081   0.0416667 
  23           22.821441    21.655932   0.0434783 
  27           22.815224    21.652785   0.037037  
  28           22.809146    21.649639   0.0357143 
  15           22.803205    21.646495   0.0666667 
  25           22.7974      21.643353   0.04      
  26           22.791729    21.640212   0.0384615 
  32           22.78619     21.637073   0.03125   
  25           22.780782    21.633936   0.04      
  30           22.775503    21.6308     0.0333333 
  18           22.770351    21.627667   0.0555556 
  29           22.765326    21.624534   0.0344828 
  25           22.760424    21.621404   0.04      
  24           22.755647    21.618275   0.0416667 
  17           22.750991    21.615148   0.0588235 
  21           22.746457    21.612022   0.047619  
  32           22.742042    21.608898   0.03125   
  21           22.737746    21.605776   0.047619  
  25           22.733567    21.602655   0.04      
  35           22.729504    21.599536   0.0285714 
  19           22.725556    21.596419   0.0526316 
  25           22.721723    21.593303   0.04      
  20           22.718004    21.590189   0.05      
  24           22.714397    21.587076   0.0416667 
  33           22.710902    21.583965   0.030303  
  26           22.707518    21.580856   0.0384615 
  29           22.704245    21.577748   0.0344828 
  24           22.701081    21.574642   0.0416667 
  20           22.698026    21.571537   0.05      
  25           22.69508     21.568434   0.04      
  19           22.692241    21.565332   0.0526316 
  24           22.68951     21.562232   0.0416667 
  15           22.686885    21.559134   0.0666667 
  21           22.684367    21.556037   0.047619  
  28           22.681954    21.552941   0.0357143 
  25           22.679647    21.549848   0.04      
  21           22.677446    21.546755   0.047619  
  18           22.675348    21.543664   0.0555556 
  19           22.673355    21.540575   0.0526316 
  23           22.671467    21.537487   0.0434783 
  18           22.669683    21.534401   0.0555556 
  16           22.668004    21.531316   0.0625    
  21           22.666428    21.528233   0.047619  
  24           22.664955    21.525151   0.0416667 
  20           22.663585    21.522071   0.05      
  22           22.66232     21.518992   0.0454545 
  23           22.661157    21.515915   0.0434783 
  22           22.660099    21.512839   0.0454545 
  26           22.659143    21.509764   0.0384615 
  14           22.658292    21.506691   0.0714286 
  25           22.657543    21.50362    0.04      
  23           22.656899    21.50055    0.0434783 
  21           22.656359    21.497481   0.047619  
  20           22.655923    21.494414   0.05      
  27           22.655592    21.491348   0.037037  
  29           22.655365    21.488284   0.0344828 
  22           22.655243    21.485221   0.0454545 
  17           22.655227    21.482159   0.0588235 
  32           22.655316    21.479099   0.03125   
  20           22.655511    21.476041   0.05      
  29           22.655813    21.472983   0.0344828 
  28           22.656222    21.469927   0.0357143 
  18           22.656737    21.466873   0.0555556 
  26           22.657361    21.46382    0.0384615 
  20           22.658094    21.460768   0.05      
  21           22.658936    21.457717   0.047619  
  26           22.659889    21.454668   0.0384615 
  16           22.660951    21.451621   0.0625    
  20           22.662124    21.448574   0.05      
  21           22.663409    21.445529   0.047619  
  23           22.664806    21.442485   0.0434783 
  22           22.666317    21.439443   0.0454545 
  22           22.667941    21.436402   0.0454545 
  26           22.669681    21.433362   0.0384615 
  26           22.671537    21.430324   0.0384615 
  30           22.673509    21.427287   0.0333333 
  26           22.675599    21.424251   0.0384615 
  33           22.677808    21.421217   0.030303  
  33           22.680137    21.418184   0.030303  
  23           22.682586    21.415152   0.0434783 
  22           22.685158    21.412121   0.0454545 
  19           22.687853    21.409092   0.0526316 
  22           22.690672    21.406064   0.0454545 
  25           22.693616    21.403038   0.04      
  21           22.696687    21.400012   0.047619  
  22           22.699887    21.396988   0.0454545 
  20           22.703216    21.393965   0.05      
  24           22.706675    21.390943   0.0416667 
  24           22.710267    21.387923   0.0416667 
  27           22.713993    21.384904   0.037037  
  27           22.717854    21.381886   0.037037  
  23           22.721852    21.378869   0.0434783 
  14           22.725988    21.375854   0.0714286 
  14           22.730265    21.37284    0.0714286 
  23           22.734683    21.369827   0.0434783 
  30           22.739245    21.366815   0.0333333 
  25           22.743953    21.363804   0.04      
  24           22.748807    21.360795   0.0416667 
  19           22.753811    21.357787   0.0526316 
  23           22.758967    21.35478    0.0434783 
  20           22.764275    21.351774   0.05      
  33           22.769739    21.348769   0.030303  
  27           22.77536     21.345766   0.037037  
  27           22.781141    21.342763   0.037037  
  27           22.787084    21.339762   0.037037  
  26           22.793191    21.336762   0.0384615 
  26           22.799465    21.333763   0.0384615 
  20           22.805907    21.330766   0.05      
  23           22.812522    21.327769   0.0434783 
  20           22.81931     21.324774   0.05      
  31           22.826276    21.32178    0.0322581 
  22           22.833421    21.318787   0.0454545 
  31           22.840748    21.315795   0.0322581 
  20           22.848261    21.312804   0.05      
  11           22.855962    21.309814   0.0909091 
  21           22.863853    21.306825   0.047619  
  24           22.87194     21.303838   0.0416667 
  20           22.880224    21.300851   0.05      
  15           22.888708    21.297866   0.0666667 
  18           22.897397    21.294882   0.0555556 
  28           22.906294    21.291899   0.0357143 
  27           22.915401    21.288917   0.037037  
  16           22.924724    21.285936   0.0625    
  24           22.934265    21.282956   0.0416667 
  27           22.944028    21.279977   0.037037  
  23           22.954018    21.276999   0.0434783 
  20           22.964238    21.274022   0.05      
  22           22.974693    21.271047   0.0454545 
  28           22.985387    21.268072   0.0357143 
  22           22.996323    21.265099   0.0454545 
  21           23.007508    21.262126   0.047619  
  27           23.018945    21.259155   0.037037  
  28           23.030639    21.256184   0.0357143 
  20           23.042595    21.253215   0.05      
  20           23.054819    21.250246   0.05      
  28           23.067314    21.247279   0.0357143 
  25           23.080087    21.244312   0.04      
  23           23.093143    21.241347   0.0434783 
  18           23.106488    21.238383   0.0555556 
  28           23.120127    21.235419   0.0357143 
  29           23.134066    21.232457   0.0344828 
  23           23.148311    21.229495   0.0434783 
  19           23.155268    21.226535   0.0526316 
  18           23.170166    21.223575   0.0555556 
  23           23.18539     21.220617   0.0434783 
  23           23.200946    21.217659   0.0434783 
  27           23.216841    21.214703   0.037037  
  27           23.233083    21.211747   0.037037  
  21           23.24664     21.208792   0.047619  
  22           23.263606    21.205839   0.0454545 
  27           23.280942    21.202886   0.037037  
  22           23.298654    21.199934   0.0454545 
  27           23.316754    21.196983   0.037037  
  12           23.335247    21.194033   0.0833333 
  21           23.354143    21.191084   0.047619  
  26           23.373452    21.188136   0.0384615 
  21           23.393183    21.185189   0.047619  
  28           23.413345    21.182243   0.0357143 
  27           23.433948    21.179297   0.037037  
  21           23.455002    21.176353   0.047619  
  19           23.476519    21.173409   0.0526316 
  27           23.498509    21.170466   0.037037  
  26           23.520983    21.167525   0.0384615 
  19           23.543952    21.164584   0.0526316 
  24           23.567429    21.161644   0.0416667 
  15           23.591426    21.158704   0.0666667 
  24           23.615956    21.155766   0.0416667 
  17           23.641031    21.152829   0.0588235 
  25           23.666666    21.149892   0.04      
  24           23.692873    21.146956   0.0416667 
  22           23.719668    21.144021   0.0454545 
  17           23.747066    21.141087   0.0588235 
  39           23.775081    21.138154   0.025641  
  24           23.80373     21.135222   0.0416667 
  25           23.833029    21.13229    0.04      
  14           23.862994    21.129359   0.0714286 
  27           23.893645    21.12643    0.037037  
  21           23.924997    21.1235     0.047619  
  29           23.957071    21.120572   0.0344828 
  34           23.989885    21.117645   0.0294118 
  28           24.023461    21.114718   0.0357143 
  16           24.057817    21.111792   0.0625    
  21           24.092976    21.108867   0.047619  
  24           24.12896     21.105943   0.0416667 
  27           24.165792    21.10302    0.037037  
  25           24.203496    21.100097   0.04      
  28           24.242096    21.097175   0.0357143 
  26           24.281618    21.094254   0.0384615 
  22           24.322088    21.091334   0.0454545 
  26           24.363534    21.088414   0.0384615 
  29           24.405985    21.085495   0.0344828 
  27           24.449468    21.082577   0.037037  
  16           24.494017    21.07966    0.0625    
  29           24.539662    21.076743   0.0344828 
  19           24.619677    21.073827   0.0526316 
  22           24.667704    21.070912   0.0454545 
  25           24.716932    21.067998   0.04      
  27           24.767395    21.065084   0.037037  
  23           24.819134    21.062171   0.0434783 
  22           24.872187    21.059259   0.0454545 
  19           24.926596    21.056348   0.0526316 
  20           24.982405    21.053437   0.05      
  28           25.039658    21.050527   0.0357143 
  27           25.111652    21.047618   0.037037  
  21           25.171972    21.044709   0.047619  
  28           25.233883    21.041801   0.0357143 
  21           25.297437    21.038894   0.047619  
  24           25.36269     21.035987   0.0416667 
  29           25.429699    21.033081   0.0344828 
  28           25.498524    21.030176   0.0357143 
  22           25.569227    21.027272   0.0454545 
  20           25.641874    21.024368   0.05      
  29           25.716532    21.021465   0.0344828 
  23           25.793272    21.018562   0.0434783 
  24           25.87217     21.01566    0.0416667 
  27           25.953301    21.012759   0.037037  
  32           26.036748    21.009858   0.03125   
  19           26.122595    21.006959   0.0526316 
  27           26.210932    21.004059   0.037037  
  23           26.30185     21.001161   0.0434783 
  23           26.395448    20.998263   0.0434783 
  25           26.491827    20.995365   0.04      
  29           26.591094    20.992469   0.0344828 
  33           26.693361    20.989572   0.030303  
  21           26.798746    20.986677   0.047619  
  28           26.907373    20.983782   0.0357143 
  20           27.01937     20.980888   0.05      
  31           27.134875    20.977994   0.0322581 
  34           27.254029    20.975101   0.0294118 
  28           27.376984    20.972208   0.0357143 
  24           27.503898    20.969316   0.0416667 
  33           27.634938    20.966425   0.030303  
  29           27.770279    20.963534   0.0344828 
  26           27.910108    20.960644   0.0384615 
  25           28.054617    20.957755   0.04      
  23           28.204013    20.954866   0.0434783 
  30           28.358515    20.951977   0.0333333 
  29           28.518351    20.949089   0.0344828 
  31           28.683763    20.946202   0.0322581 
  26           28.855009    20.943315   0.0384615 
  29           29.032359    20.940429   0.0344828 
  31           29.216102    20.937543   0.0322581 
  28           29.406542    20.934658   0.0357143 
  35           29.604002    20.931773   0.0285714 
  26           29.808825    20.928889   0.0384615 
  33           30.021376    20.926006   0.030303  
  36           30.242039    20.923123   0.0277778 
  24           30.471226    20.92024    0.0416667 
  27           30.709377    20.917358   0.037037  
  36           30.956955    20.914477   0.0277778 
  41           31.214458    20.911596   0.0243902 
  25           31.482416    20.908716   0.04      
  40           31.761394    20.905836   0.025     
  32           32.051998    20.902956   0.03125   
  40           32.354873    20.900077   0.025     
  40           32.670711    20.897199   0.025     
  42           33.000255    20.894321   0.0238095 
  41           33.344298    20.891443   0.0243902 
  42           33.703695    20.888566   0.0238095 
  33           34.079364    20.88569    0.030303  
  40           34.472291    20.882814   0.025     
  48           34.883539    20.879938   0.0208333 
  35           35.314256    20.877063   0.0285714 
  32           35.765676    20.874188   0.03125   
  40           36.239135    20.871314   0.025     
  38           36.736083    20.86844    0.0263158 
  41           37.258083    20.865567   0.0243902 
  47           37.806835    20.862694   0.0212766 
  37           38.384186    20.859822   0.027027  
  39           38.992141    20.85695    0.025641  
  41           39.632888    20.854078   0.0243902 
  42           40.308809    20.851207   0.0238095 
  48           41.02251     20.848336   0.0208333 
  56           41.776841    20.845466   0.0178571 
  45           42.574926    20.842596   0.0222222 
  56           43.420189    20.839726   0.0178571 
  64           44.316405    20.836857   0.015625  
  52           45.267724    20.833989   0.0192308 
  48           46.278728    20.831121   0.0208333 
  58           47.354493    20.828253   0.0172414 
  65           48.500626    20.825385   0.0153846 
  46           49.723372    20.822518   0.0217391 
  61           51.029662    20.819651   0.0163934 
  47           52.427247    20.816785   0.0212766 
  70           53.924778    20.813919   0.0142857 
  74           55.53195     20.811054   0.0135135 
  75           57.25967     20.808188   0.0133333 
  66           59.120213    20.805324   0.0151515 
  64           61.127455    20.802459   0.015625  
  62           63.297115    20.799595   0.016129  
  63           65.647065    20.796731   0.015873  
  81           68.197681    20.793868   0.0123457 
  69           70.972271    20.791005   0.0144928 
  87           73.997603    20.788142   0.0114943 
  95           77.304522    20.78528    0.0105263 
  80           80.92869     20.782418   0.0125    
  89           84.911558    20.779556   0.011236  
  108          89.301498    20.776695   0.0092593 
  100          94.155194    20.773834   0.01      
  108          99.539496    20.770973   0.0092593 
  133          105.533639   20.768113   0.0075188 
  136          112.23227    20.765253   0.0073529 
  141          119.749222   20.762393   0.0070922 
  144          128.222671   20.759534   0.0069444 
  151          137.821856   20.756674   0.0066225 
  175          148.756002   20.753816   0.0057143 
  167          161.286075   20.750957   0.005988  
  196          175.739835   20.748099   0.005102  
  212          192.530699   20.745241   0.004717  
  211          212.180561   20.742383   0.0047393 
  236          235.346093   20.739526   0.0042373 
  254          262.847671   20.736669   0.003937  
  296          295.698537   20.733812   0.0033784 
  313          335.130658   20.730956   0.0031949 
  363          382.609235   20.728099   0.0027548 
  375          439.820583   20.725243   0.0026667 
  490          508.60047    20.722388   0.0020408 
  569          590.735691   20.719532   0.0017575 
  657          687.517583   20.716677   0.0015221 
  854          798.862105   20.713822   0.001171  
  937          921.830904   20.710967   0.0010672 
  1128         1048.710443  20.708113   0.0008865 
  1284         1165.741375  20.705258   0.0007788 
  1326         1254.831407  20.702404   0.0007541 
  1458         1300.058665  20.699551   0.0006859 
  1351         1296.270683  20.696697   0.0007402 
  1297         1252.510398  20.693844   0.000771  
  1237         1186.614222  20.690991   0.0008084 
  1150         1115.969391  20.688138   0.0008696 
  1192         1051.195444  20.685285   0.0008389 
  1055         994.542349   20.682433   0.0009479 
  1008         941.564215   20.679581   0.0009921 
  968          884.895654   20.676729   0.0010331 
  859          819.043472   20.673877   0.0011641 
  749          743.691262   20.671025   0.0013351 
  668          663.268102   20.668174   0.001497  
  569          583.796941   20.665323   0.0017575 
  567          510.054162   20.662472   0.0017637 
  444          444.584166   20.659621   0.0022523 
  384          388.064903   20.65677    0.0026042 
  306          340.056218   20.65392    0.003268  
  273          299.610119   20.651069   0.003663  
  229          265.637602   20.648219   0.0043668 
  224          237.09087    20.645369   0.0044643 
  215          213.0379     20.642519   0.0046512 
  170          192.682916   20.63967    0.0058824 
  153          175.362518   20.63682    0.0065359 
  155          160.532137   20.633971   0.0064516 
  146          147.749568   20.631122   0.0068493 
  136          136.658134   20.628273   0.0073529 
  104          126.971347   20.625424   0.0096154 
  112          118.459173   20.622575   0.0089286 
  106          110.93653    20.619727   0.009434  
  137          104.253673   20.616878   0.0072993 
  89           98.288653    20.61403    0.011236  
  90           92.941326    20.611182   0.0111111 
  125          88.128764    20.608334   0.008     
  103          83.781712    20.605486   0.0097087 
  79           79.841892    20.602638   0.0126582 
  68           76.25993     20.599791   0.0147059 
  77           72.993754    20.596943   0.012987  
  67           70.007281    20.594095   0.0149254 
  67           67.269452    20.591248   0.0149254 
  86           64.7534      20.588401   0.0116279 
  59           62.435784    20.585554   0.0169492 
  71           60.296243    20.582707   0.0140845 
  55           58.316974    20.57986    0.0181818 
  71           56.482333    20.577013   0.0140845 
  56           54.778533    20.574166   0.0178571 
  56           53.193412    20.57132    0.0178571 
  57           51.716167    20.568473   0.0175439 
  52           50.337199    20.565626   0.0192308 
  59           49.047966    20.56278    0.0169492 
  56           47.840828    20.559934   0.0178571 
  46           46.708935    20.557087   0.0217391 
  54           45.646151    20.554241   0.0185185 
  48           44.646936    20.551395   0.0208333 
  47           43.70631     20.548549   0.0212766 
  51           42.81976     20.545703   0.0196078 
  43           41.983208    20.542857   0.0232558 
  43           41.192949    20.540011   0.0232558 
  49           40.445614    20.537165   0.0204082 
  35           39.738142    20.534319   0.0285714 
  28           39.067732    20.531473   0.0357143 
  34           38.431827    20.528628   0.0294118 
  42           37.828092    20.525782   0.0238095 
  40           37.254381    20.522936   0.025     
  37           36.708727    20.52009    0.027027  
  39           36.189319    20.517245   0.025641  
  53           35.694492    20.514399   0.0188679 
  34           35.222709    20.511554   0.0294118 
  27           34.772556    20.508708   0.037037  
  38           34.342721    20.505862   0.0263158 
  29           33.931988    20.503017   0.0344828 
  39           33.53924     20.500171   0.025641  
  35           33.163432    20.497326   0.0285714 
  28           32.803599    20.49448    0.0357143 
  35           32.458838    20.491635   0.0285714 
  41           32.128316    20.488789   0.0243902 
  32           31.811252    20.485944   0.03125   
  24           31.506918    20.483098   0.0416667 
  32           31.214638    20.480253   0.03125   
  44           30.933776    20.477407   0.0227273 
  38           30.663741    20.474561   0.0263158 
  38           30.403978    20.471716   0.0263158 
  30           30.153967    20.46887    0.0333333 
  35           29.913222    20.466024   0.0285714 
  28           29.681284    20.463179   0.0357143 
  43           29.457726    20.460333   0.0232558 
  31           29.242144    20.457487   0.0322581 
  32           29.034158    20.454641   0.03125   
  24           28.833411    20.451796   0.0416667 
  28           28.639568    20.44895    0.0357143 
  29           28.452311    20.446104   0.0344828 
  29           28.271341    20.443258   0.0344828 
  33           28.096376    20.440412   0.030303  
  25           27.927149    20.437566   0.04      
  26           27.76341     20.434719   0.0384615 
  33           27.604919    20.431873   0.030303  
  26           27.451451    20.429027   0.0384615 
  33           27.302793    20.426181   0.030303  
  27           27.158743    20.423334   0.037037  
  35           27.019108    20.420488   0.0285714 
  21           26.883708    20.417641   0.047619  
  37           26.752368    20.414794   0.027027  
  19           26.624928    20.411948   0.0526316 
  23           26.501229    20.409101   0.0434783 
  28           26.381124    20.406254   0.0357143 
  25           26.264473    20.403407   0.04      
  34           26.151142    20.40056    0.0294118 
  35           26.041002    20.397713   0.0285714 
  33           25.933934    20.394865   0.030303  
  25           25.829821    20.392018   0.04      
  30           25.728553    20.389171   0.0333333 
  25           25.630025    20.386323   0.04      
  26           25.534137    20.383475   0.0384615 
  24           25.440793    20.380628   0.0416667 
  30           25.349901    20.37778    0.0333333 
  20           25.261374    20.374932   0.05      
  26           25.175128    20.372083   0.0384615 
  22           25.091084    20.369235   0.0454545 
  23           25.009166    20.366387   0.0434783 
  19           24.929299    20.363538   0.0526316 
  21           24.851415    20.360689   0.047619  
  19           24.775446    20.357841   0.0526316 
  33           24.701328    20.354992   0.030303  
  28           24.629       20.352143   0.0357143 
  26           24.558402    20.349293   0.0384615 
  31           24.489479    20.346444   0.0322581 
  29           24.422175    20.343595   0.0344828 
  24           24.356439    20.340745   0.0416667 
  26           24.29222     20.337895   0.0384615 
  27           24.229471    20.335045   0.037037  
  28           24.168145    20.332195   0.0357143 
  13           24.1082      20.329345   0.0769231 
  26           24.04959     20.326494   0.0384615 
  29           23.992277    20.323644   0.0344828 
  19           23.936219    20.320793   0.0526316 
  26           23.88138     20.317942   0.0384615 
  28           23.827722    20.315091   0.0357143 
  24           23.775212    20.312239   0.0416667 
  22           23.723814    20.309388   0.0454545 
  31           23.673497    20.306536   0.0322581 
  30           23.624228    20.303684   0.0333333 
  31           23.575979    20.300832   0.0322581 
  19           23.528719    20.29798    0.0526316 
  24           23.48242     20.295128   0.0416667 
  24           23.437056    20.292275   0.0416667 
  19           23.392599    20.289422   0.0526316 
  33           23.349026    20.286569   0.030303  
  26           23.306311    20.283716   0.0384615 
  21           23.264431    20.280863   0.047619  
  30           23.223364    20.278009   0.0333333 
  25           23.183086    20.275155   0.04      
  18           23.143578    20.272301   0.0555556 
  24           23.104818    20.269447   0.0416667 
  26           23.066787    20.266593   0.0384615 
  16           23.029466    20.263738   0.0625    
  23           22.992835    20.260883   0.0434783 
  25           22.956878    20.258028   0.04      
  22           22.921577    20.255173   0.0454545 
  18           22.886914    20.252317   0.0555556 
  24           22.852875    20.249461   0.0416667 
  22           22.819442    20.246605   0.0454545 
  25           22.786601    20.243749   0.04      
  23           22.754337    20.240892   0.0434783 
  25           22.722636    20.238036   0.04      
  26           22.691484    20.235179   0.0384615 
  21           22.660868    20.232321   0.047619  
  24           22.630773    20.229464   0.0416667 
  15           22.60119     20.226606   0.0666667 
  22           22.572103    20.223748   0.0454545 
  25           22.543502    20.22089    0.04      
  29           22.515376    20.218031   0.0344828 
  18           22.487713    20.215173   0.0555556 
  23           22.460503    20.212314   0.0434783 
  28           22.433734    20.209454   0.0357143 
  33           22.407397    20.206595   0.030303  
  29           22.381481    20.203735   0.0344828 
  32           22.355978    20.200875   0.03125   
  24           22.330878    20.198014   0.0416667 
  36           22.306172    20.195154   0.0277778 
  36           22.28185     20.192293   0.0277778 
  39           22.257905    20.189432   0.025641  
  30           22.234328    20.18657    0.0333333 
  26           22.211111    20.183708   0.0384615 
  38           22.188247    20.180846   0.0263158 
  28           22.165727    20.177984   0.0357143 
  28           22.143543    20.175121   0.0357143 
  35           22.12169     20.172258   0.0285714 
  23           22.10016     20.169395   0.0434783 
  29           22.078946    20.166531   0.0344828 
  22           22.058041    20.163667   0.0454545 
  24           22.037439    20.160803   0.0416667 
  23           22.017133    20.157939   0.0434783 
  19           21.997119    20.155074   0.0526316 
  34           21.977388    20.152209   0.0294118 
  23           21.957937    20.149344   0.0434783 
  23           21.938758    20.146478   0.0434783 
  30           21.919847    20.143612   0.0333333 
  25           21.901199    20.140746   0.04      
  24           21.882807    20.137879   0.0416667 
  25           21.864667    20.135012   0.04      
  20           21.846774    20.132145   0.05      
  16           21.829124    20.129277   0.0625    
  31           21.81171     20.126409   0.0322581 
  25           21.79453     20.123541   0.04      
  27           21.777578    20.120672   0.037037  
  24           21.76085     20.117803   0.0416667 
  18           21.744341    20.114934   0.0555556 
  29           21.728049    20.112064   0.0344828 
  29           21.711967    20.109194   0.0344828 
  14           21.696094    20.106324   0.0714286 
  25           21.680424    20.103453   0.04      
  21           21.664954    20.100582   0.047619  
  28           21.64968     20.09771    0.0357143 
  21           21.6346      20.094839   0.047619  
  18           21.619709    20.091966   0.0555556 
  23           21.605003    20.089094   0.0434783 
  25           21.59048     20.086221   0.04      
  19           21.576137    20.083348   0.0526316 
  24           21.561969    20.080474   0.0416667 
  21           21.547975    20.0776     0.047619  
  20           21.534151    20.074726   0.05      
  19           21.520494    20.071851   0.0526316 
  18           21.507002    20.068976   0.0555556 
  17           21.493671    20.066101   0.0588235 
  15           21.480498    20.063225   0.0666667 
  21           21.467482    20.060349   0.047619  
  27           21.454619    20.057472   0.037037  
  20           21.441907    20.054595   0.05      
  19           21.429344    20.051718   0.0526316 
  15           21.416926    20.04884    0.0666667 
  26           21.404652    20.045962   0.0384615 
  22           21.39252     20.043084   0.0454545 
  22           21.380526    20.040205   0.0454545 
  19           21.36867     20.037326   0.0526316 
  16           21.356948    20.034446   0.0625    
  21           21.345358    20.031566   0.047619  
  17           21.333899    20.028685   0.0588235 
  19           21.322568    20.025804   0.0526316 
  20           21.311364    20.022923   0.05      
  26           21.320858    20.020041   0.0384615 
  24           21.309943    20.017159   0.0416667 
  22           21.299149    20.014277   0.0454545 
  19           21.288474    20.011394   0.0526316 
  25           21.277916    20.00851    0.04      
  18           21.267474    20.005627   0.0555556 
  20           21.257146    20.002742   0.05      
  17           21.24693     19.999858   0.0588235 
  18           21.236825    19.996973   0.0555556 
  23           21.226829    19.994087   0.0434783 
  21           21.21694     19.991201   0.047619  
  16           21.215371    19.988315   0.0625    
  16           21.205709    19.985428   0.0625    
  18           21.196152    19.982541   0.0555556 
  27           21.186695    19.979653   0.037037  
  19           21.17734     19.976765   0.0526316 
  20           21.168083    19.973877   0.05      
  31           21.158924    19.970988   0.0322581 
  26           21.149861    19.968099   0.0384615 
  21           21.140894    19.965209   0.047619  
  24           21.132021    19.962318   0.0416667 
  17           21.12324     19.959428   0.0588235 
  15           21.114551    19.956537   0.0666667 
  20           21.105952    19.953645   0.05      
  17           21.097443    19.950753   0.0588235 
  20           21.089023    19.94786    0.05      
  22           21.080689    19.944967   0.0454545 
  23           21.072441    19.942074   0.0434783 
  24           21.064278    19.93918    0.0416667 
  21           21.056199    19.936286   0.047619  
  12           21.048203    19.933391   0.0833333 
  15           21.040289    19.930495   0.0666667 
  16           21.032457    19.9276     0.0625    
  20           21.024705    19.924703   0.05      
  19           21.017032    19.921807   0.0526316 
  18           21.009438    19.91891    0.0555556 
  23           21.001922    19.916012   0.0434783 
  31           20.994482    19.913114   0.0322581 
  20           20.987119    19.910215   0.05      
  18           20.979831    19.907316   0.0555556 
  30           20.972617    19.904416   0.0333333 
  17           20.965477    19.901516   0.0588235 
  27           20.95841     19.898616   0.037037  
  22           20.951415    19.895715   0.0454545 
  15           20.944492    19.892813   0.0666667 
  19           20.937639    19.889911   0.0526316 
  13           20.930857    19.887009   0.0769231 
  22           20.924145    19.884106   0.0454545 
  16           20.917501    19.881202   0.0625    
  25           20.910926    19.878298   0.04      
  17           20.904419    19.875394   0.0588235 
  28           20.897979    19.872489   0.0357143 
  24           20.891605    19.869583   0.0416667 
  26           20.885297    19.866677   0.0384615 
  21           20.879054    19.863771   0.047619  
  21           20.872877    19.860864   0.047619  
  15           20.866764    19.857956   0.0666667 
  15           20.860715    19.855048   0.0666667 
  12           20.85473     19.85214    0.0833333 
  23           20.848808    19.84923    0.0434783 
  20           20.842948    19.846321   0.05      
  23           20.837151    19.843411   0.0434783 
  20           20.831415    19.8405     0.05      
  24           20.825741    19.837589   0.0416667 
  23           20.820128    19.834677   0.0434783 
  17           20.814575    19.831765   0.0588235 
  26           20.809082    19.828852   0.0384615 
  21           20.80365     19.825939   0.047619  
  17           20.798276    19.823025   0.0588235 
  16           20.792962    19.820111   0.0625    
  30           20.787707    19.817196   0.0333333 
  26           20.782511    19.814281   0.0384615 
  20           20.777373    19.811365   0.05      
  15           20.772292    19.808449   0.0666667 
  18           20.76727     19.805532   0.0555556 
  12           20.762306    19.802614   0.0833333 
  28           20.757398    19.799696   0.0357143 
  19           20.752547    19.796777   0.0526316 
  22           20.747753    19.793858   0.0454545 
  23           20.743015    19.790939   0.0434783 
  17           20.738335    19.788018   0.0588235 
  14           20.73371     19.785098   0.0714286 
  18           20.729142    19.782176   0.0555556 
  26           20.724629    19.779254   0.0384615 
  19           20.720172    19.776332   0.0526316 
  13           20.715771    19.773409   0.0769231 
  22           20.711426    19.770485   0.0454545 
  25           20.707136    19.767561   0.04      
  19           20.702901    19.764637   0.0526316 
  21           20.698722    19.761711   0.047619  
  20           20.694597    19.758786   0.05      
  24           20.690528    19.755859   0.0416667 
  27           20.686514    19.752932   0.037037  
  26           20.682555    19.750005   0.0384615 
  19           20.678651    19.747077   0.0526316 
  25           20.674802    19.744148   0.04      
  20           20.671008    19.741219   0.05      
  12           20.667269    19.738289   0.0833333 
  22           20.663585    19.735359   0.0454545 
  25           20.659957    19.732428   0.04      
  19           20.656384    19.729496   0.0526316 
  23           20.652865    19.726564   0.0434783 
  27           20.649402    19.723632   0.037037  
  20           20.645994    19.720699   0.05      
  17           20.642641    19.717765   0.0588235 
  26           20.639344    19.71483    0.0384615 
  19           20.636103    19.711895   0.0526316 
  21           20.632918    19.70896    0.047619  
  28           20.629789    19.706024   0.0357143 
  20           20.626716    19.703087   0.05      
  22           20.623699    19.70015    0.0454545 
  18           20.620739    19.697212   0.0555556 
  21           20.617835    19.694273   0.047619  
  23           20.614988    19.691334   0.0434783 
  29           20.612199    19.688394   0.0344828 
  21           20.609467    19.685454   0.047619  
  18           20.606792    19.682513   0.0555556 
  20           20.604176    19.679572   0.05      
  17           20.601619    19.676629   0.0588235 
  21           20.599119    19.673687   0.047619  
  23           20.596678    19.670743   0.0434783 
  19           20.594296    19.667799   0.0526316 
  20           20.591974    19.664855   0.05      
  23           20.589711    19.66191    0.0434783 
  28           20.587509    19.658964   0.0357143 
  24           20.585367    19.656018   0.0416667 
  18           20.583287    19.653071   0.0555556 
  14           20.581268    19.650123   0.0714286 
  25           20.579311    19.647175   0.04      
  15           20.577416    19.644226   0.0666667 
  26           20.575584    19.641277   0.0384615 
  21           20.573815    19.638327   0.047619  
  22           20.57211     19.635376   0.0454545 
  21           20.57047     19.632425   0.047619  
  23           20.568894    19.629473   0.0434783 
  24           20.567384    19.62652    0.0416667 
  18           20.56594     19.623567   0.0555556 
  23           20.564563    19.620613   0.0434783 
  19           20.563252    19.617659   0.0526316 
  18           20.56201     19.614704   0.0555556 
  22           20.560837    19.611748   0.0454545 
  26           20.559732    19.608792   0.0384615 
  18           20.558698    19.605835   0.0555556 
  21           20.557734    19.602878   0.047619  
  21           20.556842    19.599919   0.047619  
  17           20.556022    19.596961   0.0588235 
  16           20.555276    19.594001   0.0625    
  17           20.554603    19.591041   0.0588235 
  22           20.554004    19.58808    0.0454545 
  23           20.553481    19.585119   0.0434783 
  23           20.553035    19.582157   0.0434783 
  16           20.552666    19.579194   0.0625    
  20           20.552376    19.576231   0.05      
  22           20.552165    19.573267   0.0454545 
  11           20.552034    19.570302   0.0909091 
  16           20.551984    19.567337   0.0625    
  20           20.552017    19.564371   0.05      
  23           20.552134    19.561405   0.0434783 
  25           20.552335    19.558438   0.04      
  20           20.552622    19.55547    0.05      
  20           20.552996    19.552501   0.05      
  11           20.553458    19.549532   0.0909091 
  18           20.55401     19.546562   0.0555556 
  22           20.554653    19.543592   0.0454545 
  17           20.555387    19.540621   0.0588235 
  26           20.556215    19.537649   0.0384615 
  19           20.557138    19.534677   0.0526316 
  22           20.558158    19.531704   0.0454545 
  18           20.559275    19.52873    0.0555556 
  19           20.560491    19.525756   0.0526316 
  15           20.561809    19.522781   0.0666667 
  16           20.563229    19.519805   0.0625    
  15           20.564753    19.516828   0.0666667 
  26           20.566383    19.513851   0.0384615 
  25           20.568121    19.510874   0.04      
  12           20.569968    19.507895   0.0833333 
  21           20.571926    19.504916   0.047619  
  25           20.573998    19.501937   0.04      
  23           20.576185    19.498956   0.0434783 
  25           20.578489    19.495975   0.04      
  23           20.580912    19.492993   0.0434783 
  22           20.583457    19.490011   0.0454545 
  19           20.56992     19.487028   0.0526316 
  18           20.572749    19.484044   0.0555556 
  25           20.575707    19.48106    0.04      
  21           20.578794    19.478075   0.047619  
  21           20.582015    19.475089   0.047619  
  26           20.58537     19.472102   0.0384615 
  23           20.588864    19.469115   0.0434783 
  21           20.586022    19.466127   0.047619  
  22           20.589813    19.463139   0.0454545 
  24           20.593751    19.46015    0.0416667 
  19           20.597838    19.45716    0.0526316 
  14           20.602077    19.454169   0.0714286 
  18           20.606471    19.451178   0.0555556 
  17           20.611024    19.448186   0.0588235 
  22           20.615738    19.445193   0.0454545 
  24           20.620617    19.4422     0.0416667 
  17           20.625665    19.439206   0.0588235 
  26           20.630884    19.436211   0.0384615 
  25           20.636279    19.433216   0.04      
  22           20.641854    19.43022    0.0454545 
  23           20.647612    19.427223   0.0434783 
  27           20.653557    19.424226   0.037037  
  19           20.659694    19.421228   0.0526316 
  19           20.666027    19.418229   0.0526316 
  18           20.672559    19.415229   0.0555556 
  21           20.679297    19.412229   0.047619  
  20           20.686243    19.409228   0.05      
  16           20.693404    19.406226   0.0625    
  31           20.700784    19.403224   0.0322581 
  25           20.708389    19.400221   0.04      
  26           20.716223    19.397217   0.0384615 
  22           20.724292    19.394213   0.0454545 
  22           20.732601    19.391208   0.0454545 
  24           20.741157    19.388202   0.0416667 
  11           20.749966    19.385195   0.0909091 
  27           20.759034    19.382188   0.037037  
  19           20.768366    19.37918    0.0526316 
  27           20.777971    19.376171   0.037037  
  23           20.787854    19.373162   0.0434783 
  25           20.798023    19.370152   0.04      
  28           20.808484    19.367141   0.0357143 
  19           20.819247    19.36413    0.0526316 
  25           20.830318    19.361117   0.04      
  19           20.841705    19.358104   0.0526316 
  19           20.853417    19.355091   0.0526316 
  19           20.865463    19.352076   0.0526316 
  17           20.877851    19.349061   0.0588235 
  35           20.890591    19.346046   0.0285714 
  28           20.903692    19.343029   0.0357143 
  22           20.917165    19.340012   0.0454545 
  25           20.931019    19.336994   0.04      
  22           20.945265    19.333975   0.0454545 
  32           20.959915    19.330956   0.03125   
  17           20.97498     19.327936   0.0588235 
  22           20.990471    19.324915   0.0454545 
  25           21.006402    19.321894   0.04      
  31           21.022784    19.318871   0.0322581 
  19           21.039632    19.315848   0.0526316 
  28           21.056959    19.312825   0.0357143 
  23           21.074778    19.3098     0.0434783 
  24           21.093106    19.306775   0.0416667 
  26           21.111958    19.303749   0.0384615 
  20           21.131349    19.300723   0.05      
  17           21.151296    19.297695   0.0588235 
  20           21.171817    19.294667   0.05      
  17           21.19293     19.291638   0.0588235 
  33           21.214653    19.288609   0.030303  
  21           21.237006    19.285579   0.047619  
  25           21.26001     19.282548   0.04      
  23           21.283685    19.279516   0.0434783 
  28           21.308053    19.276484   0.0357143 
  20           21.333138    19.27345    0.05      
  25           21.358964    19.270417   0.04      
  29           21.385555    19.267382   0.0344828 
  30           21.412937    19.264347   0.0333333 
  19           21.441138    19.261311   0.0526316 
  16           21.470186    19.258274   0.0625    
  24           21.500111    19.255236   0.0416667 
  24           21.530943    19.252198   0.0416667 
  24           21.562715    19.249159   0.0416667 
  29           21.595461    19.246119   0.0344828 
  24           21.629216    19.243079   0.0416667 
  34           21.664017    19.240037   0.0294118 
  21           21.699903    19.236995   0.047619  
  26           21.736914    19.233953   0.0384615 
  21           21.775093    19.230909   0.047619  
  28           21.814484    19.227865   0.0357143 
  27           21.855134    19.22482    0.037037  
  15           21.897092    19.221774   0.0666667 
  24           21.940409    19.218728   0.0416667 
  27           21.985139    19.215681   0.037037  
  21           22.031339    19.212633   0.047619  
  25           22.079068    19.209584   0.04      
  31           22.128388    19.206535   0.0322581 
  21           22.179367    19.203485   0.047619  
  24           22.232072    19.200434   0.0416667 
  23           22.286576    19.197382   0.0434783 
  28           22.342957    19.19433    0.0357143 
  31           22.401296    19.191277   0.0322581 
  29           22.461678    19.188223   0.0344828 
  26           22.524192    19.185168   0.0384615 
  19           22.588935    19.182113   0.0526316 
  20           22.656007    19.179057   0.05      
  31           22.725514    19.176      0.0322581 
  21           22.797569    19.172943   0.047619  
  25           22.872291    19.169884   0.04      
  25           22.949805    19.166825   0.04      
  22           23.030246    19.163765   0.0454545 
  26           23.113756    19.160705   0.0384615 
  31           23.200484    19.157643   0.0322581 
  21           23.290591    19.154581   0.047619  
  31           23.384247    19.151518   0.0322581 
  18           23.481633    19.148455   0.0555556 
  27           23.582941    19.14539    0.037037  
  23           23.688376    19.142325   0.0434783 
  26           23.798158    19.139259   0.0384615 
  16           23.912518    19.136193   0.0625    
  22           24.031708    19.133125   0.0454545 
  32           24.155992    19.130057   0.03125   
  28           24.285657    19.126988   0.0357143 
  34           24.421007    19.123919   0.0294118 
  29           24.562371    19.120848   0.0344828 
  23           24.710099    19.117777   0.0434783 
  29           24.86457     19.114705   0.0344828 
  33           25.026187    19.111633   0.030303  
  32           25.19539     19.108559   0.03125   
  39           25.372648    19.105485   0.025641  
  37           25.558468    19.10241    0.027027  
  31           25.7534      19.099334   0.0322581 
  34           25.958037    19.096258   0.0294118 
  32           26.17302     19.093181   0.03125   
  33           26.399047    19.090103   0.030303  
  27           26.636871    19.087024   0.037037  
  39           26.887316    19.083944   0.025641  
  34           27.151274    19.080864   0.0294118 
  32           27.429719    19.077783   0.03125   
  40           27.723718    19.074701   0.025     
  31           28.034432    19.071619   0.0322581 
  34           28.363135    19.068535   0.0294118 
  38           28.711226    19.065451   0.0263158 
  28           29.080239    19.062367   0.0357143 
  25           29.471866    19.059281   0.04      
  37           29.887972    19.056195   0.027027  
  36           30.330615    19.053107   0.0277778 
  42           30.802078    19.05002    0.0238095 
  24           31.30489     19.046931   0.0416667 
  39           31.84187     19.043841   0.025641  
  38           32.41615     19.040751   0.0263158 
  51           33.031237    19.03766    0.0196078 
  40           33.691052    19.034569   0.025     
  47           34.4         19.031476   0.0212766 
  35           35.163039    19.028383   0.0285714 
  45           35.985763    19.025289   0.0222222 
  37           36.874511    19.022194   0.027027  
  50           37.836467    19.019099   0.02      
  45           38.87983     19.016002   0.0222222 
  45           40.013957    19.012905   0.0222222 
  48           41.249587    19.009807   0.0208333 
  43           42.599073    19.006709   0.0232558 
  48           44.076693    19.003609   0.0208333 
  57           45.699013    19.000509   0.0175439 
  39           47.485322    18.997408   0.025641  
  42           49.458213    18.994307   0.0238095 
  59           51.644267    18.991204   0.0169492 
  54           54.074929    18.988101   0.0185185 
  72           56.787673    18.984997   0.0138889 
  72           59.82745     18.981892   0.0138889 
  69           63.248639    18.978787   0.0144928 
  62           67.117659    18.97568    0.016129  
  79           71.516355    18.972573   0.0126582 
  82           76.546591    18.969465   0.0121951 
  91           82.336079    18.966357   0.010989  
  73           89.04594     18.963247   0.0136986 
  105          96.879848    18.960137   0.0095238 
  104          106.094995   18.957026   0.0096154 
  111          117.014223   18.953915   0.009009  
  132          130.038879   18.950802   0.0075758 
  135          145.660836   18.947689   0.0074074 
  155          164.471274   18.944575   0.0064516 
  181          187.161034   18.94146    0.0055249 
  198          214.501608   18.938345   0.0050505 
  251          247.284554   18.935228   0.0039841 
  294          286.175588   18.932111   0.0034014 
  328          331.41143    18.928993   0.0030488 
  359          382.252038   18.925875   0.0027855 
  446          436.174797   18.922755   0.0022422 
  485          488.099813   18.919635   0.0020619 
  568          530.500968   18.916514   0.0017606 
  534          555.490382   18.913392   0.0018727 
  550          558.63008    18.91027    0.0018182 
  499          541.723024   18.907147   0.002004  
  487          511.84465    18.904023   0.0020534 
  491          477.559655   18.900898   0.0020367 
  453          445.581479   18.897772   0.0022075 
  426          419.468022   18.894646   0.0023474 
  427          399.735198   18.891519   0.0023419 
  410          384.430493   18.888391   0.002439  
  404          369.962552   18.885262   0.0024752 
  376          352.484666   18.882133   0.0026596 
  367          329.668434   18.879003   0.0027248 
  332          301.761416   18.875872   0.003012  
  288          271.038497   18.87274    0.0034722 
  230          240.277885   18.869607   0.0043478 
  227          211.580348   18.866474   0.0044053 
  176          186.042451   18.86334    0.0056818 
  163          163.968531   18.860205   0.006135  
  145          145.202487   18.857069   0.0068966 
  103          129.3818     18.853933   0.0097087 
  106          116.085591   18.850796   0.009434  
  111          104.907118   18.847658   0.009009  
  92           95.483432    18.844519   0.0108696 
  88           87.503901    18.84138    0.0113636 
  82           80.70915     18.838239   0.0121951 
  76           74.886186    18.835098   0.0131579 
  81           69.862097    18.831957   0.0123457 
  68           65.49759     18.828814   0.0147059 
  60           61.680906    18.825671   0.0166667 
  62           58.322466    18.822527   0.016129  
  48           55.350256    18.819382   0.0208333 
  40           52.706086    18.816236   0.025     
  46           50.342555    18.81309    0.0217391 
  39           48.220745    18.809942   0.025641  
  31           46.308419    18.806794   0.0322581 
  57           44.578638    18.803646   0.0175439 
  46           43.008709    18.800496   0.0217391 
  36           41.579406    18.797346   0.0277778 
  56           40.274322    18.794195   0.0178571 
  46           39.079385    18.791043   0.0217391 
  36           37.982462    18.78789    0.0277778 
  36           36.973058    18.784737   0.0277778 
  36           36.042042    18.781583   0.0277778 
  41           35.181451    18.778428   0.0243902 
  38           34.384302    18.775272   0.0263158 
  32           33.644467    18.772116   0.03125   
  30           32.956539    18.768958   0.0333333 
  33           32.315734    18.7658     0.030303  
  40           31.717808    18.762642   0.025     
  39           31.158989    18.759482   0.025641  
  39           30.635908    18.756322   0.025641  
  37           30.145556    18.753161   0.027027  
  33           29.685231    18.749999   0.030303  
  41           29.252508    18.746836   0.0243902 
  28           28.845201    18.743673   0.0357143 
  36           28.461337    18.740508   0.0277778 
  22           28.099132    18.737344   0.0454545 
  42           27.75697     18.734178   0.0238095 
  38           27.433381    18.731011   0.0263158 
  31           27.127027    18.727844   0.0322581 
  30           26.836694    18.724676   0.0333333 
  35           26.561267    18.721507   0.0285714 
  16           26.29973     18.718338   0.0625    
  26           26.051152    18.715167   0.0384615 
  25           25.814679    18.711996   0.04      
  32           25.589525    18.708824   0.03125   
  22           25.374968    18.705652   0.0454545 
  24           25.170344    18.702478   0.0416667 
  27           24.975038    18.699304   0.037037  
  29           24.788482    18.696129   0.0344828 
  26           24.610154    18.692953   0.0384615 
  19           24.439567    18.689777   0.0526316 
  28           24.27627     18.6866     0.0357143 
  22           24.119847    18.683422   0.0454545 
  31           23.969909    18.680243   0.0322581 
  33           23.826094    18.677063   0.030303  
  31           23.688066    18.673883   0.0322581 
  30           23.555512    18.670702   0.0333333 
  35           23.428139    18.66752    0.0285714 
  26           23.305674    18.664338   0.0384615 
  29           23.187861    18.661154   0.0344828 
  21           23.074463    18.65797    0.047619  
  23           22.965254    18.654785   0.0434783 
  22           22.860025    18.6516     0.0454545 
  29           22.75858     18.648413   0.0344828 
  24           22.660733    18.645226   0.0416667 
  20           22.566312    18.642038   0.05      
  21           22.475153    18.638849   0.047619  
  32           22.387101    18.63566    0.03125   
  29           22.302014    18.632469   0.0344828 
  23           22.219754    18.629278   0.0434783 
  33           22.140193    18.626087   0.030303  
  26           22.06321     18.622894   0.0384615 
  24           21.988691    18.619701   0.0416667 
  27           21.916525    18.616507   0.037037  
  18           21.846614    18.613312   0.0555556 
  23           21.778857    18.610116   0.0434783 
  22           21.713165    18.60692    0.0454545 
  23           21.649451    18.603723   0.0434783 
  22           21.587631    18.600525   0.0454545 
  23           21.527628    18.597327   0.0434783 
  27           21.469369    18.594127   0.037037  
  20           21.412782    18.590927   0.05      
  23           21.357801    18.587726   0.0434783 
  20           21.304363    18.584525   0.05      
  31           21.252407    18.581322   0.0322581 
  18           21.201875    18.578119   0.0555556 
  19           21.152713    18.574915   0.0526316 
  24           21.10487     18.57171    0.0416667 
  19           21.058294    18.568505   0.0526316 
  22           21.01294     18.565299   0.0454545 
  24           20.968761    18.562092   0.0416667 
  24           20.925716    18.558884   0.0416667 
  24           20.883762    18.555676   0.0416667 
  20           20.842862    18.552467   0.05      
  19           20.802976    18.549257   0.0526316 
  19           20.76407     18.546046   0.0526316 
  29           20.726109    18.542834   0.0344828 
  21           20.689061    18.539622   0.047619  
  29           20.652894    18.536409   0.0344828 
  27           20.617578    18.533196   0.037037  
  28           20.583084    18.529981   0.0357143 
  28           20.549385    18.526766   0.0357143 
  23           20.516455    18.52355    0.0434783 
  23           20.484269    18.520333   0.0434783 
  12           20.452801    18.517116   0.0833333 
  28           20.42203     18.513898   0.0357143 
  22           20.391932    18.510679   0.0454545 
  28           20.362486    18.507459   0.0357143 
  30           20.333672    18.504238   0.0333333 
  23           20.305469    18.501017   0.0434783 
  22           20.27786     18.497795   0.0454545 
  23           20.250825    18.494573   0.0434783 
  23           20.224347    18.491349   0.0434783 
  21           20.19841     18.488125   0.047619  
  25           20.172996    18.4849     0.04      
  30           20.148091    18.481674   0.0333333 
  17           20.123679    18.478448   0.0588235 
  18           20.099746    18.475221   0.0555556 
  21           20.076278    18.471993   0.047619  
  28           20.053261    18.468764   0.0357143 
  26           20.030683    18.465535   0.0384615 
  20           20.008532    18.462305   0.05      
  24           19.986794    18.459074   0.0416667 
  10           19.965458    18.455842   0.1       
  14           19.944514    18.45261    0.0714286 
  18           19.92395     18.449377   0.0555556 
  22           19.903757    18.446143   0.0454545 
  24           19.883923    18.442908   0.0416667 
  14           19.864439    18.439673   0.0714286 
  22           19.845297    18.436437   0.0454545 
  19           19.826486    18.4332     0.0526316 
  18           19.807998    18.429963   0.0555556 
  15           19.789824    18.426725   0.0666667 
  28           19.771957    18.423486   0.0357143 
  19           19.754389    18.420246   0.0526316 
  25           19.737111    18.417005   0.04      
  15           19.720116    18.413764   0.0666667 
  19           19.703398    18.410522   0.0526316 
  23           19.686949    18.40728    0.0434783 
  22           19.670762    18.404036   0.0454545 
  17           19.654832    18.400792   0.0588235 
  18           19.639151    18.397547   0.0555556 
  19           19.623714    18.394302   0.0526316 
  20           19.608515    18.391056   0.05      
  18           19.593547    18.387808   0.0555556 
  25           19.578807    18.384561   0.04      
  20           19.564287    18.381312   0.05      
  22           19.549983    18.378063   0.0454545 
  17           19.53589     18.374813   0.0588235 
  17           19.522003    18.371562   0.0588235 
  16           19.508317    18.368311   0.0625    
  16           19.494827    18.365059   0.0625    
  24           19.48153     18.361806   0.0416667 
  26           19.46842     18.358553   0.0384615 
  19           19.455494    18.355298   0.0526316 
  24           19.442747    18.352043   0.0416667 
  23           19.430176    18.348788   0.0434783 
  18           19.417776    18.345531   0.0555556 
  25           19.405545    18.342274   0.04      
  13           19.393477    18.339016   0.0769231 
  16           19.38157     18.335757   0.0625    
  19           19.369821    18.332498   0.0526316 
  17           19.358225    18.329238   0.0588235 
  17           19.34678     18.325977   0.0588235 
  18           19.335482    18.322716   0.0555556 
  18           19.324329    18.319454   0.0555556 
  20           19.313318    18.316191   0.05      
  21           19.302444    18.312927   0.047619  
  19           19.291707    18.309663   0.0526316 
  26           19.283593    18.306398   0.0384615 
  22           19.273123    18.303132   0.0454545 
  21           19.262782    18.299866   0.047619  
  20           19.252565    18.296598   0.05      
  22           19.242472    18.29333    0.0454545 
  20           19.232498    18.290062   0.05      
  26           19.222643    18.286793   0.0384615 
  14           19.212904    18.283523   0.0714286 
  18           19.203278    18.280252   0.0555556 
  5            19.193763    18.27698    0.2       
  27           19.184358    18.273708   0.037037  
  10           19.17506     18.270435   0.1       
  22           19.165868    18.267162   0.0454545 
  27           19.156779    18.263888   0.037037  
  17           19.148788    18.260613   0.0588235 
  14           19.139902    18.257337   0.0714286 
  24           19.131114    18.254061   0.0416667 
  38           19.122422    18.250784   0.0263158 
  15           19.113824    18.247506   0.0666667 
  23           19.105319    18.244227   0.0434783 
  15           19.096906    18.240948   0.0666667 
  23           19.088582    18.237668   0.0434783 
  16           19.080347    18.234388   0.0625    
  27           19.072198    18.231107   0.037037  
  18           19.064134    18.227825   0.0555556 
  20           19.056153    18.224542   0.05      
  14           19.048256    18.221259   0.0714286 
  26           19.040439    18.217975   0.0384615 
  14           19.032702    18.21469    0.0714286 
  13           19.025044    18.211405   0.0769231 
  19           19.017462    18.208118   0.0526316 
  13           19.009957    18.204832   0.0769231 
  19           19.002526    18.201544   0.0526316 
  18           18.995169    18.198256   0.0555556 
  19           18.987885    18.194967   0.0526316 
  13           18.980672    18.191678   0.0769231 
  26           18.973529    18.188387   0.0384615 
  28           18.966456    18.185097   0.0357143 
  25           18.959451    18.181805   0.04      
  15           18.952513    18.178513   0.0666667 
  14           18.945641    18.17522    0.0714286 
  20           18.938835    18.171926   0.05      
  21           18.932093    18.168632   0.047619  
  24           18.925415    18.165337   0.0416667 
  25           18.918799    18.162041   0.04      
  12           18.912245    18.158745   0.0833333 
  15           18.905753    18.155448   0.0666667 
  14           18.89932     18.15215    0.0714286 
  11           18.892947    18.148852   0.0909091 
  17           18.886632    18.145553   0.0588235 
  16           18.880375    18.142253   0.0625    
  23           18.874175    18.138952   0.0434783 
  20           18.868032    18.135651   0.05      
  19           18.861944    18.13235    0.0526316 
  16           18.855911    18.129047   0.0625    
  18           18.849933    18.125744   0.0555556 
  18           18.844008    18.12244    0.0555556 
  15           18.838136    18.119136   0.0666667 
  24           18.832317    18.115831   0.0416667 
  23           18.82655     18.112525   0.0434783 
  11           18.820834    18.109219   0.0909091 
  32           18.815168    18.105912   0.03125   
  18           18.809553    18.102604   0.0555556 
  16           18.803987    18.099295   0.0625    
  19           18.798471    18.095986   0.0526316 
  17           18.793003    18.092677   0.0588235 
  27           18.787583    18.089366   0.037037  
  15           18.782211    18.086055   0.0666667 
  19           18.776886    18.082743   0.0526316 
  15           18.771607    18.079431   0.0666667 
  12           18.766375    18.076118   0.0833333 
  22           18.761189    18.072804   0.0454545 
  12           18.756048    18.06949    0.0833333 
  23           18.750952    18.066175   0.0434783 
  27           18.745901    18.062859   0.037037  
  17           18.740894    18.059543   0.0588235 
  14           18.73593     18.056226   0.0714286 
  14           18.73101     18.052909   0.0714286 
  21           18.726134    18.04959    0.047619  
  17           18.7213      18.046271   0.0588235 
  13           18.716509    18.042952   0.0769231 
  15           18.711759    18.039632   0.0666667 
  16           18.707052    18.036311   0.0625    
  25           18.702386    18.032989   0.04      
  16           18.697762    18.029667   0.0625    
  22           18.693179    18.026344   0.0454545 
  14           18.688636    18.023021   0.0714286 
  14           18.684134    18.019697   0.0714286 
  10           18.679672    18.016372   0.1       
  22           18.67525     18.013047   0.0454545 
  17           18.670868    18.009721   0.0588235 
  17           18.666526    18.006395   0.0588235 
  9            18.662222    18.003067   0.1111111 
  15           18.657959    17.999739   0.0666667 
  13           18.653734    17.996411   0.0769231 
  11           18.649548    17.993082   0.0909091 
  23           18.6454      17.989752   0.0434783 
  14           18.641291    17.986422   0.0714286 
  17           18.637221    17.983091   0.0588235 
  15           18.633188    17.979759   0.0666667 
  16           18.629194    17.976427   0.0625    
  19           18.625238    17.973094   0.0526316 
  23           18.621319    17.96976    0.0434783 
  14           18.617438    17.966426   0.0714286 
  13           18.613595    17.963091   0.0769231 
  16           18.609789    17.959756   0.0625    
  17           18.606021    17.95642    0.0588235 
  17           18.60229     17.953083   0.0588235 
  16           18.598596    17.949746   0.0625    
  16           18.59494     17.946408   0.0625    
  13           18.591321    17.94307    0.0769231 
  22           18.587739    17.939731   0.0454545 
  12           18.584194    17.936391   0.0833333 
  14           18.580686    17.933051   0.0714286 
  23           18.577215    17.92971    0.0434783 
  20           18.573781    17.926368   0.05      
  14           18.570384    17.923026   0.0714286 
  15           18.567025    17.919683   0.0666667 
  16           18.563702    17.91634    0.0625    
  17           18.560417    17.912996   0.0588235 
  12           18.557168    17.909651   0.0833333 
  21           18.553957    17.906306   0.047619  
  14           18.550783    17.902961   0.0714286 
  14           18.547646    17.899614   0.0714286 
  23           18.544546    17.896267   0.0434783 
  18           18.541484    17.89292    0.0555556 
  13           18.53846     17.889571   0.0769231 
  12           18.535472    17.886223   0.0833333 
  6            18.532523    17.882873   0.1666667 
  17           18.529611    17.879523   0.0588235 
  20           18.526737    17.876173   0.05      
  17           18.523902    17.872821   0.0588235 
  21           18.521104    17.86947    0.047619  
  14           18.518344    17.866117   0.0714286 
  15           18.515623    17.862764   0.0666667 
  18           18.51294     17.859411   0.0555556 
  15           18.510297    17.856057   0.0666667 
  21           18.507692    17.852702   0.047619  
  20           18.50785     17.849347   0.05      
  15           18.505329    17.845991   0.0666667 
  14           18.502847    17.842635   0.0714286 
  18           18.500405    17.839277   0.0555556 
  15           18.498003    17.83592    0.0666667 
  16           18.495641    17.832562   0.0625    
  21           18.49332     17.829203   0.047619  
  19           18.491039    17.825844   0.0526316 
  14           18.488799    17.822484   0.0714286 
  16           18.4866      17.819123   0.0625    
  17           18.484443    17.815762   0.0588235 
  19           18.482327    17.8124     0.0526316 
  19           18.480253    17.809038   0.0526316 
  22           18.479309    17.805675   0.0454545 
  14           18.477322    17.802312   0.0714286 
  12           18.475378    17.798948   0.0833333 
  22           18.473478    17.795584   0.0454545 
  15           18.471621    17.792219   0.0666667 
  19           18.469808    17.788853   0.0526316 
  14           18.468039    17.785487   0.0714286 
  16           18.466315    17.78212    0.0625    
  11           18.464636    17.778753   0.0909091 
  18           18.463003    17.775385   0.0555556 
  19           18.461415    17.772016   0.0526316 
  15           18.459874    17.768647   0.0666667 
  11           18.458379    17.765278   0.0909091 
  22           18.456932    17.761908   0.0454545 
  22           18.455533    17.758537   0.0454545 
  17           18.454182    17.755166   0.0588235 
  26           18.452879    17.751794   0.0384615 
  25           18.451625    17.748422   0.04      
  11           18.450422    17.745049   0.0909091 
  16           18.449268    17.741676   0.0625    
  18           18.448166    17.738302   0.0555556 
  17           18.447114    17.734927   0.0588235 
  19           18.446115    17.731552   0.0526316 
  13           18.445168    17.728177   0.0769231 
  23           18.444274    17.724801   0.0434783 
  18           18.443434    17.721424   0.0555556 
  16           18.442648    17.718047   0.0625    
  12           18.441917    17.714669   0.0833333 
  15           18.441242    17.711291   0.0666667 
  10           18.440624    17.707912   0.1       
  17           18.440062    17.704533   0.0588235 
  19           18.439559    17.701153   0.0526316 
  25           18.439114    17.697773   0.04      
  18           18.438728    17.694392   0.0555556 
  21           18.438402    17.69101    0.047619  
  14           18.438138    17.687628   0.0714286 
  24           18.437935    17.684246   0.0416667 
  13           18.437795    17.680863   0.0769231 
  25           18.437718    17.677479   0.04      
  20           18.437705    17.674095   0.05      
  15           18.437758    17.670711   0.0666667 
  16           18.437877    17.667326   0.0625    
  17           18.438063    17.66394    0.0588235 
  14           18.438317    17.660554   0.0714286 
  21           18.438641    17.657167   0.047619  
  17           18.439034    17.65378    0.0588235 
  24           18.439499    17.650392   0.0416667 
  21           18.440036    17.647004   0.047619  
  18           18.440646    17.643616   0.0555556 
  22           18.441331    17.640226   0.0454545 
  16           18.442092    17.636837   0.0625    
  22           18.442929    17.633446   0.0454545 
  16           18.449149    17.630056   0.0625    
  24           18.450153    17.626665   0.0416667 
  11           18.451239    17.623273   0.0909091 
  15           18.452407    17.619881   0.0666667 
  15           18.453657    17.616488   0.0666667 
  22           18.454993    17.613095   0.0454545 
  24           18.456415    17.609701   0.0416667 
  20           18.457924    17.606307   0.05      
  18           18.459522    17.602912   0.0555556 
  12           18.461211    17.599517   0.0833333 
  18           18.462993    17.596121   0.0555556 
  11           18.464867    17.592725   0.0909091 
  22           18.466838    17.589329   0.0454545 
  21           18.468905    17.585931   0.047619  
  16           18.473192    17.582534   0.0625    
  15           18.475463    17.579136   0.0666667 
  14           18.477836    17.575737   0.0714286 
  21           18.480314    17.572338   0.047619  
  16           18.482898    17.568939   0.0625    
  22           18.48559     17.565539   0.0454545 
  11           18.488393    17.562138   0.0909091 
  16           18.491308    17.558737   0.0625    
  19           18.494337    17.555336   0.0526316 
  9            18.497483    17.551934   0.1111111 
  17           18.500748    17.548531   0.0588235 
  17           18.504135    17.545128   0.0588235 
  20           18.507645    17.541725   0.05      
  18           18.51128     17.538321   0.0555556 
  17           18.515045    17.534917   0.0588235 
  22           18.51894     17.531512   0.0454545 
  20           18.535845    17.528107   0.05      
  16           18.540039    17.524702   0.0625    
  25           18.544372    17.521295   0.04      
  12           18.548848    17.517889   0.0833333 
  18           18.553469    17.514482   0.0555556 
  15           18.558237    17.511074   0.0666667 
  12           18.563158    17.507667   0.0833333 
  15           18.568232    17.504258   0.0666667 
  19           18.573465    17.500849   0.0526316 
  31           18.578859    17.49744    0.0322581 
  17           18.584417    17.49403    0.0588235 
  15           18.590144    17.49062    0.0666667 
  19           18.596042    17.48721    0.0526316 
  20           18.607256    17.483799   0.05      
  19           18.613521    17.480387   0.0526316 
  27           18.61997     17.476975   0.037037  
  21           18.626606    17.473563   0.047619  
  16           18.633435    17.47015    0.0625    
  19           18.64046     17.466737   0.0526316 
  22           18.647686    17.463323   0.0454545 
  17           18.655118    17.459909   0.0588235 
  20           18.66276     17.456494   0.05      
  22           18.670618    17.453079   0.0454545 
  12           18.678696    17.449664   0.0833333 
  24           18.687       17.446248   0.0416667 
  21           18.695534    17.442832   0.047619  
  22           18.704306    17.439415   0.0454545 
  13           18.71332     17.435998   0.0769231 
  23           18.722582    17.432581   0.0434783 
  13           18.732099    17.429163   0.0769231 
  28           18.741877    17.425744   0.0357143 
  13           18.751922    17.422326   0.0769231 
  14           18.762241    17.418906   0.0714286 
  19           18.772842    17.415487   0.0526316 
  14           18.78373     17.412067   0.0714286 
  14           18.794914    17.408646   0.0714286 
  19           18.806402    17.405226   0.0526316 
  14           18.818201    17.401804   0.0714286 
  17           18.830319    17.398383   0.0588235 
  20           18.842765    17.394961   0.05      
  19           18.855547    17.391538   0.0526316 
  25           18.868676    17.388115   0.04      
  16           18.882159    17.384692   0.0625    
  14           18.896007    17.381268   0.0714286 
  17           18.91023     17.377844   0.0588235 
  10           18.924837    17.37442    0.1       
  17           18.939841    17.370995   0.0588235 
  23           18.955252    17.36757    0.0434783 
  16           18.971081    17.364144   0.0625    
  21           18.987341    17.360718   0.047619  
  18           19.004043    17.357292   0.0555556 
  23           19.021201    17.353865   0.0434783 
  21           19.038828    17.350438   0.047619  
  24           19.056937    17.34701    0.0416667 
  17           19.075544    17.343583   0.0588235 
  23           19.094662    17.340154   0.0434783 
  15           19.114308    17.336726   0.0666667 
  28           19.134497    17.333296   0.0357143 
  21           19.155246    17.329867   0.047619  
  26           19.176572    17.326437   0.0384615 
  23           19.198493    17.323007   0.0434783 
  13           19.221028    17.319577   0.0769231 
  14           19.244196    17.316146   0.0714286 
  21           19.268018    17.312714   0.047619  
  16           19.292513    17.309283   0.0625    
  15           19.317706    17.305851   0.0666667 
  20           19.343616    17.302418   0.05      
  18           19.37027     17.298986   0.0555556 
  16           19.39769     17.295553   0.0625    
  23           19.425904    17.292119   0.0434783 
  18           19.454937    17.288685   0.0555556 
  26           19.484818    17.285251   0.0384615 
  16           19.515575    17.281817   0.0625    
  19           19.54724     17.278382   0.0526316 
  19           19.545303    17.274947   0.0526316 
  23           19.578941    17.271511   0.0434783 
  23           19.613586    17.268075   0.0434783 
  24           19.649275    17.264639   0.0416667 
  18           19.686043    17.261202   0.0555556 
  30           19.723933    17.257766   0.0333333 
  15           19.762983    17.254328   0.0666667 
  15           19.80324     17.250891   0.0666667 
  17           19.830936    17.247453   0.0588235 
  27           19.873766    17.244014   0.037037  
  23           19.917944    17.240576   0.0434783 
  21           19.963522    17.237137   0.047619  
  26           20.010555    17.233698   0.0384615 
  28           20.059101    17.230258   0.0357143 
  24           20.109219    17.226818   0.0416667 
  27           20.160975    17.223378   0.037037  
  19           20.214435    17.219937   0.0526316 
  18           20.269668    17.216497   0.0555556 
  21           20.326748    17.213055   0.047619  
  24           20.385753    17.209614   0.0416667 
  26           20.446766    17.206172   0.0384615 
  23           20.509872    17.20273    0.0434783 
  18           20.575163    17.199288   0.0555556 
  35           20.642734    17.195845   0.0285714 
  17           20.712687    17.192402   0.0588235 
  28           20.785129    17.188958   0.0357143 
  22           20.860173    17.185515   0.0454545 
  21           20.937938    17.182071   0.047619  
  26           21.018551    17.178626   0.0384615 
  27           21.102146    17.175182   0.037037  
  19           21.188865    17.171737   0.0526316 
  20           21.278858    17.168292   0.05      
  27           21.372286    17.164846   0.037037  
  13           21.469317    17.161401   0.0769231 
  25           21.570131    17.157954   0.04      
  24           21.674921    17.154508   0.0416667 
  33           21.783889    17.151061   0.030303  
  35           21.897253    17.147615   0.0285714 
  19           22.015243    17.144167   0.0526316 
  30           22.138107    17.14072    0.0333333 
  27           22.266107    17.137272   0.037037  
  34           22.399524    17.133824   0.0294118 
  23           22.538661    17.130376   0.0434783 
  25           22.683835    17.126927   0.04      
  29           22.835395    17.123478   0.0344828 
  28           22.993708    17.120029   0.0357143 
  25           23.15917     17.11658    0.04      
  33           23.332209    17.11313    0.030303  
  29           23.513283    17.10968    0.0344828 
  31           23.702883    17.10623    0.0322581 
  29           23.901542    17.102779   0.0344828 
  23           24.109833    17.099329   0.0434783 
  33           24.335954    17.095878   0.030303  
  37           24.565429    17.092426   0.027027  
  31           24.806548    17.088975   0.0322581 
  20           25.0601      17.085523   0.05      
  23           25.326936    17.082071   0.0434783 
  22           25.607981    17.078619   0.0454545 
  34           25.904249    17.075166   0.0294118 
  41           26.216835    17.071713   0.0243902 
  32           26.546942    17.06826    0.03125   
  36           26.895882    17.064807   0.0277778 
  26           27.265089    17.061353   0.0384615 
  38           27.65614     17.0579     0.0263158 
  29           28.070765    17.054446   0.0344828 
  33           28.510865    17.050991   0.030303  
  29           28.978541    17.047537   0.0344828 
  29           29.479138    17.044082   0.0344828 
  43           30.009162    17.040627   0.0232558 
  28           30.574482    17.037172   0.0357143 
  32           31.178249    17.033717   0.03125   
  31           31.823976    17.030261   0.0322581 
  35           32.51558     17.026805   0.0285714 
  32           33.257439    17.023349   0.03125   
  22           34.054458    17.019893   0.0454545 
  42           34.912157    17.016436   0.0238095 
  46           35.83674     17.01298    0.0217391 
  35           36.835227    17.009523   0.0285714 
  42           37.915565    17.006066   0.0238095 
  53           39.086789    17.002608   0.0188679 
  48           40.359215    16.999151   0.0208333 
  30           41.744634    16.995693   0.0333333 
  43           43.256616    16.992235   0.0232558 
  46           44.910813    16.988777   0.0217391 
  55           46.725372    16.985318   0.0181818 
  57           48.721395    16.98186    0.0175439 
  63           50.92356     16.978401   0.015873  
  50           53.360785    16.974942   0.02      
  55           56.067103    16.971483   0.0181818 
  50           59.08258     16.968023   0.02      
  70           62.454577    16.964564   0.0142857 
  76           66.238914    16.961104   0.0131579 
  68           70.501499    16.957644   0.0147059 
  69           75.319805    16.954184   0.0144928 
  81           80.784706    16.950723   0.0123457 
  73           87.002124    16.947263   0.0136986 
  87           94.094695    16.943802   0.0114943 
  100          102.202782   16.940341   0.01      
  102          111.484794   16.93688    0.0098039 
  108          122.115247   16.933419   0.0092593 
  124          134.279503   16.929958   0.0080645 
  148          148.162177   16.926496   0.0067568 
  143          163.925242   16.923034   0.006993  
  151          181.670543   16.919572   0.0066225 
  192          201.379839   16.91611    0.0052083 
  195          222.828592   16.912648   0.0051282 
  245          245.478039   16.909186   0.0040816 
  244          268.370817   16.905723   0.0040984 
  264          290.087563   16.90226    0.0037879 
  319          308.848495   16.898797   0.0031348 
  310          322.826681   16.895334   0.0032258 
  344          330.635897   16.891871   0.002907  
  319          331.794373   16.888408   0.0031348 
  303          326.922161   16.884944   0.0033003 
  318          317.524122   16.881481   0.0031447 
  280          305.497338   16.878017   0.0035714 
  294          292.613828   16.874553   0.0034014 
  289          280.167992   16.871089   0.0034602 
  242          268.832112   16.867625   0.0041322 
  258          258.669635   16.86416    0.003876  
  240          249.252398   16.860696   0.0041667 
  222          239.857762   16.857231   0.0045045 
  197          229.726761   16.853766   0.0050761 
  196          218.32858    16.850301   0.005102  
  207          205.533955   16.846836   0.0048309 
  199          191.623678   16.843371   0.0050251 
  158          177.143602   16.839906   0.0063291 
  166          162.70846    16.836441   0.0060241 
  143          148.842931   16.832975   0.006993  
  111          135.908621   16.82951    0.009009  
  115          124.101228   16.826044   0.0086957 
  96           113.48454    16.822578   0.0104167 
  105          104.033733   16.819112   0.0095238 
  85           95.672347    16.815646   0.0117647 
  90           88.29934     16.81218    0.0111111 
  73           81.806152    16.808713   0.0136986 
  84           76.086747    16.805247   0.0119048 
  70           71.042712    16.80178    0.0142857 
  81           66.585466    16.798314   0.0123457 
  43           62.636827    16.794847   0.0232558 
  62           59.128618    16.79138    0.016129  
  74           56.001874    16.787913   0.0135135 
  34           53.205889    16.784446   0.0294118 
  61           50.697211    16.780979   0.0163934 
  52           48.438687    16.777512   0.0192308 
  53           46.398583    16.774045   0.0188679 
  57           44.549809    16.770578   0.0175439 
  40           42.869204    16.76711    0.025     
  41           41.33693     16.763643   0.0243902 
  47           39.935967    16.760175   0.0212766 
  42           38.651654    16.756707   0.0238095 
  46           37.471331    16.75324    0.0217391 
  42           36.384012    16.749772   0.0238095 
  38           35.38014     16.746304   0.0263158 
  51           34.451355    16.742836   0.0196078 
  32           33.590325    16.739368   0.03125   
  26           32.790599    16.7359     0.0384615 
  34           32.046476    16.732432   0.0294118 
  51           31.3529      16.728963   0.0196078 
  30           30.705377    16.725495   0.0333333 
  38           30.099904    16.722027   0.0263158 
  40           29.532904    16.718558   0.025     
  28           29.001165    16.71509    0.0357143 
  31           28.501812    16.711621   0.0322581 
  33           28.032251    16.708153   0.030303  
  31           27.590141    16.704684   0.0322581 
  33           27.173371    16.701215   0.030303  
  34           26.780025    16.697747   0.0294118 
  30           26.408366    16.694278   0.0333333 
  31           26.056815    16.690809   0.0322581 
  34           25.723933    16.68734    0.0294118 
  26           25.408409    16.683872   0.0384615 
  25           25.109044    16.680403   0.04      
  33           24.824741    16.676934   0.030303  
  29           24.554494    16.673465   0.0344828 
  19           24.297381    16.669996   0.0526316 
  26           24.052554    16.666527   0.0384615 
  28           23.819231    16.663058   0.0357143 
  21           23.596691    16.659589   0.047619  
  24           23.384273    16.65612    0.0416667 
  25           23.18136     16.65265    0.04      
  18           22.987384    16.649181   0.0555556 
  25           22.801822    16.645712   0.04      
  26           22.624182    16.642243   0.0384615 
  25           22.454014    16.638774   0.04      
  21           22.290894    16.635305   0.047619  
  26           22.134432    16.631836   0.0384615 
  22           21.984262    16.628366   0.0454545 
  31           21.840044    16.624897   0.0322581 
  27           21.701462    16.621428   0.037037  
  30           21.568217    16.617959   0.0333333 
  25           21.440032    16.61449    0.04      
  12           21.316648    16.611021   0.0833333 
  17           21.197823    16.607551   0.0588235 
  23           21.083327    16.604082   0.0434783 
  18           20.972947    16.600613   0.0555556 
  17           20.866482    16.597144   0.0588235 
  21           20.763745    16.593675   0.047619  
  18           20.664556    16.590206   0.0555556 
  25           20.56875     16.586737   0.04      
  19           20.476168    16.583268   0.0526316 
  26           20.386664    16.579799   0.0384615 
  22           20.300096    16.57633    0.0454545 
  26           20.216334    16.572861   0.0384615 
  19           20.135251    16.569392   0.0526316 
  24           20.056732    16.565923   0.0416667 
  24           19.980664    16.562454   0.0416667 
  13           19.906942    16.558985   0.0769231 
  23           19.835466    16.555516   0.0434783 
  10           19.766142    16.552048   0.1       
  21           19.69888     16.548579   0.047619  
  18           19.633595    16.54511    0.0555556 
  15           19.570208    16.541642   0.0666667 
  23           19.50864     16.538173   0.0434783 
  14           19.448819    16.534705   0.0714286 
  15           19.390678    16.531236   0.0666667 
  20           19.334148    16.527768   0.05      
  15           19.279169    16.524299   0.0666667 
  27           19.22568     16.520831   0.037037  
  26           19.173625    16.517363   0.0384615 
  17           19.12295     16.513895   0.0588235 
  25           19.073603    16.510426   0.04      
  25           19.025536    16.506958   0.04      
  15           18.978701    16.50349    0.0666667 
  23           18.933053    16.500023   0.0434783 
  18           18.888551    16.496555   0.0555556 
  13           18.845153    16.493087   0.0769231 
  21           18.80282     16.489619   0.047619  
  17           18.761515    16.486152   0.0588235 
  18           18.721202    16.482684   0.0555556 
  21           18.681848    16.479217   0.047619  
  22           18.643419    16.47575    0.0454545 
  16           18.605884    16.472282   0.0625    
  19           18.569213    16.468815   0.0526316 
  15           18.533378    16.465348   0.0666667 
  17           18.498351    16.461881   0.0588235 
  26           18.464105    16.458414   0.0384615 
  17           18.430616    16.454947   0.0588235 
  13           18.397859    16.451481   0.0769231 
  14           18.36581     16.448014   0.0714286 
  16           18.334447    16.444548   0.0625    
  16           18.303749    16.441081   0.0625    
  25           18.273696    16.437615   0.04      
  16           18.244266    16.434149   0.0625    
  24           18.215442    16.430683   0.0416667 
  17           18.187204    16.427217   0.0588235 
  23           18.159535    16.423751   0.0434783 
  22           18.132417    16.420286   0.0454545 
  14           18.105836    16.41682    0.0714286 
  13           18.079774    16.413355   0.0769231 
  19           18.054217    16.40989    0.0526316 
  22           18.029149    16.406424   0.0454545 
  15           18.004557    16.402959   0.0666667 
  19           17.980428    16.399494   0.0526316 
  25           17.956747    16.39603    0.04      
  14           17.933503    16.392565   0.0714286 
  12           17.910683    16.389101   0.0833333 
  19           17.888276    16.385636   0.0526316 
  32           17.866269    16.382172   0.03125   
  26           17.844653    16.378708   0.0384615 
  21           17.823416    16.375244   0.047619  
  23           17.802548    16.37178    0.0434783 
  25           17.782039    16.368317   0.04      
  21           17.761881    16.364853   0.047619  
  23           17.742062    16.36139    0.0434783 
  22           17.722575    16.357927   0.0454545 
  16           17.703412    16.354464   0.0625    
  28           17.684562    16.351001   0.0357143 
  15           17.666019    16.347539   0.0666667 
  15           17.647775    16.344076   0.0666667 
  15           17.629822    16.340614   0.0666667 
  19           17.612152    16.337152   0.0526316 
  13           17.594759    16.33369    0.0769231 
  20           17.577636    16.330228   0.05      
  20           17.560776    16.326766   0.05      
  18           17.544172    16.323305   0.0555556 
  18           17.527819    16.319844   0.0555556 
  13           17.51171     16.316383   0.0769231 
  16           17.49584     16.312922   0.0625    
  18           17.480202    16.309461   0.0555556 
  15           17.464791    16.306001   0.0666667 
  25           17.449602    16.30254    0.04      
  13           17.43463     16.29908    0.0769231 
  10           17.419869    16.29562    0.1       
  18           17.405315    16.292161   0.0555556 
  13           17.390963    16.288701   0.0769231 
  20           17.376808    16.285242   0.05      
  27           17.362846    16.281783   0.037037  
  20           17.349073    16.278324   0.05      
  16           17.335483    16.274865   0.0625    
  25           17.322074    16.271407   0.04      
  12           17.308841    16.267949   0.0833333 
  15           17.29578     16.264491   0.0666667 
  19           17.282887    16.261033   0.0526316 
  28           17.27016     16.257575   0.0357143 
  16           17.257593    16.254118   0.0625    
  14           17.245185    16.250661   0.0714286 
  10           17.23293     16.247204   0.1       
  19           17.220827    16.243747   0.0526316 
  12           17.208872    16.240291   0.0833333 
  17           17.197062    16.236835   0.0588235 
  19           17.185393    16.233379   0.0526316 
  19           17.173864    16.229923   0.0526316 
  15           17.16247     16.226468   0.0666667 
  9            17.15121     16.223012   0.1111111 
  18           17.14008     16.219557   0.0555556 
  16           17.129078    16.216103   0.0625    
  16           17.118202    16.212648   0.0625    
  18           17.107448    16.209194   0.0555556 
  18           17.096815    16.20574    0.0555556 
  10           17.086299    16.202286   0.1       
  16           17.0759      16.198833   0.0625    
  17           17.065613    16.19538    0.0588235 
  22           17.055438    16.191927   0.0454545 
  17           17.045372    16.188474   0.0588235 
  10           17.035413    16.185022   0.1       
  11           17.02556     16.18157    0.0909091 
  12           17.015809    16.178118   0.0833333 
  16           17.006158    16.174666   0.0625    
  14           16.996608    16.171215   0.0714286 
  18           16.987154    16.167764   0.0555556 
  22           16.977796    16.164313   0.0454545 
  10           16.968532    16.160863   0.1       
  23           16.95936     16.157413   0.0434783 
  21           16.950278    16.153963   0.047619  
  19           16.941285    16.150513   0.0526316 
  20           16.932379    16.147064   0.05      
  13           16.923559    16.143615   0.0769231 
  14           16.914823    16.140166   0.0714286 
  14           16.906169    16.136718   0.0714286 
  12           16.897597    16.13327    0.0833333 
  21           16.889104    16.129822   0.047619  
  15           16.88069     16.126374   0.0666667 
  15           16.872353    16.122927   0.0666667 
  24           16.864092    16.11948    0.0416667 
  8            16.855905    16.116034   0.125     
  15           16.847791    16.112588   0.0666667 
  14           16.839749    16.109142   0.0714286 
  22           16.831778    16.105696   0.0454545 
  22           16.823876    16.102251   0.0454545 
  15           16.816043    16.098806   0.0666667 
  22           16.808278    16.095361   0.0454545 
  13           16.800578    16.091917   0.0769231 
  17           16.792944    16.088473   0.0588235 
  12           16.785374    16.085029   0.0833333 
  15           16.777867    16.081586   0.0666667 
  22           16.770422    16.078143   0.0454545 
  19           16.763038    16.074701   0.0526316 
  10           16.755715    16.071258   0.1       
  16           16.748451    16.067816   0.0625    
  18           16.741245    16.064375   0.0555556 
  14           16.734096    16.060934   0.0714286 
  17           16.727004    16.057493   0.0588235 
  12           16.719968    16.054052   0.0833333 
  18           16.712987    16.050612   0.0555556 
  21           16.70606     16.047172   0.047619  
  14           16.699186    16.043733   0.0714286 
  15           16.692365    16.040294   0.0666667 
  22           16.685595    16.036855   0.0454545 
  15           16.678877    16.033417   0.0666667 
  16           16.672208    16.029979   0.0625    
  19           16.665589    16.026541   0.0526316 
  17           16.65902     16.023104   0.0588235 
  13           16.652498    16.019667   0.0769231 
  18           16.646023    16.01623    0.0555556 
  31           16.639596    16.012794   0.0322581 
  14           16.633215    16.009359   0.0714286 
  19           16.626879    16.005923   0.0526316 
  19           16.620588    16.002488   0.0526316 
  15           16.614342    15.999054   0.0666667 
  9            16.60814     15.99562    0.1111111 
  17           16.60198     15.992186   0.0588235 
  20           16.595863    15.988753   0.05      
  32           16.589789    15.98532    0.03125   
  16           16.583755    15.981887   0.0625    
  20           16.577763    15.978455   0.05      
  11           16.571812    15.975023   0.0909091 
  14           16.5659      15.971592   0.0714286 
  18           16.560028    15.968161   0.0555556 
  12           16.554194    15.96473    0.0833333 
  16           16.548399    15.9613     0.0625    
  14           16.542643    15.957871   0.0714286 
  19           16.536923    15.954441   0.0526316 
  17           16.531241    15.951013   0.0588235 
  21           16.525596    15.947584   0.047619  
  13           16.519987    15.944156   0.0769231 
  18           16.514414    15.940729   0.0555556 
  4            16.508876    15.937301   0.25      
  17           16.503373    15.933875   0.0588235 
  16           16.497905    15.930449   0.0625    
  17           16.492472    15.927023   0.0588235 
  15           16.487072    15.923597   0.0666667 
  15           16.481705    15.920172   0.0666667 
  23           16.476372    15.916748   0.0434783 
  15           16.471072    15.913324   0.0666667 
  19           16.465804    15.9099     0.0526316 
  15           16.460568    15.906477   0.0666667 
  16           16.455364    15.903054   0.0625    
  13           16.450191    15.899632   0.0769231 
  23           16.445049    15.896211   0.0434783 
  8            16.439939    15.892789   0.125     
  14           16.434859    15.889368   0.0714286 
  12           16.429809    15.885948   0.0833333 
  19           16.424789    15.882528   0.0526316 
  19           16.419799    15.879109   0.0526316 
  16           16.414838    15.87569    0.0625    
  18           16.409906    15.872271   0.0555556 
  17           16.405003    15.868853   0.0588235 
  17           16.400129    15.865436   0.0588235 
  15           16.395282    15.862019   0.0666667 
  13           16.390465    15.858602   0.0769231 
  13           16.385674    15.855186   0.0769231 
  14           16.380912    15.851771   0.0714286 
  20           16.376177    15.848355   0.05      
  21           16.371469    15.844941   0.047619  
  14           16.366788    15.841527   0.0714286 
  15           16.362133    15.838113   0.0666667 
  21           16.357506    15.8347     0.047619  
  20           16.352904    15.831288   0.05      
  6            16.348329    15.827875   0.1666667 
  13           16.343779    15.824464   0.0769231 
  13           16.339255    15.821053   0.0769231 
  13           16.334757    15.817642   0.0769231 
  15           16.330284    15.814232   0.0666667 
  13           16.325836    15.810823   0.0769231 
  13           16.321413    15.807414   0.0769231 
  11           16.317015    15.804005   0.0909091 
  17           16.312642    15.800597   0.0588235 
  16           16.308293    15.79719    0.0625    
  17           16.303969    15.793783   0.0588235 
  16           16.299668    15.790377   0.0625    
  22           16.295392    15.786971   0.0454545 
  19           16.29114     15.783566   0.0526316 
  13           16.286911    15.780161   0.0769231 
  8            16.282706    15.776757   0.125     
  16           16.278525    15.773353   0.0625    
  15           16.274367    15.76995    0.0666667 
  16           16.270232    15.766547   0.0625    
  15           16.266121    15.763145   0.0666667 
  20           16.262032    15.759744   0.05      
  18           16.257967    15.756343   0.0555556 
  15           16.253924    15.752943   0.0666667 
  16           16.249904    15.749543   0.0625    
  21           16.245907    15.746144   0.047619  
  17           16.241932    15.742745   0.0588235 
  23           16.237979    15.739347   0.0434783 
  27           16.234049    15.735949   0.037037  
  24           16.230141    15.732552   0.0416667 
  10           16.226256    15.729156   0.1       
  15           16.222392    15.72576    0.0666667 
  8            16.21855     15.722365   0.125     
  18           16.214731    15.71897    0.0555556 
  12           16.210933    15.715576   0.0833333 
  20           16.207157    15.712183   0.05      
  20           16.203403    15.70879    0.05      
  6            16.199671    15.705398   0.1666667 
  11           16.19596     15.702006   0.0909091 
  11           16.192271    15.698615   0.0909091 
  12           16.188604    15.695225   0.0833333 
  14           16.184958    15.691835   0.0714286 
  15           16.181333    15.688445   0.0666667 
  14           16.17773     15.685057   0.0714286 
  17           16.174148    15.681669   0.0588235 
  15           16.170588    15.678281   0.0666667 
  13           16.167049    15.674894   0.0769231 
  9            16.163532    15.671508   0.1111111 
  17           16.160035    15.668122   0.0588235 
  15           16.15656     15.664737   0.0666667 
  20           16.153107    15.661353   0.05      
  10           16.149674    15.657969   0.1       
  20           16.146263    15.654586   0.05      
  17           16.142873    15.651204   0.0588235 
  20           16.139505    15.647822   0.05      
  24           16.136157    15.644441   0.0416667 
  21           16.132831    15.64106    0.047619  
  17           16.129526    15.63768    0.0588235 
  14           16.126243    15.634301   0.0714286 
  18           16.12298     15.630922   0.0555556 
  20           16.119739    15.627544   0.05      
  16           16.11652     15.624167   0.0625    
  6            16.113322    15.62079    0.1666667 
  16           16.110145    15.617414   0.0625    
  18           16.10699     15.614038   0.0555556 
  20           16.103856    15.610664   0.05      
  11           16.100743    15.607289   0.0909091 
  20           16.097652    15.603916   0.05      
  17           16.094583    15.600543   0.0588235 
  13           16.091535    15.597171   0.0769231 
  16           16.088509    15.5938     0.0625    
  18           16.085505    15.590429   0.0555556 
  18           16.082523    15.587059   0.0555556 
  15           16.079562    15.583689   0.0666667 
  12           16.076623    15.580321   0.0833333 
  20           16.073707    15.576953   0.05      
  19           16.070812    15.573585   0.0526316 
  16           16.06794     15.570218   0.0625    
  19           16.065089    15.566852   0.0526316 
  22           16.062262    15.563487   0.0454545 
  13           16.059456    15.560123   0.0769231 
  17           16.056673    15.556759   0.0588235 
  9            16.053912    15.553395   0.1111111 
  16           16.051175    15.550033   0.0625    
  13           16.04846     15.546671   0.0769231 
  16           16.045767    15.54331    0.0625    
  22           16.043098    15.53995    0.0454545 
  23           16.040452    15.53659    0.0434783 
  20           16.037829    15.533231   0.05      
  17           16.03523     15.529873   0.0588235 
  23           16.032653    15.526515   0.0434783 
  19           16.030101    15.523158   0.0526316 
  19           16.027572    15.519802   0.0526316 
  15           16.025067    15.516447   0.0666667 
  15           16.022586    15.513092   0.0666667 
  13           16.020129    15.509738   0.0769231 
  5            16.017697    15.506385   0.2       
  13           16.015289    15.503032   0.0769231 
  13           16.012905    15.499681   0.0769231 
  18           16.010546    15.49633    0.0555556 
  12           16.008212    15.49298    0.0833333 
  17           16.005904    15.48963    0.0588235 
  13           16.00362     15.486281   0.0769231 
  11           16.001362    15.482933   0.0909091 
  12           15.99913     15.479586   0.0833333 
  18           15.996923    15.47624    0.0555556 
  8            15.994742    15.472894   0.125     
  21           15.992588    15.469549   0.047619  
  13           15.99046     15.466205   0.0769231 
  17           15.988359    15.462861   0.0588235 
  18           15.986284    15.459518   0.0555556 
  12           15.984237    15.456176   0.0833333 
  17           15.982217    15.452835   0.0588235 
  17           15.980224    15.449495   0.0588235 
  10           15.978259    15.446155   0.1       
  16           15.976323    15.442817   0.0625    
  18           15.974414    15.439478   0.0555556 
  13           15.972534    15.436141   0.0769231 
  17           15.970683    15.432805   0.0588235 
  19           15.968861    15.429469   0.0526316 
  14           15.967068    15.426134   0.0714286 
  18           15.965304    15.4228     0.0555556 
  17           15.963571    15.419467   0.0588235 
  21           15.961868    15.416134   0.047619  
  15           15.960195    15.412802   0.0666667 
  10           15.958553    15.409472   0.1       
  14           15.956942    15.406141   0.0714286 
  12           15.955362    15.402812   0.0833333 
  16           15.953815    15.399484   0.0625    
  17           15.952299    15.396156   0.0588235 
  23           15.950815    15.392829   0.0434783 
  20           15.949365    15.389503   0.05      
  18           15.947947    15.386178   0.0555556 
  13           15.946563    15.382853   0.0769231 
  9            15.945213    15.37953    0.1111111 
  13           15.943897    15.376207   0.0769231 
  14           15.942616    15.372885   0.0714286 
  10           15.94137     15.369564   0.1       
  20           15.940159    15.366244   0.05      
  4            15.938984    15.362924   0.25      
  15           15.937846    15.359606   0.0666667 
  17           15.936744    15.356288   0.0588235 
  14           15.935679    15.352971   0.0714286 
  14           15.934652    15.349655   0.0714286 
  20           15.933663    15.34634    0.05      
  15           15.932713    15.343025   0.0666667 
  22           15.931801    15.339712   0.0454545 
  8            15.930929    15.336399   0.125     
  16           15.930098    15.333087   0.0625    
  17           15.929306    15.329776   0.0588235 
  19           15.928556    15.326466   0.0526316 
  14           15.927848    15.323157   0.0714286 
  18           15.927182    15.319849   0.0555556 
  13           15.926559    15.316541   0.0769231 
  21           15.925978    15.313235   0.047619  
  20           15.925442    15.309929   0.05      
  23           15.924951    15.306624   0.0434783 
  20           15.924505    15.30332    0.05      
  21           15.924104    15.300017   0.047619  
  16           15.92375     15.296715   0.0625    
  17           15.923444    15.293413   0.0588235 
  16           15.923185    15.290113   0.0625    
  14           15.922974    15.286813   0.0714286 
  11           15.922813    15.283515   0.0909091 
  20           15.922702    15.280217   0.05      
  17           15.922642    15.27692    0.0588235 
  24           15.922633    15.273624   0.0416667 
  17           15.922676    15.270329   0.0588235 
  15           15.922773    15.267035   0.0666667 
  22           15.922923    15.263742   0.0454545 
  15           15.923128    15.260449   0.0666667 
  10           15.923389    15.257158   0.1       
  17           15.923706    15.253868   0.0588235 
  15           15.92408     15.250578   0.0666667 
  14           15.924513    15.247289   0.0714286 
  19           15.925005    15.244002   0.0526316 
  13           15.925557    15.240715   0.0769231 
  19           15.926171    15.237429   0.0526316 
  18           15.926847    15.234144   0.0555556 
  23           15.927586    15.23086    0.0434783 
  20           15.928389    15.227577   0.05      
  13           15.929257    15.224295   0.0769231 
  14           15.930193    15.221014   0.0714286 
  11           15.931195    15.217733   0.0909091 
  10           15.917259    15.214454   0.1       
  15           15.918428    15.211176   0.0666667 
  15           15.919668    15.207898   0.0666667 
  11           15.920981    15.204622   0.0909091 
  15           15.922367    15.201346   0.0666667 
  12           15.923828    15.198072   0.0833333 
  14           15.925366    15.194798   0.0714286 
  14           15.926982    15.191525   0.0714286 
  15           15.928677    15.188254   0.0666667 
  8            15.930453    15.184983   0.125     
  19           15.926316    15.181713   0.0526316 
  20           15.928269    15.178445   0.05      
  25           15.930307    15.175177   0.04      
  17           15.932432    15.17191    0.0588235 
  17           15.934646    15.168644   0.0588235 
  13           15.93695     15.165379   0.0769231 
  22           15.939346    15.162116   0.0454545 
  15           15.941837    15.158853   0.0666667 
  15           15.944423    15.155591   0.0666667 
  13           15.947107    15.15233    0.0769231 
  22           15.94989     15.14907    0.0454545 
  13           15.952776    15.145811   0.0769231 
  14           15.955765    15.142553   0.0714286 
  20           15.95886     15.139296   0.05      
  19           15.962063    15.13604    0.0526316 
  12           15.965377    15.132786   0.0833333 
  16           15.968803    15.129532   0.0625    
  7            15.972345    15.126279   0.1428571 
  21           15.976004    15.123027   0.047619  
  15           15.979783    15.119776   0.0666667 
  18           15.983685    15.116526   0.0555556 
  17           15.987713    15.113278   0.0588235 
  16           15.991868    15.11003    0.0625    
  16           15.996155    15.106783   0.0625    
  16           16.000575    15.103537   0.0625    
  20           16.005133    15.100293   0.05      
  16           16.00983     15.097049   0.0625    
  17           16.014671    15.093806   0.0588235 
  13           16.019658    15.090565   0.0769231 
  19           16.024796    15.087324   0.0526316 
  12           16.030087    15.084085   0.0833333 
  16           16.035535    15.080846   0.0625    
  21           16.041143    15.077609   0.047619  
  16           16.046917    15.074372   0.0625    
  21           16.052859    15.071137   0.047619  
  10           16.058974    15.067903   0.1       
  14           16.065266    15.06467    0.0714286 
  22           16.071739    15.061438   0.0454545 
  21           16.078398    15.058207   0.047619  
  9            16.085248    15.054977   0.1111111 
  21           16.092294    15.051748   0.047619  
  16           16.099539    15.04852    0.0625    
  18           16.106991    15.045293   0.0555556 
  17           16.114653    15.042067   0.0588235 
  16           16.122532    15.038843   0.0625    
  23           16.130633    15.035619   0.0434783 
  20           16.138962    15.032397   0.05      
  13           16.147526    15.029175   0.0769231 
  16           16.15633     15.025955   0.0625    
  11           16.165381    15.022736   0.0909091 
  20           16.174687    15.019517   0.05      
  14           16.184254    15.0163     0.0714286 
  6            16.194089    15.013084   0.1666667 
  18           16.2042      15.00987    0.0555556 
  15           16.214595    15.006656   0.0666667 
  6            16.225282    15.003443   0.1666667 
  12           16.23627     15.000232   0.0833333 
  18           16.247568    14.997021   0.0555556 
  16           16.259184    14.993812   0.0625    
  22           16.271129    14.990604   0.0454545 
  21           16.283412    14.987397   0.047619  
  16           16.296044    14.984191   0.0625    
  15           16.309034    14.980986   0.0666667 
  19           16.322396    14.977782   0.0526316 
  15           16.336139    14.97458    0.0666667 
  13           16.350277    14.971378   0.0769231 
  19           16.364822    14.968178   0.0526316 
  22           16.379786    14.964979   0.0454545 
  14           16.395185    14.961781   0.0714286 
  10           16.411032    14.958584   0.1       
  10           16.427342    14.955388   0.1       
  19           16.444131    14.952193   0.0526316 
  21           16.461415    14.949      0.047619  
  12           16.479212    14.945807   0.0833333 
  16           16.497538    14.942616   0.0625    
  15           16.516414    14.939426   0.0666667 
  9            16.535857    14.936237   0.1111111 
  14           16.55589     14.93305    0.0714286 
  17           16.576533    14.929863   0.0588235 
  13           16.597809    14.926678   0.0769231 
  26           16.619741    14.923493   0.0384615 
  26           16.642355    14.92031    0.0384615 
  18           16.665675    14.917128   0.0555556 
  12           16.689731    14.913948   0.0833333 
  19           16.714549    14.910768   0.0526316 
  13           16.740161    14.90759    0.0769231 
  17           16.766598    14.904412   0.0588235 
  25           16.793894    14.901236   0.04      
  15           16.822084    14.898062   0.0666667 
  16           16.851206    14.894888   0.0625    
  17           16.881297    14.891716   0.0588235 
  17           16.912401    14.888544   0.0588235 
  19           16.944561    14.885374   0.0526316 
  17           16.977823    14.882205   0.0588235 
  15           17.012237    14.879038   0.0666667 
  17           17.059069    14.875871   0.0588235 
  13           17.095962    14.872706   0.0769231 
  19           17.134171    14.869542   0.0526316 
  23           17.17376     14.866379   0.0434783 
  13           17.214793    14.863217   0.0769231 
  14           17.25734     14.860057   0.0714286 
  18           17.301478    14.856898   0.0555556 
  15           17.347284    14.85374    0.0666667 
  13           17.394843    14.850583   0.0769231 
  22           17.444247    14.847427   0.0454545 
  17           17.495592    14.844273   0.0588235 
  17           17.54898     14.84112    0.0588235 
  17           17.604524    14.837968   0.0588235 
  24           17.662342    14.834817   0.0416667 
  20           17.722562    14.831668   0.05      
  20           17.785319    14.82852    0.05      
  19           17.850762    14.825373   0.0526316 
  13           17.923534    14.822227   0.0769231 
  19           17.994845    14.819083   0.0526316 
  17           18.069357    14.81594    0.0588235 
  17           18.14727     14.812798   0.0588235 
  17           18.2288      14.809657   0.0588235 
  16           18.314184    14.806518   0.0625    
  20           18.403677    14.803379   0.05      
  23           18.497555    14.800242   0.0434783 
  23           18.596124    14.797107   0.0434783 
  18           18.699713    14.793972   0.0555556 
  23           18.808684    14.790839   0.0434783 
  23           18.923435    14.787707   0.0434783 
  21           19.044401    14.784577   0.047619  
  22           19.17206     14.781448   0.0454545 
  19           19.306942    14.77832    0.0526316 
  20           19.44963     14.775193   0.05      
  17           19.600769    14.772067   0.0588235 
  21           19.761078    14.768943   0.047619  
  20           19.931353    14.76582    0.05      
  24           20.112485    14.762699   0.0416667 
  13           20.30547     14.759578   0.0769231 
  28           20.511423    14.756459   0.0357143 
  22           20.7316      14.753342   0.0454545 
  14           20.967418    14.750225   0.0714286 
  18           21.220483    14.74711    0.0555556 
  28           21.49262     14.743996   0.0357143 
  28           21.785913    14.740884   0.0357143 
  21           22.10275     14.737773   0.047619  
  26           22.445883    14.734663   0.0384615 
  28           22.818496    14.731554   0.0357143 
  26           23.224293    14.728447   0.0384615 
  28           23.667598    14.725341   0.0357143 
  19           24.153483    14.722236   0.0526316 
  19           24.687918    14.719133   0.0526316 
  23           25.27794     14.716031   0.0434783 
  19           25.931868    14.71293    0.0526316 
  26           26.659521    14.709831   0.0384615 
  19           27.472491    14.706733   0.0526316 
  30           28.384405    14.703636   0.0333333 
  33           29.411227    14.700541   0.030303  
  33           30.571527    14.697447   0.030303  
  36           31.886707    14.694354   0.0277778 
  26           33.381121    14.691263   0.0384615 
  32           35.081921    14.688173   0.03125   
  44           37.018433    14.685085   0.0227273 
  29           39.220681    14.681997   0.0344828 
  30           41.716409    14.678911   0.0333333 
  45           44.525742    14.675827   0.0222222 
  45           47.652373    14.672744   0.0222222 
  50           51.070491    14.669662   0.02      
  48           54.707841    14.666582   0.0208333 
  49           58.428935    14.663502   0.0204082 
  61           62.027729    14.660425   0.0163934 
  66           65.244126    14.657348   0.0151515 
  75           67.815562    14.654273   0.0133333 
  66           69.55621     14.6512     0.0151515 
  64           70.429406    14.648128   0.015625  
  60           70.570125    14.645057   0.0166667 
  63           70.242016    14.641987   0.015873  
  47           69.756259    14.638919   0.0212766 
  69           69.395634    14.635853   0.0144928 
  63           69.369539    14.632787   0.015873  
  58           69.79908     14.629723   0.0172414 
  62           70.71817     14.626661   0.016129  
  68           72.078585    14.6236     0.0147059 
  66           73.754979    14.62054    0.0151515 
  78           75.553909    14.617482   0.0128205 
  71           77.235026    14.614425   0.0140845 
  87           78.548477    14.61137    0.0114943 
  70           79.282202    14.608315   0.0142857 
  86           79.303265    14.605263   0.0116279 
  95           78.579215    14.602212   0.0105263 
  80           77.175594    14.599162   0.0125    
  86           75.234874    14.596113   0.0116279 
  68           72.944274    14.593066   0.0147059 
  74           70.500455    14.590021   0.0135135 
  80           68.079088    14.586977   0.0125    
  69           65.814753    14.583934   0.0144928 
  67           63.792247    14.580893   0.0149254 
  65           62.046733    14.577853   0.0153846 
  47           60.569427    14.574814   0.0212766 
  59           59.316645    14.571777   0.0169492 
  46           58.221929    14.568742   0.0217391 
  81           57.211226    14.565708   0.0123457 
  47           56.21989     14.562675   0.0212766 
  62           55.207642    14.559644   0.016129  
  45           54.166673    14.556614   0.0222222 
  56           53.120086    14.553586   0.0178571 
  57           52.112312    14.550559   0.0175439 
  50           51.196376    14.547534   0.02      
  52           50.423142    14.54451    0.0192308 
  51           49.835163    14.541487   0.0196078 
  57           49.465054    14.538467   0.0175439 
  50           49.337011    14.535447   0.02      
  47           49.469683    14.532429   0.0212766 
  41           49.879395    14.529412   0.0243902 
  49           50.583103    14.526397   0.0204082 
  47           51.600876    14.523384   0.0212766 
  54           52.958018    14.520372   0.0185185 
  52           54.686954    14.517361   0.0192308 
  56           56.828871    14.514352   0.0178571 
  54           59.435413    14.511344   0.0185185 
  75           62.570193    14.508338   0.0133333 
  71           66.31034     14.505333   0.0140845 
  63           70.747724    14.50233    0.015873  
  69           75.989675    14.499328   0.0144928 
  99           82.158601    14.496328   0.010101  
  84           89.389397    14.493329   0.0119048 
  98           97.822677    14.490332   0.0102041 
  88           107.590769   14.487336   0.0113636 
  123          118.791372   14.484342   0.0081301 
  137          131.442602   14.481349   0.0072993 
  138          145.413218   14.478358   0.0072464 
  163          160.328383   14.475369   0.006135  
  183          175.469773   14.47238    0.0054645 
  179          189.722288   14.469394   0.0055866 
  204          201.653513   14.466409   0.004902  
  225          209.798747   14.463425   0.0044444 
  220          213.113729   14.460443   0.0045455 
  208          211.385157   14.457462   0.0048077 
  202          205.337408   14.454483   0.0049505 
  173          196.358704   14.451506   0.0057803 
  199          186.032442   14.44853    0.0050251 
  169          175.73722    14.445556   0.0059172 
  164          166.446515   14.442583   0.0060976 
  157          158.698012   14.439612   0.0063694 
  149          152.643694   14.436642   0.0067114 
  134          148.110796   14.433674   0.0074627 
  133          144.653826   14.430707   0.0075188 
  157          141.619113   14.427742   0.0063694 
  139          138.260567   14.424778   0.0071942 
  132          133.920715   14.421816   0.0075758 
  136          128.224793   14.418856   0.0073529 
  134          121.185521   14.415897   0.0074627 
  114          113.151242   14.41294    0.0087719 
  120          104.637072   14.409984   0.0083333 
  95           96.145867    14.40703    0.0105263 
  104          88.058842    14.404077   0.0096154 
  61           80.607372    14.401126   0.0163934 
  81           73.895256    14.398177   0.0123457 
  71           67.937851    14.395229   0.0140845 
  57           62.698098    14.392283   0.0175439 
  65           58.112856    14.389338   0.0153846 
  69           54.10944     14.386395   0.0144928 
  36           50.615112    14.383453   0.0277778 
  48           47.56188     14.380513   0.0208333 
  42           44.888575    14.377575   0.0238095 
  37           42.54144     14.374638   0.027027  
  36           40.473945    14.371703   0.0277778 
  36           38.646213    14.368769   0.0277778 
  26           37.024317    14.365837   0.0384615 
  42           35.579542    14.362907   0.0238095 
  38           34.287653    14.359978   0.0263158 
  33           33.12823     14.357051   0.030303  
  33           32.084082    14.354126   0.030303  
  28           31.140703    14.351202   0.0357143 
  41           30.285839    14.34828    0.0243902 
  24           29.509091    14.345359   0.0416667 
  33           28.801605    14.34244    0.030303  
  34           28.15581     14.339522   0.0294118 
  31           27.565196    14.336607   0.0322581 
  41           27.024145    14.333692   0.0243902 
  23           26.527788    14.33078    0.0434783 
  29           26.071883    14.327869   0.0344828 
  32           25.652727    14.32496    0.03125   
  26           25.267076    14.322052   0.0384615 
  24           24.912081    14.319146   0.0416667 
  23           24.585232    14.316242   0.0434783 
  21           24.284314    14.313339   0.047619  
  22           24.007373    14.310438   0.0454545 
  25           23.752682    14.307539   0.04      
  32           23.518715    14.304641   0.03125   
  21           23.304122    14.301745   0.047619  
  28           23.107711    14.29885    0.0357143 
  24           22.928433    14.295957   0.0416667 
  29           22.765366    14.293066   0.0344828 
  25           22.617706    14.290177   0.04      
  22           22.48475     14.287289   0.0454545 
  23           22.365896    14.284403   0.0434783 
  20           22.260629    14.281518   0.05      
  26           22.168524    14.278636   0.0384615 
  29           22.089228    14.275755   0.0344828 
  33           22.022469    14.272875   0.030303  
  26           21.968045    14.269997   0.0384615 
  24           21.925828    14.267121   0.0416667 
  22           21.895759    14.264247   0.0454545 
  31           21.877849    14.261374   0.0322581 
  20           21.87218     14.258503   0.05      
  26           21.878908    14.255634   0.0384615 
  29           21.898262    14.252766   0.0344828 
  29           21.930552    14.2499     0.0344828 
  23           21.976171    14.247036   0.0434783 
  27           22.035602    14.244173   0.037037  
  21           22.109423    14.241313   0.047619  
  33           22.198318    14.238453   0.030303  
  30           22.303087    14.235596   0.0333333 
  25           22.424656    14.23274    0.04      
  21           22.564095    14.229886   0.047619  
  22           22.722635    14.227034   0.0454545 
  28           22.901683    14.224183   0.0357143 
  22           23.102854    14.221335   0.0454545 
  34           23.327998    14.218487   0.0294118 
  22           23.579228    14.215642   0.0454545 
  37           23.858976    14.212798   0.027027  
  29           24.170024    14.209956   0.0344828 
  47           24.515581    14.207116   0.0212766 
  26           24.899346    14.204278   0.0384615 
  33           25.32559     14.201441   0.030303  
  25           25.799263    14.198606   0.04      
  20           26.326116    14.195773   0.05      
  32           26.912829    14.192941   0.03125   
  33           27.567186    14.190111   0.030303  
  30           28.298255    14.187283   0.0333333 
  31           29.116598    14.184457   0.0322581 
  40           30.034512    14.181632   0.025     
  34           31.066289    14.178809   0.0294118 
  42           32.228478    14.175988   0.0238095 
  30           33.540188    14.173169   0.0333333 
  45           35.023352    14.170352   0.0222222 
  49           36.702958    14.167536   0.0204082 
  43           38.607196    14.164722   0.0232558 
  44           40.767395    14.16191    0.0227273 
  40           43.217622    14.159099   0.025     
  54           45.993703    14.15629    0.0185185 
  51           49.131229    14.153483   0.0196078 
  60           52.662022    14.150678   0.0166667 
  60           56.60826     14.147875   0.0166667 
  68           60.973442    14.145073   0.0147059 
  61           65.729336    14.142273   0.0163934 
  83           70.799281    14.139475   0.0120482 
  76           76.039806    14.136679   0.0131579 
  86           81.22654     14.133885   0.0116279 
  72           86.054473    14.131092   0.0138889 
  88           90.169212    14.128301   0.0113636 
  101          93.208611    14.125512   0.009901  
  83           94.912874    14.122725   0.0120482 
  102          95.183137    14.119939   0.0098039 
  78           94.119804    14.117156   0.0128205 
  98           91.994791    14.114374   0.0102041 
  89           89.176616    14.111594   0.011236  
  82           86.043368    14.108816   0.0121951 
  78           82.914909    14.106039   0.0128205 
  79           80.016469    14.103265   0.0126582 
  78           77.468555    14.100492   0.0128205 
  83           75.292791    14.097721   0.0120482 
  80           73.425715    14.094952   0.0125    
  61           71.738576    14.092184   0.0163934 
  74           70.065269    14.089419   0.0135135 
  65           68.239165    14.086655   0.0153846 
  68           66.133446    14.083893   0.0147059 
  74           63.692205    14.081133   0.0135135 
  74           60.941567    14.078375   0.0135135 
  57           57.966571    14.075619   0.0175439 
  52           54.890499    14.072864   0.0192308 
  48           51.835384    14.070111   0.0208333 
  48           48.901894    14.067361   0.0208333 
  48           46.160371    14.064612   0.0208333 
  53           43.651742    14.061864   0.0188679 
  60           41.393465    14.059119   0.0166667 
  38           39.386692    14.056376   0.0263158 
  37           37.622656    14.053634   0.027027  
  39           36.087526    14.050894   0.025641  
  52           34.76574     14.048157   0.0192308 
  27           33.642183    14.045421   0.037037  
  40           32.703493    14.042686   0.025     
  37           31.938834    14.039954   0.027027  
  36           31.340309    14.037224   0.0277778 
  49           30.903179    14.034495   0.0204082 
  37           30.625916    14.031769   0.027027  
  49           30.510138    14.029044   0.0204082 
  42           30.560334    14.026321   0.0238095 
  44           30.783278    14.0236     0.0227273 
  36           31.18683     14.020881   0.0277778 
  42           31.777694    14.018163   0.0238095 
  45           32.557442    14.015448   0.0222222 
  41           33.516035    14.012735   0.0243902 
  34           34.622359    14.010023   0.0294118 
  45           35.812766    14.007313   0.0222222 
  43           36.981869    14.004605   0.0232558 
  55           37.984412    14.001899   0.0181818 
  48           38.658496    13.999195   0.0208333 
  54           38.871706    13.996493   0.0185185 
  50           38.571802    13.993793   0.02      
  60           37.810278    13.991095   0.0166667 
  34           36.721418    13.988398   0.0294118 
  41           35.472187    13.985704   0.0243902 
  37           34.2145      13.983011   0.027027  
  38           33.059398    13.980321   0.0263158 
  34           32.072361    13.977632   0.0294118 
  31           31.27933     13.974945   0.0322581 
  41           30.674219    13.97226    0.0243902 
  35           30.22393     13.969577   0.0285714 
  43           29.871672    13.966896   0.0232558 
  37           29.54276     13.964217   0.027027  
  28           29.157621    13.96154    0.0357143 
  43           28.652278    13.958864   0.0232558 
  42           27.998285    13.956191   0.0238095 
  43           27.209755    13.95352    0.0232558 
  32           26.332575    13.95085    0.03125   
  33           25.423719    13.948183   0.030303  
  39           24.533271    13.945517   0.025641  
  25           23.695825    13.942853   0.04      
  25           22.930107    13.940192   0.04      
  29           22.242684    13.937532   0.0344828 
  33           21.632372    13.934874   0.030303  
  37           21.093781    13.932218   0.027027  
  22           20.619681    13.929564   0.0454545 
  21           20.202402    13.926913   0.047619  
  18           19.834566    13.924263   0.0555556 
  26           19.509444    13.921615   0.0384615 
  20           19.221072    13.918969   0.05      
  26           18.964271    13.916324   0.0384615 
  16           18.73459     13.913682   0.0625    
  21           18.528244    13.911042   0.047619  
  19           18.34203     13.908404   0.0526316 
  21           18.173247    13.905768   0.047619  
  9            18.019626    13.903134   0.1111111 
  20           17.879256    13.900501   0.05      
  28           17.750531    13.897871   0.0357143 
  22           17.632093    13.895243   0.0454545 
  25           17.52279     13.892617   0.04      
  22           17.421643    13.889992   0.0454545 
  15           17.327813    13.88737    0.0666667 
  23           17.240575    13.88475    0.0434783 
  28           17.159304    13.882131   0.0357143 
  20           17.083455    13.879515   0.05      
  26           17.012552    13.876901   0.0384615 
  15           16.946174    13.874288   0.0666667 
  23           16.883954    13.871678   0.0434783 
  15           16.825563    13.86907    0.0666667 
  23           16.770711    13.866464   0.0434783 
  20           16.719139    13.863859   0.05      
  13           16.670616    13.861257   0.0769231 
  19           16.624933    13.858657   0.0526316 
  20           16.581905    13.856058   0.05      
  18           16.541364    13.853462   0.0555556 
  15           16.503158    13.850868   0.0666667 
  17           16.467152    13.848276   0.0588235 
  19           16.43322     13.845686   0.0526316 
  13           16.401252    13.843098   0.0769231 
  25           16.371145    13.840511   0.04      
  15           16.342808    13.837927   0.0666667 
  21           16.316155    13.835345   0.047619  
  14           16.29111     13.832765   0.0714286 
  9            16.267605    13.830187   0.1111111 
  25           16.245574    13.827611   0.04      
  20           16.224962    13.825037   0.05      
  23           16.205715    13.822466   0.0434783 
  18           16.187785    13.819896   0.0555556 
  16           16.171129    13.817328   0.0625    
  22           16.155707    13.814762   0.0454545 
  21           16.141485    13.812199   0.047619  
  25           16.12843     13.809637   0.04      
  14           16.116512    13.807077   0.0714286 
  26           16.105707    13.80452    0.0384615 
  18           16.09599     13.801965   0.0555556 
  21           16.087343    13.799411   0.047619  
  16           16.079746    13.79686    0.0625    
  23           16.073184    13.794311   0.0434783 
  21           16.067645    13.791763   0.047619  
  22           16.063117    13.789218   0.0454545 
  18           16.059592    13.786675   0.0555556 
  22           16.057062    13.784134   0.0454545 
  23           16.055523    13.781596   0.0434783 
  21           16.054972    13.779059   0.047619  
  12           16.055407    13.776524   0.0833333 
  22           16.056831    13.773991   0.0454545 
  18           16.059244    13.771461   0.0555556 
  19           16.062652    13.768932   0.0526316 
  19           16.067061    13.766406   0.0526316 
  14           16.072479    13.763882   0.0714286 
  25           16.078916    13.76136    0.04      
  15           16.086384    13.758839   0.0666667 
  9            16.094895    13.756321   0.1111111 
  19           16.104466    13.753806   0.0526316 
  22           16.115114    13.751292   0.0454545 
  15           16.126858    13.74878    0.0666667 
  19           16.139719    13.74627    0.0526316 
  15           16.153722    13.743763   0.0666667 
  16           16.168891    13.741258   0.0625    
  19           16.185255    13.738754   0.0526316 
  13           16.202843    13.736253   0.0769231 
  24           16.221689    13.733754   0.0416667 
  21           16.241828    13.731257   0.047619  
  14           16.263297    13.728762   0.0714286 
  17           16.286137    13.72627    0.0588235 
  12           16.310392    13.723779   0.0833333 
  20           16.336109    13.721291   0.05      
  32           16.363337    13.718805   0.03125   
  19           16.39213     13.71632    0.0526316 
  18           16.422547    13.713838   0.0555556 
  23           16.454647    13.711358   0.0434783 
  23           16.488496    13.708881   0.0434783 
  22           16.524165    13.706405   0.0454545 
  21           16.561727    13.703932   0.047619  
  20           16.601263    13.70146    0.05      
  17           16.642857    13.698991   0.0588235 
  16           16.686601    13.696524   0.0625    
  21           16.732593    13.694059   0.047619  
  26           16.780935    13.691596   0.0384615 
  19           16.831739    13.689136   0.0526316 
  19           16.885125    13.686677   0.0526316 
  11           16.941219    13.684221   0.0909091 
  15           17.000158    13.681767   0.0666667 
  18           17.062088    13.679315   0.0555556 
  13           17.127166    13.676865   0.0769231 
  30           17.19556     13.674418   0.0333333 
  18           17.267451    13.671972   0.0555556 
  25           17.343033    13.669529   0.04      
  17           17.422514    13.667088   0.0588235 
  21           17.50612     13.664649   0.047619  
  30           17.594092    13.662212   0.0333333 
  16           17.686692    13.659777   0.0625    
  13           17.784201    13.657345   0.0769231 
  18           17.886925    13.654915   0.0555556 
  18           17.995191    13.652487   0.0555556 
  23           18.109357    13.650061   0.0434783 
  23           18.229811    13.647637   0.0434783 
  25           18.35697     13.645216   0.04      
  19           18.491291    13.642796   0.0526316 
  20           18.633271    13.640379   0.05      
  17           18.78345     13.637964   0.0588235 
  20           18.942416    13.635551   0.05      
  21           19.110815    13.633141   0.047619  
  28           19.289351    13.630733   0.0357143 
  28           19.478794    13.628326   0.0357143 
  22           19.679994    13.625923   0.0454545 
  18           19.893879    13.623521   0.0555556 
  23           20.121474    13.621121   0.0434783 
  17           20.36391     13.618724   0.0588235 
  23           20.622433    13.616329   0.0434783 
  24           20.898426    13.613936   0.0416667 
  29           21.193421    13.611545   0.0344828 
  29           21.509121    13.609157   0.0344828 
  24           21.84742     13.606771   0.0416667 
  20           22.210438    13.604387   0.05      
  27           22.600544    13.602005   0.037037  
  26           23.020395    13.599625   0.0384615 
  39           23.472986    13.597248   0.025641  
  22           23.961691    13.594873   0.0454545 
  27           24.49033     13.5925     0.037037  
  32           25.063237    13.590129   0.03125   
  22           25.68534     13.587761   0.0454545 
  19           26.362271    13.585395   0.0526316 
  29           27.100459    13.583031   0.0344828 
  28           27.907277    13.580669   0.0357143 
  20           28.791185    13.57831    0.05      
  32           29.761901    13.575953   0.03125   
  29           30.830603    13.573598   0.0344828 
  32           32.010132    13.571245   0.03125   
  45           33.315245    13.568895   0.0222222 
  38           34.762854    13.566546   0.0263158 
  43           36.372317    13.564201   0.0232558 
  38           38.165704    13.561857   0.0263158 
  38           40.168049    13.559515   0.0263158 
  41           42.407594    13.557176   0.0243902 
  35           44.915908    13.554839   0.0285714 
  36           47.727825    13.552505   0.0277778 
  62           50.881125    13.550172   0.016129  
  36           54.415668    13.547842   0.0277778 
  59           58.371754    13.545514   0.0169492 
  47           62.78719     13.543189   0.0212766 
  84           67.692618    13.540866   0.0119048 
  78           73.106669    13.538545   0.0128205 
  71           79.015619    13.536226   0.0140845 
  83           85.374131    13.533909   0.0120482 
  84           92.078396    13.531595   0.0119048 
  121          98.951395    13.529283   0.0082645 
  108          105.731131   13.526974   0.0092593 
  135          112.073335   13.524666   0.0074074 
  137          117.578531   13.522361   0.0072993 
  155          121.848596   13.520059   0.0064516 
  140          124.565261   13.517758   0.0071429 
  141          125.567503   13.51546    0.0070922 
  139          124.896785   13.513164   0.0071942 
  124          122.788958   13.510871   0.0080645 
  131          119.616179   13.508579   0.0076336 
  115          115.803596   13.50629    0.0086957 
  106          111.751001   13.504004   0.009434  
  107          107.778652   13.50172    0.0093458 
  101          104.100896   13.499437   0.009901  
  86           100.822024   13.497158   0.0116279 
  118          97.940315    13.49488    0.0084746 
  111          95.369983    13.492605   0.009009  
  96           92.960117    13.490332   0.0104167 
  101          90.526883    13.488062   0.009901  
  108          87.891885    13.485794   0.0092593 
  97           84.921418    13.483528   0.0103093 
  99           81.555477    13.481264   0.010101  
  88           77.816365    13.479003   0.0113636 
  79           73.794608    13.476744   0.0126582 
  74           69.619737    13.474488   0.0135135 
  60           65.428539    13.472234   0.0166667 
  69           61.340871    13.469982   0.0144928 
  59           57.447093    13.467732   0.0169492 
  60           53.805658    13.465485   0.0166667 
  51           50.446966    13.46324    0.0196078 
  43           47.379932    13.460998   0.0232558 
  48           44.598631    13.458758   0.0208333 
  36           42.08793     13.45652    0.0277778 
  36           39.827699    13.454284   0.0277778 
  33           37.795695    13.452051   0.030303  
  38           35.969449    13.44982    0.0263158 
  25           34.327373    13.447592   0.04      
  37           32.849343    13.445366   0.027027  
  33           31.517015    13.443142   0.030303  
  31           30.313863    13.440921   0.0322581 
  24           29.225153    13.438702   0.0416667 
  36           28.237829    13.436485   0.0277778 
  19           27.340371    13.434271   0.0526316 
  30           26.52266     13.432059   0.0333333 
  23           25.775813    13.429849   0.0434783 
  24           25.092045    13.427642   0.0416667 
  31           24.464546    13.425437   0.0322581 
  32           23.887345    13.423234   0.03125   
  24           23.355215    13.421034   0.0416667 
  27           22.86357     13.418837   0.037037  
  28           22.408383    13.416641   0.0357143 
  20           21.986108    13.414448   0.05      
  31           21.593619    13.412258   0.0322581 
  18           21.228151    13.410069   0.0555556 
  37           20.887256    13.407883   0.027027  
  24           20.568755    13.4057     0.0416667 
  20           20.270708    13.403519   0.05      
  19           19.991381    13.40134    0.0526316 
  30           19.729222    13.399164   0.0333333 
  26           19.482836    13.39699    0.0384615 
  19           19.250967    13.394818   0.0526316 
  17           19.032482    13.392649   0.0588235 
  29           18.826359    13.390483   0.0344828 
  23           18.631668    13.388318   0.0434783 
  28           18.447567    13.386156   0.0357143 
  17           18.273289    13.383997   0.0588235 
  30           18.108138    13.38184    0.0333333 
  24           17.951475    13.379685   0.0416667 
  28           17.802718    13.377533   0.0357143 
  18           17.661334    13.375383   0.0555556 
  17           17.526833    13.373235   0.0588235 
  20           17.398767    13.37109    0.05      
  18           17.276722    13.368947   0.0555556 
  19           17.160318    13.366807   0.0526316 
  21           17.049205    13.364669   0.047619  
  24           16.943058    13.362534   0.0416667 
  21           16.841578    13.360401   0.047619  
  25           16.744488    13.35827    0.04      
  19           16.651532    13.356142   0.0526316 
  21           16.56247     13.354016   0.047619  
  23           16.477082    13.351893   0.0434783 
  19           16.395162    13.349772   0.0526316 
  16           16.31652     13.347654   0.0625    
  14           16.240975    13.345538   0.0714286 
  25           16.168362    13.343424   0.04      
  19           16.098526    13.341313   0.0526316 
  16           16.031322    13.339204   0.0625    
  20           15.966613    13.337098   0.05      
  17           15.904274    13.334994   0.0588235 
  23           15.844184    13.332893   0.0434783 
  13           15.786232    13.330794   0.0769231 
  23           15.730315    13.328697   0.0434783 
  19           15.676332    13.326603   0.0526316 
  13           15.624193    13.324512   0.0769231 
  28           15.573809    13.322422   0.0357143 
  10           15.5251      13.320336   0.1       
  20           15.477987    13.318251   0.05      
  26           15.432399    13.31617    0.0384615 
  10           15.388266    13.31409    0.1       
  27           15.345524    13.312013   0.037037  
  17           15.304113    13.309939   0.0588235 
  12           15.263973    13.307867   0.0833333 
  9            15.225051    13.305798   0.1111111 
  17           15.187294    13.30373    0.0588235 
  12           15.150654    13.301666   0.0833333 
  18           15.115084    13.299604   0.0555556 
  21           15.08054     13.297544   0.047619  
  15           15.046981    13.295487   0.0666667 
  23           15.014367    13.293432   0.0434783 
  15           14.98266     13.29138    0.0666667 
  17           14.951824    13.28933    0.0588235 
  15           14.921825    13.287283   0.0666667 
  21           14.892632    13.285238   0.047619  
  19           14.864213    13.283196   0.0526316 
  18           14.836538    13.281156   0.0555556 
  17           14.809581    13.279119   0.0588235 
  17           14.783314    13.277084   0.0588235 
  19           14.757712    13.275052   0.0526316 
  17           14.732752    13.273022   0.0588235 
  11           14.708408    13.270995   0.0909091 
  20           14.684661    13.26897    0.05      
  11           14.661488    13.266947   0.0909091 
  20           14.638869    13.264928   0.05      
  29           14.616786    13.26291    0.0344828 
  25           14.59522     13.260895   0.04      
  14           14.574152    13.258883   0.0714286 
  16           14.553568    13.256873   0.0625    
  21           14.533449    13.254866   0.047619  
  20           14.513781    13.252861   0.05      
  12           14.49455     13.250858   0.0833333 
  15           14.47574     13.248859   0.0666667 
  19           14.457338    13.246861   0.0526316 
  17           14.439331    13.244866   0.0588235 
  11           14.421707    13.242874   0.0909091 
  16           14.404453    13.240884   0.0625    
  15           14.387558    13.238897   0.0666667 
  12           14.371011    13.236912   0.0833333 
  18           14.354801    13.23493    0.0555556 
  11           14.338919    13.23295    0.0909091 
  26           14.323353    13.230973   0.0384615 
  14           14.308095    13.228999   0.0714286 
  17           14.293136    13.227026   0.0588235 
  17           14.278466    13.225057   0.0588235 
  20           14.264077    13.22309    0.05      
  22           14.249962    13.221125   0.0454545 
  17           14.236112    13.219163   0.0588235 
  14           14.22252     13.217204   0.0714286 
  12           14.209178    13.215247   0.0833333 
  21           14.19608     13.213292   0.047619  
  24           14.183218    13.21134    0.0416667 
  16           14.170587    13.209391   0.0625    
  13           14.15818     13.207444   0.0769231 
  12           14.14599     13.2055     0.0833333 
  12           14.134012    13.203558   0.0833333 
  10           14.122241    13.201619   0.1       
  19           14.11067     13.199683   0.0526316 
  9            14.099295    13.197749   0.1111111 
  20           14.088111    13.195817   0.05      
  21           14.077112    13.193888   0.047619  
  17           14.066294    13.191962   0.0588235 
  17           14.055652    13.190038   0.0588235 
  11           14.045181    13.188117   0.0909091 
  10           14.034878    13.186198   0.1       
  21           14.024738    13.184282   0.047619  
  12           14.014758    13.182368   0.0833333 
  18           14.004932    13.180457   0.0555556 
  12           13.995258    13.178549   0.0833333 
  15           13.985732    13.176643   0.0666667 
  11           13.97635     13.174739   0.0909091 
  9            13.967109    13.172839   0.1111111 
  16           13.958005    13.17094    0.0625    
  8            13.949036    13.169045   0.125     
  11           13.940198    13.167152   0.0909091 
  13           13.931487    13.165261   0.0769231 
  19           13.922902    13.163373   0.0526316 
  17           13.91444     13.161488   0.0588235 
  19           13.906096    13.159605   0.0526316 
  16           13.89787     13.157725   0.0625    
  14           13.889758    13.155847   0.0714286 
  15           13.881757    13.153972   0.0666667 
  20           13.873866    13.1521     0.05      
  13           13.866081    13.15023    0.0769231 
  19           13.858401    13.148363   0.0526316 
  12           13.850824    13.146498   0.0833333 
  10           13.843346    13.144636   0.1       
  18           13.835966    13.142777   0.0555556 
  11           13.828683    13.14092    0.0909091 
  12           13.821861    13.139066   0.0833333 
  11           13.814764    13.137214   0.0909091 
  19           13.807756    13.135365   0.0526316 
  16           13.800837    13.133518   0.0625    
  15           13.794004    13.131674   0.0666667 
  17           13.787256    13.129833   0.0588235 
  13           13.780591    13.127994   0.0769231 
  10           13.774007    13.126158   0.1       
  10           13.767503    13.124325   0.1       
  19           13.761077    13.122494   0.0526316 
  13           13.754727    13.120666   0.0769231 
  20           13.748453    13.11884    0.05      
  19           13.742252    13.117017   0.0526316 
  16           13.736124    13.115197   0.0625    
  14           13.730066    13.113379   0.0714286 
  13           13.724079    13.111564   0.0769231 
  21           13.718159    13.109751   0.047619  
  16           13.712306    13.107941   0.0625    
  22           13.70652     13.106134   0.0454545 
  12           13.700797    13.104329   0.0833333 
  15           13.695286    13.102527   0.0666667 
  10           13.689689    13.100728   0.1       
  12           13.684154    13.098931   0.0833333 
  16           13.678679    13.097137   0.0625    
  16           13.673263    13.095345   0.0625    
  13           13.667904    13.093556   0.0769231 
  13           13.662603    13.09177    0.0769231 
  13           13.657358    13.089986   0.0769231 
  11           13.652168    13.088205   0.0909091 
  14           13.647032    13.086427   0.0714286 
  12           13.641949    13.084651   0.0833333 
  19           13.636918    13.082878   0.0526316 
  17           13.631939    13.081107   0.0588235 
  15           13.62701     13.079339   0.0666667 
  22           13.622131    13.077574   0.0454545 
  19           13.617301    13.075811   0.0526316 
  6            13.612519    13.074052   0.1666667 
  10           13.607784    13.072294   0.1       
  15           13.603096    13.07054    0.0666667 
  15           13.598454    13.068788   0.0666667 
  23           13.593857    13.067038   0.0434783 
  20           13.589305    13.065292   0.05      
  14           13.584797    13.063548   0.0714286 
  18           13.580331    13.061806   0.0555556 
  16           13.575908    13.060067   0.0625    
  11           13.571526    13.058331   0.0909091 
  18           13.567186    13.056598   0.0555556 
  19           13.562887    13.054867   0.0526316 
  13           13.558627    13.053139   0.0769231 
  13           13.554407    13.051414   0.0769231 
  13           13.550225    13.049691   0.0769231 
  21           13.546082    13.047971   0.047619  
  21           13.541977    13.046253   0.047619  
  14           13.537909    13.044539   0.0714286 
  8            13.533877    13.042827   0.125     
  13           13.529881    13.041117   0.0769231 
  23           13.525922    13.03941    0.0434783 
  10           13.521997    13.037706   0.1       
  16           13.518107    13.036005   0.0625    
  13           13.514251    13.034306   0.0769231 
  10           13.510429    13.03261    0.1       
  23           13.50664     13.030917   0.0434783 
  19           13.502884    13.029226   0.0526316 
  9            13.49916     13.027538   0.1111111 
  13           13.495469    13.025853   0.0769231 
  14           13.491809    13.02417    0.0714286 
  16           13.48818     13.02249    0.0625    
  19           13.484583    13.020813   0.0526316 
  14           13.481015    13.019138   0.0714286 
  9            13.477478    13.017466   0.1111111 
  15           13.47397     13.015797   0.0666667 
  14           13.470492    13.01413    0.0714286 
  13           13.467042    13.012467   0.0769231 
  12           13.463622    13.010805   0.0833333 
  18           13.460229    13.009147   0.0555556 
  15           13.456864    13.007491   0.0666667 
  16           13.453528    13.005838   0.0625    
  16           13.450218    13.004188   0.0625    
  12           13.446935    13.00254    0.0833333 
  12           13.443679    13.000895   0.0833333 
  11           13.440449    12.999253   0.0909091 
  14           13.437246    12.997613   0.0714286 
  13           13.434068    12.995976   0.0769231 
  23           13.430916    12.994342   0.0434783 
  17           13.427789    12.992711   0.0588235 
  14           13.424687    12.991082   0.0714286 
  15           13.42161     12.989456   0.0666667 
  16           13.418557    12.987833   0.0625    
  18           13.415528    12.986212   0.0555556 
  16           13.412524    12.984594   0.0625    
  14           13.409543    12.982979   0.0714286 
  12           13.406585    12.981366   0.0833333 
  17           13.403651    12.979756   0.0588235 
  13           13.40074     12.978149   0.0769231 
  13           13.397852    12.976545   0.0769231 
  13           13.394986    12.974943   0.0769231 
  17           13.392143    12.973344   0.0588235 
  6            13.389321    12.971748   0.1666667 
  9            13.386522    12.970155   0.1111111 
  11           13.383745    12.968564   0.0909091 
  16           13.380989    12.966976   0.0625    
  15           13.378254    12.965391   0.0666667 
  18           13.375541    12.963808   0.0555556 
  7            13.372848    12.962228   0.1428571 
  14           13.370177    12.960651   0.0714286 
  7            13.367525    12.959077   0.1428571 
  13           13.364895    12.957505   0.0769231 
  20           13.362285    12.955936   0.05      
  16           13.359694    12.95437    0.0625    
  12           13.357124    12.952807   0.0833333 
  20           13.354574    12.951246   0.05      
  9            13.352043    12.949688   0.1111111 
  16           13.349531    12.948133   0.0625    
  20           13.347039    12.94658    0.05      
  9            13.344567    12.94503    0.1111111 
  11           13.342113    12.943483   0.0909091 
  20           13.339678    12.941939   0.05      
  10           13.337262    12.940397   0.1       
  12           13.334865    12.938859   0.0833333 
  21           13.332486    12.937322   0.047619  
  12           13.330125    12.935789   0.0833333 
  20           13.327783    12.934259   0.05      
  17           13.325459    12.932731   0.0588235 
  12           13.323152    12.931206   0.0833333 
  17           13.320864    12.929683   0.0588235 
  14           13.318594    12.928164   0.0714286 
  9            13.316341    12.926647   0.1111111 
  15           13.314106    12.925133   0.0666667 
  19           13.311888    12.923622   0.0526316 
  14           13.309687    12.922113   0.0714286 
  21           13.307504    12.920607   0.047619  
  19           13.305338    12.919104   0.0526316 
  8            13.303189    12.917604   0.125     
  14           13.301057    12.916106   0.0714286 
  15           13.298942    12.914612   0.0666667 
  16           13.296843    12.91312    0.0625    
  8            13.294762    12.91163    0.125     
  8            13.292696    12.910144   0.125     
  15           13.290648    12.90866    0.0666667 
  15           13.288615    12.907179   0.0666667 
  14           13.2866      12.905701   0.0714286 
  12           13.2846      12.904226   0.0833333 
  17           13.282617    12.902753   0.0588235 
  15           13.28065     12.901283   0.0666667 
  15           13.278698    12.899816   0.0666667 
  20           13.276763    12.898352   0.05      
  12           13.274844    12.89689    0.0833333 
  14           13.272941    12.895431   0.0714286 
  10           13.271053    12.893975   0.1       
  12           13.269181    12.892522   0.0833333 
  19           13.267325    12.891071   0.0526316 
  13           13.265484    12.889624   0.0769231 
  16           13.263659    12.888179   0.0625    
  11           13.26185     12.886737   0.0909091 
  11           13.260056    12.885297   0.0909091 
  12           13.258277    12.883861   0.0833333 
  12           13.256514    12.882427   0.0833333 
  9            13.254766    12.880996   0.1111111 
  16           13.253034    12.879568   0.0625    
  19           13.251316    12.878142   0.0526316 
  15           13.249614    12.87672    0.0666667 
  23           13.247927    12.8753     0.0434783 
  16           13.246255    12.873883   0.0625    
  14           13.244598    12.872469   0.0714286 
  12           13.242956    12.871057   0.0833333 
  12           13.242813    12.869648   0.0833333 
  11           13.241203    12.868242   0.0909091 
  15           13.239608    12.866839   0.0666667 
  11           13.238028    12.865439   0.0909091 
  13           13.236463    12.864041   0.0769231 
  14           13.234912    12.862647   0.0714286 
  18           13.233377    12.861255   0.0555556 
  10           13.231856    12.859866   0.1       
  13           13.230351    12.858479   0.0769231 
  16           13.22886     12.857096   0.0625    
  13           13.227384    12.855715   0.0769231 
  15           13.225922    12.854337   0.0666667 
  16           13.224476    12.852962   0.0625    
  18           13.223044    12.851589   0.0555556 
  17           13.221627    12.85022    0.0588235 
  13           13.220224    12.848853   0.0769231 
  12           13.218837    12.847489   0.0833333 
  6            13.217464    12.846128   0.1666667 
  11           13.216105    12.84477    0.0909091 
  13           13.214762    12.843414   0.0769231 
  10           13.214025    12.842062   0.1       
  12           13.212712    12.840712   0.0833333 
  13           13.211413    12.839365   0.0769231 
  10           13.210129    12.83802    0.1       
  17           13.20886     12.836679   0.0588235 
  23           13.207605    12.83534    0.0434783 
  14           13.206366    12.834004   0.0714286 
  11           13.195896    12.832671   0.0909091 
  18           13.194698    12.831341   0.0555556 
  18           13.193515    12.830014   0.0555556 
  13           13.192347    12.828689   0.0769231 
  16           13.191194    12.827367   0.0625    
  14           13.190056    12.826048   0.0714286 
  11           13.188932    12.824732   0.0909091 
  17           13.187823    12.823419   0.0588235 
  12           13.186729    12.822108   0.0833333 
  13           13.18565     12.820801   0.0769231 
  16           13.184586    12.819496   0.0625    
  19           13.179841    12.818194   0.0526316 
  17           13.178812    12.816895   0.0588235 
  17           13.177797    12.815598   0.0588235 
  18           13.18326     12.814305   0.0555556 
  18           13.182284    12.813014   0.0555556 
  18           13.181324    12.811726   0.0555556 
  17           13.180379    12.810441   0.0588235 
  19           13.179449    12.809159   0.0526316 
  15           13.178535    12.807879   0.0666667 
  18           13.177635    12.806603   0.0555556 
  11           13.176751    12.805329   0.0909091 
  15           13.175883    12.804058   0.0666667 
  15           13.175029    12.80279    0.0666667 
  10           13.174192    12.801525   0.1       
  9            13.173369    12.800262   0.1111111 
  14           13.172562    12.799003   0.0714286 
  8            13.171771    12.797746   0.125     
  13           13.170995    12.796492   0.0769231 
  12           13.170235    12.795241   0.0833333 
  12           13.169491    12.793993   0.0833333 
  14           13.168763    12.792748   0.0714286 
  13           13.168051    12.791505   0.0769231 
  13           13.167354    12.790265   0.0769231 
  14           13.166674    12.789028   0.0714286 
  16           13.168593    12.787794   0.0625    
  13           13.167949    12.786563   0.0769231 
  11           13.16732     12.785335   0.0909091 
  23           13.166708    12.784109   0.0434783 
  11           13.166112    12.782887   0.0909091 
  14           13.165533    12.781667   0.0714286 
  10           13.16497     12.78045    0.1       
  13           13.164424    12.779236   0.0769231 
  19           13.163894    12.778024   0.0526316 
  15           13.163382    12.776816   0.0666667 
  19           13.162886    12.77561    0.0526316 
  13           13.162407    12.774408   0.0769231 
  18           13.161945    12.773208   0.0555556 
  27           13.161501    12.772011   0.037037  
  21           13.161073    12.770816   0.047619  
  18           13.160663    12.769625   0.0555556 
  10           13.16027     12.768437   0.1       
  7            13.159895    12.767251   0.1428571 
  8            13.159538    12.766068   0.125     
  17           13.159198    12.764888   0.0588235 
  11           13.158876    12.763711   0.0909091 
  18           13.158572    12.762537   0.0555556 
  13           13.158286    12.761365   0.0769231 
  10           13.158018    12.760197   0.1       
  19           13.157769    12.759031   0.0526316 
  15           13.157538    12.757868   0.0666667 
  19           13.157325    12.756709   0.0526316 
  17           13.157132    12.755551   0.0588235 
  15           13.156957    12.754397   0.0666667 
  22           13.1568      12.753246   0.0454545 
  14           13.156664    12.752097   0.0714286 
  19           13.156546    12.750952   0.0526316 
  10           13.156447    12.749809   0.1       
  12           13.156368    12.748669   0.0833333 
  19           13.156309    12.747532   0.0526316 
  15           13.156269    12.746398   0.0666667 
  17           13.15625     12.745266   0.0588235 
  15           13.15625     12.744138   0.0666667 
  13           13.156271    12.743012   0.0769231 
  12           13.156312    12.74189    0.0833333 
  19           13.156374    12.74077    0.0526316 
  14           13.156456    12.739653   0.0714286 
  14           13.15656     12.738539   0.0714286 
  14           13.156684    12.737427   0.0714286 
  11           13.156829    12.736319   0.0909091 
  18           13.156996    12.735213   0.0555556 
  15           13.157185    12.734111   0.0666667 
  16           13.157395    12.733011   0.0625    
  12           13.157627    12.731914   0.0833333 
  15           13.157882    12.73082    0.0666667 
  13           13.158159    12.729729   0.0769231 
  25           13.158458    12.72864    0.04      
  19           13.15878     12.727555   0.0526316 
  13           13.159125    12.726472   0.0769231 
  14           13.159493    12.725393   0.0714286 
  9            13.159885    12.724316   0.1111111 
  18           13.1603      12.723242   0.0555556 
  12           13.161862    12.722171   0.0833333 
  20           13.162326    12.721103   0.05      
  20           13.162815    12.720037   0.05      
  10           13.163328    12.718975   0.1       
  9            13.163867    12.717915   0.1111111 
  18           13.16443     12.716859   0.0555556 
  8            13.165018    12.715805   0.125     
  18           13.165633    12.714754   0.0555556 
  21           13.166273    12.713706   0.047619  
  13           13.166938    12.71266    0.0769231 
  20           13.167631    12.711618   0.05      
  14           13.168349    12.710579   0.0714286 
  12           13.169095    12.709542   0.0833333 
  13           13.169868    12.708509   0.0769231 
  17           13.170668    12.707478   0.0588235 
  21           13.171496    12.70645    0.047619  
  19           13.172353    12.705425   0.0526316 
  15           13.173237    12.704403   0.0666667 
  17           13.17415     12.703383   0.0588235 
  15           13.175093    12.702367   0.0666667 
  13           13.176064    12.701354   0.0769231 
  11           13.177513    12.700343   0.0909091 
  11           13.178545    12.699335   0.0909091 
  16           13.179607    12.69833    0.0625    
  20           13.1807      12.697328   0.05      
  13           13.181824    12.696329   0.0769231 
  20           13.182979    12.695333   0.05      
  9            13.184166    12.69434    0.1111111 
  18           13.185385    12.69335    0.0555556 
  12           13.186637    12.692362   0.0833333 
  21           13.187922    12.691377   0.047619  
  17           13.18924     12.690396   0.0588235 
  11           13.190593    12.689417   0.0909091 
  15           13.191979    12.688441   0.0666667 
  11           13.1934      12.687468   0.0909091 
  15           13.194856    12.686498   0.0666667 
  12           13.196347    12.68553    0.0833333 
  14           13.197874    12.684566   0.0714286 
  14           13.199438    12.683604   0.0714286 
  9            13.201039    12.682646   0.1111111 
  15           13.202677    12.68169    0.0666667 
  17           13.204353    12.680737   0.0588235 
  17           13.206067    12.679787   0.0588235 
  14           13.207821    12.67884    0.0714286 
  14           13.209613    12.677896   0.0714286 
  18           13.211446    12.676955   0.0555556 
  12           13.213319    12.676016   0.0833333 
  26           13.215232    12.675081   0.0384615 
  13           13.217188    12.674148   0.0769231 
  17           13.219186    12.673219   0.0588235 
  16           13.221227    12.672292   0.0625    
  24           13.223311    12.671368   0.0416667 
  11           13.225439    12.670447   0.0909091 
  17           13.227611    12.669529   0.0588235 
  14           13.229829    12.668613   0.0714286 
  13           13.232093    12.667701   0.0769231 
  23           13.234403    12.666792   0.0434783 
  11           13.236761    12.665885   0.0909091 
  15           13.239167    12.664981   0.0666667 
  23           13.241621    12.664081   0.0434783 
  12           13.244125    12.663183   0.0833333 
  18           13.246678    12.662288   0.0555556 
  13           13.249283    12.661396   0.0769231 
  14           13.251939    12.660507   0.0714286 
  11           13.254647    12.65962    0.0909091 
  15           13.257409    12.658737   0.0666667 
  13           13.260225    12.657857   0.0769231 
  17           13.263096    12.656979   0.0588235 
  13           13.267401    12.656104   0.0769231 
  14           13.270386    12.655233   0.0714286 
  11           13.273429    12.654364   0.0909091 
  17           13.27653     12.653498   0.0588235 
  22           13.279691    12.652635   0.0454545 
  17           13.282913    12.651774   0.0588235 
  14           13.286195    12.650917   0.0714286 
  12           13.28954     12.650063   0.0833333 
  15           13.292949    12.649211   0.0666667 
  14           13.296421    12.648363   0.0714286 
  14           13.29996     12.647517   0.0714286 
  11           13.303565    12.646674   0.0909091 
  16           13.307238    12.645834   0.0625    
  20           13.31098     12.644997   0.05      
  14           13.314792    12.644163   0.0714286 
  14           13.318675    12.643332   0.0714286 
  24           13.322631    12.642504   0.0416667 
  15           13.326661    12.641679   0.0666667 
  18           13.330765    12.640856   0.0555556 
  15           13.334946    12.640037   0.0666667 
  23           13.339205    12.63922    0.0434783 
  11           13.344093    12.638406   0.0909091 
  22           13.348513    12.637595   0.0454545 
  10           13.353014    12.636787   0.1       
  12           13.357599    12.635982   0.0833333 
  9            13.36227     12.63518    0.1111111 
  10           13.367026    12.634381   0.1       
  12           13.371871    12.633585   0.0833333 
  17           13.376806    12.632791   0.0588235 
  5            13.381833    12.632001   0.2       
  14           13.386953    12.631213   0.0714286 
  22           13.392168    12.630428   0.0454545 
  22           13.39748     12.629646   0.0454545 
  15           13.402891    12.628867   0.0666667 
  15           13.408402    12.628091   0.0666667 
  19           13.414017    12.627318   0.0526316 
  22           13.419736    12.626548   0.0454545 
  11           13.425561    12.625781   0.0909091 
  14           13.431496    12.625016   0.0714286 
  17           13.437542    12.624255   0.0588235 
  12           13.443701    12.623496   0.0833333 
  13           13.449975    12.622741   0.0769231 
  9            13.456367    12.621988   0.1111111 
  18           13.462879    12.621238   0.0555556 
  12           13.469515    12.620491   0.0833333 
  16           13.476276    12.619747   0.0625    
  12           13.483164    12.619006   0.0833333 
  16           13.490183    12.618267   0.0625    
  13           13.497336    12.617532   0.0769231 
  19           13.504625    12.6168     0.0526316 
  16           13.512054    12.61607    0.0625    
  19           13.519624    12.615343   0.0526316 
  15           13.52734     12.61462    0.0666667 
  13           13.535204    12.613899   0.0769231 
  20           13.54322     12.613181   0.05      
  12           13.551391    12.612466   0.0833333 
  19           13.55972     12.611754   0.0526316 
  16           13.568213    12.611044   0.0625    
  16           13.576869    12.610338   0.0625    
  16           13.585695    12.609635   0.0625    
  9            13.594695    12.608934   0.1111111 
  12           13.603872    12.608236   0.0833333 
  12           13.613231    12.607542   0.0833333 
  12           13.622775    12.60685    0.0833333 
  22           13.632509    12.606161   0.0454545 
  23           13.642438    12.605475   0.0434783 
  15           13.652566    12.604792   0.0666667 
  19           13.662897    12.604112   0.0526316 
  24           13.673438    12.603434   0.0416667 
  19           13.684192    12.60276    0.0526316 
  10           13.695166    12.602089   0.1       
  12           13.706363    12.60142    0.0833333 
  17           13.71779     12.600754   0.0588235 
  21           13.729454    12.600092   0.047619  
  10           13.741359    12.599432   0.1       
  9            13.753511    12.598775   0.1111111 
  13           13.765918    12.598121   0.0769231 
  14           13.778585    12.597469   0.0714286 
  18           13.79152     12.596821   0.0555556 
  13           13.804728    12.596176   0.0769231 
  12           13.818218    12.595533   0.0833333 
  16           13.831997    12.594894   0.0625    
  11           13.846074    12.594257   0.0909091 
  10           13.860452    12.593623   0.1       
  21           13.875144    12.592993   0.047619  
  20           13.890158    12.592365   0.05      
  17           13.905501    12.59174    0.0588235 
  19           13.921183    12.591117   0.0526316 
  19           13.937213    12.590498   0.0526316 
  14           13.953601    12.589882   0.0714286 
  19           13.970358    12.589268   0.0526316 
  19           13.987492    12.588658   0.0526316 
  18           14.005017    12.58805    0.0555556 
  14           14.022941    12.587445   0.0714286 
  13           14.041278    12.586844   0.0769231 
  21           14.060042    12.586245   0.047619  
  23           14.079237    12.585649   0.0434783 
  7            14.098885    12.585055   0.1428571 
  16           14.118996    12.584465   0.0625    
  22           14.139583    12.583878   0.0454545 
  18           14.160663    12.583293   0.0555556 
  15           14.182249    12.582712   0.0666667 
  19           14.204358    12.582133   0.0526316 
  21           14.227005    12.581557   0.047619  
  19           14.250207    12.580985   0.0526316 
  19           14.273983    12.580415   0.0526316 
  18           14.29835     12.579847   0.0555556 
  15           14.32333     12.579283   0.0666667 
  18           14.348935    12.578722   0.0555556 
  12           14.375193    12.578164   0.0833333 
  19           14.402124    12.577608   0.0526316 
  18           14.42975     12.577056   0.0555556 
  14           14.458093    12.576506   0.0714286 
  21           14.487179    12.575959   0.047619  
  18           14.517032    12.575415   0.0555556 
  13           14.54768     12.574874   0.0769231 
  17           14.585759    12.574336   0.0588235 
  19           14.618087    12.573801   0.0526316 
  20           14.651295    12.573269   0.05      
  17           14.685416    12.572739   0.0588235 
  18           14.720482    12.572213   0.0555556 
  15           14.756527    12.571689   0.0666667 
  21           14.793588    12.571168   0.047619  
  19           14.831702    12.57065    0.0526316 
  15           14.870908    12.570135   0.0666667 
  14           14.911249    12.569623   0.0714286 
  21           14.952766    12.569114   0.047619  
  17           14.995507    12.568608   0.0588235 
  15           15.039517    12.568105   0.0666667 
  20           15.084847    12.567604   0.05      
  16           15.13155     12.567106   0.0625    
  23           15.17968     12.566612   0.0434783 
  18           15.229295    12.56612    0.0555556 
  16           15.280456    12.565631   0.0625    
  19           15.333228    12.565145   0.0526316 
  16           15.387676    12.564662   0.0625    
  19           15.443873    12.564181   0.0526316 
  13           15.501892    12.563704   0.0769231 
  27           15.564451    12.563229   0.037037  
  14           15.626359    12.562758   0.0714286 
  16           15.690338    12.562289   0.0625    
  23           15.756482    12.561823   0.0434783 
  26           15.824887    12.56136    0.0384615 
  12           15.895657    12.5609     0.0833333 
  18           15.968902    12.560443   0.0555556 
  27           16.044736    12.559989   0.037037  
  20           16.12328     12.559537   0.05      
  21           16.204667    12.559089   0.047619  
  15           16.289032    12.558643   0.0666667 
  19           16.376521    12.5582     0.0526316 
  16           16.46729     12.55776    0.0625    
  25           16.561503    12.557323   0.04      
  17           16.659334    12.556889   0.0588235 
  23           16.760969    12.556458   0.0434783 
  16           16.866608    12.55603    0.0625    
  19           16.976461    12.555604   0.0526316 
  25           17.090754    12.555182   0.04      
  19           17.209726    12.554762   0.0526316 
  25           17.333636    12.554345   0.04      
  12           17.462758    12.553931   0.0833333 
  21           17.597386    12.55352    0.047619  
  20           17.737836    12.553112   0.05      
  16           17.884444    12.552706   0.0625    
  18           18.037576    12.552304   0.0555556 
  24           18.197618    12.551904   0.0416667 
  21           18.364991    12.551507   0.047619  
  15           18.540146    12.551114   0.0666667 
  28           18.723567    12.550723   0.0357143 
  19           18.91578     12.550335   0.0526316 
  24           19.117352    12.549949   0.0416667 
  29           19.328894    12.549567   0.0344828 
  19           19.551068    12.549187   0.0526316 
  23           19.784591    12.548811   0.0434783 
  21           20.030246    12.548437   0.047619  
  26           20.288877    12.548066   0.0384615 
  28           20.561404    12.547698   0.0357143 
  15           20.848832    12.547333   0.0666667 
  28           21.152255    12.546971   0.0357143 
  30           21.472866    12.546611   0.0333333 
  26           21.811977    12.546255   0.0384615 
  27           22.171014    12.545901   0.037037  
  30           22.551555    12.54555    0.0333333 
  23           22.955328    12.545203   0.0434783 
  23           23.384238    12.544857   0.0434783 
  28           23.840382    12.544515   0.0357143 
  20           24.326082    12.544176   0.05      
  27           24.843916    12.543839   0.037037  
  30           25.396736    12.543506   0.0333333 
  22           25.987721    12.543175   0.0454545 
  35           26.620414    12.542847   0.0285714 
  34           27.298779    12.542522   0.0294118 
  25           28.027254    12.5422     0.04      
  28           28.810822    12.541881   0.0357143 
  22           29.655096    12.541564   0.0454545 
  32           30.56641     12.541251   0.03125   
  28           31.551919    12.54094    0.0357143 
  28           32.619726    12.540632   0.0357143 
  30           33.779016    12.540327   0.0333333 
  35           35.040224    12.540025   0.0285714 
  25           36.415184    12.539725   0.04      
  47           37.917351    12.539429   0.0212766 
  36           39.562005    12.539135   0.0277778 
  35           41.366461    12.538845   0.0285714 
  38           43.350348    12.538557   0.0263158 
  44           45.535837    12.538272   0.0227273 
  52           47.94792     12.537989   0.0192308 
  55           50.614628    12.53771    0.0181818 
  42           53.567264    12.537433   0.0238095 
  56           56.840505    12.53716    0.0178571 
  58           60.472413    12.536889   0.0172414 
  54           64.50415     12.536621   0.0185185 
  44           68.979435    12.536356   0.0227273 
  67           73.943267    12.536094   0.0149254 
  81           79.439901    12.535834   0.0123457 
  66           85.509446    12.535578   0.0151515 
  83           92.182768    12.535324   0.0120482 
  99           99.473889    12.535073   0.010101  
  104          107.369758   12.534825   0.0096154 
  103          115.816577   12.53458    0.0097087 
  132          124.703926   12.534337   0.0075758 
  147          133.848311   12.534098   0.0068027 
  128          142.980337   12.533861   0.0078125 
  139          151.742522   12.533627   0.0071942 
  155          159.705433   12.533396   0.0064516 
  172          166.40877    12.533168   0.005814  
  178          171.426545   12.532942   0.005618  
  164          174.444643   12.53272    0.0060976 
  147          175.32822    12.5325     0.0068027 
  157          174.155112   12.532283   0.0063694 
  150          171.201296   12.532069   0.0066667 
  155          166.884333   12.531858   0.0064516 
  148          161.685393   12.53165    0.0067568 
  166          156.074169   12.531444   0.0060241 
  137          150.453532   12.531241   0.0072993 
  148          145.128636   12.531042   0.0067568 
  142          140.296521   12.530844   0.0070423 
  129          136.048881   12.53065    0.0077519 
  114          132.381146   12.530459   0.0087719 
  118          129.205155   12.53027    0.0084746 
  112          126.364887   12.530084   0.0089286 
  142          123.657689   12.529902   0.0070423 
  116          120.862583   12.529721   0.0086207 
  103          117.774928   12.529544   0.0097087 
  121          114.241188   12.52937    0.0082645 
  95           110.185402   12.529198   0.0105263 
  93           105.618285   12.529029   0.0107527 
  84           100.626904   12.528863   0.0119048 
  76           95.349057    12.5287     0.0131579 
  90           89.942377    12.528539   0.0111111 
  77           84.557354    12.528382   0.012987  
  80           79.319613    12.528227   0.0125    
  71           74.322207    12.528075   0.0140845 
  70           69.625675    12.527926   0.0142857 
  58           65.262553    12.52778    0.0172414 
  52           61.243744    12.527636   0.0192308 
  51           57.564724    12.527495   0.0196078 
  48           54.210958    12.527357   0.0208333 
  48           51.16197     12.527222   0.0208333 
  42           48.394354    12.52709    0.0238095 
  40           45.883785    12.526961   0.025     
  42           43.60631     12.526834   0.0238095 
  36           41.539132    12.52671    0.0277778 
  33           39.661019    12.526589   0.030303  
  39           37.95251     12.526471   0.025641  
  34           36.395943    12.526355   0.0294118 
  37           34.975416    12.526242   0.027027  
  28           33.676687    12.526132   0.0357143 
  25           32.487058    12.526025   0.04      
  21           31.395221    12.525921   0.047619  
  25           30.391146    12.525819   0.04      
  20           29.465936    12.525721   0.05      
  34           28.611712    12.525625   0.0294118 
  32           27.821494    12.525532   0.03125   
  26           27.089098    12.525441   0.0384615 
  18           26.409044    12.525354   0.0555556 
  30           25.776465    12.525269   0.0333333 
  20           25.187043    12.525187   0.05      
  21           24.636931    12.525108   0.047619  
  31           24.1227      12.525031   0.0322581 
  26           23.641286    12.524958   0.0384615 
  22           23.18995     12.524887   0.0454545 
  17           22.766228    12.524819   0.0588235 
  30           22.367911    12.524754   0.0333333 
  25           21.993003    12.524691   0.04      
  28           21.639705    12.524631   0.0357143 
  21           21.306386    12.524574   0.047619  
  26           20.991565    12.52452    0.0384615 
  25           20.693902    12.524469   0.04      
  22           20.412171    12.52442    0.0454545 
  22           20.145256    12.524374   0.0454545 
  36           19.892138    12.524331   0.0277778 
  23           19.651881    12.524291   0.0434783 
  12           19.423632    12.524253   0.0833333 
  17           19.206604    12.524219   0.0588235 
  18           19.000076    12.524187   0.0555556 
  24           18.803379    12.524157   0.0416667 
  24           18.615904    12.524131   0.0416667 
  28           18.437083    12.524107   0.0357143 
  23           18.266392    12.524086   0.0434783 
  27           18.103349    12.524068   0.037037  
  20           17.947504    12.524053   0.05      
  19           17.79844     12.52404    0.0526316 
  28           17.655773    12.52403    0.0357143 
  20           17.519141    12.524023   0.05      
  17           17.388213    12.524018   0.0588235 
  24           17.262675    12.524017   0.0416667 
  24           17.142237    12.524018   0.0416667 
  12           17.02663     12.524022   0.0833333 
  14           16.915599    12.524028   0.0714286 
  20           16.808907    12.524038   0.05      
  19           16.706335    12.52405    0.0526316 
  15           16.607673    12.524065   0.0666667 
  26           16.512727    12.524082   0.0384615 
  20           16.421315    12.524102   0.05      
  22           16.333266    12.524126   0.0454545 
  23           16.248418    12.524151   0.0434783 
  18           16.16662     12.52418    0.0555556 
  16           16.08773     12.524211   0.0625    
  15           16.011612    12.524245   0.0666667 
  17           15.938141    12.524282   0.0588235 
  13           15.867197    12.524322   0.0769231 
  17           15.798667    12.524364   0.0588235 
  15           15.732446    12.524409   0.0666667 
  20           15.668432    12.524456   0.05      
  14           15.60653     12.524507   0.0714286 
  23           15.546651    12.52456    0.0434783 
  20           15.488709    12.524616   0.05      
  22           15.432623    12.524674   0.0454545 
  10           15.378317    12.524736   0.1       
  22           15.325719    12.5248     0.0454545 
  14           15.274759    12.524867   0.0714286 
  23           15.225372    12.524936   0.0434783 
  15           15.177495    12.525008   0.0666667 
  19           15.131071    12.525083   0.0526316 
  10           15.086042    12.525161   0.1       
  13           15.042356    12.525241   0.0769231 
  17           14.999961    12.525324   0.0588235 
  21           14.958809    12.52541    0.047619  
  15           14.918853    12.525499   0.0666667 
  11           14.88005     12.52559    0.0909091 
  20           14.842359    12.525684   0.05      
  21           14.805737    12.52578    0.047619  
  15           14.770149    12.52588    0.0666667 
  22           14.735556    12.525982   0.0454545 
  22           14.701924    12.526086   0.0454545 
  16           14.669221    12.526194   0.0625    
  22           14.637413    12.526304   0.0454545 
  14           14.606471    12.526417   0.0714286 
  11           14.576365    12.526532   0.0909091 
  22           14.547067    12.52665    0.0454545 
  14           14.518551    12.526771   0.0714286 
  27           14.490791    12.526895   0.037037  
  15           14.463763    12.527021   0.0666667 
  20           14.437443    12.52715    0.05      
  22           14.411809    12.527282   0.0454545 
  14           14.386838    12.527416   0.0714286 
  26           14.362511    12.527553   0.0384615 
  17           14.338806    12.527693   0.0588235 
  16           14.315706    12.527835   0.0625    
  14           14.293192    12.52798    0.0714286 
  20           14.271246    12.528128   0.05      
  16           14.24985     12.528279   0.0625    
  17           14.22899     12.528432   0.0588235 
  20           14.208649    12.528587   0.05      
  11           14.188813    12.528746   0.0909091 
  14           14.169466    12.528907   0.0714286 
  15           14.150594    12.529071   0.0666667 
  13           14.132185    12.529237   0.0769231 
  14           14.114226    12.529406   0.0714286 
  16           14.096703    12.529578   0.0625    
  14           14.079605    12.529753   0.0714286 
  19           14.06292     12.52993    0.0526316 
  11           14.046638    12.530109   0.0909091 
  15           14.030748    12.530292   0.0666667 
  24           14.015238    12.530477   0.0416667 
  13           14.0001      12.530665   0.0769231 
  15           13.985323    12.530855   0.0666667 
  19           13.970899    12.531048   0.0526316 
  15           13.956818    12.531244   0.0666667 
  11           13.943072    12.531442   0.0909091 
  20           13.929652    12.531643   0.05      
  16           13.91655     12.531847   0.0625    
  10           13.903757    12.532053   0.1       
  18           13.891271    12.532262   0.0555556 
  12           13.879079    12.532473   0.0833333 
  17           13.867176    12.532688   0.0588235 
  16           13.855554    12.532904   0.0625    
  15           13.844208    12.533124   0.0666667 
  16           13.833132    12.533346   0.0625    
  14           13.822318    12.533571   0.0714286 
  18           13.811761    12.533798   0.0555556 
  16           13.801456    12.534028   0.0625    
  13           13.791397    12.534261   0.0769231 
  8            13.781579    12.534496   0.125     
  16           13.771995    12.534734   0.0625    
  25           13.762641    12.534974   0.04      
  19           13.753516    12.535217   0.0526316 
  13           13.74461     12.535463   0.0769231 
  15           13.73592     12.535711   0.0666667 
  15           13.727442    12.535962   0.0666667 
  14           13.719173    12.536216   0.0714286 
  18           13.711107    12.536472   0.0555556 
  18           13.70324     12.536731   0.0555556 
  12           13.69557     12.536992   0.0833333 
  17           13.688092    12.537256   0.0588235 
  14           13.680803    12.537523   0.0714286 
  23           13.673699    12.537792   0.0434783 
  20           13.666776    12.538064   0.05      
  13           13.660034    12.538338   0.0769231 
  13           13.653466    12.538615   0.0769231 
  12           13.647071    12.538895   0.0833333 
  23           13.640845    12.539177   0.0434783 
  15           13.634787    12.539462   0.0666667 
  22           13.628892    12.539749   0.0454545 
  18           13.623158    12.540039   0.0555556 
  13           13.617584    12.540332   0.0769231 
  12           13.612166    12.540627   0.0833333 
  14           13.606902    12.540925   0.0714286 
  21           13.601789    12.541225   0.047619  
  17           13.596826    12.541528   0.0588235 
  13           13.59201     12.541833   0.0769231 
  20           13.587341    12.542141   0.05      
  20           13.582814    12.542452   0.05      
  13           13.578428    12.542765   0.0769231 
  20           13.574182    12.543081   0.05      
  12           13.570074    12.543399   0.0833333 
  19           13.566102    12.54372    0.0526316 
  20           13.562264    12.544043   0.05      
  18           13.55856     12.544369   0.0555556 
  18           13.554986    12.544698   0.0555556 
  13           13.551543    12.545029   0.0769231 
  16           13.548228    12.545363   0.0625    
  15           13.545039    12.545699   0.0666667 
  14           13.541978    12.546038   0.0714286 
  10           13.539041    12.546379   0.1       
  10           13.536227    12.546723   0.1       
  9            13.533535    12.547069   0.1111111 
  20           13.530965    12.547418   0.05      
  14           13.528516    12.54777    0.0714286 
  16           13.526186    12.548124   0.0625    
  17           13.523974    12.54848    0.0588235 
  16           13.52188     12.548839   0.0625    
  8            13.519903    12.549201   0.125     
  10           13.518041    12.549565   0.1       
  16           13.516296    12.549932   0.0625    
  14           13.514666    12.550301   0.0714286 
  11           13.51315     12.550673   0.0909091 
  22           13.511748    12.551047   0.0454545 
  17           13.510458    12.551424   0.0588235 
  17           13.509282    12.551803   0.0588235 
  14           13.508218    12.552185   0.0714286 
  13           13.507266    12.55257    0.0769231 
  20           13.506425    12.552956   0.05      
  18           13.505697    12.553346   0.0555556 
  13           13.505079    12.553738   0.0769231 
  13           13.504573    12.554132   0.0769231 
  14           13.504177    12.554529   0.0714286 
  8            13.503893    12.554929   0.125     
  16           13.503719    12.55533    0.0625    
  18           13.503657    12.555735   0.0555556 
  19           13.503705    12.556142   0.0526316 
  18           13.503865    12.556551   0.0555556 
  16           13.504136    12.556963   0.0625    
  13           13.504518    12.557378   0.0769231 
  16           13.50379     12.557794   0.0625    
  15           13.504398    12.558214   0.0666667 
  12           13.505119    12.558636   0.0833333 
  13           13.505952    12.55906    0.0769231 
  22           13.506899    12.559487   0.0454545 
  13           13.509838    12.559916   0.0769231 
  17           13.511015    12.560348   0.0588235 
  10           13.512308    12.560782   0.1       
  15           13.513717    12.561219   0.0666667 
  9            13.515242    12.561658   0.1111111 
  13           13.516885    12.5621     0.0769231 
  10           13.518646    12.562544   0.1       
  15           13.520525    12.562991   0.0666667 
  12           13.525423    12.56344    0.0833333 
  13           13.52755     12.563891   0.0769231 
  12           13.524022    12.564345   0.0833333 
  16           13.526402    12.564802   0.0625    
  13           13.528907    12.56526    0.0769231 
  14           13.531538    12.565722   0.0714286 
  17           13.534297    12.566186   0.0588235 
  16           13.537184    12.566652   0.0625    
  19           13.540201    12.56712    0.0526316 
  16           13.54335     12.567592   0.0625    
  11           13.546632    12.568065   0.0909091 
  13           13.55005     12.568541   0.0769231 
  10           13.553604    12.56902    0.1       
  14           13.557297    12.5695     0.0714286 
  23           13.561131    12.569984   0.0434783 
  10           13.565108    12.570469   0.1       
  14           13.567674    12.570958   0.0714286 
  15           13.571947    12.571448   0.0666667 
  14           13.57637     12.571941   0.0714286 
  22           13.580946    12.572436   0.0454545 
  20           13.585676    12.572934   0.05      
  23           13.590563    12.573435   0.0434783 
  12           13.596961    12.573937   0.0833333 
  17           13.602173    12.574442   0.0588235 
  13           13.60755     12.57495    0.0769231 
  17           13.613097    12.57546    0.0588235 
  22           13.618816    12.575972   0.0454545 
  14           13.624711    12.576486   0.0714286 
  24           13.630785    12.577004   0.0416667 
  22           13.637042    12.577523   0.0454545 
  15           13.643485    12.578045   0.0666667 
  14           13.65012     12.578569   0.0714286 
  12           13.656949    12.579096   0.0833333 
  19           13.663977    12.579625   0.0526316 
  15           13.671209    12.580156   0.0666667 
  13           13.678649    12.58069    0.0769231 
  18           13.686302    12.581226   0.0555556 
  22           13.694173    12.581765   0.0454545 
  15           13.702267    12.582306   0.0666667 
  19           13.710591    12.582849   0.0526316 
  11           13.719149    12.583394   0.0909091 
  14           13.727948    12.583942   0.0714286 
  18           13.736994    12.584493   0.0555556 
  12           13.746293    12.585046   0.0833333 
  19           13.755852    12.585601   0.0526316 
  18           13.765678    12.586158   0.0555556 
  11           13.775778    12.586718   0.0909091 
  18           13.786161    12.58728    0.0555556 
  14           13.796833    12.587845   0.0714286 
  13           13.807804    12.588411   0.0769231 
  8            13.819081    12.588981   0.125     
  19           13.830675    12.589552   0.0526316 
  14           13.842595    12.590126   0.0714286 
  16           13.85485     12.590702   0.0625    
  16           13.86745     12.591281   0.0625    
  17           13.880408    12.591862   0.0588235 
  19           13.893733    12.592445   0.0526316 
  16           13.907438    12.59303    0.0625    
  16           13.921536    12.593618   0.0625    
  11           13.936038    12.594209   0.0909091 
  15           13.95096     12.594801   0.0666667 
  15           13.966315    12.595396   0.0666667 
  18           13.982118    12.595993   0.0555556 
  14           13.998385    12.596592   0.0714286 
  15           14.015132    12.597194   0.0666667 
  13           14.032377    12.597798   0.0769231 
  18           14.050138    12.598405   0.0555556 
  12           14.068435    12.599013   0.0833333 
  18           14.087286    12.599624   0.0555556 
  22           14.106714    12.600238   0.0454545 
  15           14.126741    12.600853   0.0666667 
  11           14.14739     12.601471   0.0909091 
  23           14.168686    12.602091   0.0434783 
  19           14.190655    12.602713   0.0526316 
  20           14.213325    12.603338   0.05      
  20           14.236724    12.603965   0.05      
  18           14.260885    12.604594   0.0555556 
  15           14.285839    12.605226   0.0666667 
  20           14.311621    12.60586    0.05      
  20           14.338267    12.606496   0.05      
  13           14.365816    12.607134   0.0769231 
  17           14.39431     12.607775   0.0588235 
  13           14.423791    12.608418   0.0769231 
  15           14.454306    12.609063   0.0666667 
  21           14.485904    12.60971    0.047619  
  28           14.518638    12.61036    0.0357143 
  13           14.552563    12.611012   0.0769231 
  23           14.587739    12.611666   0.0434783 
  16           14.624229    12.612322   0.0625    
  16           14.662102    12.612981   0.0625    
  16           14.701428    12.613642   0.0625    
  15           14.742287    12.614305   0.0666667 
  20           14.784761    12.61497    0.05      
  18           14.828938    12.615638   0.0555556 
  21           14.874916    12.616307   0.047619  
  17           14.922794    12.616979   0.0588235 
  19           14.972686    12.617654   0.0526316 
  12           15.024709    12.61833    0.0833333 
  12           15.078991    12.619009   0.0833333 
  16           15.135671    12.61969    0.0625    
  18           15.194899    12.620373   0.0555556 
  14           15.256836    12.621058   0.0714286 
  19           15.321658    12.621745   0.0526316 
  12           15.389556    12.622435   0.0833333 
  26           15.460736    12.623127   0.0384615 
  23           15.535423    12.623821   0.0434783 
  19           15.613864    12.624518   0.0526316 
  13           15.696327    12.625216   0.0769231 
  12           15.783104    12.625917   0.0833333 
  15           15.874517    12.62662    0.0666667 
  15           15.970919    12.627325   0.0666667 
  12           16.072697    12.628032   0.0833333 
  17           16.180278    12.628741   0.0588235 
  15           16.294133    12.629453   0.0666667 
  12           16.414784    12.630167   0.0833333 
  14           16.542808    12.630883   0.0714286 
  19           16.678846    12.631601   0.0526316 
  19           16.823615    12.632321   0.0526316 
  17           16.977911    12.633043   0.0588235 
  17           17.142629    12.633768   0.0588235 
  19           17.318776    12.634495   0.0526316 
  19           17.50748     12.635224   0.0526316 
  14           17.710023    12.635955   0.0714286 
  19           17.927853    12.636688   0.0526316 
  14           18.162617    12.637423   0.0714286 
  22           18.416192    12.63816    0.0454545 
  21           18.690723    12.6389     0.047619  
  24           18.988663    12.639642   0.0416667 
  18           19.312825    12.640386   0.0555556 
  25           19.666429    12.641132   0.04      
  24           20.053175    12.64188    0.0416667 
  28           20.477303    12.64263    0.0357143 
  16           20.943104    12.643382   0.0625    
  20           21.457241    12.644137   0.05      
  20           22.025466    12.644893   0.05      
  35           22.654941    12.645652   0.0285714 
  26           23.353746    12.646413   0.0384615 
  29           24.13094     12.647176   0.0344828 
  17           24.996574    12.647941   0.0588235 
  24           25.961666    12.648708   0.0416667 
  26           27.038065    12.649477   0.0384615 
  26           28.238159    12.650248   0.0384615 
  30           29.574342    12.651022   0.0333333 
  28           31.05809     12.651797   0.0357143 
  26           32.698489    12.652575   0.0384615 
  35           34.499997    12.653354   0.0285714 
  42           36.459028    12.654136   0.0238095 
  33           38.560565    12.65492    0.030303  
  54           40.771663    12.655706   0.0185185 
  36           43.037087    12.656493   0.0277778 
  38           45.275291    12.657283   0.0263158 
  35           47.378755    12.658075   0.0285714 
  34           49.221379    12.65887    0.0294118 
  45           50.674703    12.659666   0.0222222 
  42           51.631375    12.660464   0.0238095 
  48           52.02955     12.661264   0.0208333 
  56           51.869222    12.662066   0.0178571 
  46           51.213219    12.662871   0.0217391 
  49           50.172525    12.663677   0.0204082 
  49           48.882266    12.664485   0.0204082 
  45           47.477493    12.665296   0.0222222 
  48           46.07553     12.666108   0.0208333 
  32           44.766934    12.666923   0.03125   
  38           43.613601    12.667739   0.0263158 
  38           42.650897    12.668558   0.0263158 
  40           41.89117     12.669378   0.025     
  44           41.326946    12.670201   0.0227273 
  39           40.933218    12.671025   0.025641  
  39           40.669317    12.671852   0.025641  
  42           40.481412    12.672681   0.0238095 
  39           40.307061    12.673511   0.025641  
  47           40.082728    12.674344   0.0212766 
  47           39.753757    12.675178   0.0212766 
  38           39.284434    12.676015   0.0263158 
  39           38.664605    12.676853   0.025641  
  39           37.910094    12.677694   0.025641  
  34           37.056786    12.678536   0.0294118 
  43           36.151027    12.679381   0.0232558 
  40           35.240008    12.680227   0.025     
  22           34.364833    12.681076   0.0454545 
  35           33.557135    12.681926   0.0285714 
  38           32.838635    12.682778   0.0263158 
  29           32.222483    12.683633   0.0344828 
  27           31.715305    12.684489   0.037037  
  26           31.319273    12.685347   0.0384615 
  17           31.033838    12.686207   0.0588235 
  22           30.857051    12.687069   0.0454545 
  35           30.786501    12.687933   0.0285714 
  27           30.819944    12.688799   0.037037  
  27           30.955698    12.689667   0.037037  
  35           31.192905    12.690537   0.0285714 
  29           31.53167     12.691409   0.0344828 
  28           31.973158    12.692283   0.0357143 
  28           32.51964     12.693158   0.0357143 
  31           33.174499    12.694036   0.0322581 
  33           33.942239    12.694915   0.030303  
  32           34.828463    12.695797   0.03125   
  39           35.839802    12.69668    0.025641  
  34           36.983846    12.697565   0.0294118 
  31           38.268974    12.698452   0.0322581 
  46           39.704128    12.699341   0.0217391 
  31           41.29847     12.700232   0.0322581 
  41           43.060839    12.701125   0.0243902 
  46           44.99903     12.70202    0.0217391 
  38           47.118751    12.702916   0.0263158 
  53           49.422225    12.703815   0.0188679 
  44           51.906402    12.704715   0.0227273 
  55           54.560675    12.705617   0.0181818 
  71           57.364237    12.706521   0.0140845 
  75           60.283294    12.707427   0.0133333 
  84           63.268344    12.708335   0.0119048 
  65           66.252458    12.709244   0.0153846 
  75           69.151157    12.710156   0.0133333 
  87           71.865121    12.711069   0.0114943 
  88           74.286332    12.711985   0.0113636 
  79           76.307969    12.712902   0.0126582 
  72           77.836891    12.71382    0.0138889 
  81           78.806809    12.714741   0.0123457 
  92           79.188764    12.715664   0.0108696 
  91           78.996291    12.716588   0.010989  
  80           78.283653    12.717514   0.0125    
  66           77.137565    12.718442   0.0151515 
  71           75.664603    12.719372   0.0140845 
  60           73.977541    12.720304   0.0166667 
  64           72.183057    12.721238   0.015625  
  83           70.372674    12.722173   0.0120482 
  76           68.61719     12.72311    0.0131579 
  64           66.964263    12.724049   0.015625  
  60           65.438302    12.72499    0.0166667 
  63           64.04194     12.725932   0.015873  
  58           62.75863     12.726876   0.0172414 
  55           61.556271    12.727823   0.0181818 
  58           60.391833    12.72877    0.0172414 
  55           59.215984    12.72972    0.0181818 
  62           57.984016    12.730672   0.016129  
  51           56.655681    12.731625   0.0196078 
  44           55.205038    12.73258    0.0227273 
  54           53.622567    12.733536   0.0185185 
  29           51.915516    12.734495   0.0344828 
  52           50.105412    12.735455   0.0192308 
  51           48.223601    12.736417   0.0196078 
  46           46.306064    12.737381   0.0217391 
  43           44.388607    12.738347   0.0232558 
  51           42.503343    12.739314   0.0196078 
  43           40.676543    12.740283   0.0232558 
  35           38.927893    12.741254   0.0285714 
  36           37.27068     12.742226   0.0277778 
  34           35.712167    12.7432     0.0294118 
  34           34.256411    12.744176   0.0294118 
  20           32.902684    12.745154   0.05      
  28           31.648241    12.746133   0.0357143 
  27           30.48868     12.747114   0.037037  
  33           29.418596    12.748097   0.030303  
  22           28.432054    12.749082   0.0454545 
  19           27.522941    12.750068   0.0526316 
  21           26.685193    12.751056   0.047619  
  26           25.91296     12.752045   0.0384615 
  16           25.200698    12.753037   0.0625    
  12           24.543225    12.754029   0.0833333 
  24           23.935735    12.755024   0.0416667 
  14           23.373809    12.75602    0.0714286 
  25           22.853409    12.757018   0.04      
  29           22.370851    12.758018   0.0344828 
  25           21.922787    12.759019   0.04      
  21           21.506184    12.760022   0.047619  
  26           21.118293    12.761027   0.0384615 
  24           20.756632    12.762033   0.0416667 
  22           20.418956    12.763041   0.0454545 
  22           20.103238    12.764051   0.0454545 
  21           19.807646    12.765062   0.047619  
  23           19.530527    12.766075   0.0434783 
  24           19.270386    12.76709    0.0416667 
  17           19.02587     12.768106   0.0588235 
  11           18.795757    12.769124   0.0909091 
  17           18.578939    12.770143   0.0588235 
  16           18.374409    12.771164   0.0625    
  17           18.181256    12.772187   0.0588235 
  16           17.998651    12.773211   0.0625    
  17           17.825837    12.774237   0.0588235 
  18           17.662125    12.775264   0.0555556 
  17           17.506887    12.776293   0.0588235 
  17           17.359545    12.777324   0.0588235 
  13           17.219574    12.778356   0.0769231 
  19           17.08649     12.77939    0.0526316 
  13           16.959848    12.780426   0.0769231 
  12           16.839239    12.781463   0.0833333 
  20           16.724287    12.782501   0.05      
  14           16.614644    12.783541   0.0714286 
  11           16.509987    12.784583   0.0909091 
  17           16.410021    12.785627   0.0588235 
  15           16.314471    12.786671   0.0666667 
  22           16.223079    12.787718   0.0454545 
  10           16.13561     12.788766   0.1       
  18           16.051844    12.789815   0.0555556 
  18           15.971575    12.790866   0.0555556 
  12           15.894613    12.791919   0.0833333 
  15           15.820779    12.792973   0.0666667 
  21           15.749907    12.794029   0.047619  
  19           15.681844    12.795086   0.0526316 
  19           15.616441    12.796145   0.0526316 
  14           15.553566    12.797205   0.0714286 
  15           15.493089    12.798267   0.0666667 
  19           15.434894    12.79933    0.0526316 
  9            15.378866    12.800395   0.1111111 
  11           15.324901    12.801461   0.0909091 
  11           15.272901    12.802529   0.0909091 
  22           15.222773    12.803598   0.0454545 
  14           15.174429    12.804668   0.0714286 
  20           15.127787    12.805741   0.05      
  14           15.08277     12.806814   0.0714286 
  23           15.039305    12.80789    0.0434783 
  13           14.997322    12.808966   0.0769231 
  18           14.956757    12.810044   0.0555556 
  17           14.917547    12.811124   0.0588235 
  10           14.879635    12.812205   0.1       
  14           14.842965    12.813287   0.0714286 
  16           14.807486    12.814371   0.0625    
  21           14.773147    12.815457   0.047619  
  19           14.739902    12.816544   0.0526316 
  18           14.707707    12.817632   0.0555556 
  18           14.676519    12.818722   0.0555556 
  23           14.646298    12.819813   0.0434783 
  14           14.617006    12.820905   0.0714286 
  17           14.588607    12.821999   0.0588235 
  20           14.561066    12.823095   0.05      
  15           14.534821    12.824191   0.0666667 
  21           14.508901    12.82529    0.047619  
  14           14.483746    12.826389   0.0714286 
  19           14.459328    12.82749    0.0526316 
  14           14.435619    12.828593   0.0714286 
  16           14.412593    12.829697   0.0625    
  12           14.390227    12.830802   0.0833333 
  16           14.368497    12.831908   0.0625    
  15           14.34738     12.833016   0.0666667 
  10           14.326855    12.834126   0.1       
  11           14.306901    12.835236   0.0909091 
  17           14.2875      12.836348   0.0588235 
  16           14.268631    12.837462   0.0625    
  14           14.250277    12.838577   0.0714286 
  12           14.232422    12.839693   0.0833333 
  16           14.212671    12.84081    0.0625    
  12           14.195766    12.841929   0.0833333 
  17           14.179312    12.843049   0.0588235 
  19           14.163294    12.844171   0.0526316 
  12           14.147698    12.845293   0.0833333 
  18           14.132512    12.846418   0.0555556 
  10           14.117721    12.847543   0.1       
  13           14.103314    12.84867    0.0769231 
  9            14.08928     12.849798   0.1111111 
  15           14.075607    12.850927   0.0666667 
  12           14.062471    12.852058   0.0833333 
  19           14.049487    12.85319    0.0526316 
  14           14.036832    12.854323   0.0714286 
  24           14.024497    12.855458   0.0416667 
  14           14.011522    12.856594   0.0714286 
  14           13.9998      12.857731   0.0714286 
  19           13.98837     12.858869   0.0526316 
  17           13.977225    12.860009   0.0588235 
  14           13.966356    12.86115    0.0714286 
  14           13.955755    12.862292   0.0714286 
  20           13.945415    12.863435   0.05      
  15           13.935329    12.86458    0.0666667 
  19           13.925491    12.865726   0.0526316 
  12           13.915892    12.866873   0.0833333 
  19           13.906527    12.868022   0.0526316 
  20           13.89739     12.869171   0.05      
  12           13.888474    12.870322   0.0833333 
  11           13.879773    12.871474   0.0909091 
  13           13.871283    12.872628   0.0769231 
  12           13.862998    12.873782   0.0833333 
  13           13.854912    12.874938   0.0769231 
  10           13.84702     12.876095   0.1       
  9            13.839317    12.877253   0.1111111 
  7            13.831799    12.878413   0.1428571 
  14           13.824461    12.879573   0.0714286 
  12           13.817299    12.880735   0.0833333 
  12           13.810308    12.881898   0.0833333 
  14           13.803485    12.883062   0.0714286 
  11           13.796824    12.884227   0.0909091 
  13           13.790323    12.885394   0.0769231 
  12           13.783977    12.886561   0.0833333 
  13           13.777783    12.88773    0.0769231 
  19           13.771737    12.8889     0.0526316 
  15           13.765836    12.890071   0.0666667 
  13           13.760076    12.891243   0.0769231 
  12           13.754455    12.892416   0.0833333 
  19           13.748969    12.893591   0.0526316 
  17           13.743615    12.894767   0.0588235 
  13           13.73839     12.895943   0.0769231 
  12           13.733292    12.897121   0.0833333 
  12           13.728317    12.8983     0.0833333 
  11           13.723463    12.89948    0.0909091 
  15           13.718727    12.900661   0.0666667 
  11           13.714107    12.901844   0.0909091 
  12           13.7096      12.903027   0.0833333 
  8            13.705204    12.904212   0.125     
  11           13.700916    12.905397   0.0909091 
  7            13.696735    12.906584   0.1428571 
  9            13.692658    12.907772   0.1111111 
  8            13.688683    12.90896    0.125     
  11           13.684808    12.91015    0.0909091 
  5            13.68103     12.911341   0.2       
  12           13.677349    12.912533   0.0833333 
  13           13.673762    12.913726   0.0769231 
  20           13.670267    12.91492    0.05      
  20           13.666862    12.916115   0.05      
  12           13.663546    12.917311   0.0833333 
  18           13.660317    12.918509   0.0555556 
  17           13.657173    12.919707   0.0588235 
  6            13.654114    12.920906   0.1666667 
  13           13.651136    12.922106   0.0769231 
  9            13.648239    12.923308   0.1111111 
  16           13.645421    12.92451    0.0625    
  17           13.642681    12.925713   0.0588235 
  12           13.640017    12.926918   0.0833333 
  17           13.637428    12.928123   0.0588235 
  17           13.634913    12.929329   0.0588235 
  12           13.63247     12.930536   0.0833333 
  16           13.630098    12.931745   0.0625    
  16           13.627796    12.932954   0.0625    
  14           13.625563    12.934164   0.0714286 
  20           13.623397    12.935375   0.05      
  18           13.621298    12.936587   0.0555556 
  11           13.619264    12.9378     0.0909091 
  10           13.617294    12.939014   0.1       
  21           13.615387    12.940229   0.047619  
  20           13.613543    12.941445   0.05      
  13           13.611759    12.942662   0.0769231 
  14           13.610036    12.943879   0.0714286 
  14           13.608372    12.945098   0.0714286 
  18           13.606766    12.946318   0.0555556 
  17           13.605218    12.947538   0.0588235 
  15           13.603727    12.94876    0.0666667 
  14           13.602291    12.949982   0.0714286 
  9            13.60091     12.951205   0.1111111 
  9            13.599583    12.952429   0.1111111 
  11           13.598309    12.953654   0.0909091 
  18           13.597088    12.95488    0.0555556 
  14           13.595918    12.956107   0.0714286 
  15           13.5948      12.957334   0.0666667 
  9            13.593732    12.958563   0.1111111 
  12           13.592714    12.959792   0.0833333 
  14           13.591744    12.961022   0.0714286 
  8            13.590823    12.962253   0.125     
  16           13.58995     12.963485   0.0625    
  20           13.589124    12.964718   0.05      
  6            13.588344    12.965951   0.1666667 
  14           13.58761     12.967186   0.0714286 
  15           13.586921    12.968421   0.0666667 
  8            13.586277    12.969657   0.125     
  15           13.585677    12.970894   0.0666667 
  15           13.585121    12.972131   0.0666667 
  12           13.584608    12.97337    0.0833333 
  18           13.584137    12.974609   0.0555556 
  6            13.583709    12.975849   0.1666667 
  20           13.583322    12.97709    0.05      
  15           13.582977    12.978331   0.0666667 
  15           13.582672    12.979574   0.0666667 
  16           13.582407    12.980817   0.0625    
  11           13.582182    12.982061   0.0909091 
  14           13.581997    12.983305   0.0714286 
  18           13.581851    12.984551   0.0555556 
  9            13.581743    12.985797   0.1111111 
  16           13.581674    12.987044   0.0625    
  18           13.581642    12.988291   0.0555556 
  13           13.581648    12.98954    0.0769231 
  18           13.581691    12.990789   0.0555556 
  21           13.581771    12.992039   0.047619  
  12           13.581887    12.993289   0.0833333 
  19           13.58204     12.994541   0.0526316 
  17           13.582228    12.995793   0.0588235 
  14           13.582452    12.997045   0.0714286 
  12           13.582711    12.998299   0.0833333 
  17           13.583005    12.999553   0.0588235 
  15           13.583333    13.000807   0.0666667 
  18           13.583696    13.002063   0.0555556 
  14           13.584093    13.003319   0.0714286 
  24           13.584524    13.004576   0.0416667 
  16           13.584988    13.005833   0.0625    
  4            13.585486    13.007091   0.25      
  21           13.586017    13.00835    0.047619  
  11           13.586581    13.009609   0.0909091 
  20           13.587178    13.010869   0.05      
  21           13.587807    13.01213    0.047619  
  22           13.588469    13.013391   0.0454545 
  16           13.589162    13.014653   0.0625    
  11           13.589888    13.015916   0.0909091 
  21           13.590645    13.017179   0.047619  
  7            13.591434    13.018443   0.1428571 
  15           13.592255    13.019707   0.0666667 
  12           13.593106    13.020972   0.0833333 
  13           13.593989    13.022238   0.0769231 
  12           13.594903    13.023504   0.0833333 
  11           13.595847    13.02477    0.0909091 
  18           13.596823    13.026038   0.0555556 
  15           13.597829    13.027306   0.0666667 
  14           13.598865    13.028574   0.0714286 
  13           13.599932    13.029843   0.0769231 
  8            13.601029    13.031112   0.125     
  16           13.602156    13.032383   0.0625    
  16           13.603314    13.033653   0.0625    
  7            13.604501    13.034924   0.1428571 
  20           13.605719    13.036196   0.05      
  7            13.606966    13.037468   0.1428571 
  13           13.608243    13.038741   0.0769231 
  7            13.60955     13.040014   0.1428571 
  11           13.610887    13.041288   0.0909091 
  9            13.612253    13.042562   0.1111111 
  12           13.613649    13.043837   0.0833333 
  11           13.615074    13.045112   0.0909091 
  22           13.616529    13.046388   0.0454545 
  21           13.618014    13.047664   0.047619  
  16           13.619528    13.048941   0.0625    
  13           13.621071    13.050218   0.0769231 
  14           13.622644    13.051495   0.0714286 
  17           13.624247    13.052773   0.0588235 
  14           13.625879    13.054052   0.0714286 
  17           13.627541    13.055331   0.0588235 
  13           13.629232    13.05661    0.0769231 
  15           13.630953    13.05789    0.0666667 
  10           13.632704    13.05917    0.1       
  16           13.634484    13.060451   0.0625    
  13           13.636294    13.061732   0.0769231 
  22           13.638134    13.063013   0.0454545 
  15           13.640003    13.064295   0.0666667 
  15           13.641902    13.065578   0.0666667 
  13           13.643832    13.06686    0.0769231 
  16           13.645791    13.068143   0.0625    
  16           13.647781    13.069427   0.0625    
  8            13.649801    13.07071    0.125     
  13           13.651851    13.071995   0.0769231 
  13           13.653931    13.073279   0.0769231 
  21           13.656042    13.074564   0.047619  
  11           13.658184    13.075849   0.0909091 
  14           13.660356    13.077135   0.0714286 
  16           13.662559    13.078421   0.0625    
  16           13.664793    13.079707   0.0625    
  8            13.667059    13.080994   0.125     
  19           13.669355    13.08228    0.0526316 
  8            13.671683    13.083568   0.125     
  19           13.674043    13.084855   0.0526316 
  13           13.676434    13.086143   0.0769231 
  20           13.678858    13.087431   0.05      
  13           13.681313    13.08872    0.0769231 
  15           13.683801    13.090008   0.0666667 
  12           13.686321    13.091297   0.0833333 
  23           13.688875    13.092586   0.0434783 
  15           13.69146     13.093876   0.0666667 
  19           13.69408     13.095166   0.0526316 
  19           13.696732    13.096456   0.0526316 
  15           13.699418    13.097746   0.0666667 
  12           13.702138    13.099037   0.0833333 
  15           13.704892    13.100327   0.0666667 
  13           13.70768     13.101618   0.0769231 
  11           13.710503    13.102909   0.0909091 
  16           13.71336     13.104201   0.0625    
  20           13.716253    13.105493   0.05      
  16           13.719181    13.106784   0.0625    
  7            13.722145    13.108076   0.1428571 
  18           13.725145    13.109369   0.0555556 
  11           13.728181    13.110661   0.0909091 
  13           13.731254    13.111954   0.0769231 
  15           13.734364    13.113246   0.0666667 
  17           13.737512    13.114539   0.0588235 
  17           13.740697    13.115832   0.0588235 
  14           13.74392     13.117126   0.0714286 
  11           13.747181    13.118419   0.0909091 
  20           13.750481    13.119713   0.05      
  17           13.753821    13.121006   0.0588235 
  13           13.7572      13.1223     0.0769231 
  11           13.760619    13.123594   0.0909091 
  11           13.764078    13.124888   0.0909091 
  16           13.767578    13.126182   0.0625    
  14           13.77112     13.127477   0.0714286 
  19           13.774703    13.128771   0.0526316 
  13           13.778329    13.130066   0.0769231 
  15           13.781997    13.13136    0.0666667 
  17           13.785708    13.132655   0.0588235 
  13           13.789463    13.13395    0.0769231 
  15           13.793263    13.135244   0.0666667 
  20           13.797107    13.136539   0.05      
  14           13.800996    13.137834   0.0714286 
  17           13.804931    13.139129   0.0588235 
  16           13.808913    13.140424   0.0625    
  9            13.812941    13.141719   0.1111111 
  11           13.817017    13.143014   0.0909091 
  11           13.821141    13.144309   0.0909091 
  12           13.825315    13.145605   0.0833333 
  12           13.829537    13.1469     0.0833333 
  15           13.83381     13.148195   0.0666667 
  12           13.838133    13.14949    0.0833333 
  12           13.842508    13.150785   0.0833333 
  9            13.846936    13.15208    0.1111111 
  18           13.851416    13.153375   0.0555556 
  18           13.85595     13.15467    0.0555556 
  8            13.860538    13.155965   0.125     
  22           13.865182    13.15726    0.0454545 
  10           13.869881    13.158555   0.1       
  18           13.874638    13.15985    0.0555556 
  16           13.879452    13.161145   0.0625    
  21           13.884325    13.16244    0.047619  
  17           13.889257    13.163735   0.0588235 
  16           13.894249    13.165029   0.0625    
  11           13.899303    13.166324   0.0909091 
  13           13.904419    13.167618   0.0769231 
  11           13.909599    13.168913   0.0909091 
  18           13.914842    13.170207   0.0555556 
  12           13.920151    13.171501   0.0833333 
  12           13.925526    13.172795   0.0833333 
  15           13.930968    13.174089   0.0666667 
  12           13.936479    13.175383   0.0833333 
  22           13.942059    13.176677   0.0454545 
  12           13.947711    13.17797    0.0833333 
  13           13.953434    13.179264   0.0769231 
  14           13.95923     13.180557   0.0714286 
  15           13.965101    13.18185    0.0666667 
  18           13.971047    13.183143   0.0555556 
  20           13.977071    13.184435   0.05      
  19           13.983173    13.185728   0.0526316 
  17           13.989354    13.18702    0.0588235 
  13           13.995617    13.188312   0.0769231 
  14           14.001963    13.189604   0.0714286 
  5            14.008392    13.190896   0.2       
  13           14.014907    13.192188   0.0769231 
  17           14.02151     13.193479   0.0588235 
  16           14.028201    13.19477    0.0625    
  15           14.034983    13.196061   0.0666667 
  13           14.041857    13.197351   0.0769231 
  19           14.048826    13.198642   0.0526316 
  11           14.05589     13.199932   0.0909091 
  16           14.063051    13.201222   0.0625    
  14           14.070312    13.202511   0.0714286 
  16           14.077675    13.2038     0.0625    
  13           14.085141    13.205089   0.0769231 
  17           14.092713    13.206378   0.0588235 
  9            14.100392    13.207667   0.1111111 
  17           14.108181    13.208955   0.0588235 
  14           14.116083    13.210242   0.0714286 
  14           14.124098    13.21153    0.0714286 
  14           14.132231    13.212817   0.0714286 
  19           14.140482    13.214104   0.0526316 
  12           14.148856    13.21539    0.0833333 
  18           14.157353    13.216677   0.0555556 
  11           14.165978    13.217962   0.0909091 
  18           14.174732    13.219248   0.0555556 
  15           14.183618    13.220533   0.0666667 
  16           14.19264     13.221818   0.0625    
  15           14.2018      13.223102   0.0666667 
  12           14.211101    13.224386   0.0833333 
  8            14.220547    13.225669   0.125     
  11           14.230141    13.226953   0.0909091 
  15           14.239885    13.228235   0.0666667 
  20           14.249784    13.229518   0.05      
  18           14.259842    13.2308     0.0555556 
  12           14.27006     13.232081   0.0833333 
  9            14.280445    13.233362   0.1111111 
  17           14.290998    13.234643   0.0588235 
  11           14.301726    13.235923   0.0909091 
  18           14.31263     13.237203   0.0555556 
  18           14.323717    13.238482   0.0555556 
  17           14.334989    13.239761   0.0588235 
  25           14.346452    13.241039   0.04      
  18           14.358111    13.242317   0.0555556 
  13           14.36997     13.243594   0.0769231 
  14           14.382035    13.244871   0.0714286 
  14           14.394309    13.246148   0.0714286 
  12           14.4068      13.247424   0.0833333 
  8            14.419512    13.248699   0.125     
  20           14.432451    13.249974   0.05      
  14           14.445622    13.251248   0.0714286 
  17           14.459033    13.252522   0.0588235 
  20           14.47269     13.253795   0.05      
  16           14.486598    13.255068   0.0625    
  15           14.500765    13.25634    0.0666667 
  17           14.515197    13.257611   0.0588235 
  17           14.529903    13.258882   0.0588235 
  6            14.544888    13.260153   0.1666667 
  15           14.560163    13.261422   0.0666667 
  16           14.575733    13.262692   0.0625    
  17           14.591608    13.26396    0.0588235 
  16           14.607796    13.265228   0.0625    
  11           14.624307    13.266496   0.0909091 
  16           14.64115     13.267762   0.0625    
  24           14.658334    13.269028   0.0416667 
  15           14.675869    13.270294   0.0666667 
  14           14.693767    13.271559   0.0714286 
  18           14.712037    13.272823   0.0555556 
  24           14.730691    13.274087   0.0416667 
  23           14.749741    13.275349   0.0434783 
  15           14.769199    13.276612   0.0666667 
  12           14.789078    13.277873   0.0833333 
  15           14.809391    13.279134   0.0666667 
  11           14.830152    13.280394   0.0909091 
  12           14.851375    13.281654   0.0833333 
  9            14.873075    13.282912   0.1111111 
  16           14.895268    13.28417    0.0625    
  28           14.917969    13.285428   0.0357143 
  15           14.941197    13.286684   0.0666667 
  15           14.964968    13.28794    0.0666667 
  19           14.985904    13.289195   0.0526316 
  11           15.010823    13.29045    0.0909091 
  17           15.036343    13.291703   0.0588235 
  20           15.062486    13.292956   0.05      
  16           15.089273    13.294208   0.0625    
  27           15.116728    13.295459   0.037037  
  18           15.144875    13.29671    0.0555556 
  15           15.17374     13.297959   0.0666667 
  16           15.203348    13.299208   0.0625    
  14           15.233728    13.300456   0.0714286 
  7            15.264909    13.301704   0.1428571 
  21           15.296921    13.30295    0.047619  
  22           15.329797    13.304196   0.0454545 
  19           15.363571    13.30544    0.0526316 
  23           15.398278    13.306684   0.0434783 
  15           15.4326      13.307927   0.0666667 
  16           15.469289    13.309169   0.0625    
  19           15.507031    13.310411   0.0526316 
  18           15.545868    13.311651   0.0555556 
  17           15.585847    13.312891   0.0588235 
  18           15.627016    13.314129   0.0555556 
  17           15.669429    13.315367   0.0588235 
  21           15.713138    13.316604   0.047619  
  16           15.758202    13.31784    0.0625    
  16           15.804682    13.319075   0.0625    
  12           15.852643    13.320309   0.0833333 
  12           15.902154    13.321542   0.0833333 
  18           15.953287    13.322774   0.0555556 
  18           16.006121    13.324005   0.0555556 
  19           16.060739    13.325236   0.0526316 
  14           16.117227    13.326465   0.0714286 
  20           16.175681    13.327693   0.05      
  14           16.236201    13.328921   0.0714286 
  17           16.298893    13.330147   0.0588235 
  14           16.363873    13.331373   0.0714286 
  16           16.431262    13.332597   0.0625    
  9            16.501193    13.33382    0.1111111 
  19           16.573808    13.335043   0.0526316 
  21           16.649257    13.336264   0.047619  
  15           16.727705    13.337484   0.0666667 
  12           16.809328    13.338703   0.0833333 
  25           16.894316    13.339922   0.04      
  22           16.982875    13.341139   0.0454545 
  22           17.075228    13.342355   0.0454545 
  12           17.171614    13.34357    0.0833333 
  23           17.272295    13.344784   0.0434783 
  23           17.377554    13.345996   0.0434783 
  22           17.487698    13.347208   0.0454545 
  13           17.603061    13.348419   0.0769231 
  18           17.724006    13.349628   0.0555556 
  23           17.850926    13.350837   0.0434783 
  24           17.984251    13.352044   0.0416667 
  21           18.124448    13.35325    0.047619  
  16           18.272022    13.354455   0.0625    
  18           18.427524    13.355659   0.0555556 
  22           18.591551    13.356861   0.0454545 
  12           18.76475     13.358063   0.0833333 
  19           18.947821    13.359263   0.0526316 
  12           19.141518    13.360462   0.0833333 
  21           19.346652    13.36166    0.047619  
  33           19.564092    13.362857   0.030303  
  30           19.794759    13.364052   0.0333333 
  19           20.039626    13.365247   0.0526316 
  21           20.299706    13.36644    0.047619  
  18           20.576042    13.367632   0.0555556 
  27           20.869678    13.368822   0.037037  
  23           21.181636    13.370012   0.0434783 
  27           21.512864    13.3712     0.037037  
  17           21.864183    13.372387   0.0588235 
  29           22.236204    13.373572   0.0344828 
  29           22.629231    13.374757   0.0344828 
  24           23.043144    13.37594    0.0416667 
  28           23.477267    13.377122   0.0357143 
  22           23.930226    13.378302   0.0454545 
  22           24.399828    13.379481   0.0454545 
  21           24.882977    13.380659   0.047619  
  17           25.375676    13.381836   0.0588235 
  27           25.873146    13.383011   0.037037  
  24           26.370109    13.384185   0.0416667 
  25           26.86125     13.385357   0.04      
  37           27.341822    13.386528   0.027027  
  22           27.808344    13.387698   0.0454545 
  24           28.259248    13.388866   0.0416667 
  30           28.695382    13.390033   0.0333333 
  31           29.1202      13.391199   0.0322581 
  29           29.53966     13.392363   0.0344828 
  28           29.961814    13.393526   0.0357143 
  28           30.396203    13.394687   0.0357143 
  26           30.853191    13.395847   0.0384615 
  20           31.343366    13.397006   0.05      
  35           31.877063    13.398163   0.0285714 
  33           32.464071    13.399319   0.030303  
  31           33.1135      13.400473   0.0322581 
  33           33.833771    13.401626   0.030303  
  29           34.632704    13.402777   0.0344828 
  34           35.517682    13.403927   0.0294118 
  30           36.495853    13.405075   0.0333333 
  45           37.574378    13.406222   0.0222222 
  51           38.760719    13.407367   0.0196078 
  38           40.06299     13.408511   0.0263158 
  40           41.490303    13.409654   0.025     
  37           43.053137    13.410794   0.027027  
  56           44.763632    13.411934   0.0178571 
  46           46.635734    13.413071   0.0217391 
  45           48.685155    13.414208   0.0222222 
  42           50.929055    13.415342   0.0238095 
  71           53.385385    13.416475   0.0140845 
  55           56.071893    13.417607   0.0181818 
  62           59.004715    13.418737   0.016129  
  61           62.196497    13.419865   0.0163934 
  69           65.653958    13.420991   0.0144928 
  77           69.374853    13.422117   0.012987  
  76           73.344192    13.42324    0.0131579 
  80           77.529872    13.424362   0.0125    
  81           81.878021    13.425482   0.0123457 
  83           86.308786    13.426601   0.0120482 
  89           90.713558    13.427718   0.011236  
  109          94.955336    13.428833   0.0091743 
  111          98.873947    13.429946   0.009009  
  105          102.297294   13.431058   0.0095238 
  123          105.058765   13.432169   0.0081301 
  105          107.018599   13.433277   0.0095238 
  101          108.085168   13.434384   0.009901  
  131          108.230691   13.435489   0.0076336 
  107          107.496839   13.436593   0.0093458 
  105          105.988438   13.437694   0.0095238 
  104          103.857326   13.438794   0.0096154 
  99           101.280671   13.439892   0.010101  
  101          98.439292    13.440989   0.009901  
  102          95.499965    13.442084   0.0098039 
  72           92.603701    13.443176   0.0138889 
  86           89.859691    13.444268   0.0116279 
  83           87.343856    13.445357   0.0120482 
  74           85.100068    13.446445   0.0135135 
  91           83.142598    13.44753    0.010989  
  85           81.459063    13.448614   0.0117647 
  67           80.013369    13.449697   0.0149254 
  87           78.749121    13.450777   0.0114943 
  88           77.593949    13.451855   0.0113636 
  71           76.46547     13.452932   0.0140845 
  75           75.279179    13.454007   0.0133333 
  84           73.957776    13.45508    0.0119048 
  90           72.440667    13.456151   0.0111111 
  65           70.691604    13.45722    0.0153846 
  65           68.702531    13.458287   0.0153846 
  62           66.492651    13.459353   0.016129  
  55           64.103091    13.460416   0.0181818 
  52           61.588779    13.461478   0.0192308 
  51           59.009712    13.462538   0.0196078 
  49           56.423491    13.463595   0.0204082 
  51           53.880123    13.464651   0.0196078 
  45           51.419406    13.465705   0.0222222 
  46           49.070295    13.466757   0.0217391 
  48           46.851724    13.467807   0.0208333 
  47           44.774172    13.468855   0.0212766 
  41           42.841483    13.469901   0.0243902 
  52           41.052602    13.470945   0.0192308 
  38           39.403057    13.471987   0.0263158 
  42           37.886191    13.473027   0.0238095 
  37           36.494058    13.474065   0.027027  
  38           35.218117    13.475101   0.0263158 
  34           34.04967     13.476135   0.0294118 
  39           32.980194    13.477167   0.025641  
  25           32.001534    13.478196   0.04      
  31           31.106022    13.479224   0.0322581 
  20           30.286538    13.48025    0.05      
  31           29.53653     13.481274   0.0322581 
  21           28.850008    13.482295   0.047619  
  38           28.221537    13.483315   0.0263158 
  18           27.6462      13.484332   0.0555556 
  17           27.119569    13.485347   0.0588235 
  22           26.63767     13.48636    0.0454545 
  26           26.196943    13.487371   0.0384615 
  27           25.794221    13.48838    0.037037  
  29           25.426681    13.489387   0.0344828 
  23           25.091827    13.490391   0.0434783 
  30           24.787454    13.491394   0.0333333 
  21           24.511627    13.492394   0.047619  
  17           24.262659    13.493392   0.0588235 
  24           24.039086    13.494388   0.0416667 
  24           23.839654    13.495381   0.0416667 
  34           23.663302    13.496373   0.0294118 
  13           23.50915     13.497362   0.0769231 
  25           23.376486    13.498349   0.04      
  25           23.264758    13.499334   0.04      
  23           23.173576    13.500316   0.0434783 
  26           23.102691    13.501296   0.0384615 
  20           23.052007    13.502274   0.05      
  19           23.021573    13.50325    0.0526316 
  26           23.011586    13.504223   0.0384615 
  26           23.022388    13.505195   0.0384615 
  12           23.054479    13.506163   0.0833333 
  23           23.108509    13.50713    0.0434783 
  25           23.185294    13.508094   0.04      
  25           23.285815    13.509056   0.04      
  20           23.41123     13.510015   0.05      
  27           23.562878    13.510973   0.037037  
  21           23.742281    13.511927   0.047619  
  19           23.951158    13.51288    0.0526316 
  25           24.191419    13.51383    0.04      
  17           24.465169    13.514778   0.0588235 
  25           24.774694    13.515723   0.04      
  24           25.122446    13.516666   0.0416667 
  33           25.511014    13.517607   0.030303  
  22           25.943067    13.518545   0.0454545 
  26           26.421281    13.51948    0.0384615 
  24           26.948223    13.520414   0.0416667 
  21           27.52619     13.521344   0.047619  
  19           28.15699     13.522273   0.0526316 
  23           28.84164     13.523199   0.0434783 
  26           29.579993    13.524122   0.0384615 
  33           30.370259    13.525043   0.030303  
  24           31.208442    13.525961   0.0416667 
  32           32.087712    13.526877   0.03125   
  27           32.997774    13.527791   0.037037  
  24           33.924324    13.528702   0.0416667 
  41           34.848756    13.52961    0.0243902 
  43           35.748263    13.530516   0.0232558 
  44           36.596582    13.531419   0.0227273 
  41           37.365486    13.53232    0.0243902 
  38           38.027041    13.533218   0.0263158 
  30           38.556457    13.534114   0.0333333 
  49           38.935061    13.535007   0.0204082 
  44           39.152896    13.535897   0.0227273 
  33           39.210249    13.536785   0.030303  
  40           39.117801    13.53767    0.025     
  43           38.895324    13.538553   0.0232558 
  48           38.56923     13.539433   0.0208333 
  43           38.169545    13.54031    0.0232558 
  41           37.72692     13.541185   0.0243902 
  33           37.27007     13.542057   0.030303  
  40           36.823998    13.542926   0.025     
  34           36.408882    13.543793   0.0294118 
  33           36.039639    13.544657   0.030303  
  28           35.725915    13.545518   0.0357143 
  33           35.47235     13.546377   0.030303  
  43           35.279035    13.547232   0.0232558 
  30           35.142097    13.548086   0.0333333 
  49           35.054411    13.548936   0.0204082 
  41           35.006507    13.549784   0.0243902 
  48           34.987694    13.550629   0.0208333 
  30           34.987369    13.551471   0.0333333 
  30           34.996454    13.55231    0.0333333 
  26           35.008703    13.553147   0.0384615 
  31           35.021728    13.553981   0.0322581 
  23           35.037473    13.554812   0.0434783 
  27           35.062033    13.55564    0.037037  
  29           35.104861    13.556465   0.0344828 
  39           35.177521    13.557288   0.025641  
  36           35.29218     13.558107   0.0277778 
  39           35.460065    13.558924   0.025641  
  41           35.690014    13.559738   0.0243902 
  42           35.987183    13.560549   0.0238095 
  40           36.351854    13.561358   0.025     
  44           36.778408    13.562163   0.0227273 
  35           37.254444    13.562966   0.0285714 
  49           37.760209    13.563765   0.0204082 
  44           38.268625    13.564562   0.0227273 
  42           38.746209    13.565356   0.0238095 
  35           39.155259    13.566146   0.0285714 
  44           39.457402    13.566934   0.0227273 
  46           39.61821     13.567719   0.0217391 
  41           39.612143    13.568501   0.0243902 
  40           39.426647    13.56928    0.025     
  26           39.064276    13.570056   0.0384615 
  47           38.542233    13.570829   0.0212766 
  38           37.889437    13.571599   0.0263158 
  36           37.142053    13.572366   0.0277778 
  32           36.338601    13.57313    0.03125   
  41           35.515746    13.573891   0.0243902 
  36           34.705321    13.574649   0.0277778 
  29           33.9327      13.575404   0.0344828 
  29           33.216228    13.576155   0.0344828 
  34           32.567412    13.576904   0.0294118 
  27           31.991438    13.57765    0.037037  
  28           31.487782    13.578392   0.0357143 
  40           31.050801    13.579132   0.025     
  33           30.670309    13.579868   0.030303  
  41           30.332219    13.580601   0.0243902 
  36           30.019429    13.581331   0.0277778 
  31           29.713106    13.582058   0.0322581 
  33           29.394403    13.582782   0.030303  
  37           29.046488    13.583503   0.027027  
  28           28.656565    13.58422    0.0357143 
  42           28.217438    13.584935   0.0238095 
  16           27.728181    13.585646   0.0625    
  22           27.193753    13.586354   0.0454545 
  28           26.623678    13.587058   0.0357143 
  20           26.03019     13.58776    0.05      
  16           25.426324    13.588458   0.0625    
  20           24.824346    13.589153   0.05      
  29           24.234717    13.589845   0.0344828 
  19           23.665595    13.590533   0.0526316 
  26           23.122784    13.591219   0.0384615 
  21           22.609952    13.591901   0.047619  
  24           22.128997    13.592579   0.0416667 
  20           21.680447    13.593255   0.05      
  14           21.263834    13.593927   0.0714286 
  22           20.878007    13.594595   0.0454545 
  19           20.521389    13.595261   0.0526316 
  21           20.192157    13.595923   0.047619  
  26           19.888387    13.596582   0.0384615 
  12           19.608138    13.597237   0.0833333 
  19           19.34952     13.597889   0.0526316 
  15           19.110731    13.598538   0.0666667 
  20           18.890079    13.599183   0.05      
  15           18.68599     13.599825   0.0666667 
  17           18.497018    13.600463   0.0588235 
  14           18.321835    13.601098   0.0714286 
  20           18.159235    13.60173    0.05      
  21           18.008118    13.602358   0.047619  
  16           17.867489    13.602983   0.0625    
  17           17.736449    13.603604   0.0588235 
  17           17.614186    13.604222   0.0588235 
  15           17.499968    13.604836   0.0666667 
  21           17.393133    13.605447   0.047619  
  11           17.293088    13.606054   0.0909091 
  21           17.199296    13.606658   0.047619  
  18           17.111273    13.607258   0.0555556 
  22           17.028586    13.607855   0.0454545 
  17           16.95084     13.608448   0.0588235 
  10           16.877681    13.609037   0.1       
  19           16.808788    13.609624   0.0526316 
  20           16.743872    13.610206   0.05      
  11           16.682669    13.610785   0.0909091 
  21           16.624941    13.61136    0.047619  
  17           16.57047     13.611932   0.0588235 
  20           16.519061    13.6125     0.05      
  11           16.470533    13.613065   0.0909091 
  19           16.424723    13.613626   0.0526316 
  20           16.381482    13.614183   0.05      
  12           16.340673    13.614736   0.0833333 
  15           16.302172    13.615286   0.0666667 
  19           16.265864    13.615832   0.0526316 
  17           16.231646    13.616375   0.0588235 
  10           16.199422    13.616914   0.1       
  17           16.169105    13.617449   0.0588235 
  23           16.140616    13.61798    0.0434783 
  23           16.113881    13.618508   0.0434783 
  19           16.088834    13.619032   0.0526316 
  11           16.065415    13.619552   0.0909091 
  13           16.04357     13.620069   0.0769231 
  24           16.023248    13.620581   0.0416667 
  22           16.004405    13.62109    0.0454545 
  13           15.987       13.621595   0.0769231 
  13           15.970998    13.622097   0.0769231 
  28           15.956367    13.622594   0.0357143 
  14           15.94308     13.623088   0.0714286 
  20           15.931112    13.623577   0.05      
  12           15.920443    13.624063   0.0833333 
  22           15.911056    13.624546   0.0454545 
  12           15.902938    13.625024   0.0833333 
  21           15.896079    13.625498   0.047619  
  14           15.890473    13.625969   0.0714286 
  17           15.886116    13.626435   0.0588235 
  13           15.883007    13.626898   0.0769231 
  16           15.881151    13.627357   0.0625    
  17           15.880553    13.627812   0.0588235 
  19           15.881224    13.628263   0.0526316 
  18           15.883176    13.62871    0.0555556 
  15           15.886428    13.629153   0.0666667 
  13           15.890998    13.629592   0.0769231 
  15           15.896912    13.630027   0.0666667 
  18           15.904197    13.630458   0.0555556 
  13           15.912885    13.630885   0.0769231 
  24           15.923014    13.631308   0.0416667 
  16           15.934623    13.631727   0.0625    
  15           15.947759    13.632142   0.0666667 
  13           15.962472    13.632553   0.0769231 
  15           15.978819    13.63296    0.0666667 
  18           15.99686     13.633363   0.0555556 
  14           16.016666    13.633762   0.0714286 
  16           16.03831     13.634156   0.0625    
  20           16.061874    13.634547   0.05      
  13           16.087449    13.634933   0.0769231 
  16           16.115132    13.635316   0.0625    
  19           16.145032    13.635694   0.0526316 
  18           16.177265    13.636068   0.0555556 
  9            16.21196     13.636438   0.1111111 
  21           16.249259    13.636804   0.047619  
  27           16.289314    13.637165   0.037037  
  17           16.332295    13.637523   0.0588235 
  17           16.378384    13.637876   0.0588235 
  22           16.427785    13.638225   0.0454545 
  18           16.480717    13.63857    0.0555556 
  20           16.537425    13.63891    0.05      
  18           16.598173    13.639246   0.0555556 
  20           16.663255    13.639579   0.05      
  9            16.73299     13.639906   0.1111111 
  20           16.807733    13.64023    0.05      
  22           16.88787     13.640549   0.0454545 
  13           16.973829    13.640864   0.0769231 
  21           17.066077    13.641175   0.047619  
  18           17.165133    13.641481   0.0555556 
  18           17.271562    13.641783   0.0555556 
  19           17.385987    13.642081   0.0526316 
  16           17.509094    13.642374   0.0625    
  18           17.641633    13.642663   0.0555556 
  13           17.784429    13.642948   0.0769231 
  13           17.938382    13.643228   0.0769231 
  13           18.10448     13.643504   0.0769231 
  24           18.283796    13.643775   0.0416667 
  18           18.477499    13.644042   0.0555556 
  18           18.686858    13.644304   0.0555556 
  22           18.913241    13.644563   0.0454545 
  29           19.158117    13.644816   0.0344828 
  30           19.423054    13.645066   0.0333333 
  19           19.709709    13.64531    0.0526316 
  12           20.019817    13.645551   0.0833333 
  17           20.355161    13.645786   0.0588235 
  18           20.717538    13.646018   0.0555556 
  19           21.1087      13.646244   0.0526316 
  15           21.530285    13.646467   0.0666667 
  20           21.9837      13.646684   0.05      
  21           22.469984    13.646897   0.047619  
  20           22.989623    13.647106   0.05      
  17           23.542311    13.64731    0.0588235 
  24           24.12667     13.647509   0.0416667 
  22           24.739919    13.647704   0.0454545 
  25           25.377511    13.647894   0.04      
  27           26.032767    13.64808    0.037037  
  25           26.696576    13.648261   0.04      
  26           27.357213    13.648437   0.0384615 
  27           28.00038     13.648609   0.037037  
  29           28.609567    13.648776   0.0344828 
  24           29.166837    13.648938   0.0416667 
  28           29.654       13.649096   0.0357143 
  22           30.054173    13.649249   0.0454545 
  31           30.353494    13.649397   0.0322581 
  26           30.54273     13.649541   0.0384615 
  29           30.618465    13.64968    0.0344828 
  34           30.583603    13.649814   0.0294118 
  29           30.44706     13.649943   0.0344828 
  24           30.22272     13.650068   0.0416667 
  27           29.92789     13.650187   0.037037  
  21           29.581504    13.650302   0.047619  
  23           29.20245     13.650413   0.0434783 
  25           28.808166    13.650518   0.04      
  32           28.413643    13.650619   0.03125   
  23           28.030822    13.650714   0.0434783 
  28           27.6685      13.650805   0.0357143 
  31           27.3316      13.650891   0.0322581 
  25           27.022401    13.650972   0.04      
  31           26.740053    13.651049   0.0322581 
  30           26.481119    13.65112    0.0333333 
  17           26.239984    13.651187   0.0588235 
  16           26.009418    13.651248   0.0625    
  26           25.781207    13.651305   0.0384615 
  32           25.546941    13.651357   0.03125   
  21           25.298824    13.651403   0.047619  
  23           25.030481    13.651445   0.0434783 
  16           24.737606    13.651482   0.0625    
  17           24.418344    13.651514   0.0588235 
  18           24.073372    13.651541   0.0555556 
  22           23.705627    13.651563   0.0454545 
  20           23.319791    13.65158    0.05      
  28           22.921635    13.651591   0.0357143 
  29           22.51734     13.651598   0.0344828 
  19           22.112917    13.6516     0.0526316 
  15           21.71378     13.651597   0.0666667 
  28           21.324476    13.651588   0.0357143 
  22           20.948586    13.651575   0.0454545 
  17           20.588726    13.651556   0.0588235 
  21           20.246628    13.651533   0.047619  
  16           19.92328     13.651504   0.0625    
  16           19.619056    13.65147    0.0625    
  22           19.333862    13.651431   0.0454545 
  22           19.067251    13.651386   0.0454545 
  19           18.818535    13.651337   0.0526316 
  19           18.586864    13.651282   0.0526316 
  10           18.371293    13.651223   0.1       
  13           18.170832    13.651158   0.0769231 
  22           17.984482    13.651087   0.0454545 
  15           17.811259    13.651012   0.0666667 
  19           17.650215    13.650931   0.0526316 
  13           17.500444    13.650845   0.0769231 
  12           17.361093    13.650754   0.0833333 
  17           17.231363    13.650658   0.0588235 
  16           17.110508    13.650556   0.0625    
  15           16.997841    13.650449   0.0666667 
  16           16.892724    13.650337   0.0625    
  14           16.794572    13.650219   0.0714286 
  16           16.702846    13.650096   0.0625    
  12           16.617051    13.649967   0.0833333 
  23           16.536736    13.649834   0.0434783 
  16           16.461485    13.649695   0.0625    
  10           16.39092     13.64955    0.1       
  21           16.324695    13.6494     0.047619  
  12           16.262491    13.649245   0.0833333 
  23           16.20402     13.649084   0.0434783 
  15           16.149016    13.648918   0.0666667 
  15           16.097238    13.648747   0.0666667 
  16           16.048463    13.64857    0.0625    
  14           16.00249     13.648387   0.0714286 
  19           15.959131    13.648199   0.0526316 
  14           15.918216    13.648006   0.0714286 
  17           15.87959     13.647807   0.0588235 
  16           15.843109    13.647602   0.0625    
  10           15.80864     13.647392   0.1       
  12           15.776062    13.647177   0.0833333 
  21           15.745264    13.646956   0.047619  
  18           15.716142    13.646729   0.0555556 
  20           15.6886      13.646497   0.05      
  14           15.662552    13.646259   0.0714286 
  21           15.637915    13.646016   0.047619  
  21           15.614614    13.645767   0.047619  
  17           15.592579    13.645512   0.0588235 
  22           15.571745    13.645252   0.0454545 
  16           15.552052    13.644986   0.0625    
  14           15.533445    13.644714   0.0714286 
  17           15.51587     13.644437   0.0588235 
  20           15.49928     13.644154   0.05      
  13           15.483629    13.643866   0.0769231 
  18           15.468875    13.643571   0.0555556 
  12           15.454979    13.643271   0.0833333 
  14           15.441904    13.642965   0.0714286 
  19           15.429617    13.642654   0.0526316 
  18           15.418084    13.642337   0.0555556 
  16           15.407277    13.642013   0.0625    
  16           15.397166    13.641685   0.0625    
  11           15.387727    13.64135    0.0909091 
  11           15.378934    13.64101    0.0909091 
  15           15.370765    13.640663   0.0666667 
  23           15.363198    13.640311   0.0434783 
  14           15.356213    13.639953   0.0714286 
  15           15.349792    13.639589   0.0666667 
  16           15.343916    13.63922    0.0625    
  17           15.33857     13.638844   0.0588235 
  15           15.333738    13.638463   0.0666667 
  16           15.329406    13.638076   0.0625    
  11           15.32556     13.637682   0.0909091 
  15           15.322188    13.637283   0.0666667 
  15           15.319278    13.636878   0.0666667 
  9            15.31682     13.636467   0.1111111 
  11           15.314803    13.63605    0.0909091 
  22           15.313217    13.635627   0.0454545 
  17           15.312055    13.635198   0.0588235 
  14           15.311307    13.634763   0.0714286 
  19           15.310967    13.634322   0.0526316 
  13           15.311028    13.633875   0.0769231 
  15           15.311482    13.633422   0.0666667 
  17           15.312325    13.632962   0.0588235 
  15           15.313551    13.632497   0.0666667 
  17           15.315156    13.632026   0.0588235 
  17           15.317134    13.631548   0.0588235 
  21           15.319482    13.631065   0.047619  
  17           15.322197    13.630575   0.0588235 
  21           15.325275    13.63008    0.047619  
  20           15.328714    13.629578   0.05      
  21           15.332512    13.62907    0.047619  
  15           15.336667    13.628555   0.0666667 
  18           15.341176    13.628035   0.0555556 
  11           15.34604     13.627508   0.0909091 
  23           15.351258    13.626976   0.0434783 
  14           15.356828    13.626437   0.0714286 
  22           15.362751    13.625891   0.0454545 
  13           15.369027    13.62534    0.0769231 
  17           15.375656    13.624782   0.0588235 
  21           15.382641    13.624218   0.047619  
  17           15.389981    13.623648   0.0588235 
  19           15.397678    13.623071   0.0526316 
  20           15.405735    13.622488   0.05      
  17           15.414153    13.621899   0.0588235 
  13           15.422935    13.621303   0.0769231 
  14           15.432083    13.620702   0.0714286 
  17           15.441602    13.620093   0.0588235 
  18           15.451493    13.619479   0.0555556 
  12           15.461762    13.618858   0.0833333 
  19           15.472411    13.61823    0.0526316 
  20           15.483447    13.617596   0.05      
  13           15.494872    13.616956   0.0769231 
  15           15.506692    13.61631    0.0666667 
  13           15.518913    13.615656   0.0769231 
  21           15.531541    13.614997   0.047619  
  19           15.544581    13.614331   0.0526316 
  21           15.558039    13.613658   0.047619  
  23           15.571924    13.612979   0.0434783 
  15           15.586241    13.612294   0.0666667 
  10           15.600999    13.611601   0.1       
  14           15.616204    13.610903   0.0714286 
  14           15.631867    13.610198   0.0714286 
  12           15.647994    13.609486   0.0833333 
  14           15.664597    13.608768   0.0714286 
  13           15.681683    13.608043   0.0769231 
  18           15.699263    13.607311   0.0555556 
  16           15.717348    13.606573   0.0625    
  17           15.735948    13.605828   0.0588235 
  13           15.755075    13.605077   0.0769231 
  13           15.774741    13.604319   0.0769231 
  13           15.794958    13.603554   0.0769231 
  13           15.815739    13.602783   0.0769231 
  12           15.837099    13.602005   0.0833333 
  18           15.85905     13.60122    0.0555556 
  17           15.881608    13.600428   0.0588235 
  14           15.904789    13.59963    0.0714286 
  15           15.928607    13.598825   0.0666667 
  14           15.953081    13.598013   0.0714286 
  15           15.978227    13.597195   0.0666667 
  14           16.004064    13.596369   0.0714286 
  17           16.03061     13.595537   0.0588235 
  11           16.057886    13.594698   0.0909091 
  15           16.085911    13.593853   0.0666667 
  20           16.114708    13.593      0.05      
  12           16.144298    13.592141   0.0833333 
  17           16.174706    13.591274   0.0588235 
  11           16.205956    13.590401   0.0909091 
  13           16.238072    13.589521   0.0769231 
  18           16.271082    13.588634   0.0555556 
  23           16.305012    13.58774    0.0434783 
  27           16.339893    13.586839   0.037037  
  15           16.375754    13.585931   0.0666667 
  19           16.412627    13.585017   0.0526316 
  19           16.450544    13.584095   0.0526316 
  15           16.48954     13.583166   0.0666667 
  13           16.52965     13.582231   0.0769231 
  22           16.570913    13.581288   0.0454545 
  16           16.613368    13.580338   0.0625    
  11           16.657055    13.579381   0.0909091 
  30           16.702017    13.578418   0.0333333 
  16           16.7483      13.577447   0.0625    
  14           16.79595     13.576469   0.0714286 
  19           16.845017    13.575484   0.0526316 
  22           16.895553    13.574492   0.0454545 
  22           16.94761     13.573492   0.0454545 
  24           17.001247    13.572486   0.0416667 
  16           17.056523    13.571472   0.0625    
  19           17.113499    13.570452   0.0526316 
  19           17.172242    13.569424   0.0526316 
  25           17.23282     13.568389   0.04      
  13           17.295306    13.567346   0.0769231 
  17           17.359775    13.566297   0.0588235 
  17           17.426308    13.56524    0.0588235 
  21           17.494987    13.564176   0.047619  
  15           17.565903    13.563105   0.0666667 
  19           17.639148    13.562027   0.0526316 
  25           17.714819    13.560941   0.04      
  9            17.793021    13.559848   0.1111111 
  25           17.873861    13.558748   0.04      
  30           17.957457    13.55764    0.0333333 
  12           18.043928    13.556525   0.0833333 
  21           18.133403    13.555403   0.047619  
  26           18.226018    13.554273   0.0384615 
  14           18.321916    13.553136   0.0714286 
  15           18.421249    13.551991   0.0666667 
  26           18.524177    13.550839   0.0384615 
  26           18.63087     13.54968    0.0384615 
  27           18.741509    13.548513   0.037037  
  20           18.856285    13.547339   0.05      
  20           18.975401    13.546158   0.05      
  25           19.099073    13.544969   0.04      
  19           19.227529    13.543772   0.0526316 
  22           19.361013    13.542568   0.0454545 
  15           19.499786    13.541356   0.0666667 
  19           19.644122    13.540137   0.0526316 
  19           19.794318    13.538911   0.0526316 
  22           19.950686    13.537676   0.0454545 
  19           20.113561    13.536435   0.0526316 
  19           20.283304    13.535185   0.0526316 
  18           20.460297    13.533928   0.0555556 
  28           20.644948    13.532664   0.0357143 
  22           20.8377      13.531392   0.0454545 
  24           21.039023    13.530112   0.0416667 
  30           21.249421    13.528824   0.0333333 
  26           21.46944     13.527529   0.0384615 
  27           21.699664    13.526226   0.037037  
  22           21.940719    13.524916   0.0454545 
  23           22.193288    13.523598   0.0434783 
  36           22.458102    13.522272   0.0277778 
  17           22.735949    13.520938   0.0588235 
  25           23.027684    13.519597   0.04      
  26           23.334235    13.518248   0.0384615 
  25           23.656603    13.516891   0.04      
  26           23.995873    13.515526   0.0384615 
  33           24.353231    13.514154   0.030303  
  35           24.729958    13.512773   0.0285714 
  22           25.12745     13.511385   0.0454545 
  29           25.547225    13.509989   0.0344828 
  32           25.990948    13.508585   0.03125   
  24           26.460416    13.507173   0.0416667 
  29           26.957604    13.505754   0.0344828 
  35           27.484663    13.504326   0.0285714 
  31           28.043936    13.502891   0.0322581 
  20           28.637985    13.501447   0.05      
  36           29.26961     13.499996   0.0277778 
  34           29.941861    13.498537   0.0294118 
  25           30.658066    13.49707    0.04      
  41           31.421861    13.495594   0.0243902 
  30           32.237196    13.494111   0.0333333 
  44           33.108376    13.49262    0.0227273 
  35           34.040084    13.491121   0.0285714 
  37           35.037396    13.489613   0.027027  
  48           36.105805    13.488098   0.0208333 
  42           37.251256    13.486575   0.0238095 
  41           38.480134    13.485043   0.0243902 
  41           39.799302    13.483503   0.0243902 
  54           41.21607     13.481956   0.0185185 
  43           42.738192    13.4804     0.0232558 
  49           44.373824    13.478836   0.0204082 
  54           46.131448    13.477264   0.0185185 
  53           48.01977     13.475683   0.0188679 
  65           50.047543    13.474095   0.0153846 
  47           52.223342    13.472498   0.0212766 
  63           54.555225    13.470893   0.015873  
  57           57.050333    13.46928    0.0175439 
  46           59.71424     13.467659   0.0217391 
  56           62.550284    13.466029   0.0178571 
  48           65.558554    13.464391   0.0208333 
  74           68.734834    13.462745   0.0135135 
  66           72.069191    13.461091   0.0151515 
  89           75.544559    13.459428   0.011236  
  99           79.135087    13.457757   0.010101  
  93           82.80472     13.456077   0.0107527 
  85           86.505966    13.454389   0.0117647 
  83           90.179391    13.452693   0.0120482 
  102          93.754011    13.450989   0.0098039 
  121          97.149134    13.449276   0.0082645 
  106          100.277726   13.447554   0.009434  
  100          103.051607   13.445824   0.01      
  124          105.388002   13.444086   0.0080645 
  134          107.21691    13.442339   0.0074627 
  105          108.488045   13.440584   0.0095238 
  119          109.176628   13.43882    0.0084034 
  122          109.286199   13.437048   0.0081967 
  115          108.848685   13.435268   0.0086957 
  121          107.921054   13.433478   0.0082645 
  98           106.579482   13.431681   0.0102041 
  83           104.912108   13.429874   0.0120482 
  112          103.011396   13.428059   0.0089286 
  111          100.967263   13.426236   0.009009  
  85           98.861598    13.424404   0.0117647 
  97           96.764249    13.422563   0.0103093 
  94           94.730824    13.420714   0.0106383 
  85           92.801619    13.418856   0.0117647 
  92           91.001548    13.416989   0.0108696 
  79           89.340836    13.415114   0.0126582 
  74           87.816097    13.41323    0.0135135 
  93           86.41189     13.411337   0.0107527 
  97           85.102557    13.409436   0.0103093 
  78           83.854643    13.407525   0.0128205 
  87           82.629659    13.405606   0.0114943 
  82           81.387382    13.403679   0.0121951 
  72           80.089436    13.401742   0.0138889 
  90           78.702781    13.399797   0.0111111 
  84           77.202803    13.397843   0.0119048 
  81           75.575488    13.39588    0.0123457 
  73           73.818337    13.393908   0.0136986 
  80           71.939959    13.391928   0.0125    
  80           69.958408    13.389938   0.0125    
  73           67.898699    13.38794    0.0136986 
  68           65.78991     13.385933   0.0147059 
  66           63.66238     13.383917   0.0151515 
  66           61.545319    13.381891   0.0151515 
  49           59.465113    13.379857   0.0204082 
  52           57.444215    13.377814   0.0192308 
  61           55.50072     13.375763   0.0163934 
  55           53.648387    13.373702   0.0181818 
  46           51.896985    13.371632   0.0217391 
  51           50.252806    13.369553   0.0196078 
  50           48.719302    13.367465   0.02      
  40           47.297662    13.365368   0.025     
  47           45.987418    13.363262   0.0212766 
  53           44.786896    13.361146   0.0188679 
  46           43.69365     13.359022   0.0217391 
  43           42.704809    13.356889   0.0232558 
  37           41.817324    13.354746   0.027027  
  43           41.028189    13.352595   0.0232558 
  28           40.334619    13.350434   0.0357143 
  46           39.734139    13.348264   0.0217391 
  37           39.224714    13.346085   0.027027  
  39           38.804803    13.343897   0.025641  
  58           38.473423    13.341699   0.0172414 
  39           38.230186    13.339492   0.025641  
  46           38.075346    13.337276   0.0217391 
  40           38.009813    13.335051   0.025     
  57           38.035192    13.332817   0.0175439 
  52           38.153787    13.330573   0.0192308 
  44           38.368616    13.32832    0.0227273 
  45           38.683407    13.326057   0.0222222 
  53           39.102583    13.323786   0.0188679 
  46           39.631211    13.321504   0.0217391 
  54           40.27493     13.319214   0.0185185 
  51           41.039828    13.316914   0.0196078 
  56           41.932215    13.314605   0.0178571 
  46           42.958346    13.312286   0.0217391 
  47           44.123941    13.309958   0.0212766 
  57           45.433566    13.307621   0.0175439 
  53           46.889757    13.305274   0.0188679 
  56           48.491844    13.302917   0.0178571 
  56           50.234465    13.300551   0.0178571 
  71           52.105751    13.298176   0.0140845 
  63           54.085243    13.295791   0.015873  
  68           56.141776    13.293397   0.0147059 
  67           58.23165     13.290993   0.0149254 
  83           60.297639    13.288579   0.0120482 
  58           62.269631    13.286156   0.0172414 
  66           64.067437    13.283723   0.0151515 
  81           65.606575    13.281281   0.0123457 
  70           66.806425    13.278829   0.0142857 
  86           67.600212    13.276367   0.0116279 
  80           67.944595    13.273896   0.0125    
  82           67.826609    13.271415   0.0121951 
  87           67.266055    13.268925   0.0114943 
  75           66.31269     13.266424   0.0133333 
  83           65.038955    13.263914   0.0120482 
  96           63.530153    13.261395   0.0104167 
  66           61.874638    13.258865   0.0151515 
  66           60.155521    13.256326   0.0151515 
  71           58.445047    13.253777   0.0140845 
  70           56.801708    13.251218   0.0142857 
  71           55.269412    13.248649   0.0140845 
  73           53.87805     13.246071   0.0136986 
  64           52.644809    13.243483   0.015625  
  66           51.575504    13.240884   0.0151515 
  60           50.665854    13.238276   0.0166667 
  52           49.902384    13.235659   0.0192308 
  63           49.263218    13.233031   0.015873  
  56           48.718894    13.230393   0.0178571 
  62           48.233551    13.227745   0.016129  
  58           47.766861    13.225088   0.0172414 
  63           47.276853    13.22242    0.015873  
  58           46.723662    13.219743   0.0172414 
  58           46.073697    13.217055   0.0172414 
  46           45.303489    13.214358   0.0217391 
  56           44.402329    13.21165    0.0178571 
  36           43.372966    13.208932   0.0277778 
  60           42.230205    13.206205   0.0166667 
  53           40.997803    13.203467   0.0188679 
  52           39.704515    13.200719   0.0192308 
  55           38.380208    13.197961   0.0181818 
  50           37.052727    13.195193   0.02      
  46           35.745859    13.192415   0.0217391 
  45           34.478368    13.189626   0.0222222 
  36           33.263911    13.186828   0.0277778 
  34           32.111487    13.184019   0.0294118 
  40           31.026177    13.1812     0.025     
  33           30.009999    13.178371   0.030303  
  32           29.062671    13.175532   0.03125   
  27           28.182307    13.172682   0.037037  
  22           27.365951    13.169822   0.0454545 
  31           26.610005    13.166952   0.0322581 
  31           25.910535    13.164072   0.0322581 
  30           25.263495    13.161181   0.0333333 
  30           24.664873    13.15828    0.0333333 
  24           24.110793    13.155369   0.0416667 
  27           23.59757     13.152447   0.037037  
  26           23.121755    13.149515   0.0384615 
  22           22.68014     13.146572   0.0454545 
  21           22.269765    13.143619   0.047619  
  22           21.887916    13.140656   0.0454545 
  29           21.53211     13.137682   0.0344828 
  29           21.200086    13.134698   0.0344828 
  16           20.889791    13.131703   0.0625    
  25           20.59936     13.128698   0.04      
  27           20.327106    13.125682   0.037037  
  20           20.071499    13.122656   0.05      
  24           19.831162    13.119619   0.0416667 
  22           19.604844    13.116572   0.0454545 
  23           19.391418    13.113514   0.0434783 
  17           19.189865    13.110445   0.0588235 
  25           18.999263    13.107366   0.04      
  20           18.818777    13.104276   0.05      
  14           18.647652    13.101176   0.0714286 
  13           18.485202    13.098065   0.0769231 
  22           18.330806    13.094943   0.0454545 
  22           18.183896    13.091811   0.0454545 
  15           18.043957    13.088668   0.0666667 
  18           17.91052     13.085514   0.0555556 
  21           17.783153    13.08235    0.047619  
  19           17.661463    13.079175   0.0526316 
  20           17.545091    13.075989   0.05      
  17           17.433704    13.072792   0.0588235 
  23           17.326996    13.069584   0.0434783 
  21           17.224688    13.066366   0.047619  
  15           17.12652     13.063137   0.0666667 
  19           17.032251    13.059897   0.0526316 
  17           16.94166     13.056646   0.0588235 
  18           16.854541    13.053384   0.0555556 
  26           16.770703    13.050112   0.0384615 
  28           16.689969    13.046828   0.0357143 
  22           16.612172    13.043534   0.0454545 
  16           16.53716     13.040228   0.0625    
  20           16.464788    13.036912   0.05      
  17           16.394923    13.033584   0.0588235 
  20           16.32744     13.030246   0.05      
  19           16.26222     13.026897   0.0526316 
  17           16.199155    13.023536   0.0588235 
  16           16.138142    13.020165   0.0625    
  16           16.079084    13.016783   0.0625    
  15           16.021891    13.013389   0.0666667 
  14           15.966477    13.009984   0.0714286 
  20           15.912762    13.006569   0.05      
  16           15.860671    13.003142   0.0625    
  19           15.810133    12.999704   0.0526316 
  12           15.761081    12.996255   0.0833333 
  17           15.713451    12.992794   0.0588235 
  17           15.667185    12.989323   0.0588235 
  9            15.622226    12.98584    0.1111111 
  15           15.578519    12.982346   0.0666667 
  10           15.536016    12.978841   0.1       
  18           15.494668    12.975325   0.0555556 
  20           15.454431    12.971797   0.05      
  21           15.41526     12.968258   0.047619  
  13           15.377116    12.964708   0.0769231 
  12           15.33996     12.961146   0.0833333 
  17           15.303755    12.957573   0.0588235 
  15           15.268466    12.953989   0.0666667 
  22           15.234061    12.950393   0.0454545 
  14           15.200508    12.946786   0.0714286 
  11           15.167777    12.943168   0.0909091 
  10           15.135839    12.939538   0.1       
  14           15.104667    12.935897   0.0714286 
  15           15.074236    12.932244   0.0666667 
  19           15.044521    12.92858    0.0526316 
  16           15.015498    12.924904   0.0625    
  14           14.987144    12.921217   0.0714286 
  23           14.959439    12.917518   0.0434783 
  20           14.932362    12.913808   0.05      
  23           14.905893    12.910086   0.0434783 
  21           14.880014    12.906353   0.047619  
  15           14.854707    12.902608   0.0666667 
  14           14.824948    12.898851   0.0714286 
  20           14.80074     12.895083   0.05      
  14           14.777054    12.891303   0.0714286 
  14           14.753877    12.887512   0.0714286 
  18           14.731193    12.883708   0.0555556 
  15           14.70899     12.879893   0.0666667 
  16           14.687253    12.876067   0.0625    
  20           14.665971    12.872229   0.05      
  11           14.645131    12.868379   0.0909091 
  21           14.624722    12.864517   0.047619  
  17           14.604734    12.860643   0.0588235 
  27           14.585155    12.856758   0.037037  
  13           14.565975    12.852861   0.0769231 
  26           14.547185    12.848952   0.0384615 
  18           14.528776    12.845031   0.0555556 
  7            14.510738    12.841098   0.1428571 
  16           14.493064    12.837154   0.0625    
  20           14.473745    12.833197   0.05      
  20           14.456774    12.829229   0.05      
  19           14.440144    12.825248   0.0526316 
  12           14.423847    12.821256   0.0833333 
  14           14.407875    12.817252   0.0714286 
  17           14.392222    12.813236   0.0588235 
  19           14.376883    12.809208   0.0526316 
  21           14.361851    12.805167   0.047619  
  18           14.347121    12.801115   0.0555556 
  13           14.332687    12.797051   0.0769231 
  13           14.318543    12.792974   0.0769231 
  13           14.304686    12.788886   0.0769231 
  17           14.29111     12.784786   0.0588235 
  13           14.277811    12.780673   0.0769231 
  15           14.264784    12.776548   0.0666667 
  19           14.252027    12.772411   0.0526316 
  21           14.239534    12.768262   0.047619  
  13           14.227302    12.764101   0.0769231 
  27           14.215329    12.759927   0.037037  
  17           14.20361     12.755742   0.0588235 
  14           14.192143    12.751544   0.0714286 
  17           14.180925    12.747333   0.0588235 
  11           14.169953    12.743111   0.0909091 
  9            14.159225    12.738876   0.1111111 
  14           14.148739    12.734629   0.0714286 
  22           14.138492    12.73037    0.0454545 
  12           14.128483    12.726098   0.0833333 
  7            14.11871     12.721814   0.1428571 
  21           14.109172    12.717518   0.047619  
  15           14.099867    12.713209   0.0666667 
  12           14.090794    12.708887   0.0833333 
  11           14.081952    12.704554   0.0909091 
  11           14.073339    12.700208   0.0909091 
  15           14.064957    12.695849   0.0666667 
  15           14.056803    12.691478   0.0666667 
  14           14.048877    12.687094   0.0714286 
  13           14.04118     12.682698   0.0769231 
  19           14.033712    12.67829    0.0526316 
  10           14.026472    12.673868   0.1       
  19           14.01946     12.669435   0.0526316 
  18           14.012679    12.664988   0.0555556 
  11           14.006127    12.660529   0.0909091 
  13           13.999806    12.656058   0.0769231 
  13           13.993718    12.651574   0.0769231 
  24           13.987862    12.647077   0.0416667 
  15           13.982242    12.642567   0.0666667 
  11           13.976858    12.638045   0.0909091 
  21           13.971712    12.63351    0.047619  
  16           13.966806    12.628962   0.0625    
  16           13.962142    12.624402   0.0625    
  7            13.957724    12.619829   0.1428571 
  21           13.953553    12.615243   0.047619  
  11           13.949632    12.610644   0.0909091 
  15           13.945965    12.606033   0.0666667 
  12           13.942555    12.601408   0.0833333 
  19           13.939405    12.596771   0.0526316 
  10           13.936519    12.592121   0.1       
  17           13.933901    12.587458   0.0588235 
  19           13.931557    12.582782   0.0526316 
  19           13.929489    12.578093   0.0526316 
  19           13.927704    12.573391   0.0526316 
  15           13.926206    12.568677   0.0666667 
  17           13.925001    12.563949   0.0588235 
  17           13.924094    12.559208   0.0588235 
  13           13.923493    12.554455   0.0769231 
  15           13.923202    12.549688   0.0666667 
  22           13.92323     12.544908   0.0454545 
  15           13.923584    12.540115   0.0666667 
  16           13.92427     12.535309   0.0625    
  13           13.925298    12.53049    0.0769231 
  16           13.926676    12.525658   0.0625    
  14           13.928412    12.520813   0.0714286 
  19           13.930516    12.515955   0.0526316 
  21           13.932997    12.511083   0.047619  
  13           13.935868    12.506198   0.0769231 
  16           13.939137    12.5013     0.0625    
  19           13.942817    12.496389   0.0526316 
  15           13.94692     12.491465   0.0666667 
  26           13.951459    12.486527   0.0384615 
  15           13.956446    12.481576   0.0666667 
  14           13.961897    12.476611   0.0714286 
  19           13.967826    12.471634   0.0526316 
  13           13.974249    12.466643   0.0769231 
  15           13.981182    12.461639   0.0666667 
  14           13.988642    12.456621   0.0714286 
  13           13.996648    12.45159    0.0769231 
  24           14.005219    12.446545   0.0416667 
  16           14.014375    12.441488   0.0625    
  14           14.024138    12.436416   0.0714286 
  16           14.034529    12.431331   0.0625    
  15           14.045574    12.426233   0.0666667 
  12           14.057296    12.421121   0.0833333 
  13           14.069722    12.415996   0.0769231 
  13           14.08288     12.410857   0.0769231 
  12           14.096799    12.405705   0.0833333 
  14           14.111511    12.400539   0.0714286 
  17           14.127048    12.395359   0.0588235 
  16           14.143444    12.390166   0.0625    
  15           14.160738    12.384959   0.0666667 
  9            14.178966    12.379739   0.1111111 
  20           14.198171    12.374505   0.05      
  19           14.218396    12.369257   0.0526316 
  20           14.239686    12.363996   0.05      
  10           14.262092    12.358721   0.1       
  12           14.285664    12.353432   0.0833333 
  25           14.310458    12.348129   0.04      
  16           14.336532    12.342813   0.0625    
  12           14.363949    12.337482   0.0833333 
  18           14.392774    12.332138   0.0555556 
  7            14.423078    12.32678    0.1428571 
  12           14.454936    12.321409   0.0833333 
  9            14.488426    12.316023   0.1111111 
  21           14.523636    12.310624   0.047619  
  18           14.560655    12.30521    0.0555556 
  13           14.59958     12.299783   0.0769231 
  19           14.640516    12.294342   0.0526316 
  13           14.683572    12.288887   0.0769231 
  10           14.728868    12.283418   0.1       
  13           14.776531    12.277935   0.0769231 
  8            14.826697    12.272437   0.125     
  15           14.879513    12.266926   0.0666667 
  13           14.935137    12.261401   0.0769231 
  13           14.993738    12.255862   0.0769231 
  20           15.055498    12.250308   0.05      
  15           15.120614    12.244741   0.0666667 
  11           15.189299    12.239159   0.0909091 
  15           15.261782    12.233564   0.0666667 
  10           15.338311    12.227954   0.1       
  24           15.419154    12.22233    0.0416667 
  17           15.504603    12.216691   0.0588235 
  15           15.594973    12.211039   0.0666667 
  16           15.690607    12.205372   0.0625    
  17           15.791877    12.199691   0.0588235 
  18           15.899188    12.193996   0.0555556 
  20           16.012983    12.188286   0.05      
  17           16.133739    12.182562   0.0588235 
  17           16.26198     12.176824   0.0588235 
  20           16.398276    12.171072   0.05      
  18           16.543248    12.165305   0.0555556 
  18           16.697574    12.159523   0.0555556 
  22           16.861992    12.153728   0.0454545 
  13           17.037306    12.147918   0.0769231 
  25           17.224394    12.142093   0.04      
  17           17.424209    12.136254   0.0588235 
  21           17.63779     12.130401   0.047619
[truncated: 8,008 more chars]
