# Supplementary material for: Structural and magnetic investigations of the Weyl semimetal family CeAlSi1–xGex
Source: Acta Crystallogr B Struct Sci Cryst Eng Mater. 2026 Apr 7;82(Pt 3):250–7. doi: 10.1107/S2052520626002635 (PMC13238493; doi:10.1107/S2052520626002635)
Supplement: Supplementary file 5 [file b-82-00250-CeAlSi0.5Ge0.5sup5.rtv]

######################################################################
#data_CeAlSi0p5Ge0p5
data_CeAlSi0.5Ge0.5

_pd_block_id      CeAlSi0.5Ge0.5

# POWDER DATA TABLE
_pd_meas_2theta_range_min  10.00000
_pd_meas_2theta_range_max  89.99000
_pd_meas_2theta_range_inc  0.01000
_pd_meas_number_of_points  8000

loop_
   _pd_meas_intensity_total
   _pd_calc_intensity_total
   _pd_proc_intensity_bkg_calc
   _pd_proc_ls_weight
  50           38.142976    38.142976   0.02      
  43           38.114809    38.114809   0.0232558 
  51           38.086671    38.086671   0.0196078 
  40           38.05856     38.05856    0.025     
  51           38.030478    38.030478   0.0196078 
  42           38.002423    38.002423   0.0238095 
  40           37.974397    37.974397   0.025     
  61           37.946398    37.946398   0.0163934 
  51           37.918427    37.918427   0.0196078 
  43           37.890484    37.890484   0.0232558 
  43           37.862569    37.862569   0.0232558 
  48           37.834682    37.834682   0.0208333 
  56           37.806823    37.806823   0.0178571 
  32           37.778991    37.778991   0.03125   
  45           37.751187    37.751187   0.0222222 
  44           37.723411    37.723411   0.0227273 
  41           37.695663    37.695663   0.0243902 
  43           37.667942    37.667942   0.0232558 
  35           37.640249    37.640249   0.0285714 
  41           37.612584    37.612584   0.0243902 
  45           37.584947    37.584947   0.0222222 
  42           37.557337    37.557337   0.0238095 
  43           37.529754    37.529754   0.0232558 
  49           37.5022      37.5022     0.0204082 
  40           37.474672    37.474672   0.025     
  44           37.447173    37.447173   0.0227273 
  47           37.419701    37.419701   0.0212766 
  41           37.392256    37.392256   0.0243902 
  50           37.364839    37.364839   0.02      
  41           37.337449    37.337449   0.0243902 
  35           37.310087    37.310087   0.0285714 
  36           37.282752    37.282752   0.0277778 
  35           37.255445    37.255445   0.0285714 
  28           37.228165    37.228165   0.0357143 
  43           37.200912    37.200912   0.0232558 
  39           37.173687    37.173687   0.025641  
  39           37.146489    37.146489   0.025641  
  41           37.119318    37.119318   0.0243902 
  51           37.092175    37.092175   0.0196078 
  37           37.065058    37.065058   0.027027  
  36           37.037969    37.037969   0.0277778 
  45           37.010908    37.010908   0.0222222 
  38           36.983873    36.983873   0.0263158 
  40           36.956866    36.956866   0.025     
  45           36.929886    36.929886   0.0222222 
  44           36.902933    36.902933   0.0227273 
  46           36.876007    36.876007   0.0217391 
  41           36.849108    36.849108   0.0243902 
  38           36.822236    36.822236   0.0263158 
  39           36.795391    36.795391   0.025641  
  51           36.768574    36.768574   0.0196078 
  40           36.741783    36.741783   0.025     
  46           36.715019    36.715019   0.0217391 
  37           36.688283    36.688283   0.027027  
  38           36.661573    36.661573   0.0263158 
  42           36.63489     36.63489    0.0238095 
  38           36.608234    36.608234   0.0263158 
  39           36.581605    36.581605   0.025641  
  42           36.555003    36.555003   0.0238095 
  37           36.528428    36.528428   0.027027  
  45           36.501879    36.501879   0.0222222 
  34           36.475357    36.475357   0.0294118 
  31           36.448863    36.448863   0.0322581 
  42           36.422394    36.422394   0.0238095 
  42           36.395953    36.395953   0.0238095 
  33           36.369538    36.369538   0.030303  
  43           36.34315     36.34315    0.0232558 
  41           36.316789    36.316789   0.0243902 
  23           36.290455    36.290455   0.0434783 
  29           36.264147    36.264147   0.0344828 
  21           36.237865    36.237865   0.047619  
  38           36.211611    36.211611   0.0263158 
  45           36.185382    36.185382   0.0222222 
  37           36.159181    36.159181   0.027027  
  41           36.133006    36.133006   0.0243902 
  39           36.106857    36.106857   0.025641  
  29           36.080735    36.080735   0.0344828 
  42           36.05464     36.05464    0.0238095 
  38           36.028571    36.028571   0.0263158 
  43           36.002528    36.002528   0.0232558 
  37           35.976512    35.976512   0.027027  
  40           35.950522    35.950522   0.025     
  40           35.924559    35.924559   0.025     
  43           35.898622    35.898622   0.0232558 
  37           35.872711    35.872711   0.027027  
  40           35.846826    35.846826   0.025     
  35           35.820968    35.820968   0.0285714 
  31           35.795137    35.795137   0.0322581 
  38           35.769331    35.769331   0.0263158 
  51           35.743552    35.743552   0.0196078 
  41           35.717799    35.717799   0.0243902 
  42           35.692072    35.692072   0.0238095 
  35           35.666371    35.666371   0.0285714 
  35           35.640697    35.640697   0.0285714 
  46           35.615048    35.615048   0.0217391 
  40           35.589426    35.589426   0.025     
  33           35.56383     35.56383    0.030303  
  30           35.53826     35.53826    0.0333333 
  32           35.512716    35.512716   0.03125   
  32           35.487198    35.487198   0.03125   
  40           35.461706    35.461706   0.025     
  41           35.43624     35.43624    0.0243902 
  29           35.4108      35.4108     0.0344828 
  35           35.385386    35.385386   0.0285714 
  38           35.359998    35.359998   0.0263158 
  39           35.334635    35.334635   0.025641  
  39           35.309299    35.309299   0.025641  
  38           35.283989    35.283989   0.0263158 
  30           35.258704    35.258704   0.0333333 
  42           35.233446    35.233446   0.0238095 
  20           35.208213    35.208213   0.05      
  46           35.183006    35.183006   0.0217391 
  41           35.157824    35.157824   0.0243902 
  42           35.132669    35.132669   0.0238095 
  33           35.107539    35.107539   0.030303  
  30           35.082435    35.082435   0.0333333 
  33           35.057357    35.057357   0.030303  
  40           35.032304    35.032304   0.025     
  37           35.007277    35.007277   0.027027  
  40           34.982276    34.982276   0.025     
  40           34.9573      34.9573     0.025     
  38           34.93235     34.93235    0.0263158 
  35           34.907425    34.907425   0.0285714 
  36           34.882526    34.882526   0.0277778 
  32           34.857653    34.857653   0.03125   
  44           34.832805    34.832805   0.0227273 
  31           34.807982    34.807982   0.0322581 
  40           34.783185    34.783185   0.025     
  36           34.758414    34.758414   0.0277778 
  37           34.733668    34.733668   0.027027  
  38           34.708947    34.708947   0.0263158 
  33           34.684252    34.684252   0.030303  
  43           34.659582    34.659582   0.0232558 
  32           34.634938    34.634938   0.03125   
  30           34.610319    34.610319   0.0333333 
  35           34.585725    34.585725   0.0285714 
  42           34.561157    34.561157   0.0238095 
  22           34.536614    34.536614   0.0454545 
  39           34.512096    34.512096   0.025641  
  31           34.487603    34.487603   0.0322581 
  35           34.463136    34.463136   0.0285714 
  33           34.438693    34.438693   0.030303  
  33           34.414276    34.414276   0.030303  
  29           34.389885    34.389885   0.0344828 
  42           34.365518    34.365518   0.0238095 
  32           34.341176    34.341176   0.03125   
  32           34.31686     34.31686    0.03125   
  30           34.292569    34.292569   0.0333333 
  44           34.268302    34.268302   0.0227273 
  39           34.244061    34.244061   0.025641  
  41           34.219845    34.219845   0.0243902 
  31           34.195654    34.195654   0.0322581 
  30           34.171487    34.171487   0.0333333 
  40           34.147346    34.147346   0.025     
  44           34.12323     34.12323    0.0227273 
  35           34.099139    34.099139   0.0285714 
  38           34.075072    34.075072   0.0263158 
  29           34.051031    34.051031   0.0344828 
  34           34.027014    34.027014   0.0294118 
  37           34.003022    34.003022   0.027027  
  23           33.979055    33.979055   0.0434783 
  35           33.955113    33.955113   0.0285714 
  40           33.931196    33.931196   0.025     
  31           33.907303    33.907303   0.0322581 
  33           33.883436    33.883436   0.030303  
  40           33.859593    33.859593   0.025     
  41           33.835774    33.835774   0.0243902 
  35           33.811981    33.811981   0.0285714 
  40           33.788212    33.788212   0.025     
  35           33.764468    33.764468   0.0285714 
  31           33.740748    33.740748   0.0322581 
  33           33.717053    33.717053   0.030303  
  35           33.693383    33.693383   0.0285714 
  37           33.669737    33.669737   0.027027  
  45           33.646116    33.646116   0.0222222 
  30           33.622519    33.622519   0.0333333 
  46           33.598947    33.598947   0.0217391 
  34           33.575399    33.575399   0.0294118 
  48           33.551876    33.551876   0.0208333 
  38           33.528378    33.528378   0.0263158 
  45           33.504903    33.504903   0.0222222 
  30           33.481454    33.481454   0.0333333 
  35           33.458028    33.458028   0.0285714 
  43           33.434627    33.434627   0.0232558 
  43           33.411251    33.411251   0.0232558 
  30           33.387899    33.387899   0.0333333 
  29           33.364571    33.364571   0.0344828 
  34           33.341267    33.341267   0.0294118 
  38           33.317988    33.317988   0.0263158 
  35           33.294733    33.294733   0.0285714 
  32           33.271502    33.271502   0.03125   
  33           33.248296    33.248296   0.030303  
  36           33.225113    33.225113   0.0277778 
  21           33.201955    33.201955   0.047619  
  35           33.178821    33.178821   0.0285714 
  38           33.155712    33.155712   0.0263158 
  33           33.132626    33.132626   0.030303  
  30           33.109565    33.109565   0.0333333 
  35           33.086527    33.086527   0.0285714 
  34           33.063514    33.063514   0.0294118 
  36           33.040525    33.040525   0.0277778 
  31           33.01756     33.01756    0.0322581 
  35           32.994619    32.994619   0.0285714 
  28           32.971702    32.971702   0.0357143 
  33           32.948809    32.948809   0.030303  
  24           32.92594     32.92594    0.0416667 
  32           32.903095    32.903095   0.03125   
  36           32.880273    32.880273   0.0277778 
  28           32.857476    32.857476   0.0357143 
  31           32.834703    32.834703   0.0322581 
  27           32.811953    32.811953   0.037037  
  35           32.789228    32.789228   0.0285714 
  33           32.766526    32.766526   0.030303  
  30           32.743848    32.743848   0.0333333 
  32           32.721194    32.721194   0.03125   
  37           32.698563    32.698563   0.027027  
  27           32.675957    32.675957   0.037037  
  35           32.653374    32.653374   0.0285714 
  27           32.630815    32.630815   0.037037  
  24           32.608279    32.608279   0.0416667 
  32           32.585768    32.585768   0.03125   
  35           32.56328     32.56328    0.0285714 
  37           32.540815    32.540815   0.027027  
  24           32.518374    32.518374   0.0416667 
  38           32.495957    32.495957   0.0263158 
  28           32.473564    32.473564   0.0357143 
  38           32.451194    32.451194   0.0263158 
  32           32.428847    32.428847   0.03125   
  33           32.406525    32.406525   0.030303  
  36           32.384225    32.384225   0.0277778 
  44           32.361949    32.361949   0.0227273 
  28           32.339697    32.339697   0.0357143 
  38           32.317468    32.317468   0.0263158 
  26           32.295263    32.295263   0.0384615 
  31           32.273081    32.273081   0.0322581 
  42           32.250922    32.250922   0.0238095 
  34           32.228787    32.228787   0.0294118 
  27           32.206675    32.206675   0.037037  
  36           32.184587    32.184587   0.0277778 
  20           32.162522    32.162522   0.05      
  35           32.14048     32.14048    0.0285714 
  32           32.118461    32.118461   0.03125   
  30           32.096466    32.096466   0.0333333 
  34           32.074494    32.074494   0.0294118 
  39           32.052545    32.052545   0.025641  
  40           32.03062     32.03062    0.025     
  22           32.008717    32.008717   0.0454545 
  32           31.986838    31.986838   0.03125   
  29           31.964982    31.964982   0.0344828 
  22           31.94315     31.94315    0.0454545 
  28           31.92134     31.92134    0.0357143 
  25           31.899553    31.899553   0.04      
  32           31.87779     31.87779    0.03125   
  37           31.85605     31.85605    0.027027  
  46           31.834332    31.834332   0.0217391 
  37           31.812638    31.812638   0.027027  
  25           31.790967    31.790967   0.04      
  27           31.769318    31.769318   0.037037  
  38           31.747693    31.747693   0.0263158 
  30           31.726091    31.726091   0.0333333 
  34           31.704511    31.704511   0.0294118 
  36           31.682955    31.682955   0.0277778 
  36           31.661421    31.661421   0.0277778 
  28           31.639911    31.639911   0.0357143 
  30           31.618423    31.618423   0.0333333 
  31           31.596958    31.596958   0.0322581 
  26           31.575516    31.575516   0.0384615 
  28           31.554097    31.554097   0.0357143 
  29           31.5327      31.5327     0.0344828 
  30           31.511327    31.511327   0.0333333 
  30           31.489976    31.489976   0.0333333 
  35           31.468648    31.468648   0.0285714 
  38           31.447342    31.447342   0.0263158 
  31           31.426059    31.426059   0.0322581 
  28           31.404799    31.404799   0.0357143 
  34           31.383562    31.383562   0.0294118 
  37           31.362347    31.362347   0.027027  
  26           31.341155    31.341155   0.0384615 
  28           31.319986    31.319986   0.0357143 
  29           31.298839    31.298839   0.0344828 
  36           31.277714    31.277714   0.0277778 
  28           31.256613    31.256613   0.0357143 
  33           31.235534    31.235534   0.030303  
  23           31.214477    31.214477   0.0434783 
  32           31.193443    31.193443   0.03125   
  25           31.172431    31.172431   0.04      
  35           31.151442    31.151442   0.0285714 
  29           31.130475    31.130475   0.0344828 
  27           31.109531    31.109531   0.037037  
  35           31.088609    31.088609   0.0285714 
  33           31.067709    31.067709   0.030303  
  32           31.046832    31.046832   0.03125   
  33           31.025977    31.025977   0.030303  
  27           31.005145    31.005145   0.037037  
  30           30.984335    30.984335   0.0333333 
  34           30.963547    30.963547   0.0294118 
  25           30.942781    30.942781   0.04      
  28           30.922038    30.922038   0.0357143 
  21           30.901317    30.901317   0.047619  
  34           30.880618    30.880618   0.0294118 
  22           30.859942    30.859942   0.0454545 
  24           30.839288    30.839288   0.0416667 
  35           30.818655    30.818655   0.0285714 
  31           30.798045    30.798045   0.0322581 
  34           30.777458    30.777458   0.0294118 
  35           30.756892    30.756892   0.0285714 
  30           30.736348    30.736348   0.0333333 
  32           30.715827    30.715827   0.03125   
  30           30.695327    30.695327   0.0333333 
  30           30.67485     30.67485    0.0333333 
  34           30.654394    30.654394   0.0294118 
  27           30.633961    30.633961   0.037037  
  32           30.61355     30.61355    0.03125   
  35           30.59316     30.59316    0.0285714 
  25           30.572793    30.572793   0.04      
  43           30.552447    30.552447   0.0232558 
  28           30.532124    30.532124   0.0357143 
  25           30.511822    30.511822   0.04      
  38           30.491542    30.491542   0.0263158 
  31           30.471284    30.471284   0.0322581 
  28           30.451048    30.451048   0.0357143 
  35           30.430834    30.430834   0.0285714 
  35           30.410642    30.410642   0.0285714 
  36           30.390471    30.390471   0.0277778 
  38           30.370322    30.370322   0.0263158 
  35           30.350195    30.350195   0.0285714 
  22           30.33009     30.33009    0.0454545 
  21           30.310007    30.310007   0.047619  
  37           30.289945    30.289945   0.027027  
  30           30.269905    30.269905   0.0333333 
  37           30.249886    30.249886   0.027027  
  36           30.229889    30.229889   0.0277778 
  26           30.209914    30.209914   0.0384615 
  38           30.189961    30.189961   0.0263158 
  34           30.170029    30.170029   0.0294118 
  36           30.150118    30.150118   0.0277778 
  29           30.13023     30.13023    0.0344828 
  37           30.110362    30.110362   0.027027  
  30           30.090517    30.090517   0.0333333 
  25           30.070693    30.070693   0.04      
  32           30.05089     30.05089    0.03125   
  28           30.031109    30.031109   0.0357143 
  29           30.011349    30.011349   0.0344828 
  29           29.991611    29.991611   0.0344828 
  35           29.971894    29.971894   0.0285714 
  41           29.952198    29.952198   0.0243902 
  31           29.932524    29.932524   0.0322581 
  37           29.912872    29.912872   0.027027  
  27           29.89324     29.89324    0.037037  
  31           29.87363     29.87363    0.0322581 
  30           29.854042    29.854042   0.0333333 
  31           29.834474    29.834474   0.0322581 
  39           29.814928    29.814928   0.025641  
  26           29.795404    29.795404   0.0384615 
  31           29.7759      29.7759     0.0322581 
  19           29.756418    29.756418   0.0526316 
  25           29.736957    29.736957   0.04      
  38           29.717517    29.717517   0.0263158 
  40           29.698098    29.698098   0.025     
  26           29.678701    29.678701   0.0384615 
  29           29.659324    29.659324   0.0344828 
  26           29.639969    29.639969   0.0384615 
  30           29.620635    29.620635   0.0333333 
  27           29.601322    29.601322   0.037037  
  34           29.58203     29.58203    0.0294118 
  27           29.562759    29.562759   0.037037  
  30           29.543509    29.543509   0.0333333 
  34           29.52428     29.52428    0.0294118 
  39           29.505072    29.505072   0.025641  
  27           29.485885    29.485885   0.037037  
  33           29.466719    29.466719   0.030303  
  21           29.447574    29.447574   0.047619  
  31           29.42845     29.42845    0.0322581 
  24           29.409347    29.409347   0.0416667 
  28           29.390265    29.390265   0.0357143 
  27           29.371204    29.371204   0.037037  
  25           29.352163    29.352163   0.04      
  29           29.333144    29.333144   0.0344828 
  27           29.314145    29.314145   0.037037  
  26           29.295167    29.295167   0.0384615 
  37           29.27621     29.27621    0.027027  
  30           29.257274    29.257274   0.0333333 
  24           29.238358    29.238358   0.0416667 
  34           29.219463    29.219463   0.0294118 
  29           29.200589    29.200589   0.0344828 
  29           29.181736    29.181736   0.0344828 
  24           29.162903    29.162903   0.0416667 
  21           29.144091    29.144091   0.047619  
  24           29.1253      29.1253     0.0416667 
  28           29.106529    29.106529   0.0357143 
  41           29.087779    29.087779   0.0243902 
  22           29.069049    29.069049   0.0454545 
  37           29.05034     29.05034    0.027027  
  37           29.031652    29.031652   0.027027  
  27           29.012984    29.012984   0.037037  
  17           28.994337    28.994337   0.0588235 
  27           28.97571     28.97571    0.037037  
  28           28.957104    28.957104   0.0357143 
  33           28.938518    28.938518   0.030303  
  25           28.919953    28.919953   0.04      
  29           28.901408    28.901408   0.0344828 
  25           28.882884    28.882884   0.04      
  36           28.86438     28.86438    0.0277778 
  33           28.845896    28.845896   0.030303  
  33           28.827433    28.827433   0.030303  
  36           28.80899     28.80899    0.0277778 
  30           28.790568    28.790568   0.0333333 
  29           28.772166    28.772166   0.0344828 
  29           28.753784    28.753784   0.0344828 
  27           28.735422    28.735422   0.037037  
  32           28.717081    28.717081   0.03125   
  34           28.69876     28.69876    0.0294118 
  32           28.680459    28.680459   0.03125   
  38           28.662179    28.662179   0.0263158 
  42           28.643918    28.643918   0.0238095 
  19           28.625678    28.625678   0.0526316 
  30           28.607458    28.607458   0.0333333 
  27           28.589259    28.589259   0.037037  
  31           28.571079    28.571079   0.0322581 
  44           28.55292     28.55292    0.0227273 
  30           28.53478     28.53478    0.0333333 
  24           28.516661    28.516661   0.0416667 
  29           28.498562    28.498562   0.0344828 
  29           28.480483    28.480483   0.0344828 
  26           28.462423    28.462423   0.0384615 
  27           28.444384    28.444384   0.037037  
  27           28.426365    28.426365   0.037037  
  31           28.408366    28.408366   0.0322581 
  23           28.390387    28.390387   0.0434783 
  32           28.372428    28.372428   0.03125   
  27           28.354489    28.354489   0.037037  
  35           28.33657     28.33657    0.0285714 
  23           28.31867     28.31867    0.0434783 
  23           28.300791    28.300791   0.0434783 
  34           28.282931    28.282931   0.0294118 
  25           28.265091    28.265091   0.04      
  21           28.247271    28.247271   0.047619  
  31           28.229471    28.229471   0.0322581 
  23           28.211691    28.211691   0.0434783 
  34           28.19393     28.19393    0.0294118 
  26           28.17619     28.17619    0.0384615 
  26           28.158469    28.158469   0.0384615 
  32           28.140768    28.140768   0.03125   
  32           28.123086    28.123086   0.03125   
  23           28.105424    28.105424   0.0434783 
  25           28.087782    28.087782   0.04      
  19           28.07016     28.07016    0.0526316 
  33           28.052557    28.052557   0.030303  
  28           28.034974    28.034974   0.0357143 
  24           28.01741     28.01741    0.0416667 
  30           27.999866    27.999866   0.0333333 
  23           27.982342    27.982342   0.0434783 
  30           27.964837    27.964837   0.0333333 
  28           27.947352    27.947352   0.0357143 
  34           27.929886    27.929886   0.0294118 
  38           27.91244     27.91244    0.0263158 
  15           27.895013    27.895013   0.0666667 
  17           27.877606    27.877606   0.0588235 
  29           27.860219    27.860219   0.0344828 
  36           27.84285     27.84285    0.0277778 
  33           27.825502    27.825502   0.030303  
  26           27.808172    27.808172   0.0384615 
  32           27.790862    27.790862   0.03125   
  18           27.773572    27.773572   0.0555556 
  26           27.7563      27.7563     0.0384615 
  23           27.739048    27.739048   0.0434783 
  31           27.721816    27.721816   0.0322581 
  26           27.704603    27.704603   0.0384615 
  27           27.687409    27.687409   0.037037  
  30           27.670234    27.670234   0.0333333 
  18           27.653079    27.653079   0.0555556 
  30           27.635943    27.635943   0.0333333 
  28           27.618826    27.618826   0.0357143 
  29           27.601728    27.601728   0.0344828 
  22           27.58465     27.58465    0.0454545 
  31           27.567591    27.567591   0.0322581 
  25           27.550551    27.550551   0.04      
  36           27.53353     27.53353    0.0277778 
  27           27.516528    27.516528   0.037037  
  25           27.499545    27.499545   0.04      
  19           27.482582    27.482582   0.0526316 
  30           27.465637    27.465637   0.0333333 
  22           27.448712    27.448712   0.0454545 
  31           27.431806    27.431806   0.0322581 
  26           27.414918    27.414918   0.0384615 
  42           27.39805     27.39805    0.0238095 
  17           27.381201    27.381201   0.0588235 
  31           27.364371    27.364371   0.0322581 
  39           27.347559    27.347559   0.025641  
  20           27.330767    27.330767   0.05      
  30           27.313994    27.313994   0.0333333 
  27           27.297239    27.297239   0.037037  
  31           27.280504    27.280504   0.0322581 
  33           27.263787    27.263787   0.030303  
  23           27.247089    27.247089   0.0434783 
  26           27.23041     27.23041    0.0384615 
  31           27.21375     27.21375    0.0322581 
  33           27.197109    27.197109   0.030303  
  30           27.180486    27.180486   0.0333333 
  38           27.163883    27.163883   0.0263158 
  23           27.147298    27.147298   0.0434783 
  32           27.130732    27.130732   0.03125   
  40           27.114184    27.114184   0.025     
  40           27.097656    27.097656   0.025     
  25           27.081146    27.081146   0.04      
  21           27.064655    27.064655   0.047619  
  27           27.048182    27.048182   0.037037  
  42           27.031728    27.031728   0.0238095 
  30           27.015293    27.015293   0.0333333 
  31           26.998877    26.998877   0.0322581 
  26           26.982479    26.982479   0.0384615 
  24           26.966099    26.966099   0.0416667 
  29           26.949738    26.949738   0.0344828 
  27           26.933396    26.933396   0.037037  
  30           26.917073    26.917073   0.0333333 
  29           26.900767    26.900767   0.0344828 
  27           26.884481    26.884481   0.037037  
  20           26.868213    26.868213   0.05      
  26           26.851963    26.851963   0.0384615 
  23           26.835732    26.835732   0.0434783 
  24           26.819519    26.819519   0.0416667 
  29           26.803325    26.803325   0.0344828 
  35           26.787149    26.787149   0.0285714 
  28           26.770992    26.770992   0.0357143 
  36           26.754853    26.754853   0.0277778 
  29           26.738732    26.738732   0.0344828 
  20           26.72263     26.72263    0.05      
  22           26.706546    26.706546   0.0454545 
  27           26.69048     26.69048    0.037037  
  35           26.674433    26.674433   0.0285714 
  37           26.658404    26.658404   0.027027  
  33           26.642393    26.642393   0.030303  
  25           26.626401    26.626401   0.04      
  29           26.610426    26.610426   0.0344828 
  27           26.59447     26.59447    0.037037  
  23           26.578533    26.578533   0.0434783 
  25           26.562613    26.562613   0.04      
  32           26.546712    26.546712   0.03125   
  19           26.530828    26.530828   0.0526316 
  39           26.514963    26.514963   0.025641  
  28           26.499116    26.499116   0.0357143 
  26           26.483287    26.483287   0.0384615 
  20           26.467477    26.467477   0.05      
  29           26.451684    26.451684   0.0344828 
  30           26.435909    26.435909   0.0333333 
  36           26.420153    26.420153   0.0277778 
  29           26.404414    26.404414   0.0344828 
  30           26.388694    26.388694   0.0333333 
  34           26.372991    26.372991   0.0294118 
  17           26.357307    26.357307   0.0588235 
  17           26.34164     26.34164    0.0588235 
  37           26.325992    26.325992   0.027027  
  26           26.310361    26.310361   0.0384615 
  37           26.294749    26.294749   0.027027  
  25           26.279154    26.279154   0.04      
  27           26.263577    26.263577   0.037037  
  22           26.248018    26.248018   0.0454545 
  30           26.232477    26.232477   0.0333333 
  31           26.216954    26.216954   0.0322581 
  21           26.201448    26.201448   0.047619  
  32           26.185961    26.185961   0.03125   
  37           26.170491    26.170491   0.027027  
  27           26.155039    26.155039   0.037037  
  21           26.139605    26.139605   0.047619  
  19           26.124188    26.124188   0.0526316 
  25           26.108789    26.108789   0.04      
  25           26.093408    26.093408   0.04      
  20           26.078045    26.078045   0.05      
  33           26.062699    26.062699   0.030303  
  32           26.047371    26.047371   0.03125   
  27           26.032061    26.032061   0.037037  
  33           26.016768    26.016768   0.030303  
  25           26.001493    26.001493   0.04      
  28           25.986236    25.986236   0.0357143 
  34           25.970996    25.970996   0.0294118 
  36           25.955774    25.955774   0.0277778 
  22           25.940569    25.940569   0.0454545 
  25           25.925382    25.925382   0.04      
  22           25.910212    25.910212   0.0454545 
  24           25.89506     25.89506    0.0416667 
  33           25.879926    25.879926   0.030303  
  28           25.864809    25.864809   0.0357143 
  23           25.849709    25.849709   0.0434783 
  25           25.834627    25.834627   0.04      
  23           25.819562    25.819562   0.0434783 
  19           25.804515    25.804515   0.0526316 
  37           25.789485    25.789485   0.027027  
  24           25.774472    25.774472   0.0416667 
  34           25.759477    25.759477   0.0294118 
  31           25.7445      25.7445     0.0322581 
  33           25.729539    25.729539   0.030303  
  21           25.714596    25.714596   0.047619  
  21           25.69967     25.69967    0.047619  
  18           25.684762    25.684762   0.0555556 
  25           25.669871    25.669871   0.04      
  28           25.654997    25.654997   0.0357143 
  26           25.64014     25.64014    0.0384615 
  22           25.625301    25.625301   0.0454545 
  26           25.610479    25.610479   0.0384615 
  27           25.595674    25.595674   0.037037  
  31           25.580886    25.580886   0.0322581 
  28           25.566115    25.566115   0.0357143 
  21           25.551362    25.551362   0.047619  
  27           25.536626    25.536626   0.037037  
  27           25.521907    25.521907   0.037037  
  34           25.507205    25.507205   0.0294118 
  32           25.49252     25.49252    0.03125   
  24           25.477852    25.477852   0.0416667 
  30           25.463201    25.463201   0.0333333 
  32           25.448567    25.448567   0.03125   
  23           25.433951    25.433951   0.0434783 
  25           25.419351    25.419351   0.04      
  31           25.404768    25.404768   0.0322581 
  24           25.390203    25.390203   0.0416667 
  34           25.375654    25.375654   0.0294118 
  28           25.361122    25.361122   0.0357143 
  32           25.346608    25.346608   0.03125   
  26           25.33211     25.33211    0.0384615 
  19           25.317629    25.317629   0.0526316 
  18           25.303165    25.303165   0.0555556 
  30           25.288718    25.288718   0.0333333 
  28           25.274287    25.274287   0.0357143 
  26           25.259874    25.259874   0.0384615 
  27           25.245478    25.245478   0.037037  
  29           25.231098    25.231098   0.0344828 
  30           25.216735    25.216735   0.0333333 
  27           25.202389    25.202389   0.037037  
  34           25.188059    25.188059   0.0294118 
  22           25.173747    25.173747   0.0454545 
  28           25.159451    25.159451   0.0357143 
  25           25.145172    25.145172   0.04      
  31           25.13091     25.13091    0.0322581 
  24           25.116664    25.116664   0.0416667 
  21           25.102435    25.102435   0.047619  
  21           25.088223    25.088223   0.047619  
  23           25.074027    25.074027   0.0434783 
  24           25.059848    25.059848   0.0416667 
  26           25.045686    25.045686   0.0384615 
  23           25.03154     25.03154    0.0434783 
  31           25.017411    25.017411   0.0322581 
  29           25.003298    25.003298   0.0344828 
  33           24.989202    24.989202   0.030303  
  29           24.975123    24.975123   0.0344828 
  20           24.96106     24.96106    0.05      
  23           24.947013    24.947013   0.0434783 
  23           24.932983    24.932983   0.0434783 
  24           24.91897     24.91897    0.0416667 
  25           24.904973    24.904973   0.04      
  26           24.890993    24.890993   0.0384615 
  19           24.877029    24.877029   0.0526316 
  28           24.863081    24.863081   0.0357143 
  29           24.84915     24.84915    0.0344828 
  20           24.835235    24.835235   0.05      
  17           24.821337    24.821337   0.0588235 
  28           24.807455    24.807455   0.0357143 
  25           24.793589    24.793589   0.04      
  40           24.77974     24.77974    0.025     
  24           24.765907    24.765907   0.0416667 
  34           24.75209     24.75209    0.0294118 
  12           24.73829     24.73829    0.0833333 
  34           24.724506    24.724506   0.0294118 
  26           24.710738    24.710738   0.0384615 
  23           24.696986    24.696986   0.0434783 
  31           24.683251    24.683251   0.0322581 
  23           24.669532    24.669532   0.0434783 
  33           24.655829    24.655829   0.030303  
  22           24.642143    24.642143   0.0454545 
  23           24.628472    24.628472   0.0434783 
  18           24.614818    24.614818   0.0555556 
  20           24.60118     24.60118    0.05      
  20           24.587557    24.587557   0.05      
  17           24.573952    24.573952   0.0588235 
  25           24.560362    24.560362   0.04      
  22           24.546788    24.546788   0.0454545 
  30           24.53323     24.53323    0.0333333 
  28           24.519689    24.519689   0.0357143 
  28           24.506163    24.506163   0.0357143 
  29           24.492654    24.492654   0.0344828 
  24           24.47916     24.47916    0.0416667 
  24           24.465683    24.465683   0.0416667 
  26           24.452221    24.452221   0.0384615 
  25           24.438776    24.438776   0.04      
  26           24.425346    24.425346   0.0384615 
  26           24.411932    24.411932   0.0384615 
  21           24.398535    24.398535   0.047619  
  31           24.385153    24.385153   0.0322581 
  24           24.371787    24.371787   0.0416667 
  26           24.358437    24.358437   0.0384615 
  24           24.345103    24.345103   0.0416667 
  25           24.331784    24.331784   0.04      
  26           24.318482    24.318482   0.0384615 
  19           24.305195    24.305195   0.0526316 
  28           24.291925    24.291925   0.0357143 
  19           24.27867     24.27867    0.0526316 
  22           24.26543     24.26543    0.0454545 
  26           24.252207    24.252207   0.0384615 
  34           24.238999    24.238999   0.0294118 
  21           24.225807    24.225807   0.047619  
  25           24.212631    24.212631   0.04      
  20           24.19947     24.19947    0.05      
  21           24.186325    24.186325   0.047619  
  28           24.173196    24.173196   0.0357143 
  23           24.160083    24.160083   0.0434783 
  36           24.146985    24.146985   0.0277778 
  21           24.133903    24.133903   0.047619  
  29           24.120836    24.120836   0.0344828 
  25           24.107785    24.107785   0.04      
  28           24.09475     24.09475    0.0357143 
  32           24.08173     24.08173    0.03125   
  29           24.068725    24.068725   0.0344828 
  24           24.055737    24.055737   0.0416667 
  27           24.042764    24.042764   0.037037  
  22           24.029806    24.029806   0.0454545 
  18           24.016864    24.016864   0.0555556 
  22           24.003937    24.003937   0.0454545 
  28           23.991026    23.991026   0.0357143 
  22           23.97813     23.97813    0.0454545 
  19           23.96525     23.96525    0.0526316 
  22           23.952385    23.952385   0.0454545 
  26           23.939535    23.939535   0.0384615 
  21           23.926701    23.926701   0.047619  
  18           23.913883    23.913883   0.0555556 
  16           23.90108     23.90108    0.0625    
  21           23.888292    23.888292   0.047619  
  27           23.875519    23.875519   0.037037  
  28           23.862762    23.862762   0.0357143 
  19           23.85002     23.85002    0.0526316 
  26           23.837293    23.837293   0.0384615 
  16           23.824582    23.824582   0.0625    
  23           23.811886    23.811886   0.0434783 
  31           23.799205    23.799205   0.0322581 
  26           23.78654     23.78654    0.0384615 
  22           23.773889    23.773889   0.0454545 
  26           23.761254    23.761254   0.0384615 
  21           23.748634    23.748634   0.047619  
  30           23.73603     23.73603    0.0333333 
  18           23.72344     23.72344    0.0555556 
  24           23.710866    23.710866   0.0416667 
  20           23.698306    23.698306   0.05      
  9            23.685762    23.685762   0.1111111 
  19           23.673233    23.673233   0.0526316 
  33           23.660719    23.660719   0.030303  
  18           23.648221    23.648221   0.0555556 
  21           23.635737    23.635737   0.047619  
  24           23.623268    23.623268   0.0416667 
  24           23.610815    23.610815   0.0416667 
  31           23.598376    23.598376   0.0322581 
  15           23.585953    23.585953   0.0666667 
  23           23.573544    23.573544   0.0434783 
  12           23.56115     23.56115    0.0833333 
  22           23.548772    23.548772   0.0454545 
  23           23.536408    23.536408   0.0434783 
  34           23.52406     23.52406    0.0294118 
  24           23.511726    23.511726   0.0416667 
  22           23.499407    23.499407   0.0454545 
  24           23.487103    23.487103   0.0416667 
  19           23.474814    23.474814   0.0526316 
  33           23.46254     23.46254    0.030303  
  27           23.450281    23.450281   0.037037  
  32           23.438036    23.438036   0.03125   
  24           23.425807    23.425807   0.0416667 
  24           23.413592    23.413592   0.0416667 
  23           23.401392    23.401392   0.0434783 
  31           23.389207    23.389207   0.0322581 
  29           23.377036    23.377036   0.0344828 
  27           23.364881    23.364881   0.037037  
  18           23.35274     23.35274    0.0555556 
  29           23.340613    23.340613   0.0344828 
  24           23.328502    23.328502   0.0416667 
  29           23.316405    23.316405   0.0344828 
  22           23.304323    23.304323   0.0454545 
  20           23.292256    23.292256   0.05      
  26           23.280203    23.280203   0.0384615 
  26           23.268165    23.268165   0.0384615 
  21           23.256142    23.256142   0.047619  
  28           23.244133    23.244133   0.0357143 
  23           23.232139    23.232139   0.0434783 
  31           23.220159    23.220159   0.0322581 
  24           23.208194    23.208194   0.0416667 
  18           23.196244    23.196244   0.0555556 
  25           23.184308    23.184308   0.04      
  21           23.172387    23.172387   0.047619  
  17           23.16048     23.16048    0.0588235 
  20           23.148588    23.148588   0.05      
  24           23.13671     23.13671    0.0416667 
  25           23.124846    23.124846   0.04      
  25           23.112998    23.112998   0.04      
  28           23.101163    23.101163   0.0357143 
  19           23.089343    23.089343   0.0526316 
  27           23.077538    23.077538   0.037037  
  34           23.065747    23.065747   0.0294118 
  15           23.05397     23.05397    0.0666667 
  27           23.042208    23.042208   0.037037  
  28           23.03046     23.03046    0.0357143 
  24           23.018726    23.018726   0.0416667 
  22           23.007007    23.007007   0.0454545 
  25           22.995302    22.995302   0.04      
  21           22.983611    22.983611   0.047619  
  20           22.971935    22.971935   0.05      
  23           22.960273    22.960273   0.0434783 
  27           22.948625    22.948625   0.037037  
  28           22.936992    22.936992   0.0357143 
  24           22.925373    22.925373   0.0416667 
  24           22.913768    22.913768   0.0416667 
  23           22.902177    22.902177   0.0434783 
  21           22.890601    22.890601   0.047619  
  33           22.879038    22.879038   0.030303  
  30           22.86749     22.86749    0.0333333 
  28           22.855956    22.855956   0.0357143 
  27           22.844436    22.844436   0.037037  
  19           22.832931    22.832931   0.0526316 
  23           22.821439    22.821439   0.0434783 
  29           22.809962    22.809962   0.0344828 
  23           22.798498    22.798498   0.0434783 
  25           22.787049    22.787049   0.04      
  23           22.775614    22.775614   0.0434783 
  27           22.764193    22.764193   0.037037  
  20           22.752786    22.752786   0.05      
  24           22.741393    22.741393   0.0416667 
  22           22.730014    22.730014   0.0454545 
  19           22.718649    22.718649   0.0526316 
  31           22.707298    22.707298   0.0322581 
  22           22.69596     22.69596    0.0454545 
  33           22.684637    22.684637   0.030303  
  17           22.673328    22.673328   0.0588235 
  23           22.662033    22.662033   0.0434783 
  28           22.650752    22.650752   0.0357143 
  28           22.639484    22.639484   0.0357143 
  19           22.628231    22.628231   0.0526316 
  27           22.616991    22.616991   0.037037  
  26           22.605766    22.605766   0.0384615 
  19           22.594554    22.594554   0.0526316 
  20           22.583356    22.583356   0.05      
  23           22.572171    22.572171   0.0434783 
  26           22.561001    22.561001   0.0384615 
  15           22.549844    22.549844   0.0666667 
  23           22.538702    22.538702   0.0434783 
  22           22.527573    22.527573   0.0454545 
  26           22.516457    22.516457   0.0384615 
  28           22.505356    22.505356   0.0357143 
  32           22.494268    22.494268   0.03125   
  20           22.483194    22.483194   0.05      
  34           22.472134    22.472134   0.0294118 
  32           22.461087    22.461087   0.03125   
  29           22.450054    22.450054   0.0344828 
  19           22.439035    22.439035   0.0526316 
  23           22.428029    22.428029   0.0434783 
  24           22.417037    22.417037   0.0416667 
  25           22.406058    22.406058   0.04      
  28           22.395094    22.395094   0.0357143 
  39           22.384142    22.384142   0.025641  
  21           22.373205    22.373205   0.047619  
  18           22.362281    22.362281   0.0555556 
  32           22.35137     22.35137    0.03125   
  23           22.340473    22.340473   0.0434783 
  33           22.32959     22.32959    0.030303  
  18           22.31872     22.31872    0.0555556 
  23           22.307864    22.307864   0.0434783 
  22           22.297021    22.297021   0.0454545 
  25           22.286192    22.286192   0.04      
  22           22.275376    22.275376   0.0454545 
  11           22.264573    22.264573   0.0909091 
  25           22.253784    22.253784   0.04      
  33           22.243009    22.243009   0.030303  
  29           22.232246    22.232246   0.0344828 
  26           22.221498    22.221498   0.0384615 
  25           22.210762    22.210762   0.04      
  24           22.20004     22.20004    0.0416667 
  23           22.189331    22.189331   0.0434783 
  20           22.178636    22.178636   0.05      
  29           22.167954    22.167954   0.0344828 
  23           22.157286    22.157286   0.0434783 
  32           22.14663     22.14663    0.03125   
  28           22.135988    22.135988   0.0357143 
  27           22.125359    22.125359   0.037037  
  30           22.114744    22.114744   0.0333333 
  20           22.104142    22.104142   0.05      
  28           22.093553    22.093553   0.0357143 
  20           22.082977    22.082977   0.05      
  20           22.072414    22.072414   0.05      
  24           22.061865    22.061865   0.0416667 
  25           22.051329    22.051329   0.04      
  28           22.040806    22.040806   0.0357143 
  28           22.030296    22.030296   0.0357143 
  28           22.019799    22.019799   0.0357143 
  22           22.009316    22.009316   0.0454545 
  23           21.998845    21.998845   0.0434783 
  38           21.988388    21.988388   0.0263158 
  29           21.977944    21.977944   0.0344828 
  23           21.967513    21.967513   0.0434783 
  24           21.957095    21.957095   0.0416667 
  24           21.94669     21.94669    0.0416667 
  17           21.936298    21.936298   0.0588235 
  21           21.925919    21.925919   0.047619  
  20           21.915553    21.915553   0.05      
  19           21.9052      21.9052     0.0526316 
  16           21.89486     21.89486    0.0625    
  27           21.884533    21.884533   0.037037  
  15           21.874219    21.874219   0.0666667 
  30           21.863918    21.863918   0.0333333 
  22           21.85363     21.85363    0.0454545 
  32           21.843355    21.843355   0.03125   
  25           21.833093    21.833093   0.04      
  25           21.822844    21.822844   0.04      
  23           21.812607    21.812607   0.0434783 
  26           21.802384    21.802384   0.0384615 
  19           21.792173    21.792173   0.0526316 
  31           21.781975    21.781975   0.0322581 
  22           21.77179     21.77179    0.0454545 
  22           21.761618    21.761618   0.0454545 
  23           21.751459    21.751459   0.0434783 
  32           21.741312    21.741312   0.03125   
  14           21.731178    21.731178   0.0714286 
  27           21.721057    21.721057   0.037037  
  20           21.710949    21.710949   0.05      
  31           21.700854    21.700854   0.0322581 
  24           21.690771    21.690771   0.0416667 
  23           21.680701    21.680701   0.0434783 
  15           21.670644    21.670644   0.0666667 
  23           21.660599    21.660599   0.0434783 
  26           21.650567    21.650567   0.0384615 
  17           21.640548    21.640548   0.0588235 
  11           21.630542    21.630542   0.0909091 
  29           21.620548    21.620548   0.0344828 
  22           21.610566    21.610566   0.0454545 
  21           21.600598    21.600598   0.047619  
  18           21.590642    21.590642   0.0555556 
  23           21.580698    21.580698   0.0434783 
  28           21.570767    21.570767   0.0357143 
  26           21.560849    21.560849   0.0384615 
  19           21.550943    21.550943   0.0526316 
  18           21.54105     21.54105    0.0555556 
  26           21.531169    21.531169   0.0384615 
  14           21.521301    21.521301   0.0714286 
  21           21.511445    21.511445   0.047619  
  26           21.501602    21.501602   0.0384615 
  16           21.491772    21.491772   0.0625    
  25           21.481953    21.481953   0.04      
  25           21.472148    21.472148   0.04      
  24           21.462354    21.462354   0.0416667 
  20           21.452574    21.452574   0.05      
  21           21.442805    21.442805   0.047619  
  14           21.433049    21.433049   0.0714286 
  32           21.423305    21.423305   0.03125   
  15           21.413574    21.413574   0.0666667 
  28           21.403855    21.403855   0.0357143 
  21           21.394149    21.394149   0.047619  
  23           21.384454    21.384454   0.0434783 
  15           21.374772    21.374772   0.0666667 
  14           21.365103    21.365103   0.0714286 
  18           21.355446    21.355446   0.0555556 
  18           21.345801    21.345801   0.0555556 
  16           21.336168    21.336168   0.0625    
  26           21.326548    21.326548   0.0384615 
  22           21.316939    21.316939   0.0454545 
  18           21.307343    21.307343   0.0555556 
  18           21.29776     21.29776    0.0555556 
  25           21.288188    21.288188   0.04      
  20           21.278629    21.278629   0.05      
  29           21.269082    21.269082   0.0344828 
  24           21.259547    21.259547   0.0416667 
  22           21.250024    21.250024   0.0454545 
  23           21.240514    21.240514   0.0434783 
  24           21.231015    21.231015   0.0416667 
  17           21.221529    21.221529   0.0588235 
  14           21.212055    21.212055   0.0714286 
  17           21.202593    21.202593   0.0588235 
  28           21.193143    21.193143   0.0357143 
  20           21.183705    21.183705   0.05      
  24           21.174279    21.174279   0.0416667 
  23           21.164865    21.164865   0.0434783 
  27           21.155463    21.155463   0.037037  
  23           21.146074    21.146074   0.0434783 
  26           21.136696    21.136696   0.0384615 
  23           21.12733     21.12733    0.0434783 
  20           21.117977    21.117977   0.05      
  23           21.108635    21.108635   0.0434783 
  24           21.099305    21.099305   0.0416667 
  24           21.089987    21.089987   0.0416667 
  20           21.080681    21.080681   0.05      
  31           21.071388    21.071388   0.0322581 
  29           21.062106    21.062106   0.0344828 
  19           21.052835    21.052835   0.0526316 
  22           21.043577    21.043577   0.0454545 
  17           21.034331    21.034331   0.0588235 
  23           21.025096    21.025096   0.0434783 
  20           21.015874    21.015874   0.05      
  18           21.006663    21.006663   0.0555556 
  30           20.997464    20.997464   0.0333333 
  21           20.988277    20.988277   0.047619  
  20           20.979102    20.979102   0.05      
  18           20.969938    20.969938   0.0555556 
  20           20.960787    20.960787   0.05      
  26           20.951647    20.951647   0.0384615 
  27           20.942519    20.942519   0.037037  
  20           20.933402    20.933402   0.05      
  19           20.924297    20.924297   0.0526316 
  20           20.915204    20.915204   0.05      
  14           20.906123    20.906123   0.0714286 
  29           20.897054    20.897054   0.0344828 
  26           20.887996    20.887996   0.0384615 
  29           20.87895     20.87895    0.0344828 
  25           20.869915    20.869915   0.04      
  19           20.860892    20.860892   0.0526316 
  18           20.851881    20.851881   0.0555556 
  21           20.842881    20.842881   0.047619  
  24           20.833893    20.833893   0.0416667 
  16           20.824917    20.824917   0.0625    
  24           20.815952    20.815952   0.0416667 
  25           20.806999    20.806999   0.04      
  18           20.798057    20.798057   0.0555556 
  15           20.789127    20.789127   0.0666667 
  16           20.780208    20.780208   0.0625    
  23           20.771301    20.771301   0.0434783 
  19           20.762406    20.762406   0.0526316 
  18           20.753522    20.753522   0.0555556 
  23           20.744649    20.744649   0.0434783 
  20           20.735788    20.735788   0.05      
  23           20.726939    20.726939   0.0434783 
  16           20.718101    20.718101   0.0625    
  20           20.709274    20.709274   0.05      
  16           20.700459    20.700459   0.0625    
  22           20.691655    20.691655   0.0454545 
  20           20.682862    20.682862   0.05      
  25           20.674081    20.674081   0.04      
  17           20.665312    20.665312   0.0588235 
  11           20.656553    20.656553   0.0909091 
  23           20.647807    20.647807   0.0434783 
  22           20.639071    20.639071   0.0454545 
  22           20.630347    20.630347   0.0454545 
  18           20.621634    20.621634   0.0555556 
  17           20.612932    20.612932   0.0588235 
  19           20.604242    20.604242   0.0526316 
  20           20.595563    20.595563   0.05      
  30           20.586895    20.586895   0.0333333 
  16           20.578239    20.578239   0.0625    
  18           20.569594    20.569594   0.0555556 
  21           20.56096     20.56096    0.047619  
  22           20.552337    20.552337   0.0454545 
  22           20.557995    20.543725   0.0454545 
  23           20.549451    20.535125   0.0434783 
  27           20.540919    20.526536   0.037037  
  26           20.532398    20.517958   0.0384615 
  22           20.523889    20.509391   0.0454545 
  20           20.515391    20.500836   0.05      
  31           20.513615    20.492291   0.0322581 
  22           20.505167    20.483758   0.0454545 
  19           20.496731    20.475236   0.0526316 
  16           20.488306    20.466725   0.0625    
  16           20.479892    20.458225   0.0625    
  18           20.471491    20.449736   0.0555556 
  19           20.463101    20.441258   0.0526316 
  14           20.454722    20.432791   0.0714286 
  21           20.446355    20.424336   0.047619  
  18           20.438       20.415891   0.0555556 
  21           20.429656    20.407457   0.047619  
  22           20.421324    20.399035   0.0454545 
  16           20.413003    20.390623   0.0625    
  17           20.404694    20.382222   0.0588235 
  20           20.396396    20.373833   0.05      
  26           20.38811     20.365454   0.0384615 
  20           20.379836    20.357086   0.05      
  24           20.371573    20.34873    0.0416667 
  35           20.363321    20.340384   0.0285714 
  24           20.355082    20.332049   0.0416667 
  22           20.346853    20.323725   0.0454545 
  11           20.338636    20.315412   0.0909091 
  22           20.330431    20.30711    0.0454545 
  29           20.322237    20.298818   0.0344828 
  19           20.314054    20.290538   0.0526316 
  18           20.305883    20.282268   0.0555556 
  22           20.297724    20.27401    0.0454545 
  15           20.289575    20.265762   0.0666667 
  27           20.281439    20.257524   0.037037  
  14           20.273314    20.249298   0.0714286 
  19           20.2652      20.241083   0.0526316 
  19           20.257097    20.232878   0.0526316 
  16           20.249007    20.224684   0.0625    
  28           20.240927    20.216501   0.0357143 
  19           20.232859    20.208328   0.0526316 
  23           20.224802    20.200167   0.0434783 
  21           20.216757    20.192016   0.047619  
  21           20.208723    20.183875   0.047619  
  27           20.200701    20.175746   0.037037  
  21           20.192689    20.167627   0.047619  
  31           20.18469     20.159519   0.0322581 
  27           20.176701    20.151421   0.037037  
  26           20.168724    20.143334   0.0384615 
  17           20.160759    20.135258   0.0588235 
  22           20.152804    20.127192   0.0454545 
  22           20.144862    20.119137   0.0454545 
  17           20.13693     20.111093   0.0588235 
  17           20.12901     20.103059   0.0588235 
  30           20.121101    20.095036   0.0333333 
  20           20.113203    20.087024   0.05      
  27           20.105317    20.079022   0.037037  
  15           20.097442    20.07103    0.0666667 
  13           20.089579    20.063049   0.0769231 
  21           20.081726    20.055079   0.047619  
  20           20.073885    20.047119   0.05      
  19           20.066056    20.039169   0.0526316 
  23           20.058237    20.031231   0.0434783 
  17           20.05043     20.023302   0.0588235 
  18           20.042635    20.015384   0.0555556 
  22           20.03485     20.007477   0.0454545 
  21           20.027077    19.99958    0.047619  
  21           20.019315    19.991693   0.047619  
  14           20.011564    19.983817   0.0714286 
  17           20.003825    19.975951   0.0588235 
  20           19.996097    19.968096   0.05      
  19           19.98838     19.960251   0.0526316 
  13           19.980675    19.952416   0.0769231 
  23           19.97298     19.944592   0.0434783 
  16           19.965297    19.936778   0.0625    
  20           19.957625    19.928975   0.05      
  20           19.949965    19.921182   0.05      
  16           19.942316    19.913399   0.0625    
  20           19.934678    19.905627   0.05      
  26           19.927051    19.897864   0.0384615 
  24           19.919435    19.890112   0.0416667 
  14           19.911831    19.882371   0.0714286 
  13           19.904238    19.874639   0.0769231 
  21           19.896656    19.866918   0.047619  
  24           19.889085    19.859208   0.0416667 
  17           19.881526    19.851507   0.0588235 
  20           19.873978    19.843817   0.05      
  22           19.866441    19.836136   0.0454545 
  16           19.858915    19.828466   0.0625    
  10           19.851401    19.820807   0.1       
  20           19.843897    19.813157   0.05      
  25           19.836405    19.805518   0.04      
  24           19.828925    19.797888   0.0416667 
  12           19.821455    19.790269   0.0833333 
  18           19.813997    19.78266    0.0555556 
  25           19.806549    19.775061   0.04      
  18           19.799114    19.767473   0.0555556 
  25           19.791689    19.759894   0.04      
  17           19.784275    19.752325   0.0588235 
  20           19.776873    19.744767   0.05      
  24           19.769482    19.737218   0.0416667 
  17           19.762102    19.72968    0.0588235 
  17           19.754733    19.722152   0.0588235 
  20           19.747376    19.714633   0.05      
  15           19.74003     19.707125   0.0666667 
  14           19.732695    19.699627   0.0714286 
  18           19.725371    19.692139   0.0555556 
  20           19.718058    19.68466    0.05      
  20           19.710757    19.677192   0.05      
  32           19.703467    19.669734   0.03125   
  18           19.696188    19.662286   0.0555556 
  25           19.688921    19.654847   0.04      
  22           19.681664    19.647419   0.0454545 
  24           19.674419    19.64       0.0416667 
  19           19.667185    19.632592   0.0526316 
  20           19.659962    19.625193   0.05      
  13           19.652751    19.617804   0.0769231 
  18           19.64555     19.610425   0.0555556 
  23           19.638361    19.603056   0.0434783 
  20           19.631184    19.595697   0.05      
  16           19.624017    19.588347   0.0625    
  17           19.616862    19.581008   0.0588235 
  20           19.609718    19.573678   0.05      
  21           19.602585    19.566358   0.047619  
  21           19.595464    19.559048   0.047619  
  17           19.588353    19.551748   0.0588235 
  16           19.581255    19.544457   0.0625    
  23           19.574167    19.537176   0.0434783 
  25           19.567091    19.529905   0.04      
  36           19.560025    19.522644   0.0277778 
  29           19.552972    19.515393   0.0344828 
  18           19.545929    19.508151   0.0555556 
  18           19.538898    19.500919   0.0555556 
  16           19.531878    19.493697   0.0625    
  20           19.52487     19.486484   0.05      
  22           19.517872    19.479281   0.0454545 
  18           19.510886    19.472088   0.0555556 
  16           19.503912    19.464904   0.0625    
  19           19.496949    19.45773    0.0526316 
  24           19.489997    19.450566   0.0416667 
  15           19.483056    19.443411   0.0666667 
  10           19.476127    19.436266   0.1       
  20           19.469209    19.42913    0.05      
  24           19.462303    19.422004   0.0416667 
  27           19.455408    19.414888   0.037037  
  19           19.448524    19.407781   0.0526316 
  12           19.441652    19.400684   0.0833333 
  20           19.434792    19.393596   0.05      
  23           19.427942    19.386518   0.0434783 
  15           19.421104    19.37945    0.0666667 
  13           19.414278    19.372391   0.0769231 
  23           19.407463    19.365341   0.0434783 
  18           19.40066     19.358301   0.0555556 
  20           19.393868    19.351271   0.05      
  24           19.387087    19.34425    0.0416667 
  27           19.380318    19.337238   0.037037  
  18           19.373561    19.330236   0.0555556 
  18           19.366815    19.323243   0.0555556 
  18           19.360081    19.31626    0.0555556 
  11           19.353358    19.309286   0.0909091 
  13           19.346647    19.302322   0.0769231 
  15           19.339947    19.295367   0.0666667 
  15           19.333259    19.288421   0.0666667 
  23           19.326582    19.281485   0.0434783 
  16           19.319918    19.274558   0.0625    
  21           19.313265    19.26764    0.047619  
  21           19.306623    19.260732   0.047619  
  22           19.299993    19.253833   0.0454545 
  23           19.293375    19.246944   0.0434783 
  25           19.286769    19.240064   0.04      
  18           19.280174    19.233193   0.0555556 
  17           19.273592    19.226331   0.0588235 
  24           19.267021    19.219479   0.0416667 
  19           19.260461    19.212636   0.0526316 
  22           19.253914    19.205802   0.0454545 
  22           19.247378    19.198978   0.0454545 
  15           19.240854    19.192163   0.0666667 
  24           19.234343    19.185357   0.0416667 
  23           19.227843    19.17856    0.0434783 
  29           19.221354    19.171772   0.0344828 
  21           19.214878    19.164994   0.047619  
  23           19.208414    19.158225   0.0434783 
  32           19.201962    19.151465   0.03125   
  24           19.195522    19.144714   0.0416667 
  13           19.189094    19.137972   0.0769231 
  22           19.182677    19.13124    0.0454545 
  24           19.176273    19.124516   0.0416667 
  18           19.169882    19.117802   0.0555556 
  19           19.163502    19.111097   0.0526316 
  22           19.157134    19.104401   0.0454545 
  17           19.150779    19.097714   0.0588235 
  17           19.144436    19.091036   0.0588235 
  13           19.138105    19.084367   0.0769231 
  21           19.131786    19.077708   0.047619  
  16           19.12548     19.071057   0.0625    
  14           19.119186    19.064415   0.0714286 
  18           19.112904    19.057783   0.0555556 
  19           19.106635    19.051159   0.0526316 
  14           19.100378    19.044545   0.0714286 
  19           19.094134    19.037939   0.0526316 
  19           19.087902    19.031343   0.0526316 
  15           19.081683    19.024755   0.0666667 
  11           19.075476    19.018176   0.0909091 
  18           19.069282    19.011607   0.0555556 
  16           19.063101    19.005046   0.0625    
  17           19.056932    18.998494   0.0588235 
  15           19.050776    18.991952   0.0666667 
  21           19.044633    18.985418   0.047619  
  18           19.038503    18.978893   0.0555556 
  22           19.032385    18.972377   0.0454545 
  21           19.026281    18.96587    0.047619  
  22           19.020189    18.959371   0.0454545 
  15           19.01411     18.952882   0.0666667 
  24           19.008045    18.946401   0.0416667 
  27           19.001992    18.939929   0.037037  
  23           18.995953    18.933467   0.0434783 
  29           18.989926    18.927012   0.0344828 
  18           18.983913    18.920567   0.0555556 
  25           18.977914    18.914131   0.04      
  23           18.971927    18.907703   0.0434783 
  17           18.965954    18.901284   0.0588235 
  14           18.959995    18.894874   0.0714286 
  20           18.954048    18.888473   0.05      
  19           18.948116    18.88208    0.0526316 
  13           18.942197    18.875696   0.0769231 
  25           18.936292    18.869321   0.04      
  17           18.9304      18.862955   0.0588235 
  18           18.924522    18.856597   0.0555556 
  17           18.918658    18.850248   0.0588235 
  23           18.912808    18.843908   0.0434783 
  19           18.906972    18.837577   0.0526316 
  24           18.90115     18.831254   0.0416667 
  17           18.895342    18.824939   0.0588235 
  14           18.889548    18.818634   0.0714286 
  23           18.883769    18.812337   0.0434783 
  20           18.878004    18.806049   0.05      
  19           18.872253    18.799769   0.0526316 
  19           18.866516    18.793498   0.0526316 
  13           18.860795    18.787235   0.0769231 
  19           18.855087    18.780982   0.0526316 
  22           18.849395    18.774736   0.0454545 
  28           18.843717    18.768499   0.0357143 
  25           18.838054    18.762271   0.04      
  21           18.832406    18.756052   0.047619  
  14           18.826774    18.749841   0.0714286 
  28           18.821156    18.743638   0.0357143 
  17           18.815553    18.737444   0.0588235 
  19           18.809966    18.731259   0.0526316 
  23           18.804394    18.725082   0.0434783 
  22           18.798838    18.718913   0.0454545 
  22           18.793297    18.712753   0.0454545 
  19           18.787772    18.706602   0.0526316 
  19           18.782263    18.700458   0.0526316 
  17           18.77677     18.694324   0.0588235 
  20           18.771292    18.688198   0.05      
  15           18.765831    18.68208    0.0666667 
  22           18.760386    18.67597    0.0454545 
  17           18.754958    18.66987    0.0588235 
  22           18.749545    18.663777   0.0454545 
  29           18.74415     18.657693   0.0344828 
  20           18.738771    18.651617   0.05      
  20           18.733409    18.64555    0.05      
  22           18.728064    18.639491   0.0454545 
  26           18.722736    18.63344    0.0384615 
  16           18.717425    18.627398   0.0625    
  16           18.712132    18.621364   0.0625    
  11           18.706856    18.615338   0.0909091 
  18           18.701598    18.609321   0.0555556 
  12           18.696357    18.603312   0.0833333 
  19           18.691135    18.597311   0.0526316 
  16           18.68593     18.591318   0.0625    
  28           18.694423    18.585334   0.0357143 
  24           18.689306    18.579358   0.0416667 
  26           18.684207    18.57339    0.0384615 
  16           18.679128    18.567431   0.0625    
  23           18.674068    18.56148    0.0434783 
  16           18.669027    18.555537   0.0625    
  17           18.664005    18.549602   0.0588235 
  19           18.665443    18.543675   0.0526316 
  13           18.660485    18.537757   0.0769231 
  16           18.655548    18.531847   0.0625    
  14           18.650631    18.525945   0.0714286 
  33           18.645734    18.520051   0.030303  
  27           18.640858    18.514165   0.037037  
  14           18.636003    18.508287   0.0714286 
  16           18.63117     18.502418   0.0625    
  22           18.626358    18.496557   0.0454545 
  15           18.621568    18.490703   0.0666667 
  17           18.6168      18.484858   0.0588235 
  20           18.612054    18.479021   0.05      
  16           18.60733     18.473192   0.0625    
  16           18.602629    18.467371   0.0625    
  13           18.597951    18.461559   0.0769231 
  26           18.593296    18.455754   0.0384615 
  17           18.588665    18.449957   0.0588235 
  19           18.584058    18.444169   0.0526316 
  12           18.579474    18.438388   0.0833333 
  18           18.574915    18.432615   0.0555556 
  25           18.570381    18.426851   0.04      
  18           18.565871    18.421094   0.0555556 
  15           18.561387    18.415346   0.0666667 
  17           18.556928    18.409605   0.0588235 
  21           18.552495    18.403872   0.047619  
  19           18.548088    18.398148   0.0526316 
  23           18.543708    18.392431   0.0434783 
  16           18.539354    18.386722   0.0625    
  20           18.535028    18.381021   0.05      
  18           18.53073     18.375328   0.0555556 
  16           18.526459    18.369643   0.0625    
  31           18.522217    18.363966   0.0322581 
  13           18.518004    18.358297   0.0769231 
  20           18.51382     18.352635   0.05      
  19           18.509666    18.346982   0.0526316 
  7            18.505541    18.341336   0.1428571 
  15           18.501447    18.335698   0.0666667 
  12           18.497384    18.330068   0.0833333 
  13           18.493353    18.324446   0.0769231 
  19           18.489353    18.318832   0.0526316 
  27           18.485386    18.313226   0.037037  
  22           18.481451    18.307627   0.0454545 
  13           18.47755     18.302036   0.0769231 
  16           18.473683    18.296453   0.0625    
  22           18.46985     18.290878   0.0454545 
  19           18.466053    18.28531    0.0526316 
  13           18.462291    18.27975    0.0769231 
  21           18.458565    18.274198   0.047619  
  19           18.454876    18.268654   0.0526316 
  20           18.451224    18.263117   0.05      
  24           18.44761     18.257589   0.0416667 
  18           18.444035    18.252067   0.0555556 
  20           18.4405      18.246554   0.05      
  17           18.437004    18.241048   0.0588235 
  19           18.43355     18.23555    0.0526316 
  17           18.430137    18.23006    0.0588235 
  10           18.426766    18.224577   0.1       
  18           18.423438    18.219102   0.0555556 
  18           18.420154    18.213635   0.0555556 
  17           18.416915    18.208175   0.0588235 
  23           18.413722    18.202723   0.0434783 
  16           18.410575    18.197278   0.0625    
  15           18.407475    18.191841   0.0666667 
  17           18.404423    18.186412   0.0588235 
  18           18.401421    18.18099    0.0555556 
  21           18.398469    18.175576   0.047619  
  24           18.395568    18.170169   0.0416667 
  14           18.39272     18.16477    0.0714286 
  16           18.389925    18.159379   0.0625    
  27           18.387184    18.153995   0.037037  
  23           18.3845      18.148618   0.0434783 
  17           18.381872    18.143249   0.0588235 
  20           18.379302    18.137888   0.05      
  13           18.376791    18.132534   0.0769231 
  17           18.374341    18.127188   0.0588235 
  17           18.371953    18.121849   0.0588235 
  17           18.369628    18.116517   0.0588235 
  19           18.367369    18.111193   0.0526316 
  20           18.365175    18.105877   0.05      
  15           18.363049    18.100568   0.0666667 
  20           18.360993    18.095266   0.05      
  19           18.359008    18.089972   0.0526316 
  14           18.357096    18.084685   0.0714286 
  25           18.355258    18.079406   0.04      
  22           18.353496    18.074134   0.0454545 
  17           18.351813    18.068869   0.0588235 
  15           18.350209    18.063612   0.0666667 
  15           18.348688    18.058362   0.0666667 
  23           18.347251    18.053119   0.0434783 
  14           18.345901    18.047884   0.0714286 
  16           18.344639    18.042657   0.0625    
  20           18.343468    18.037436   0.05      
  18           18.34239     18.032223   0.0555556 
  12           18.341409    18.027017   0.0833333 
  11           18.340525    18.021819   0.0909091 
  14           18.339743    18.016627   0.0714286 
  22           18.339064    18.011444   0.0454545 
  22           18.338492    18.006267   0.0454545 
  16           18.33803     18.001098   0.0625    
  18           18.33768     17.995936   0.0555556 
  22           18.337447    17.990781   0.0454545 
  20           18.337332    17.985633   0.05      
  21           18.337341    17.980493   0.047619  
  17           18.337476    17.97536    0.0588235 
  24           18.337741    17.970234   0.0416667 
  18           18.33814     17.965115   0.0555556 
  22           18.338677    17.960003   0.0454545 
  17           18.339356    17.954899   0.0588235 
  19           18.340183    17.949802   0.0526316 
  21           18.34116     17.944712   0.047619  
  15           18.342293    17.939629   0.0666667 
  18           18.343588    17.934554   0.0555556 
  11           18.345049    17.929485   0.0909091 
  17           18.346681    17.924424   0.0588235 
  23           18.34849     17.91937    0.0434783 
  20           18.350483    17.914322   0.05      
  15           18.352664    17.909282   0.0666667 
  22           18.355042    17.904249   0.0454545 
  15           18.357621    17.899224   0.0666667 
  20           18.36041     17.894205   0.05      
  21           18.363416    17.889193   0.047619  
  20           18.366646    17.884189   0.05      
  16           18.370108    17.879191   0.0625    
  20           18.373811    17.8742     0.05      
  22           18.377763    17.869217   0.0454545 
  15           18.381973    17.864241   0.0666667 
  13           18.386452    17.859271   0.0769231 
  17           18.391209    17.854309   0.0588235 
  19           18.396255    17.849353   0.0526316 
  25           18.401601    17.844405   0.04      
  17           18.407259    17.839463   0.0588235 
  23           18.41324     17.834529   0.0434783 
  14           18.419558    17.829601   0.0714286 
  21           18.426227    17.824681   0.047619  
  22           18.43326     17.819767   0.0454545 
  23           18.440672    17.81486    0.0434783 
  20           18.44848     17.809961   0.05      
  16           18.4567      17.805068   0.0625    
  13           18.465349    17.800182   0.0769231 
  17           18.474447    17.795303   0.0588235 
  20           18.484011    17.790431   0.05      
  16           18.494064    17.785565   0.0625    
  19           18.504627    17.780707   0.0526316 
  25           18.515723    17.775856   0.04      
  16           18.527376    17.771011   0.0625    
  27           18.539613    17.766173   0.037037  
  20           18.55246     17.761342   0.05      
  19           18.565946    17.756518   0.0526316 
  25           18.580103    17.751701   0.04      
  16           18.594963    17.74689    0.0625    
  22           18.61056     17.742086   0.0454545 
  16           18.626932    17.73729    0.0625    
  24           18.644118    17.732499   0.0416667 
  21           18.662159    17.727716   0.047619  
  19           18.6811      17.722939   0.0526316 
  16           18.70099     17.71817    0.0625    
  26           18.721877    17.713407   0.0384615 
  23           18.743817    17.70865    0.0434783 
  17           18.766868    17.703901   0.0588235 
  22           18.791091    17.699158   0.0454545 
  23           18.816553    17.694422   0.0434783 
  22           18.843326    17.689692   0.0454545 
  22           18.871485    17.68497    0.0454545 
  15           18.901113    17.680253   0.0666667 
  18           18.932298    17.675544   0.0555556 
  24           18.965136    17.670841   0.0416667 
  20           18.999729    17.666145   0.05      
  21           19.036188    17.661456   0.047619  
  20           19.074632    17.656773   0.05      
  23           19.115192    17.652097   0.0434783 
  17           19.158006    17.647428   0.0588235 
  21           19.203228    17.642765   0.047619  
  17           19.251022    17.638109   0.0588235 
  23           19.301569    17.633459   0.0434783 
  31           19.355063    17.628816   0.0322581 
  12           19.411718    17.624179   0.0833333 
  13           19.471768    17.61955    0.0769231 
  23           19.535467    17.614926   0.0434783 
  23           19.603094    17.61031    0.0434783 
  25           19.674958    17.605699   0.04      
  9            19.751394    17.601096   0.1111111 
  23           19.832775    17.596499   0.0434783 
  21           19.919512    17.591908   0.047619  
  23           20.012058    17.587324   0.0434783 
  16           20.110917    17.582746   0.0625    
  24           20.216647    17.578175   0.0416667 
  28           20.329871    17.573611   0.0357143 
  24           20.451283    17.569053   0.0416667 
  28           20.58166     17.564501   0.0357143 
  20           20.721873    17.559956   0.05      
  22           20.872901    17.555417   0.0454545 
  18           21.035849    17.550885   0.0555556 
  22           21.211965    17.546359   0.0454545 
  15           21.402668    17.54184    0.0666667 
  28           21.609569    17.537327   0.0357143 
  14           21.834511    17.53282    0.0714286 
  22           22.079605    17.52832    0.0454545 
  27           22.347279    17.523826   0.037037  
  15           22.64034     17.519339   0.0666667 
  23           22.962039    17.514858   0.0434783 
  27           23.316169    17.510383   0.037037  
  29           23.707169    17.505915   0.0344828 
  22           24.140259    17.501453   0.0454545 
  24           24.62162     17.496998   0.0416667 
  23           25.158596    17.492548   0.0434783 
  16           25.759987    17.488105   0.0625    
  24           26.436385    17.483669   0.0416667 
  25           27.200646    17.479239   0.04      
  27           28.068478    17.474815   0.037037  
  29           29.059231    17.470397   0.0344828 
  31           30.196955    17.465986   0.0322581 
  34           31.511828    17.461581   0.0294118 
  26           33.042145    17.457182   0.0384615 
  30           34.837196    17.452789   0.0333333 
  39           36.961637    17.448403   0.025641  
  36           39.502522    17.444023   0.0277778 
  47           42.581111    17.439649   0.0212766 
  45           46.372697    17.435281   0.0222222 
  57           51.138573    17.43092    0.0175439 
  59           57.272847    17.426565   0.0169492 
  51           65.361726    17.422216   0.0196078 
  63           76.242498    17.417873   0.015873  
  88           91.037301    17.413537   0.0113636 
  102          111.125223   17.409206   0.0098039 
  145          137.994506   17.404882   0.0068966 
  147          172.827791   17.400564   0.0068027 
  162          215.424765   17.396252   0.0061728 
  226          261.866476   17.391946   0.0044248 
  243          301.830204   17.387647   0.0041152 
  246          321.491947   17.383353   0.004065  
  220          315.964751   17.379066   0.0045455 
  253          295.358715   17.374784   0.0039526 
  213          273.17276    17.370509   0.0046948 
  187          254.84606    17.36624    0.0053476 
  199          236.895507   17.361977   0.0050251 
  178          213.305118   17.35772    0.005618  
  162          183.48152    17.353469   0.0061728 
  134          152.398311   17.349225   0.0074627 
  92           124.720272   17.344986   0.0108696 
  69           102.237023   17.340753   0.0144928 
  67           84.815589    17.336526   0.0149254 
  75           71.622069    17.332306   0.0133333 
  56           61.715613    17.328091   0.0178571 
  58           54.25878     17.323883   0.0172414 
  47           48.578563    17.31968    0.0212766 
  43           44.17016     17.315483   0.0232558 
  38           40.674234    17.311293   0.0263158 
  36           37.84359     17.307108   0.0277778 
  38           35.510128    17.30293    0.0263158 
  38           33.558295    17.298757   0.0263158 
  27           31.90645     17.29459    0.037037  
  43           30.494952    17.290429   0.0232558 
  34           29.278871    17.286274   0.0294118 
  35           28.223535    17.282126   0.0285714 
  28           27.301708    17.277983   0.0357143 
  38           26.491701    17.273845   0.0263158 
  26           25.776064    17.269714   0.0384615 
  24           25.140618    17.265589   0.0416667 
  30           24.573752    17.26147    0.0333333 
  32           24.065883    17.257356   0.03125   
  24           23.609044    17.253248   0.0416667 
  19           23.196573    17.249147   0.0526316 
  27           22.822857    17.245051   0.037037  
  30           22.483148    17.240961   0.0333333 
  30           22.173401    17.236876   0.0333333 
  22           21.890158    17.232798   0.0454545 
  36           21.630447    17.228726   0.0277778 
  29           21.391699    17.224659   0.0344828 
  25           21.17169     17.220598   0.04      
  23           20.968479    17.216543   0.0434783 
  18           20.780376    17.212493   0.0555556 
  18           20.605895    17.20845    0.0555556 
  25           20.443729    17.204412   0.04      
  22           20.292726    17.20038    0.0454545 
  24           20.151865    17.196354   0.0416667 
  30           20.020239    17.192333   0.0333333 
  22           19.897039    17.188318   0.0454545 
  15           19.781547    17.184309   0.0666667 
  14           19.673117    17.180306   0.0714286 
  26           19.571169    17.176309   0.0384615 
  16           19.475183    17.172317   0.0625    
  22           19.38469     17.168331   0.0454545 
  29           19.299267    17.16435    0.0344828 
  30           19.21853     17.160375   0.0333333 
  21           19.14213     17.156406   0.047619  
  28           19.069752    17.152443   0.0357143 
  17           19.001109    17.148485   0.0588235 
  26           18.935938    17.144533   0.0384615 
  15           18.874       17.140587   0.0666667 
  22           18.815076    17.136646   0.0454545 
  27           18.758964    17.132711   0.037037  
  25           18.705481    17.128781   0.04      
  27           18.654459    17.124857   0.037037  
  15           18.60574     17.120939   0.0666667 
  26           18.559181    17.117026   0.0384615 
  32           18.514651    17.113119   0.03125   
  24           18.472026    17.109217   0.0416667 
  25           18.431195    17.105321   0.04      
  25           18.392051    17.101431   0.04      
  18           18.354498    17.097546   0.0555556 
  20           18.318446    17.093667   0.05      
  21           18.283811    17.089793   0.047619  
  18           18.250515    17.085925   0.0555556 
  21           18.218485    17.082062   0.047619  
  16           18.187655    17.078205   0.0625    
  18           18.157961    17.074354   0.0555556 
  16           18.129344    17.070508   0.0625    
  18           18.101749    17.066667   0.0555556 
  14           18.075125    17.062832   0.0714286 
  18           18.049423    17.059002   0.0555556 
  12           18.024598    17.055178   0.0833333 
  25           18.000609    17.051359   0.04      
  19           17.977415    17.047546   0.0526316 
  30           17.954979    17.043738   0.0333333 
  25           17.933266    17.039936   0.04      
  23           17.912243    17.036139   0.0434783 
  19           17.891879    17.032348   0.0526316 
  16           17.872145    17.028562   0.0625    
  19           17.853013    17.024781   0.0526316 
  26           17.834457    17.021006   0.0384615 
  23           17.816453    17.017236   0.0434783 
  25           17.798978    17.013472   0.04      
  19           17.78201     17.009713   0.0526316 
  22           17.765528    17.005959   0.0454545 
  18           17.749513    17.002211   0.0555556 
  17           17.733946    16.998468   0.0588235 
  18           17.718809    16.99473    0.0555556 
  17           17.704087    16.990998   0.0588235 
  14           17.689763    16.987271   0.0714286 
  23           17.675823    16.983549   0.0434783 
  18           17.662253    16.979833   0.0555556 
  14           17.649039    16.976122   0.0714286 
  13           17.636168    16.972417   0.0769231 
  25           17.623629    16.968716   0.04      
  18           17.611409    16.965021   0.0555556 
  24           17.599499    16.961331   0.0416667 
  20           17.587888    16.957647   0.05      
  19           17.576566    16.953968   0.0526316 
  12           17.565523    16.950294   0.0833333 
  25           17.554752    16.946625   0.04      
  25           17.544243    16.942962   0.04      
  18           17.533988    16.939303   0.0555556 
  21           17.52398     16.93565    0.047619  
  21           17.514211    16.932003   0.047619  
  17           17.504675    16.92836    0.0588235 
  18           17.495365    16.924723   0.0555556 
  23           17.486275    16.921091   0.0434783 
  22           17.509453    16.917464   0.0454545 
  32           17.500893    16.913842   0.03125   
  21           17.492537    16.910225   0.047619  
  16           17.484378    16.906614   0.0625    
  25           17.476413    16.903008   0.04      
  17           17.468637    16.899407   0.0588235 
  16           17.461045    16.895811   0.0625    
  19           17.468673    16.89222    0.0526316 
  23           17.461488    16.888634   0.0434783 
  16           17.454476    16.885054   0.0625    
  17           17.447632    16.881478   0.0588235 
  13           17.440955    16.877908   0.0769231 
  19           17.43444     16.874343   0.0526316 
  17           17.428085    16.870783   0.0588235 
  26           17.421886    16.867228   0.0384615 
  13           17.415842    16.863678   0.0769231 
  14           17.409949    16.860133   0.0714286 
  14           17.404204    16.856593   0.0714286 
  13           17.398606    16.853058   0.0769231 
  17           17.393153    16.849529   0.0588235 
  21           17.387842    16.846004   0.047619  
  18           17.382673    16.842484   0.0555556 
  24           17.377641    16.83897    0.0416667 
  20           17.372748    16.83546    0.05      
  17           17.36799     16.831956   0.0588235 
  15           17.363368    16.828456   0.0666667 
  18           17.358878    16.824961   0.0555556 
  13           17.354522    16.821472   0.0769231 
  18           17.350296    16.817987   0.0555556 
  21           17.3462      16.814508   0.047619  
  15           17.342234    16.811033   0.0666667 
  16           17.338397    16.807563   0.0625    
  17           17.334689    16.804099   0.0588235 
  17           17.331108    16.800639   0.0588235 
  21           17.327655    16.797184   0.047619  
  20           17.324328    16.793734   0.05      
  25           17.321129    16.790289   0.04      
  11           17.318057    16.786849   0.0909091 
  24           17.315112    16.783414   0.0416667 
  12           17.312295    16.779984   0.0833333 
  18           17.309605    16.776558   0.0555556 
  28           17.307043    16.773138   0.0357143 
  22           17.304609    16.769722   0.0454545 
  11           17.302304    16.766312   0.0909091 
  12           17.300128    16.762906   0.0833333 
  13           17.298083    16.759505   0.0769231 
  20           17.296169    16.756109   0.05      
  22           17.294386    16.752717   0.0454545 
  24           17.292738    16.749331   0.0416667 
  11           17.291224    16.745949   0.0909091 
  24           17.289845    16.742573   0.0416667 
  26           17.288605    16.739201   0.0384615 
  12           17.287503    16.735833   0.0833333 
  23           17.286542    16.732471   0.0434783 
  14           17.285723    16.729113   0.0714286 
  20           17.285048    16.725761   0.05      
  12           17.28452     16.722413   0.0833333 
  17           17.28414     16.719069   0.0588235 
  21           17.283911    16.715731   0.047619  
  15           17.283836    16.712397   0.0666667 
  18           17.283916    16.709068   0.0555556 
  22           17.284156    16.705744   0.0454545 
  18           17.284558    16.702425   0.0555556 
  23           17.285125    16.69911    0.0434783 
  13           17.285859    16.6958     0.0769231 
  17           17.286767    16.692495   0.0588235 
  12           17.287849    16.689194   0.0833333 
  14           17.289111    16.685898   0.0714286 
  21           17.290556    16.682607   0.047619  
  22           17.292189    16.67932    0.0454545 
  11           17.294014    16.676038   0.0909091 
  18           17.296036    16.672761   0.0555556 
  28           17.298259    16.669489   0.0357143 
  16           17.30069     16.666221   0.0625    
  14           17.303333    16.662958   0.0714286 
  20           17.306195    16.659699   0.05      
  16           17.30928     16.656445   0.0625    
  21           17.312597    16.653196   0.047619  
  13           17.316151    16.649951   0.0769231 
  14           17.319949    16.646711   0.0714286 
  14           17.323999    16.643476   0.0714286 
  21           17.328308    16.640245   0.047619  
  19           17.332884    16.637019   0.0526316 
  14           17.337736    16.633797   0.0714286 
  18           17.342873    16.63058    0.0555556 
  19           17.348304    16.627368   0.0526316 
  16           17.354039    16.62416    0.0625    
  24           17.360088    16.620956   0.0416667 
  18           17.366462    16.617757   0.0555556 
  19           17.373171    16.614563   0.0526316 
  22           17.380232    16.611373   0.0454545 
  22           17.387653    16.608188   0.0454545 
  16           17.395448    16.605008   0.0625    
  20           17.403631    16.601831   0.05      
  16           17.412218    16.59866    0.0625    
  29           17.421224    16.595493   0.0344828 
  14           17.430665    16.59233    0.0714286 
  15           17.440559    16.589172   0.0666667 
  18           17.450924    16.586018   0.0555556 
  19           17.461778    16.582869   0.0526316 
  15           17.473144    16.579724   0.0666667 
  20           17.485041    16.576584   0.05      
  20           17.497493    16.573448   0.05      
  18           17.510524    16.570317   0.0555556 
  26           17.524159    16.56719    0.0384615 
  18           17.538426    16.564067   0.0555556 
  28           17.553352    16.560949   0.0357143 
  15           17.568969    16.557835   0.0666667 
  11           17.585308    16.554726   0.0909091 
  14           17.602404    16.551621   0.0714286 
  17           17.620292    16.548521   0.0588235 
  22           17.639012    16.545425   0.0454545 
  16           17.658604    16.542333   0.0625    
  16           17.679113    16.539246   0.0625    
  16           17.700584    16.536163   0.0625    
  22           17.723067    16.533085   0.0454545 
  13           17.746616    16.53001    0.0769231 
  12           17.771286    16.526941   0.0833333 
  14           17.797139    16.523875   0.0714286 
  26           17.824238    16.520814   0.0384615 
  26           17.852655    16.517757   0.0384615 
  19           17.882461    16.514705   0.0526316 
  15           17.913738    16.511656   0.0666667 
  16           17.946571    16.508613   0.0625    
  13           17.981051    16.505573   0.0769231 
  11           18.017279    16.502538   0.0909091 
  19           18.055359    16.499507   0.0526316 
  14           18.095408    16.49648    0.0714286 
  19           18.13755     16.493458   0.0526316 
  26           18.181918    16.49044    0.0384615 
  14           18.228659    16.487426   0.0714286 
  17           18.277929    16.484416   0.0588235 
  21           18.329898    16.481411   0.047619  
  17           18.384754    16.47841    0.0588235 
  30           18.442698    16.475413   0.0333333 
  21           18.503949    16.47242    0.047619  
  18           18.568748    16.469432   0.0555556 
  19           18.637357    16.466447   0.0526316 
  13           18.710063    16.463467   0.0769231 
  30           18.787182    16.460492   0.0333333 
  21           18.869059    16.45752    0.047619  
  24           18.956074    16.454553   0.0416667 
  14           19.048647    16.451589   0.0714286 
  18           19.147242    16.44863    0.0555556 
  18           19.252371    16.445675   0.0555556 
  22           19.364604    16.442725   0.0454545 
  21           19.484571    16.439778   0.047619  
  19           19.612976    16.436836   0.0526316 
  19           19.750607    16.433897   0.0526316 
  21           19.898344    16.430963   0.047619  
  18           20.057173    16.428033   0.0555556 
  17           20.228205    16.425107   0.0588235 
  30           20.412694    16.422185   0.0333333 
  16           20.612061    16.419268   0.0625    
  25           20.827915    16.416354   0.04      
  24           21.062093    16.413445   0.0416667 
  28           21.316691    16.410539   0.0357143 
  28           21.594117    16.407638   0.0357143 
  28           21.897141    16.404741   0.0357143 
  23           22.228967    16.401848   0.0434783 
  25           22.593315    16.398959   0.04      
  35           22.994522    16.396074   0.0285714 
  39           23.437673    16.393193   0.025641  
  37           23.928759    16.390316   0.027027  
  35           24.474868    16.387443   0.0285714 
  26           25.08445     16.384574   0.0384615 
  34           25.767624    16.381709   0.0294118 
  40           26.5366      16.378848   0.025     
  34           27.406202    16.375991   0.0294118 
  33           28.394575    16.373138   0.030303  
  31           29.524104    16.37029    0.0322581 
  38           30.822679    16.367445   0.0263158 
  38           32.325425    16.364604   0.0263158 
  38           34.077243    16.361767   0.0263158 
  41           36.136629    16.358934   0.0243902 
  46           38.581706    16.356105   0.0217391 
  50           41.519872    16.35328    0.02      
  65           45.103022    16.350459   0.0153846 
  80           49.550287    16.347642   0.0125    
  69           55.179055    16.344829   0.0144928 
  66           62.441842    16.34202    0.0151515 
  91           71.961751    16.339215   0.010989  
  120          84.553255    16.336413   0.0083333 
  108          101.209586   16.333616   0.0092593 
  141          123.023158   16.330822   0.0070922 
  166          150.956437   16.328033   0.0060241 
  231          185.250228   16.325247   0.004329  
  242          224.103625   16.322465   0.0041322 
  311          261.699079   16.319687   0.0032154 
  309          287.979379   16.316913   0.0032362 
  340          294.504094   16.314143   0.0029412 
  341          282.816353   16.311376   0.0029326 
  333          263.040019   16.308614   0.003003  
  295          244.46966    16.305855   0.0033898 
  255          230.10117    16.3031     0.0039216 
  283          216.978915   16.300349   0.0035336 
  230          199.968296   16.297602   0.0043478 
  214          177.116297   16.294859   0.0046729 
  182          151.284316   16.292119   0.0054945 
  144          126.589516   16.289384   0.0069444 
  135          105.410631   16.286652   0.0074074 
  97           88.300192    16.283924   0.0103093 
  84           74.891205    16.281199   0.0119048 
  79           64.530885    16.278479   0.0126582 
  52           56.556786    16.275762   0.0192308 
  50           50.393039    16.273049   0.02      
  51           45.57621     16.27034    0.0196078 
  55           41.752914    16.267634   0.0181818 
  34           38.664482    16.264933   0.0294118 
  36           36.126614    16.262235   0.0277778 
  28           34.009331    16.259541   0.0357143 
  35           32.220343    16.25685    0.0285714 
  25           30.692821    16.254163   0.04      
  24           29.377083    16.25148    0.0416667 
  32           28.235228    16.248801   0.03125   
  27           27.237698    16.246125   0.037037  
  33           26.361053    16.243454   0.030303  
  26           25.58645     16.240785   0.0384615 
  24           24.898589    16.238121   0.0416667 
  25           24.284937    16.23546    0.04      
  22           23.735144    16.232803   0.0454545 
  32           23.240605    16.230149   0.03125   
  31           22.794119    16.2275     0.0322581 
  26           22.38962     16.224853   0.0384615 
  18           22.021973    16.222211   0.0555556 
  21           21.686804    16.219572   0.047619  
  26           21.380371    16.216937   0.0384615 
  15           21.099456    16.214305   0.0666667 
  16           20.84128     16.211678   0.0625    
  18           20.603434    16.209053   0.0555556 
  24           20.383818    16.206433   0.0416667 
  27           20.180599    16.203815   0.037037  
  19           19.992169    16.201202   0.0526316 
  20           19.817111    16.198592   0.05      
  29           19.654176    16.195986   0.0344828 
  21           19.502257    16.193383   0.047619  
  21           19.36037     16.190784   0.047619  
  24           19.22764     16.188188   0.0416667 
  20           19.103286    16.185596   0.05      
  18           18.986606    16.183008   0.0555556 
  22           18.876974    16.180423   0.0454545 
  23           18.773824    16.177842   0.0434783 
  29           18.676646    16.175264   0.0344828 
  20           18.584981    16.17269    0.05      
  21           18.498412    16.170119   0.047619  
  17           18.416561    16.167552   0.0588235 
  16           18.339086    16.164988   0.0625    
  27           18.265672    16.162428   0.037037  
  21           18.196036    16.159872   0.047619  
  14           18.129917    16.157318   0.0714286 
  22           18.067077    16.154769   0.0454545 
  18           18.007297    16.152223   0.0555556 
  18           17.950378    16.14968    0.0555556 
  9            17.896135    16.147141   0.1111111 
  23           17.844399    16.144605   0.0434783 
  14           17.795014    16.142073   0.0714286 
  14           17.747835    16.139544   0.0714286 
  17           17.702729    16.137019   0.0588235 
  14           17.659574    16.134497   0.0714286 
  27           17.618255    16.131978   0.037037  
  15           17.578666    16.129463   0.0666667 
  21           17.540709    16.126952   0.047619  
  19           17.504292    16.124443   0.0526316 
  20           17.469332    16.121939   0.05      
  22           17.435748    16.119437   0.0454545 
  20           17.403468    16.116939   0.05      
  14           17.372421    16.114445   0.0714286 
  22           17.342545    16.111954   0.0454545 
  25           17.313778    16.109466   0.04      
  18           17.286065    16.106982   0.0555556 
  14           17.259353    16.1045     0.0714286 
  24           17.233593    16.102023   0.0416667 
  28           17.208738    16.099549   0.0357143 
  22           17.184745    16.097078   0.0454545 
  28           17.161573    16.09461    0.0357143 
  25           17.139184    16.092146   0.04      
  21           17.117542    16.089685   0.047619  
  28           17.096612    16.087227   0.0357143 
  25           17.076363    16.084773   0.04      
  25           17.056764    16.082322   0.04      
  18           17.037788    16.079875   0.0555556 
  18           17.019406    16.07743    0.0555556 
  18           17.001594    16.074989   0.0555556 
  23           16.984327    16.072552   0.0434783 
  21           16.967584    16.070117   0.047619  
  19           16.951341    16.067686   0.0526316 
  19           16.93558     16.065258   0.0526316 
  22           16.92028     16.062834   0.0454545 
  25           16.905424    16.060412   0.04      
  24           16.890993    16.057994   0.0416667 
  13           16.876972    16.05558    0.0769231 
  20           16.863346    16.053168   0.05      
  13           16.850098    16.05076    0.0769231 
  24           16.837215    16.048355   0.0416667 
  14           16.824684    16.045953   0.0714286 
  15           16.812491    16.043554   0.0666667 
  20           16.800626    16.041159   0.05      
  26           16.789075    16.038767   0.0384615 
  24           16.777828    16.036378   0.0416667 
  9            16.766875    16.033992   0.1111111 
  20           16.756206    16.03161    0.05      
  21           16.745812    16.02923    0.047619  
  13           16.73568     16.026854   0.0769231 
  19           16.725806    16.024481   0.0526316 
  15           16.71618     16.022111   0.0666667 
  16           16.706794    16.019745   0.0625    
  20           16.697641    16.017381   0.05      
  24           16.688713    16.015021   0.0416667 
  13           16.680003    16.012664   0.0769231 
  22           16.671505    16.01031    0.0454545 
  14           16.663213    16.007959   0.0714286 
  17           16.655121    16.005611   0.0588235 
  18           16.647222    16.003267   0.0555556 
  16           16.639511    16.000925   0.0625    
  22           16.631984    15.998587   0.0454545 
  19           16.624633    15.996252   0.0526316 
  16           16.617456    15.993919   0.0625    
  12           16.610448    15.99159    0.0833333 
  19           16.603603    15.989265   0.0526316 
  15           16.596918    15.986942   0.0666667 
  15           16.590389    15.984622   0.0666667 
  14           16.584011    15.982305   0.0714286 
  20           16.577783    15.979992   0.05      
  23           16.571697    15.977681   0.0434783 
  12           16.565753    15.975374   0.0833333 
  18           16.559946    15.973069   0.0555556 
  19           16.554274    15.970768   0.0526316 
  18           16.548732    15.968469   0.0555556 
  16           16.54332     15.966174   0.0625    
  20           16.538034    15.963882   0.05      
  18           16.53287     15.961593   0.0555556 
  17           16.527827    15.959306   0.0588235 
  9            16.522902    15.957023   0.1111111 
  16           16.518093    15.954743   0.0625    
  15           16.513398    15.952466   0.0666667 
  19           16.508814    15.950192   0.0526316 
  22           16.504339    15.94792    0.0454545 
  12           16.499971    15.945652   0.0833333 
  21           16.495708    15.943387   0.047619  
  10           16.491549    15.941125   0.1       
  16           16.487492    15.938866   0.0625    
  18           16.483535    15.936609   0.0555556 
  17           16.479676    15.934356   0.0588235 
  15           16.475915    15.932105   0.0666667 
  22           16.47225     15.929858   0.0454545 
  18           16.468678    15.927614   0.0555556 
  14           16.4652      15.925372   0.0714286 
  21           16.461814    15.923133   0.047619  
  21           16.458518    15.920898   0.047619  
  12           16.455311    15.918665   0.0833333 
  17           16.452193    15.916435   0.0588235 
  22           16.449161    15.914208   0.0454545 
  25           16.446216    15.911984   0.04      
  22           16.443357    15.909763   0.0454545 
  24           16.440582    15.907545   0.0416667 
  18           16.437891    15.905329   0.0555556 
  18           16.435283    15.903117   0.0555556 
  14           16.432758    15.900907   0.0714286 
  13           16.430314    15.8987     0.0769231 
  22           16.427951    15.896497   0.0454545 
  11           16.425668    15.894296   0.0909091 
  15           16.423466    15.892097   0.0666667 
  15           16.421343    15.889902   0.0666667 
  17           16.419298    15.88771    0.0588235 
  12           16.417333    15.88552    0.0833333 
  14           16.415445    15.883333   0.0714286 
  21           16.413635    15.881149   0.047619  
  17           16.411903    15.878968   0.0588235 
  24           16.410248    15.87679    0.0416667 
  11           16.408671    15.874615   0.0909091 
  24           16.40717     15.872442   0.0416667 
  14           16.405747    15.870272   0.0714286 
  19           16.4044      15.868105   0.0526316 
  14           16.40313     15.865941   0.0714286 
  10           16.401936    15.863779   0.1       
  26           16.400819    15.86162    0.0384615 
  21           16.399779    15.859464   0.047619  
  14           16.398815    15.857311   0.0714286 
  15           16.397928    15.855161   0.0666667 
  9            16.397119    15.853013   0.1111111 
  13           16.396387    15.850868   0.0769231 
  18           16.395732    15.848726   0.0555556 
  18           16.395155    15.846587   0.0555556 
  22           16.394657    15.84445    0.0454545 
  17           16.394236    15.842316   0.0588235 
  9            16.393895    15.840185   0.1111111 
  24           16.393632    15.838056   0.0416667 
  13           16.39345     15.835931   0.0769231 
  11           16.393347    15.833808   0.0909091 
  20           16.393325    15.831687   0.05      
  16           16.393384    15.82957    0.0625    
  20           16.393525    15.827455   0.05      
  8            16.393748    15.825342   0.125     
  17           16.394055    15.823233   0.0588235 
  20           16.394445    15.821126   0.05      
  17           16.39492     15.819022   0.0588235 
  15           16.39548     15.81692    0.0666667 
  15           16.396126    15.814821   0.0666667 
  15           16.39686     15.812725   0.0666667 
  16           16.397681    15.810631   0.0625    
  12           16.398591    15.80854    0.0833333 
  9            16.399591    15.806452   0.1111111 
  22           16.400683    15.804366   0.0454545 
  14           16.401866    15.802283   0.0714286 
  15           16.403142    15.800203   0.0666667 
  16           16.404512    15.798125   0.0625    
  18           16.405979    15.79605    0.0555556 
  24           16.407542    15.793977   0.0416667 
  13           16.409203    15.791907   0.0769231 
  17           16.410964    15.78984    0.0588235 
  14           16.412825    15.787775   0.0714286 
  16           16.41479     15.785713   0.0625    
  32           16.416858    15.783654   0.03125   
  12           16.419032    15.781597   0.0833333 
  16           16.421313    15.779542   0.0625    
  17           16.423703    15.77749    0.0588235 
  18           16.426204    15.775441   0.0555556 
  21           16.428818    15.773394   0.047619  
  20           16.431546    15.77135    0.05      
  14           16.43439     15.769309   0.0714286 
  24           16.437353    15.76727    0.0416667 
  19           16.440437    15.765233   0.0526316 
  17           16.443644    15.763199   0.0588235 
  25           16.446976    15.761168   0.04      
  17           16.450435    15.759139   0.0588235 
  21           16.454024    15.757112   0.047619  
  17           16.457745    15.755088   0.0588235 
  19           16.461601    15.753067   0.0526316 
  19           16.465595    15.751048   0.0526316 
  17           16.469729    15.749032   0.0588235 
  14           16.474007    15.747018   0.0714286 
  17           16.47843     15.745006   0.0588235 
  14           16.483003    15.742997   0.0714286 
  15           16.487728    15.740991   0.0666667 
  15           16.492609    15.738987   0.0666667 
  19           16.497649    15.736985   0.0526316 
  19           16.502852    15.734986   0.0526316 
  19           16.50822     15.73299    0.0526316 
  11           16.513759    15.730995   0.0909091 
  17           16.591584    15.729004   0.0588235 
  18           16.597692    15.727015   0.0555556 
  22           16.603984    15.725028   0.0454545 
  19           16.610463    15.723043   0.0526316 
  24           16.617134    15.721061   0.0416667 
  14           16.624       15.719082   0.0714286 
  16           16.631068    15.717105   0.0625    
  22           16.638342    15.71513    0.0454545 
  22           16.679642    15.713158   0.0454545 
  14           16.687445    15.711188   0.0714286 
  10           16.695471    15.70922    0.1       
  23           16.703724    15.707255   0.0434783 
  20           16.712211    15.705293   0.05      
  11           16.720938    15.703332   0.0909091 
  25           16.729911    15.701374   0.04      
  26           16.739136    15.699419   0.0384615 
  27           16.748621    15.697465   0.037037  
  27           16.758372    15.695515   0.037037  
  25           16.768397    15.693566   0.04      
  16           16.778703    15.69162    0.0625    
  20           16.789298    15.689676   0.05      
  25           16.80019     15.687735   0.04      
  21           16.811388    15.685796   0.047619  
  20           16.8229      15.683859   0.05      
  23           16.834735    15.681924   0.0434783 
  21           16.846904    15.679992   0.047619  
  21           16.859414    15.678062   0.047619  
  15           16.872278    15.676135   0.0666667 
  15           16.885506    15.67421    0.0666667 
  20           16.899107    15.672287   0.05      
  17           16.913095    15.670366   0.0588235 
  15           16.927481    15.668448   0.0666667 
  13           16.942277    15.666532   0.0769231 
  13           16.957496    15.664618   0.0769231 
  20           16.973152    15.662707   0.05      
  16           16.989258    15.660798   0.0625    
  23           17.00583     15.658891   0.0434783 
  23           17.022883    15.656986   0.0434783 
  20           17.040432    15.655084   0.05      
  15           17.058494    15.653184   0.0666667 
  25           17.077086    15.651286   0.04      
  25           17.096227    15.64939    0.04      
  18           17.115935    15.647497   0.0555556 
  15           17.136229    15.645606   0.0666667 
  21           17.157131    15.643717   0.047619  
  24           17.178662    15.64183    0.0416667 
  17           17.200845    15.639946   0.0588235 
  7            17.223702    15.638064   0.1428571 
  21           17.247258    15.636184   0.047619  
  14           17.27154     15.634306   0.0714286 
  23           17.296574    15.63243    0.0434783 
  19           17.322388    15.630557   0.0526316 
  23           17.349012    15.628686   0.0434783 
  16           17.376477    15.626817   0.0625    
  12           17.404816    15.62495    0.0833333 
  11           17.434063    15.623085   0.0909091 
  26           17.464253    15.621223   0.0384615 
  17           17.495425    15.619362   0.0588235 
  18           17.527618    15.617504   0.0555556 
  25           17.560873    15.615648   0.04      
  16           17.595236    15.613794   0.0625    
  23           17.630751    15.611943   0.0434783 
  18           17.667467    15.610093   0.0555556 
  19           17.705436    15.608246   0.0526316 
  19           17.744713    15.606401   0.0526316 
  20           17.785352    15.604557   0.05      
  20           17.827416    15.602717   0.05      
  16           17.870968    15.600878   0.0625    
  13           17.916074    15.599041   0.0769231 
  34           17.962806    15.597206   0.0294118 
  20           18.011239    15.595374   0.05      
  19           18.061453    15.593543   0.0526316 
  20           18.113532    15.591715   0.05      
  18           18.167565    15.589889   0.0555556 
  24           18.223647    15.588065   0.0416667 
  18           18.28188     15.586243   0.0555556 
  17           18.34237     15.584423   0.0588235 
  13           18.405231    15.582605   0.0769231 
  30           18.470584    15.580789   0.0333333 
  20           18.538558    15.578975   0.05      
  19           18.609292    15.577163   0.0526316 
  22           18.68293     15.575354   0.0454545 
  15           18.75963     15.573546   0.0666667 
  21           18.83956     15.571741   0.047619  
  17           18.922897    15.569937   0.0588235 
  26           19.009835    15.568136   0.0384615 
  22           19.100578    15.566336   0.0454545 
  17           19.195345    15.564539   0.0588235 
  15           19.294374    15.562744   0.0666667 
  27           19.397918    15.56095    0.037037  
  28           19.50625     15.559159   0.0357143 
  23           19.619665    15.55737    0.0434783 
  19           19.73848     15.555582   0.0526316 
  21           19.863036    15.553797   0.047619  
  21           19.993705    15.552014   0.047619  
  26           20.130886    15.550232   0.0384615 
  18           20.275012    15.548453   0.0555556 
  18           20.426555    15.546676   0.0555556 
  22           20.586024    15.5449     0.0454545 
  28           20.753976    15.543127   0.0357143 
  22           20.931016    15.541356   0.0454545 
  20           21.117804    15.539586   0.05      
  27           21.315061    15.537819   0.037037  
  23           21.523577    15.536053   0.0434783 
  26           21.744218    15.53429    0.0384615 
  32           21.977932    15.532528   0.03125   
  21           22.225766    15.530768   0.047619  
  17           22.48887     15.52901    0.0588235 
  32           22.768517    15.527255   0.03125   
  23           23.066112    15.525501   0.0434783 
  27           23.383215    15.523749   0.037037  
  24           23.721558    15.521999   0.0416667 
  24           24.083069    15.520251   0.0416667 
  21           24.469901    15.518505   0.047619  
  34           24.884463    15.51676    0.0294118 
  23           25.329455    15.515018   0.0434783 
  21           25.807917    15.513277   0.047619  
  25           26.323272    15.511539   0.04      
  43           26.879399    15.509802   0.0232558 
  41           27.480695    15.508067   0.0243902 
  36           28.132164    15.506334   0.0277778 
  34           28.839523    15.504603   0.0294118 
  30           29.609326    15.502874   0.0333333 
  48           30.449112    15.501147   0.0208333 
  34           31.367589    15.499421   0.0294118 
  38           32.374859    15.497698   0.0263158 
  31           33.482688    15.495976   0.0322581 
  46           34.704851    15.494256   0.0217391 
  48           36.057556    15.492538   0.0208333 
  35           37.559949    15.490822   0.0285714 
  42           39.234821    15.489108   0.0238095 
  41           41.109414    15.487395   0.0243902 
  40           43.216526    15.485685   0.025     
  51           45.595909    15.483976   0.0196078 
  54           48.296133    15.482269   0.0185185 
  57           51.377069    15.480563   0.0175439 
  64           54.913362    15.47886    0.015625  
  69           58.999401    15.477158   0.0144928 
  56           63.756681    15.475459   0.0178571 
  77           69.344891    15.473761   0.012987  
  87           75.978671    15.472064   0.0114943 
  70           83.952169    15.47037    0.0142857 
  97           93.67313     15.468677   0.0103093 
  111          105.706707   15.466987   0.009009  
  114          120.825432   15.465298   0.0087719 
  124          140.057312   15.46361    0.0080645 
  180          164.718578   15.461925   0.0055556 
  199          196.410717   15.460241   0.0050251 
  248          236.945027   15.458559   0.0040323 
  320          288.109383   15.456879   0.003125  
  332          351.066634   15.4552     0.003012  
  447          424.975275   15.453523   0.0022371 
  505          504.458101   15.451848   0.0019802 
  581          576.928547   15.450175   0.0017212 
  623          624.309577   15.448504   0.0016051 
  607          633.704751   15.446834   0.0016474 
  617          608.973445   15.445166   0.0016207 
  638          567.638859   15.4435     0.0015674 
  553          527.089758   15.441835   0.0018083 
  565          495.761199   15.440172   0.0017699 
  465          472.22847    15.438511   0.0021505 
  469          448.231484   15.436851   0.0021322 
  394          414.955026   15.435194   0.0025381 
  412          370.203439   15.433537   0.0024272 
  328          319.334368   15.431883   0.0030488 
  289          269.608576   15.43023    0.0034602 
  243          225.642245   15.428579   0.0041152 
  196          188.963648   15.42693    0.005102  
  172          159.302058   15.425282   0.005814  
  124          135.683176   15.423636   0.0080645 
  126          116.989443   15.421992   0.0079365 
  84           102.185522   15.420349   0.0119048 
  90           90.393274    15.418708   0.0111111 
  84           80.905714    15.417069   0.0119048 
  73           73.175001    15.415431   0.0136986 
  61           66.788717    15.413795   0.0163934 
  62           61.442109    15.412161   0.016129  
  52           56.911574    15.410528   0.0192308 
  62           53.032291    15.408897   0.016129  
  42           49.681074    15.407267   0.0238095 
  48           46.764089    15.405639   0.0208333 
  50           44.208365    15.404013   0.02      
  29           41.95613     15.402388   0.0344828 
  45           39.96094     15.400765   0.0222222 
  43           38.184991    15.399144   0.0232558 
  31           36.597216    15.397524   0.0322581 
  32           35.171876    15.395906   0.03125   
  53           33.887489    15.394289   0.0188679 
  37           32.726018    15.392674   0.027027  
  35           31.672219    15.391061   0.0285714 
  33           30.706572    15.389449   0.030303  
  31           29.831179    15.387839   0.0322581 
  38           29.029967    15.38623    0.0263158 
  33           28.294758    15.384623   0.030303  
  30           27.618476    15.383017   0.0333333 
  29           26.994964    15.381413   0.0344828 
  35           26.415776    15.379811   0.0285714 
  27           25.882377    15.37821    0.037037  
  33           25.38755     15.376611   0.030303  
  26           24.92765     15.375013   0.0384615 
  28           24.499454    15.373417   0.0357143 
  32           24.100105    15.371822   0.03125   
  24           23.727061    15.370229   0.0416667 
  24           23.378054    15.368638   0.0416667 
  33           23.051056    15.367047   0.030303  
  26           22.744248    15.365459   0.0384615 
  26           22.455997    15.363872   0.0384615 
  23           22.184831    15.362286   0.0434783 
  21           21.929421    15.360702   0.047619  
  16           21.688568    15.35912    0.0625    
  20           21.461181    15.357539   0.05      
  26           21.246271    15.355959   0.0384615 
  17           21.042941    15.354381   0.0588235 
  25           20.85037     15.352805   0.04      
  32           20.667809    15.35123    0.03125   
  17           20.494575    15.349656   0.0588235 
  29           20.330042    15.348084   0.0344828 
  18           20.173634    15.346514   0.0555556 
  22           20.024824    15.344945   0.0454545 
  25           19.883126    15.343377   0.04      
  28           19.748093    15.341811   0.0357143 
  19           19.619313    15.340246   0.0526316 
  28           19.496403    15.338683   0.0357143 
  16           19.379013    15.337121   0.0625    
  16           19.266814    15.335561   0.0625    
  20           19.159506    15.334002   0.05      
  29           19.056807    15.332445   0.0344828 
  25           18.958456    15.330889   0.04      
  30           18.864213    15.329334   0.0333333 
  22           18.773849    15.327781   0.0454545 
  23           18.687155    15.326229   0.0434783 
  27           18.603935    15.324679   0.037037  
  25           18.524006    15.32313    0.04      
  17           18.447195    15.321583   0.0588235 
  16           18.373344    15.320037   0.0625    
  25           18.302301    15.318492   0.04      
  19           18.233927    15.316949   0.0526316 
  21           18.168089    15.315407   0.047619  
  19           18.104663    15.313867   0.0526316 
  17           18.043534    15.312327   0.0588235 
  26           17.984592    15.31079    0.0384615 
  17           17.927735    15.309254   0.0588235 
  23           17.872864    15.307719   0.0434783 
  24           17.81989     15.306185   0.0416667 
  15           17.768726    15.304653   0.0666667 
  23           17.719292    15.303122   0.0434783 
  19           17.671509    15.301593   0.0526316 
  20           17.625307    15.300065   0.05      
  24           17.580616    15.298538   0.0416667 
  24           17.537373    15.297013   0.0416667 
  19           17.495515    15.295489   0.0526316 
  22           17.454985    15.293966   0.0454545 
  20           17.415727    15.292445   0.05      
  19           17.37769     15.290925   0.0526316 
  28           17.340824    15.289406   0.0357143 
  19           17.305083    15.287889   0.0526316 
  13           17.270421    15.286373   0.0769231 
  20           17.236796    15.284858   0.05      
  16           17.204169    15.283345   0.0625    
  16           17.1725      15.281833   0.0625    
  23           17.141754    15.280323   0.0434783 
  23           17.111895    15.278813   0.0434783 
  22           17.082891    15.277305   0.0454545 
  16           17.05471     15.275798   0.0625    
  27           17.027322    15.274293   0.037037  
  13           17.000698    15.272789   0.0769231 
  29           16.974812    15.271286   0.0344828 
  20           16.949637    15.269784   0.05      
  11           16.925148    15.268284   0.0909091 
  16           16.901321    15.266785   0.0625    
  26           16.878134    15.265287   0.0384615 
  15           16.855565    15.263791   0.0666667 
  20           16.833593    15.262295   0.05      
  22           16.812198    15.260801   0.0454545 
  21           16.791362    15.259309   0.047619  
  14           16.771065    15.257817   0.0714286 
  23           16.751291    15.256327   0.0434783 
  15           16.732023    15.254838   0.0666667 
  21           16.713244    15.253351   0.047619  
  14           16.69494     15.251864   0.0714286 
  20           16.677095    15.250379   0.05      
  16           16.659696    15.248895   0.0625    
  22           16.642728    15.247412   0.0454545 
  17           16.626179    15.245931   0.0588235 
  16           16.610037    15.24445    0.0625    
  27           16.594289    15.242971   0.037037  
  18           16.578923    15.241493   0.0555556 
  17           16.563929    15.240017   0.0588235 
  28           16.549296    15.238541   0.0357143 
  31           16.535013    15.237067   0.0322581 
  25           16.521072    15.235594   0.04      
  28           16.507461    15.234122   0.0357143 
  29           16.494173    15.232652   0.0344828 
  31           16.481198    15.231182   0.0322581 
  34           16.468527    15.229714   0.0294118 
  29           16.456154    15.228247   0.0344828 
  30           16.444069    15.226781   0.0333333 
  32           16.432265    15.225316   0.03125   
  19           16.420735    15.223853   0.0526316 
  24           16.409472    15.222391   0.0416667 
  21           16.398469    15.220929   0.047619  
  27           16.38772     15.219469   0.037037  
  24           16.377218    15.218011   0.0416667 
  22           16.366957    15.216553   0.0454545 
  15           16.356931    15.215096   0.0666667 
  17           16.347135    15.213641   0.0588235 
  12           16.337563    15.212187   0.0833333 
  23           16.32821     15.210734   0.0434783 
  13           16.319071    15.209282   0.0769231 
  22           16.31014     15.207831   0.0454545 
  12           16.301414    15.206381   0.0833333 
  16           16.292887    15.204932   0.0625    
  17           16.284555    15.203485   0.0588235 
  24           16.276414    15.202039   0.0416667 
  12           16.26846     15.200594   0.0833333 
  21           16.260688    15.199149   0.047619  
  16           16.253095    15.197706   0.0625    
  24           16.245677    15.196265   0.0416667 
  16           16.238431    15.194824   0.0625    
  18           16.231352    15.193384   0.0555556 
  15           16.224438    15.191946   0.0666667 
  20           16.217686    15.190508   0.05      
  18           16.211092    15.189072   0.0555556 
  11           16.204652    15.187636   0.0909091 
  17           16.198365    15.186202   0.0588235 
  22           16.192228    15.184769   0.0454545 
  12           16.186237    15.183337   0.0833333 
  17           16.18039     15.181906   0.0588235 
  19           16.174684    15.180476   0.0526316 
  15           16.169117    15.179047   0.0666667 
  21           16.163687    15.177619   0.047619  
  12           16.158391    15.176193   0.0833333 
  18           16.153227    15.174767   0.0555556 
  18           16.148192    15.173342   0.0555556 
  11           16.143285    15.171919   0.0909091 
  19           16.138504    15.170496   0.0526316 
  15           16.133847    15.169075   0.0666667 
  27           16.129311    15.167654   0.037037  
  19           16.124895    15.166235   0.0526316 
  16           16.120598    15.164817   0.0625    
  13           16.116417    15.163399   0.0769231 
  15           16.112351    15.161983   0.0666667 
  19           16.108398    15.160568   0.0526316 
  16           16.104556    15.159153   0.0625    
  18           16.100826    15.15774    0.0555556 
  21           16.097203    15.156328   0.047619  
  10           16.093689    15.154917   0.1       
  16           16.09028     15.153506   0.0625    
  14           16.086976    15.152097   0.0714286 
  15           16.083777    15.150689   0.0666667 
  19           16.080679    15.149282   0.0526316 
  25           16.077683    15.147875   0.04      
  14           16.074787    15.14647    0.0714286 
  17           16.07199     15.145066   0.0588235 
  17           16.069291    15.143663   0.0588235 
  22           16.06669     15.14226    0.0454545 
  17           16.064184    15.140859   0.0588235 
  32           16.061774    15.139459   0.03125   
  20           16.059459    15.138059   0.05      
  27           16.057238    15.136661   0.037037  
  19           16.055109    15.135263   0.0526316 
  19           16.053073    15.133867   0.0526316 
  22           16.051128    15.132471   0.0454545 
  25           16.049274    15.131077   0.04      
  21           16.04751     15.129683   0.047619  
  16           16.045836    15.12829    0.0625    
  25           16.044251    15.126899   0.04      
  20           16.042755    15.125508   0.05      
  18           16.041346    15.124118   0.0555556 
  16           16.040026    15.122729   0.0625    
  11           16.038792    15.121341   0.0909091 
  24           16.037645    15.119954   0.0416667 
  18           16.036584    15.118568   0.0555556 
  21           16.035609    15.117182   0.047619  
  14           16.03472     15.115798   0.0714286 
  13           16.033916    15.114415   0.0769231 
  11           16.033198    15.113032   0.0909091 
  18           16.032564    15.111651   0.0555556 
  17           16.032015    15.11027    0.0588235 
  23           16.03155     15.10889    0.0434783 
  21           16.03117     15.107511   0.047619  
  16           16.030874    15.106133   0.0625    
  14           16.030662    15.104756   0.0714286 
  15           16.030534    15.10338    0.0666667 
  23           16.030489    15.102005   0.0434783 
  25           16.030529    15.10063    0.04      
  23           16.030653    15.099256   0.0434783 
  18           16.030861    15.097884   0.0555556 
  18           16.031153    15.096512   0.0555556 
  19           16.031529    15.095141   0.0526316 
  22           16.031989    15.093771   0.0454545 
  15           16.032533    15.092402   0.0666667 
  14           16.033162    15.091033   0.0714286 
  12           16.033876    15.089666   0.0833333 
  15           16.034675    15.088299   0.0666667 
  13           16.035559    15.086933   0.0769231 
  15           16.036528    15.085568   0.0666667 
  13           16.037583    15.084204   0.0769231 
  16           16.038724    15.082841   0.0625    
  18           16.039951    15.081479   0.0555556 
  18           16.041265    15.080117   0.0555556 
  20           16.042667    15.078756   0.05      
  17           16.044155    15.077396   0.0588235 
  17           16.045732    15.076037   0.0588235 
  16           16.047397    15.074679   0.0625    
  16           16.049151    15.073322   0.0625    
  14           16.050995    15.071965   0.0714286 
  19           16.052929    15.070609   0.0526316 
  23           16.054953    15.069254   0.0434783 
  14           16.057069    15.0679     0.0714286 
  20           16.059276    15.066546   0.05      
  18           16.061576    15.065194   0.0555556 
  14           16.063969    15.063842   0.0714286 
  20           16.066456    15.062491   0.05      
  20           16.069038    15.061141   0.05      
  25           16.071715    15.059791   0.04      
  21           16.074488    15.058443   0.047619  
  21           16.077359    15.057095   0.047619  
  20           16.080327    15.055748   0.05      
  19           16.083395    15.054402   0.0526316 
  22           16.086562    15.053056   0.0454545 
  13           16.08983     15.051711   0.0769231 
  25           16.0932      15.050367   0.04      
  16           16.096672    15.049024   0.0625    
  14           16.100249    15.047682   0.0714286 
  14           16.103931    15.04634    0.0714286 
  17           16.107718    15.044999   0.0588235 
  13           16.111613    15.043659   0.0769231 
  14           16.115617    15.042319   0.0714286 
  26           16.11973     15.040981   0.0384615 
  17           16.123954    15.039643   0.0588235 
  17           16.12829     15.038306   0.0588235 
  25           16.132741    15.036969   0.04      
  19           16.137306    15.035633   0.0526316 
  18           16.141988    15.034298   0.0555556 
  15           16.146788    15.032964   0.0666667 
  21           16.151707    15.031631   0.047619  
  18           16.156748    15.030298   0.0555556 
  17           16.161911    15.028966   0.0588235 
  22           16.167199    15.027634   0.0454545 
  14           16.172613    15.026304   0.0714286 
  20           16.178154    15.024974   0.05      
  16           16.183826    15.023644   0.0625    
  20           16.189628    15.022316   0.05      
  14           16.195565    15.020988   0.0714286 
  15           16.201636    15.019661   0.0666667 
  8            16.207845    15.018334   0.125     
  16           16.214193    15.017009   0.0625    
  22           16.220683    15.015684   0.0454545 
  12           16.227317    15.014359   0.0833333 
  13           16.234096    15.013036   0.0769231 
  12           16.241024    15.011713   0.0833333 
  20           16.248102    15.01039    0.05      
  16           16.255334    15.009069   0.0625    
  28           16.262721    15.007748   0.0357143 
  21           16.270266    15.006428   0.047619  
  12           16.277971    15.005108   0.0833333 
  16           16.28584     15.003789   0.0625    
  12           16.293875    15.002471   0.0833333 
  19           16.302079    15.001153   0.0526316 
  31           16.310455    14.999836   0.0322581 
  15           16.319006    14.99852    0.0666667 
  15           16.327735    14.997204   0.0666667 
  21           16.336645    14.995889   0.047619  
  15           16.345739    14.994575   0.0666667 
  14           16.355021    14.993261   0.0714286 
  13           16.364494    14.991948   0.0769231 
  20           16.374162    14.990635   0.05      
  12           16.384028    14.989324   0.0833333 
  15           16.394096    14.988012   0.0666667 
  19           16.40437     14.986702   0.0526316 
  16           16.414853    14.985392   0.0625    
  14           16.425551    14.984083   0.0714286 
  21           16.436466    14.982774   0.047619  
  14           16.447603    14.981466   0.0714286 
  21           16.458967    14.980159   0.047619  
  17           16.470561    14.978852   0.0588235 
  25           16.482392    14.977546   0.04      
  17           16.494463    14.97624    0.0588235 
  20           16.506779    14.974935   0.05      
  19           16.519345    14.97363    0.0526316 
  23           16.532167    14.972327   0.0434783 
  12           16.54525     14.971023   0.0833333 
  15           16.558599    14.969721   0.0666667 
  17           16.572219    14.968419   0.0588235 
  20           16.586118    14.967117   0.05      
  17           16.6003      14.965817   0.0588235 
  21           16.614772    14.964516   0.047619  
  15           16.62954     14.963217   0.0666667 
  15           16.644611    14.961917   0.0666667 
  22           16.659991    14.960619   0.0454545 
  17           16.675687    14.959321   0.0588235 
  10           16.691707    14.958024   0.1       
  20           16.708057    14.956727   0.05      
  25           16.724745    14.95543    0.04      
  16           16.74178     14.954135   0.0625    
  10           16.759168    14.95284    0.1       
  25           16.776918    14.951545   0.04      
  17           16.795039    14.950251   0.0588235 
  19           16.81354     14.948957   0.0526316 
  13           16.832429    14.947665   0.0769231 
  16           16.851715    14.946372   0.0625    
  12           16.87141     14.94508    0.0833333 
  22           16.891521    14.943789   0.0454545 
  22           16.91206     14.942498   0.0454545 
  20           16.933037    14.941208   0.05      
  13           16.954464    14.939918   0.0769231 
  18           16.97635     14.938629   0.0555556 
  9            16.998709    14.93734    0.1111111 
  18           17.021551    14.936052   0.0555556 
  19           17.04489     14.934765   0.0526316 
  20           17.068738    14.933478   0.05      
  28           17.093109    14.932191   0.0357143 
  19           17.118015    14.930905   0.0526316 
  21           17.143472    14.929619   0.047619  
  15           17.169494    14.928334   0.0666667 
  18           17.196096    14.92705    0.0555556 
  16           17.223293    14.925766   0.0625    
  17           17.251103    14.924482   0.0588235 
  20           17.27954     14.923199   0.05      
  9            17.308625    14.921917   0.1111111 
  18           17.338373    14.920635   0.0555556 
  16           17.368804    14.919353   0.0625    
  17           17.428306    14.918072   0.0588235 
  15           17.460237    14.916791   0.0666667 
  27           17.492911    14.915511   0.037037  
  14           17.52635     14.914232   0.0714286 
  19           17.560575    14.912952   0.0526316 
  24           17.59561     14.911674   0.0416667 
  13           17.631479    14.910395   0.0769231 
  16           17.668206    14.909118   0.0625    
  16           17.705818    14.90784    0.0625    
  4            17.744342    14.906564   0.25      
  22           17.797128    14.905287   0.0454545 
  21           17.837594    14.904011   0.047619  
  17           17.87906     14.902736   0.0588235 
  15           17.921554    14.901461   0.0666667 
  13           17.965111    14.900187   0.0769231 
  15           18.009764    14.898912   0.0666667 
  15           18.055548    14.897639   0.0666667 
  15           18.1025      14.896366   0.0666667 
  16           18.150658    14.895093   0.0625    
  19           18.200062    14.893821   0.0526316 
  19           18.250752    14.892549   0.0526316 
  22           18.302773    14.891277   0.0454545 
  29           18.356168    14.890006   0.0344828 
  16           18.410986    14.888736   0.0625    
  22           18.467275    14.887466   0.0454545 
  27           18.525086    14.886196   0.037037  
  20           18.584471    14.884927   0.05      
  29           18.645488    14.883658   0.0344828 
  26           18.708194    14.882389   0.0384615 
  22           18.77265     14.881121   0.0454545 
  16           18.832648    14.879854   0.0625    
  11           18.900813    14.878586   0.0909091 
  21           18.970926    14.877319   0.047619  
  18           19.043062    14.876053   0.0555556 
  25           19.117297    14.874787   0.04      
  18           19.19371     14.873521   0.0555556 
  17           19.272385    14.872256   0.0588235 
  18           19.35047     14.870991   0.0555556 
  21           19.433945    14.869727   0.047619  
  29           19.519959    14.868463   0.0344828 
  22           19.608613    14.867199   0.0454545 
  26           19.700015    14.865936   0.0384615 
  12           19.794276    14.864673   0.0833333 
  20           19.891514    14.863411   0.05      
  22           19.991855    14.862148   0.0454545 
  18           20.095427    14.860887   0.0555556 
  26           20.20237     14.859625   0.0384615 
  20           20.312829    14.858364   0.05      
  15           20.426956    14.857104   0.0666667 
  19           20.544913    14.855843   0.0526316 
  27           20.666871    14.854584   0.037037  
  27           20.793009    14.853324   0.037037  
  25           20.923519    14.852065   0.04      
  19           21.058601    14.850806   0.0526316 
  23           21.198469    14.849548   0.0434783 
  20           21.343348    14.848289   0.05      
  13           21.493478    14.847032   0.0769231 
  22           21.649112    14.845774   0.0454545 
  23           21.81052     14.844517   0.0434783 
  19           21.977988    14.84326    0.0526316 
  27           22.151819    14.842004   0.037037  
  36           22.332336    14.840748   0.0277778 
  22           22.519884    14.839492   0.0454545 
  22           22.714829    14.838237   0.0454545 
  21           22.917561    14.836982   0.047619  
  27           23.128499    14.835727   0.037037  
  26           23.348084    14.834473   0.0384615 
  24           23.576795    14.833219   0.0416667 
  19           23.815139    14.831965   0.0526316 
  32           24.063663    14.830711   0.03125   
  26           24.322948    14.829458   0.0384615 
  22           24.593621    14.828205   0.0454545 
  22           24.876356    14.826953   0.0454545 
  35           25.171875    14.825701   0.0285714 
  25           25.480956    14.824449   0.04      
  27           25.804439    14.823197   0.037037  
  28           26.143226    14.821946   0.0357143 
  20           26.498294    14.820695   0.05      
  32           26.870697    14.819444   0.03125   
  28           27.261578    14.818194   0.0357143 
  16           27.672176    14.816944   0.0625    
  19           28.103831    14.815694   0.0526316 
  28           28.558004    14.814445   0.0357143 
  23           29.036284    14.813195   0.0434783 
  35           29.540403    14.811947   0.0285714 
  32           30.072246    14.810698   0.03125   
  28           30.633878    14.80945    0.0357143 
  29           31.227564    14.808201   0.0344828 
  39           31.855776    14.806954   0.025641  
  22           32.521243    14.805706   0.0454545 
  35           33.226958    14.804459   0.0285714 
  24           33.976227    14.803212   0.0416667 
  27           34.772697    14.801965   0.037037  
  36           35.620411    14.800719   0.0277778 
  39           36.523848    14.799473   0.025641  
  30           37.487989    14.798227   0.0333333 
  38           38.518385    14.796981   0.0263158 
  34           39.621235    14.795736   0.0294118 
  40           40.803477    14.79449    0.025     
  39           42.072894    14.793245   0.025641  
  49           43.438258    14.792001   0.0204082 
  35           44.909459    14.790756   0.0285714 
  45           46.497694    14.789512   0.0222222 
  61           48.215676    14.788268   0.0163934 
  48           50.07789     14.787025   0.0208333 
  51           52.100885    14.785781   0.0196078 
  48           54.303644    14.784538   0.0208333 
  56           56.708039    14.783295   0.0178571 
  61           59.339332    14.782052   0.0163934 
  58           62.226844    14.78081    0.0172414 
  56           65.404775    14.779568   0.0178571 
  54           68.913181    14.778326   0.0185185 
  76           72.799177    14.777084   0.0131579 
  69           77.118546    14.775842   0.0144928 
  83           81.93764     14.774601   0.0120482 
  99           87.335949    14.77336    0.010101  
  113          93.409336    14.772119   0.0088496 
  119          100.274516   14.770878   0.0084034 
  102          108.074961   14.769637   0.0098039 
  120          116.989403   14.768397   0.0083333 
  106          127.243758   14.767157   0.009434  
  140          139.128279   14.765917   0.0071429 
  153          153.021711   14.764677   0.0065359 
  170          169.424379   14.763438   0.0058824 
  179          189.001534   14.762199   0.0055866 
  197          212.636326   14.76096    0.0050761 
  215          241.489247   14.759721   0.0046512 
  250          277.057229   14.758482   0.004     
  302          321.220645   14.757244   0.0033113 
  358          376.261926   14.756005   0.0027933 
  443          444.824098   14.754767   0.0022573 
  533          529.746762   14.753529   0.0018762 
  610          633.629073   14.752291   0.0016393 
  735          757.816006   14.751054   0.0013605 
  969          900.32182    14.749816   0.001032  
  1101         1052.412444  14.748579   0.0009083 
  1208         1195.16586   14.747342   0.0008278 
  1373         1300.853742  14.746105   0.0007283 
  1480         1344.759736  14.744868   0.0006757 
  1417         1322.236457  14.743632   0.0007057 
  1345         1253.126313  14.742396   0.0007435 
  1277         1167.750027  14.741159   0.0007831 
  1177         1090.260707  14.739923   0.0008496 
  1046         1031.582638  14.738687   0.000956  
  1013         989.728211   14.737452   0.0009872 
  983          952.883431   14.736216   0.0010173 
  942          905.443193   14.734981   0.0010616 
  861          837.266173   14.733745   0.0011614 
  734          749.98416    14.73251    0.0013624 
  691          654.015976   14.731275   0.0014472 
  610          560.530324   14.730041   0.0016393 
  506          476.541242   14.728806   0.0019763 
  421          404.687827   14.727571   0.0023753 
  316          344.89304    14.726337   0.0031646 
  268          295.854473   14.725103   0.0037313 
  220          255.902335   14.723869   0.0045455 
  198          223.394711   14.722635   0.0050505 
  157          196.872578   14.721401   0.0063694 
  150          175.105781   14.720167   0.0066667 
  126          157.092969   14.718933   0.0079365 
  122          142.039876   14.7177     0.0081967 
  97           129.328953   14.716467   0.0103093 
  128          118.486173   14.715233   0.0078125 
  86           109.149599   14.714      0.0116279 
  117          101.042321   14.712767   0.008547  
  90           93.95064     14.711534   0.0111111 
  75           87.707472    14.710302   0.0133333 
  75           82.180303    14.709069   0.0133333 
  77           77.262382    14.707837   0.012987  
  88           72.866702    14.706604   0.0113636 
  71           68.921461    14.705372   0.0140845 
  56           65.366924    14.70414    0.0178571 
  73           62.152989    14.702908   0.0136986 
  64           59.237356    14.701676   0.015625  
  56           56.584102    14.700444   0.0178571 
  54           54.162559    14.699212   0.0185185 
  49           51.946419    14.69798    0.0204082 
  41           49.913011    14.696749   0.0243902 
  57           48.042712    14.695517   0.0175439 
  67           46.318468    14.694286   0.0149254 
  47           44.725407    14.693054   0.0212766 
  40           43.250495    14.691823   0.025     
  41           41.882294    14.690592   0.0243902 
  44           40.61071     14.689361   0.0227273 
  56           39.426824    14.68813    0.0178571 
  42           38.322728    14.686899   0.0238095 
  43           37.291374    14.685668   0.0232558 
  33           36.326494    14.684437   0.030303  
  40           35.422469    14.683207   0.025     
  35           34.574272    14.681976   0.0285714 
  35           33.77738     14.680746   0.0285714 
  31           33.02772     14.679515   0.0322581 
  35           32.321622    14.678285   0.0285714 
  32           31.655761    14.677054   0.03125   
  37           31.027125    14.675824   0.027027  
  35           30.43298     14.674594   0.0285714 
  33           29.870838    14.673364   0.030303  
  31           29.338431    14.672134   0.0322581 
  38           28.833697    14.670904   0.0263158 
  35           28.354735    14.669674   0.0285714 
  35           27.89982     14.668444   0.0285714 
  35           27.467356    14.667214   0.0285714 
  25           27.055888    14.665984   0.04      
  28           26.664071    14.664754   0.0357143 
  34           26.290671    14.663524   0.0294118 
  42           25.934543    14.662295   0.0238095 
  32           25.594635    14.661065   0.03125   
  26           25.269974    14.659836   0.0384615 
  29           24.959655    14.658606   0.0344828 
  16           24.662843    14.657376   0.0625    
  30           24.378762    14.656147   0.0333333 
  27           24.10669     14.654917   0.037037  
  18           23.845957    14.653688   0.0555556 
  19           23.595939    14.652459   0.0526316 
  23           23.356052    14.651229   0.0434783 
  30           23.125755    14.65       0.0333333 
  24           22.90454     14.64877    0.0416667 
  20           22.691934    14.647541   0.05      
  23           22.487493    14.646312   0.0434783 
  35           22.290801    14.645083   0.0285714 
  26           22.101471    14.643853   0.0384615 
  22           21.919137    14.642624   0.0454545 
  20           21.743456    14.641395   0.05      
  29           21.574106    14.640166   0.0344828 
  23           21.410786    14.638936   0.0434783 
  19           21.253211    14.637707   0.0526316 
  22           21.101111    14.636478   0.0454545 
  17           20.954236    14.635249   0.0588235 
  22           20.812346    14.63402    0.0454545 
  22           20.675218    14.632791   0.0454545 
  23           20.542639    14.631561   0.0434783 
  17           20.414408    14.630332   0.0588235 
  25           20.290336    14.629103   0.04      
  26           20.170243    14.627874   0.0384615 
  31           20.053961    14.626645   0.0322581 
  17           19.941327    14.625415   0.0588235 
  28           19.83219     14.624186   0.0357143 
  19           19.726407    14.622957   0.0526316 
  20           19.623838    14.621728   0.05      
  24           19.524354    14.620499   0.0416667 
  24           19.427832    14.619269   0.0416667 
  25           19.334154    14.61804    0.04      
  27           19.243208    14.616811   0.037037  
  16           19.154889    14.615581   0.0625    
  16           19.069094    14.614352   0.0625    
  15           18.985729    14.613123   0.0666667 
  17           18.9047      14.611893   0.0588235 
  15           18.825921    14.610664   0.0666667 
  13           18.749309    14.609434   0.0769231 
  13           18.674783    14.608205   0.0769231 
  11           18.602268    14.606975   0.0909091 
  14           18.531691    14.605746   0.0714286 
  18           18.462983    14.604516   0.0555556 
  25           18.396078    14.603287   0.04      
  29           18.330913    14.602057   0.0344828 
  19           18.267426    14.600827   0.0526316 
  15           18.205562    14.599597   0.0666667 
  14           18.145263    14.598368   0.0714286 
  17           18.086476    14.597138   0.0588235 
  15           18.029152    14.595908   0.0666667 
  16           17.973241    14.594678   0.0625    
  24           17.918696    14.593448   0.0416667 
  14           17.865473    14.592218   0.0714286 
  15           17.81353     14.590988   0.0666667 
  14           17.762824    14.589758   0.0714286 
  17           17.713316    14.588527   0.0588235 
  16           17.664968    14.587297   0.0625    
  21           17.617744    14.586067   0.047619  
  17           17.571608    14.584837   0.0588235 
  26           17.526528    14.583606   0.0384615 
  18           17.48247     14.582376   0.0555556 
  17           17.439404    14.581145   0.0588235 
  20           17.397299    14.579914   0.05      
  28           17.356126    14.578684   0.0357143 
  20           17.315859    14.577453   0.05      
  20           17.276469    14.576222   0.05      
  15           17.237932    14.574991   0.0666667 
  19           17.200223    14.57376    0.0526316 
  16           17.163316    14.572529   0.0625    
  14           17.127192    14.571298   0.0714286 
  20           17.091825    14.570067   0.05      
  19           17.057195    14.568835   0.0526316 
  17           17.023282    14.567604   0.0588235 
  15           16.990065    14.566372   0.0666667 
  18           16.957525    14.565141   0.0555556 
  13           16.925644    14.563909   0.0769231 
  16           16.894403    14.562677   0.0625    
  22           16.863785    14.561446   0.0454545 
  16           16.833774    14.560214   0.0625    
  13           16.804354    14.558982   0.0769231 
  19           16.775508    14.55775    0.0526316 
  10           16.747222    14.556517   0.1       
  16           16.71948     14.555285   0.0625    
  26           16.69227     14.554053   0.0384615 
  14           16.665577    14.55282    0.0714286 
  15           16.639387    14.551588   0.0666667 
  24           16.613689    14.550355   0.0416667 
  16           16.588469    14.549122   0.0625    
  10           16.563716    14.547889   0.1       
  14           16.539419    14.546656   0.0714286 
  17           16.515565    14.545423   0.0588235 
  22           16.492143    14.54419    0.0454545 
  20           16.469144    14.542956   0.05      
  16           16.446557    14.541723   0.0625    
  13           16.424373    14.540489   0.0769231 
  19           16.40258     14.539256   0.0526316 
  21           16.381171    14.538022   0.047619  
  20           16.360136    14.536788   0.05      
  22           16.339466    14.535554   0.0454545 
  18           16.319153    14.53432    0.0555556 
  20           16.299188    14.533085   0.05      
  27           16.279564    14.531851   0.037037  
  21           16.260273    14.530616   0.047619  
  20           16.241306    14.529382   0.05      
  24           16.222658    14.528147   0.0416667 
  17           16.204319    14.526912   0.0588235 
  23           16.186285    14.525677   0.0434783 
  18           16.168547    14.524442   0.0555556 
  21           16.1511      14.523206   0.047619  
  15           16.133937    14.521971   0.0666667 
  16           16.117052    14.520735   0.0625    
  31           16.100438    14.5195     0.0322581 
  26           16.08409     14.518264   0.0384615 
  16           16.068003    14.517028   0.0625    
  18           16.05217     14.515792   0.0555556 
  20           16.036587    14.514555   0.05      
  16           16.021248    14.513319   0.0625    
  22           16.006148    14.512082   0.0454545 
  18           15.991282    14.510845   0.0555556 
  15           15.976645    14.509609   0.0666667 
  12           15.962233    14.508371   0.0833333 
  14           15.948041    14.507134   0.0714286 
  15           15.934065    14.505897   0.0666667 
  16           15.920299    14.504659   0.0625    
  11           15.906741    14.503422   0.0909091 
  10           15.893386    14.502184   0.1       
  13           15.880229    14.500946   0.0769231 
  13           15.867268    14.499708   0.0769231 
  12           15.854498    14.49847    0.0833333 
  16           15.841915    14.497231   0.0625    
  14           15.829516    14.495992   0.0714286 
  18           15.817298    14.494754   0.0555556 
  22           15.805256    14.493515   0.0454545 
  18           15.793388    14.492276   0.0555556 
  17           15.781691    14.491036   0.0588235 
  18           15.77016     14.489797   0.0555556 
  15           15.758794    14.488557   0.0666667 
  18           15.747589    14.487317   0.0555556 
  15           15.736542    14.486077   0.0666667 
  14           15.72565     14.484837   0.0714286 
  16           15.714911    14.483597   0.0625    
  16           15.704321    14.482356   0.0625    
  12           15.693879    14.481116   0.0833333 
  21           15.683581    14.479875   0.047619  
  12           15.673425    14.478634   0.0833333 
  15           15.663408    14.477393   0.0666667 
  15           15.653528    14.476151   0.0666667 
  16           15.643783    14.47491    0.0625    
  19           15.634171    14.473668   0.0526316 
  11           15.624688    14.472426   0.0909091 
  10           15.615333    14.471184   0.1       
  14           15.606104    14.469941   0.0714286 
  12           15.596999    14.468699   0.0833333 
  11           15.588015    14.467456   0.0909091 
  12           15.579151    14.466213   0.0833333 
  16           15.570405    14.46497    0.0625    
  14           15.561774    14.463727   0.0714286 
  13           15.553257    14.462483   0.0769231 
  16           15.544852    14.46124    0.0625    
  16           15.536558    14.459996   0.0625    
  14           15.528372    14.458751   0.0714286 
  16           15.520293    14.457507   0.0625    
  12           15.512319    14.456263   0.0833333 
  12           15.504449    14.455018   0.0833333 
  12           15.49668     14.453773   0.0833333 
  17           15.489012    14.452528   0.0588235 
  15           15.481443    14.451283   0.0666667 
  19           15.473972    14.450037   0.0526316 
  18           15.466597    14.448791   0.0555556 
  17           15.459316    14.447545   0.0588235 
  20           15.452128    14.446299   0.05      
  21           15.445033    14.445053   0.047619  
  22           15.438027    14.443806   0.0454545 
  22           15.431112    14.442559   0.0454545 
  29           15.424284    14.441312   0.0344828 
  19           15.417543    14.440065   0.0526316 
  14           15.410887    14.438817   0.0714286 
  17           15.404316    14.43757    0.0588235 
  17           15.397829    14.436322   0.0588235 
  19           15.391423    14.435074   0.0526316 
  19           15.385098    14.433825   0.0526316 
  12           15.378854    14.432577   0.0833333 
  16           15.372688    14.431328   0.0625    
  20           15.366601    14.430079   0.05      
  18           15.36059     14.428829   0.0555556 
  17           15.354655    14.42758    0.0588235 
  13           15.348795    14.42633    0.0769231 
  15           15.343009    14.42508    0.0666667 
  17           15.337297    14.42383    0.0588235 
  18           15.331656    14.42258    0.0555556 
  12           15.326087    14.421329   0.0833333 
  17           15.320589    14.420078   0.0588235 
  15           15.31516     14.418827   0.0666667 
  13           15.3098      14.417575   0.0769231 
  13           15.304508    14.416324   0.0769231 
  12           15.299284    14.415072   0.0833333 
  17           15.294126    14.41382    0.0588235 
  17           15.289034    14.412567   0.0588235 
  16           15.284007    14.411315   0.0625    
  23           15.279044    14.410062   0.0434783 
  8            15.274146    14.408809   0.125     
  14           15.26931     14.407556   0.0714286 
  11           15.264536    14.406302   0.0909091 
  11           15.259825    14.405048   0.0909091 
  22           15.255174    14.403794   0.0454545 
  16           15.250584    14.40254    0.0625    
  17           15.246054    14.401285   0.0588235 
  17           15.241584    14.40003    0.0588235 
  18           15.237172    14.398775   0.0555556 
  15           15.232819    14.39752    0.0666667 
  22           15.228523    14.396264   0.0454545 
  16           15.224284    14.395008   0.0625    
  13           15.220102    14.393752   0.0769231 
  14           15.215977    14.392496   0.0714286 
  23           15.211907    14.391239   0.0434783 
  17           15.207892    14.389982   0.0588235 
  17           15.203933    14.388725   0.0588235 
  17           15.200027    14.387468   0.0588235 
  11           15.196176    14.38621    0.0909091 
  9            15.192378    14.384952   0.1111111 
  10           15.188633    14.383694   0.1       
  19           15.184941    14.382435   0.0526316 
  19           15.181302    14.381176   0.0526316 
  16           15.177714    14.379917   0.0625    
  17           15.174179    14.378658   0.0588235 
  17           15.170694    14.377398   0.0588235 
  13           15.167261    14.376139   0.0769231 
  11           15.163878    14.374878   0.0909091 
  13           15.160546    14.373618   0.0769231 
  13           15.157263    14.372357   0.0769231 
  9            15.154031    14.371096   0.1111111 
  14           15.150848    14.369835   0.0714286 
  13           15.147714    14.368574   0.0769231 
  15           15.144629    14.367312   0.0666667 
  15           15.141594    14.36605    0.0666667 
  17           15.138606    14.364787   0.0588235 
  12           15.135667    14.363525   0.0833333 
  17           15.132776    14.362262   0.0588235 
  22           15.129933    14.360999   0.0454545 
  12           15.127138    14.359735   0.0833333 
  20           15.12439     14.358471   0.05      
  17           15.12169     14.357207   0.0588235 
  21           15.119037    14.355943   0.047619  
  13           15.11643     14.354678   0.0769231 
  14           15.113871    14.353413   0.0714286 
  14           15.111359    14.352148   0.0714286 
  15           15.108893    14.350883   0.0666667 
  22           15.106474    14.349617   0.0454545 
  20           15.104102    14.348351   0.05      
  15           15.101775    14.347084   0.0666667 
  9            15.099495    14.345818   0.1111111 
  9            15.097262    14.344551   0.1111111 
  11           15.095074    14.343283   0.0909091 
  17           15.092933    14.342016   0.0588235 
  14           15.090838    14.340748   0.0714286 
  9            15.088788    14.33948    0.1111111 
  11           15.086785    14.338211   0.0909091 
  16           15.084828    14.336942   0.0625    
  16           15.082917    14.335673   0.0625    
  8            15.081052    14.334404   0.125     
  25           15.079233    14.333134   0.04      
  15           15.077461    14.331864   0.0666667 
  18           15.075734    14.330594   0.0555556 
  13           15.074053    14.329323   0.0769231 
  14           15.072419    14.328052   0.0714286 
  8            15.070831    14.326781   0.125     
  17           15.069289    14.32551    0.0588235 
  17           15.067794    14.324238   0.0588235 
  14           15.066346    14.322966   0.0714286 
  15           15.064944    14.321693   0.0666667 
  17           15.063589    14.32042    0.0588235 
  15           15.062281    14.319147   0.0666667 
  15           15.061021    14.317874   0.0666667 
  9            15.059807    14.3166     0.1111111 
  13           15.058641    14.315326   0.0769231 
  10           15.057523    14.314052   0.1       
  18           15.056452    14.312777   0.0555556 
  20           15.055429    14.311502   0.05      
  21           15.054455    14.310227   0.047619  
  10           15.053529    14.308951   0.1       
  11           15.052652    14.307675   0.0909091 
  13           15.051824    14.306399   0.0769231 
  8            15.051044    14.305122   0.125     
  12           15.050315    14.303845   0.0833333 
  21           15.049635    14.302568   0.047619  
  12           15.049005    14.30129    0.0833333 
  14           15.048426    14.300012   0.0714286 
  23           15.047897    14.298734   0.0434783 
  26           15.047419    14.297455   0.0384615 
  19           15.046993    14.296177   0.0526316 
  14           15.046618    14.294897   0.0714286 
  9            15.046296    14.293618   0.1111111 
  18           15.046026    14.292338   0.0555556 
  12           15.045809    14.291058   0.0833333 
  13           15.045645    14.289777   0.0769231 
  19           15.045535    14.288496   0.0526316 
  18           15.045479    14.287215   0.0555556 
  14           15.045478    14.285933   0.0714286 
  12           15.045532    14.284652   0.0833333 
  19           15.045642    14.283369   0.0526316 
  17           15.031191    14.282087   0.0588235 
  19           15.031447    14.280804   0.0526316 
  16           15.03176     14.279521   0.0625    
  14           15.052307    14.278237   0.0714286 
  11           15.052784    14.276953   0.0909091 
  13           15.05332     14.275669   0.0769231 
  17           15.053915    14.274384   0.0588235 
  13           15.054571    14.273099   0.0769231 
  13           15.048437    14.271814   0.0769231 
  13           15.049231    14.270528   0.0769231 
  16           15.050088    14.269242   0.0625    
  14           15.051007    14.267956   0.0714286 
  13           15.05199     14.266669   0.0769231 
  18           15.053037    14.265382   0.0555556 
  12           15.05415     14.264095   0.0833333 
  27           15.064814    14.262807   0.037037  
  23           15.066082    14.261519   0.0434783 
  13           15.067418    14.260231   0.0769231 
  12           15.068823    14.258942   0.0833333 
  16           15.070297    14.257653   0.0625    
  13           15.071842    14.256363   0.0769231 
  12           15.073458    14.255074   0.0833333 
  17           15.075147    14.253783   0.0588235 
  13           15.076909    14.252493   0.0769231 
  27           15.078745    14.251202   0.037037  
  17           15.080657    14.249911   0.0588235 
  21           15.082645    14.248619   0.047619  
  12           15.084711    14.247327   0.0833333 
  15           15.086856    14.246035   0.0666667 
  12           15.089081    14.244742   0.0833333 
  12           15.091387    14.243449   0.0833333 
  12           15.093775    14.242156   0.0833333 
  13           15.096247    14.240862   0.0769231 
  16           15.098804    14.239568   0.0625    
  18           15.101448    14.238274   0.0555556 
  19           15.104179    14.236979   0.0526316 
  23           15.106999    14.235684   0.0434783 
  13           15.10991     14.234388   0.0769231 
  14           15.112913    14.233092   0.0714286 
  17           15.116009    14.231796   0.0588235 
  25           15.119201    14.230499   0.04      
  15           15.12249     14.229202   0.0666667 
  13           15.125877    14.227905   0.0769231 
  24           15.129364    14.226607   0.0416667 
  20           15.132954    14.225309   0.05      
  19           15.136647    14.22401    0.0526316 
  12           15.140445    14.222712   0.0833333 
  11           15.144352    14.221412   0.0909091 
  15           15.148367    14.220113   0.0666667 
  18           15.152495    14.218813   0.0555556 
  18           15.156736    14.217513   0.0555556 
  12           15.161092    14.216212   0.0833333 
  16           15.165567    14.214911   0.0625    
  13           15.170162    14.213609   0.0769231 
  18           15.174879    14.212308   0.0555556 
  12           15.179721    14.211005   0.0833333 
  13           15.184691    14.209703   0.0769231 
  15           15.18979     14.2084     0.0666667 
  18           15.195022    14.207096   0.0555556 
  14           15.20039     14.205793   0.0714286 
  11           15.205895    14.204489   0.0909091 
  14           15.21154     14.203184   0.0714286 
  15           15.21733     14.201879   0.0666667 
  14           15.223266    14.200574   0.0714286 
  21           15.229352    14.199269   0.047619  
  13           15.235591    14.197963   0.0769231 
  20           15.241986    14.196656   0.05      
  26           15.24854     14.19535    0.0384615 
  15           15.255258    14.194042   0.0666667 
  18           15.262142    14.192735   0.0555556 
  17           15.269196    14.191427   0.0588235 
  16           15.276425    14.190119   0.0625    
  10           15.283832    14.18881    0.1       
  14           15.29142     14.187501   0.0714286 
  18           15.299195    14.186192   0.0555556 
  19           15.307161    14.184882   0.0526316 
  21           15.315321    14.183572   0.047619  
  16           15.323681    14.182261   0.0625    
  24           15.332245    14.18095    0.0416667 
  9            15.341018    14.179639   0.1111111 
  14           15.350005    14.178327   0.0714286 
  20           15.359211    14.177015   0.05      
  13           15.368642    14.175702   0.0769231 
  10           15.378303    14.17439    0.1       
  28           15.3882      14.173076   0.0357143 
  19           15.398338    14.171763   0.0526316 
  18           15.408724    14.170448   0.0555556 
  21           15.419364    14.169134   0.047619  
  16           15.430265    14.167819   0.0625    
  17           15.441433    14.166504   0.0588235 
  19           15.452874    14.165188   0.0526316 
  17           15.464597    14.163872   0.0588235 
  9            15.476609    14.162556   0.1111111 
  15           15.488917    14.161239   0.0666667 
  11           15.501529    14.159922   0.0909091 
  14           15.514454    14.158604   0.0714286 
  15           15.527699    14.157286   0.0666667 
  16           15.541275    14.155968   0.0625    
  8            15.555189    14.154649   0.125     
  20           15.569451    14.15333    0.05      
  14           15.584071    14.15201    0.0714286 
  13           15.59906     14.15069    0.0769231 
  23           15.614427    14.14937    0.0434783 
  20           15.630184    14.148049   0.05      
  21           15.646342    14.146728   0.047619  
  14           15.662912    14.145406   0.0714286 
  12           15.679907    14.144084   0.0833333 
  15           15.697339    14.142762   0.0666667 
  21           15.715221    14.141439   0.047619  
  20           15.733568    14.140116   0.05      
  24           15.752392    14.138792   0.0416667 
  14           15.77171     14.137468   0.0714286 
  15           15.791535    14.136143   0.0666667 
  13           15.811885    14.134819   0.0769231 
  15           15.832775    14.133493   0.0666667 
  14           15.854222    14.132168   0.0714286 
  15           15.876245    14.130842   0.0666667 
  19           15.898862    14.129515   0.0526316 
  20           15.922092    14.128188   0.05      
  18           15.945956    14.126861   0.0555556 
  15           15.970474    14.125533   0.0666667 
  20           15.995669    14.124205   0.05      
  12           16.021563    14.122877   0.0833333 
  25           16.04818     14.121548   0.04      
  15           16.075546    14.120219   0.0666667 
  22           16.103684    14.118889   0.0454545 
  19           16.132624    14.117559   0.0526316 
  22           16.162393    14.116228   0.0454545 
  25           16.193021    14.114897   0.04      
  24           16.224539    14.113566   0.0416667 
  20           16.256978    14.112234   0.05      
  24           16.290374    14.110902   0.0416667 
  26           16.32476     14.10957    0.0384615 
  16           16.360175    14.108237   0.0625    
  15           16.396657    14.106903   0.0666667 
  17           16.434246    14.105569   0.0588235 
  19           16.472986    14.104235   0.0526316 
  25           16.512921    14.1029     0.04      
  12           16.554098    14.101565   0.0833333 
  19           16.596566    14.10023    0.0526316 
  22           16.640377    14.098894   0.0454545 
  21           16.685585    14.097558   0.047619  
  15           16.732248    14.096221   0.0666667 
  17           16.780425    14.094884   0.0588235 
  17           16.83018     14.093546   0.0588235 
  17           16.88158     14.092208   0.0588235 
  19           16.934694    14.09087    0.0526316 
  22           16.989597    14.089531   0.0454545 
  22           17.046366    14.088192   0.0454545 
  18           17.105085    14.086852   0.0555556 
  15           17.16584     14.085512   0.0666667 
  19           17.228723    14.084172   0.0526316 
  29           17.293831    14.082831   0.0344828 
  19           17.361267    14.081489   0.0526316 
  22           17.431139    14.080148   0.0454545 
  18           17.503563    14.078806   0.0555556 
  15           17.578662    14.077463   0.0666667 
  19           17.656564    14.07612    0.0526316 
  20           17.737407    14.074777   0.05      
  19           17.821338    14.073433   0.0526316 
  24           17.908511    14.072089   0.0416667 
  19           17.999091    14.070744   0.0526316 
  26           18.093256    14.069399   0.0384615 
  28           18.191191    14.068053   0.0357143 
  11           18.293097    14.066707   0.0909091 
  21           18.399187    14.065361   0.047619  
  20           18.509688    14.064014   0.05      
  23           18.624844    14.062667   0.0434783 
  28           18.744917    14.061319   0.0357143 
  19           18.870184    14.059971   0.0526316 
  27           19.000945    14.058623   0.037037  
  18           19.13752     14.057274   0.0555556 
  26           19.280255    14.055924   0.0384615 
  21           19.429521    14.054575   0.047619  
  18           19.585715    14.053224   0.0555556 
  30           19.74927     14.051874   0.0333333 
  20           19.920648    14.050523   0.05      
  25           20.10035     14.049171   0.04      
  24           20.288918    14.047819   0.0416667 
  17           20.48694     14.046467   0.0588235 
  28           20.695052    14.045114   0.0357143 
  27           20.913944    14.043761   0.037037  
  19           21.144365    14.042408   0.0526316 
  19           21.387135    14.041054   0.0526316 
  22           21.643144    14.039699   0.0454545 
  12           21.913362    14.038344   0.0833333 
  24           22.198856    14.036989   0.0416667 
  34           22.500789    14.035633   0.0294118 
  24           22.82044     14.034277   0.0416667 
  30           23.159211    14.03292    0.0333333 
  16           23.51865     14.031563   0.0625    
  23           23.900462    14.030206   0.0434783 
  30           24.306533    14.028848   0.0333333 
  33           24.738949    14.02749    0.030303  
  28           25.200027    14.026131   0.0357143 
  30           25.692342    14.024772   0.0333333 
  31           26.218767    14.023412   0.0322581 
  36           26.782508    14.022052   0.0277778 
  25           27.387159    14.020692   0.04      
  23           28.036756    14.019331   0.0434783 
  24           28.73584     14.017969   0.0416667 
  23           29.489541    14.016608   0.0434783 
  38           30.303668    14.015245   0.0263158 
  34           31.184817    14.013883   0.0294118 
  39           32.140506    14.01252    0.025641  
  38           33.179327    14.011156   0.0263158 
  33           34.311143    14.009792   0.030303  
  36           35.547313    14.008428   0.0277778 
  38           36.900955    14.007063   0.0263158 
  54           38.387313    14.005698   0.0185185 
  41           40.024161    14.004332   0.0243902 
  58           41.832323    14.002966   0.0172414 
  52           43.836337    14.0016     0.0192308 
  59           46.065305    14.000233   0.0169492 
  48           48.553987    13.998865   0.0208333 
  68           51.344273    13.997498   0.0147059 
  61           54.487141    13.996129   0.0163934 
  55           58.045326    13.994761   0.0181818 
  75           62.09694     13.993391   0.0133333 
  59           66.740284    13.992022   0.0169492 
  88           72.100189    13.990652   0.0113636 
  106          78.33604     13.989281   0.009434  
  112          85.651474    13.987911   0.0089286 
  117          94.305451    13.986539   0.008547  
  114          104.624131   13.985167   0.0087719 
  139          117.01207    13.983795   0.0071942 
  166          131.961241   13.982423   0.0060241 
  192          150.055      13.98105    0.0052083 
  200          171.961258   13.979676   0.005     
  222          198.405378   13.978302   0.0045045 
  239          230.099673   13.976928   0.0041841 
  296          267.588033   13.975553   0.0033784 
  331          310.934283   13.974178   0.0030211 
  354          359.177304   13.972802   0.0028249 
  443          409.56706    13.971426   0.0022573 
  471          456.930695   13.97005    0.0021231 
  502          494.063952   13.968673   0.001992  
  554          514.07609    13.967295   0.0018051 
  554          514.006994   13.965917   0.0018051 
  535          496.818203   13.964539   0.0018692 
  494          469.715153   13.96316    0.0020243 
  539          440.460006   13.961781   0.0018553 
  492          414.648823   13.960401   0.0020325 
  504          394.872319   13.959021   0.0019841 
  505          380.928634   13.957641   0.0019802 
  412          370.323972   13.95626    0.0024272 
  399          359.093122   13.954879   0.0025063 
  380          343.311607   13.953497   0.0026316 
  326          320.966962   13.952115   0.0030675 
  313          292.86253    13.950732   0.0031949 
  293          261.758994   13.949349   0.003413  
  267          230.684055   13.947965   0.0037453 
  255          201.797732   13.946581   0.0039216 
  201          176.177415   13.945197   0.0049751 
  162          154.099218   13.943812   0.0061728 
  160          135.389794   13.942427   0.00625   
  131          119.677831   13.941041   0.0076336 
  97           106.536074   13.939655   0.0103093 
  108          95.549923    13.938268   0.0092593 
  96           86.346496    13.936881   0.0104167 
  76           78.604207    13.935494   0.0131579 
  62           72.05322     13.934106   0.016129  
  61           66.471754    13.932717   0.0163934 
  58           61.680321    13.931329   0.0172414 
  61           57.535381    13.929939   0.0163934 
  62           53.922953    13.92855    0.016129  
  39           50.752711    13.927159   0.025641  
  49           47.952937    13.925769   0.0204082 
  40           45.466324    13.924378   0.025     
  48           43.24668     13.922986   0.0208333 
  34           41.256364    13.921595   0.0294118 
  37           39.464389    13.920202   0.027027  
  39           37.844976    13.918809   0.025641  
  45           36.376489    13.917416   0.0222222 
  39           35.040632    13.916023   0.025641  
  43           33.821819    13.914628   0.0232558 
  29           32.706696    13.913234   0.0344828 
  32           31.683779    13.911839   0.03125   
  28           30.74312     13.910444   0.0357143 
  38           29.876089    13.909048   0.0263158 
  31           29.07516     13.907651   0.0322581 
  28           28.333744    13.906255   0.0357143 
  26           27.646055    13.904858   0.0384615 
  25           27.006995    13.90346    0.04      
  35           26.412059    13.902062   0.0285714 
  27           25.857253    13.900663   0.037037  
  37           25.339026    13.899265   0.027027  
  16           24.854211    13.897865   0.0625    
  29           24.399977    13.896465   0.0344828 
  25           23.973792    13.895065   0.04      
  26           23.573376    13.893664   0.0384615 
  17           23.19668     13.892263   0.0588235 
  21           22.841853    13.890862   0.047619  
  27           22.507224    13.88946    0.037037  
  27           22.191277    13.888057   0.037037  
  29           21.892638    13.886654   0.0344828 
  15           21.610055    13.885251   0.0666667 
  20           21.34239     13.883847   0.05      
  16           21.088602    13.882443   0.0625    
  24           20.847739    13.881039   0.0416667 
  32           20.618935    13.879634   0.03125   
  30           20.401389    13.878228   0.0333333 
  25           20.194368    13.876822   0.04      
  19           19.997199    13.875416   0.0526316 
  18           19.80926     13.874009   0.0555556 
  15           19.62998     13.872602   0.0666667 
  24           19.458829    13.871194   0.0416667 
  25           19.295318    13.869786   0.04      
  24           19.138994    13.868377   0.0416667 
  19           18.98944     13.866968   0.0526316 
  15           18.846264    13.865559   0.0666667 
  26           18.709106    13.864149   0.0384615 
  17           18.577629    13.862738   0.0588235 
  16           18.451519    13.861328   0.0625    
  16           18.330487    13.859916   0.0625    
  21           18.214258    13.858505   0.047619  
  17           18.10258     13.857093   0.0588235 
  22           17.995214    13.85568    0.0454545 
  27           17.891939    13.854267   0.037037  
  25           17.792546    13.852854   0.04      
  14           17.696841    13.85144    0.0714286 
  19           17.60464     13.850026   0.0526316 
  22           17.515772    13.848611   0.0454545 
  26           17.430077    13.847196   0.0384615 
  19           17.347402    13.84578    0.0526316 
  18           17.267604    13.844364   0.0555556 
  29           17.190551    13.842948   0.0344828 
  21           17.116114    13.841531   0.047619  
  26           17.044175    13.840113   0.0384615 
  21           16.974621    13.838696   0.047619  
  29           16.907346    13.837278   0.0344828 
  18           16.84225     13.835859   0.0555556 
  19           16.779238    13.83444    0.0526316 
  26           16.71822     13.83302    0.0384615 
  19           16.65911     13.8316     0.0526316 
  20           16.60183     13.83018    0.05      
  19           16.546301    13.828759   0.0526316 
  23           16.492452    13.827338   0.0434783 
  31           16.440215    13.825916   0.0322581 
  17           16.389523    13.824494   0.0588235 
  17           16.340316    13.823071   0.0588235 
  23           16.292534    13.821648   0.0434783 
  23           16.246122    13.820225   0.0434783 
  16           16.201026    13.818801   0.0625    
  24           16.157195    13.817377   0.0416667 
  17           16.114582    13.815952   0.0588235 
  21           16.073141    13.814527   0.047619  
  16           16.032827    13.813101   0.0625    
  18           15.9936      13.811675   0.0555556 
  17           15.955418    13.810249   0.0588235 
  18           15.918245    13.808822   0.0555556 
  21           15.882044    13.807394   0.047619  
  18           15.84678     13.805967   0.0555556 
  17           15.81242     13.804538   0.0588235 
  20           15.778933    13.80311    0.05      
  26           15.746288    13.801681   0.0384615 
  18           15.714456    13.800251   0.0555556 
  20           15.68341     13.798821   0.05      
  15           15.653122    13.797391   0.0666667 
  27           15.623568    13.79596    0.037037  
  14           15.594723    13.794529   0.0714286 
  14           15.566564    13.793097   0.0714286 
  23           15.539069    13.791665   0.0434783 
  20           15.512215    13.790232   0.05      
  16           15.485982    13.788799   0.0625    
  14           15.460351    13.787366   0.0714286 
  10           15.435302    13.785932   0.1       
  23           15.410817    13.784498   0.0434783 
  19           15.386879    13.783063   0.0526316 
  20           15.363471    13.781628   0.05      
  17           15.340576    13.780192   0.0588235 
  13           15.31818     13.778756   0.0769231 
  16           15.296266    13.77732    0.0625    
  18           15.274821    13.775883   0.0555556 
  12           15.25383     13.774446   0.0833333 
  20           15.233281    13.773008   0.05      
  16           15.21316     13.77157    0.0625    
  12           15.193455    13.770131   0.0833333 
  16           15.174154    13.768692   0.0625    
  17           15.155246    13.767253   0.0588235 
  15           15.136719    13.765813   0.0666667 
  17           15.118562    13.764373   0.0588235 
  18           15.100766    13.762932   0.0555556 
  25           15.083321    13.761491   0.04      
  9            15.066216    13.760049   0.1111111 
  18           15.049442    13.758608   0.0555556 
  14           15.032991    13.757165   0.0714286 
  24           15.016853    13.755722   0.0416667 
  21           15.001021    13.754279   0.047619  
  18           14.985487    13.752835   0.0555556 
  19           14.970241    13.751391   0.0526316 
  24           14.955278    13.749947   0.0416667 
  15           14.940589    13.748502   0.0666667 
  7            14.926168    13.747056   0.1428571 
  18           14.912007    13.74561    0.0555556 
  14           14.898101    13.744164   0.0714286 
  22           14.884442    13.742717   0.0454545 
  12           14.871024    13.74127    0.0833333 
  11           14.857842    13.739823   0.0909091 
  17           14.84489     13.738375   0.0588235 
  11           14.832161    13.736927   0.0909091 
  21           14.819651    13.735478   0.047619  
  12           14.807355    13.734029   0.0833333 
  14           14.795266    13.732579   0.0714286 
  19           14.783381    13.731129   0.0526316 
  14           14.771694    13.729678   0.0714286 
  13           14.7602      13.728227   0.0769231 
  15           14.748896    13.726776   0.0666667 
  19           14.737777    13.725324   0.0526316 
  14           14.726838    13.723872   0.0714286 
  11           14.716075    13.72242    0.0909091 
  15           14.705485    13.720967   0.0666667 
  17           14.695063    13.719513   0.0588235 
  23           14.684806    13.718059   0.0434783 
  17           14.67471     13.716605   0.0588235 
  17           14.664772    13.71515    0.0588235 
  15           14.654987    13.713695   0.0666667 
  18           14.645353    13.71224    0.0555556 
  12           14.635866    13.710784   0.0833333 
  18           14.626524    13.709327   0.0555556 
  12           14.617323    13.707871   0.0833333 
  15           14.60826     13.706413   0.0666667 
  16           14.599332    13.704956   0.0625    
  12           14.590536    13.703498   0.0833333 
  17           14.58187     13.702039   0.0588235 
  13           14.573331    13.70058    0.0769231 
  11           14.564916    13.699121   0.0909091 
  11           14.556623    13.697662   0.0909091 
  15           14.54845     13.696201   0.0666667 
  8            14.540393    13.694741   0.125     
  17           14.532451    13.69328    0.0588235 
  15           14.524621    13.691819   0.0666667 
  16           14.516901    13.690357   0.0625    
  12           14.50929     13.688895   0.0833333 
  12           14.501784    13.687432   0.0833333 
  12           14.494382    13.685969   0.0833333 
  18           14.487082    13.684506   0.0555556 
  12           14.479881    13.683042   0.0833333 
  14           14.472779    13.681578   0.0714286 
  25           14.465773    13.680113   0.04      
  9            14.458861    13.678648   0.1111111 
  15           14.452042    13.677182   0.0666667 
  7            14.445314    13.675717   0.1428571 
  11           14.438675    13.67425    0.0909091 
  11           14.432124    13.672784   0.0909091 
  14           14.425659    13.671316   0.0714286 
  12           14.419279    13.669849   0.0833333 
  22           14.412981    13.668381   0.0454545 
  12           14.406766    13.666913   0.0833333 
  9            14.40063     13.665444   0.1111111 
  18           14.394573    13.663975   0.0555556 
  18           14.388594    13.662505   0.0555556 
  11           14.382691    13.661035   0.0909091 
  13           14.376863    13.659565   0.0769231 
  16           14.371109    13.658094   0.0625    
  18           14.365427    13.656623   0.0555556 
  19           14.359816    13.655151   0.0526316 
  17           14.354275    13.653679   0.0588235 
  11           14.348804    13.652207   0.0909091 
  20           14.3434      13.650734   0.05      
  10           14.338063    13.649261   0.1       
  17           14.332791    13.647787   0.0588235 
  17           14.327584    13.646313   0.0588235 
  13           14.322441    13.644839   0.0769231 
  12           14.317361    13.643364   0.0833333 
  17           14.312342    13.641889   0.0588235 
  18           14.307385    13.640413   0.0555556 
  12           14.302487    13.638937   0.0833333 
  13           14.297648    13.637461   0.0769231 
  9            14.292868    13.635984   0.1111111 
  15           14.288144    13.634507   0.0666667 
  20           14.283478    13.633029   0.05      
  13           14.278867    13.631551   0.0769231 
  13           14.274311    13.630073   0.0769231 
  17           14.269809    13.628594   0.0588235 
  12           14.26536     13.627115   0.0833333 
  16           14.260965    13.625635   0.0625    
  13           14.256621    13.624155   0.0769231 
  17           14.252329    13.622675   0.0588235 
  12           14.248087    13.621194   0.0833333 
  18           14.243895    13.619713   0.0555556 
  16           14.239752    13.618231   0.0625    
  8            14.235659    13.616749   0.125     
  17           14.231613    13.615267   0.0588235 
  17           14.227615    13.613784   0.0588235 
  14           14.223664    13.612301   0.0714286 
  12           14.219759    13.610817   0.0833333 
  16           14.2159      13.609333   0.0625    
  14           14.212086    13.607849   0.0714286 
  8            14.208317    13.606364   0.125     
  13           14.204592    13.604879   0.0769231 
  16           14.200911    13.603394   0.0625    
  9            14.197273    13.601908   0.1111111 
  22           14.193678    13.600421   0.0454545 
  20           14.190125    13.598935   0.05      
  15           14.186614    13.597448   0.0666667 
  8            14.183145    13.59596    0.125     
  18           14.179716    13.594472   0.0555556 
  12           14.176328    13.592984   0.0833333 
  7            14.172981    13.591496   0.1428571 
  10           14.169673    13.590007   0.1       
  18           14.166404    13.588517   0.0555556 
  17           14.163175    13.587027   0.0588235 
  17           14.159984    13.585537   0.0588235 
  22           14.156832    13.584047   0.0454545 
  15           14.153718    13.582556   0.0666667 
  9            14.150641    13.581064   0.1111111 
  9            14.147601    13.579573   0.1111111 
  14           14.144599    13.578081   0.0714286 
  11           14.141634    13.576588   0.0909091 
  12           14.138704    13.575095   0.0833333 
  17           14.135811    13.573602   0.0588235 
  23           14.132954    13.572109   0.0434783 
  13           14.130133    13.570615   0.0769231 
  16           14.127347    13.56912    0.0625    
  7            14.124596    13.567625   0.1428571 
  12           14.12188     13.56613    0.0833333 
  13           14.119198    13.564635   0.0769231 
  17           14.116551    13.563139   0.0588235 
  11           14.113938    13.561643   0.0909091 
  18           14.111359    13.560146   0.0555556 
  8            14.108814    13.558649   0.125     
  15           14.106303    13.557152   0.0666667 
  8            14.103825    13.555654   0.125     
  10           14.10138     13.554156   0.1       
  15           14.098969    13.552657   0.0666667 
  15           14.09659     13.551158   0.0666667 
  10           14.094244    13.549659   0.1       
  12           14.091931    13.54816    0.0833333 
  13           14.08965     13.54666    0.0769231 
  14           14.087401    13.545159   0.0714286 
  11           14.085185    13.543658   0.0909091 
  12           14.083001    13.542157   0.0833333 
  13           14.080849    13.540656   0.0769231 
  18           14.078729    13.539154   0.0555556 
  9            14.076641    13.537652   0.1111111 
  15           14.074584    13.536149   0.0666667 
  15           14.072559    13.534646   0.0666667 
  15           14.070566    13.533143   0.0666667 
  13           14.068604    13.531639   0.0769231 
  15           14.066674    13.530135   0.0666667 
  12           14.064775    13.528631   0.0833333 
  18           14.062907    13.527126   0.0555556 
  12           14.061071    13.525621   0.0833333 
  16           14.059266    13.524115   0.0625    
  25           14.057492    13.52261    0.04      
  19           14.05575     13.521103   0.0526316 
  12           14.054038    13.519597   0.0833333 
  19           14.052358    13.51809    0.0526316 
  13           14.050709    13.516582   0.0769231 
  16           14.049092    13.515075   0.0625    
  12           14.047505    13.513567   0.0833333 
  18           14.04595     13.512058   0.0555556 
  13           14.044427    13.510549   0.0769231 
  9            14.042934    13.50904    0.1111111 
  20           14.041473    13.507531   0.05      
  18           14.040043    13.506021   0.0555556 
  11           14.038645    13.504511   0.0909091 
  16           14.037279    13.503      0.0625    
  21           14.035944    13.501489   0.047619  
  16           14.037133    13.499978   0.0625    
  18           14.035866    13.498467   0.0555556 
  14           14.034632    13.496955   0.0714286 
  13           14.03343     13.495442   0.0769231 
  16           14.032259    13.49393    0.0625    
  12           14.031121    13.492417   0.0833333 
  16           14.030015    13.490903   0.0625    
  18           14.028942    13.489389   0.0555556 
  15           14.027901    13.487875   0.0666667 
  14           14.026893    13.486361   0.0714286 
  11           14.025918    13.484846   0.0909091 
  12           14.024976    13.483331   0.0833333 
  12           14.024067    13.481816   0.0833333 
  17           14.025818    13.4803     0.0588235 
  10           14.026153    13.478784   0.1       
  15           14.025353    13.477267   0.0666667 
  13           14.024587    13.47575    0.0769231 
  15           14.023854    13.474233   0.0666667 
  16           14.023157    13.472716   0.0625    
  13           14.022493    13.471198   0.0769231 
  10           14.021865    13.469679   0.1       
  8            14.021272    13.468161   0.125     
  16           14.020714    13.466642   0.0625    
  16           14.020192    13.465123   0.0625    
  19           14.019705    13.463603   0.0526316 
  13           14.019255    13.462083   0.0769231 
  12           14.020073    13.460563   0.0833333 
  10           14.019698    13.459042   0.1       
  17           14.01936     13.457521   0.0588235 
  9            14.01906     13.456      0.1111111 
  16           14.018797    13.454478   0.0625    
  13           14.018572    13.452956   0.0769231 
  19           14.018386    13.451434   0.0526316 
  18           14.018238    13.449911   0.0555556 
  7            14.018129    13.448388   0.1428571 
  16           14.018059    13.446865   0.0625    
  21           14.01803     13.445342   0.047619  
  10           14.01804     13.443818   0.1       
  9            14.018091    13.442293   0.1111111 
  14           14.018183    13.440769   0.0714286 
  17           14.018317    13.439244   0.0588235 
  20           14.018492    13.437718   0.05      
  20           14.01871     13.436193   0.05      
  5            14.018971    13.434667   0.2       
  12           14.019274    13.433141   0.0833333 
  17           14.019622    13.431614   0.0588235 
  13           14.020014    13.430087   0.0769231 
  11           14.02045     13.42856    0.0909091 
  16           13.98817     13.427032   0.0625    
  15           13.988764    13.425504   0.0666667 
  25           13.989405    13.423976   0.04      
  10           13.990093    13.422448   0.1       
  8            13.990828    13.420919   0.125     
  21           14.002431    13.419389   0.047619  
  12           14.003285    13.41786    0.0833333 
  13           14.004188    13.41633    0.0769231 
  14           14.005142    13.4148     0.0714286 
  15           13.990781    13.413269   0.0666667 
  11           13.991867    13.411739   0.0909091 
  15           13.993006    13.410208   0.0666667 
  12           13.994198    13.408676   0.0833333 
  9            13.995443    13.407144   0.1111111 
  16           13.996742    13.405612   0.0625    
  17           13.998096    13.40408    0.0588235 
  16           13.999506    13.402547   0.0625    
  14           14.000973    13.401014   0.0714286 
  13           14.007572    13.399481   0.0769231 
  14           14.009165    13.397947   0.0714286 
  13           14.010817    13.396413   0.0769231 
  14           14.01253     13.394879   0.0714286 
  15           14.014303    13.393345   0.0666667 
  10           14.016139    13.39181    0.1       
  9            14.018037    13.390275   0.1111111 
  15           14.02        13.388739   0.0666667 
  14           14.022028    13.387203   0.0714286 
  17           14.024122    13.385667   0.0588235 
  14           14.026284    13.384131   0.0714286 
  16           14.028513    13.382594   0.0625    
  11           14.030812    13.381057   0.0909091 
  11           14.033182    13.37952    0.0909091 
  16           14.035624    13.377982   0.0625    
  10           14.038139    13.376444   0.1       
  14           14.040729    13.374906   0.0714286 
  5            14.043394    13.373367   0.2       
  13           14.046136    13.371829   0.0769231 
  10           14.048957    13.370289   0.1       
  8            14.051857    13.36875    0.125     
  20           14.054839    13.36721    0.05      
  11           14.057903    13.36567    0.0909091 
  12           14.061052    13.36413    0.0833333 
  16           14.064287    13.362589   0.0625    
  12           14.067609    13.361048   0.0833333 
  14           14.07102     13.359507   0.0714286 
  15           14.074523    13.357966   0.0666667 
  16           14.078117    13.356424   0.0625    
  16           14.081806    13.354882   0.0625    
  9            14.085591    13.353339   0.1111111 
  11           14.089475    13.351797   0.0909091 
  14           14.093458    13.350254   0.0714286 
  13           14.097543    13.348711   0.0769231 
  18           14.101732    13.347167   0.0555556 
  14           14.106027    13.345623   0.0714286 
  15           14.110431    13.344079   0.0666667 
  15           14.114945    13.342535   0.0666667 
  13           14.119572    13.34099    0.0769231 
  14           14.124314    13.339445   0.0714286 
  13           14.129173    13.3379     0.0769231 
  17           14.134153    13.336354   0.0588235 
  16           14.139255    13.334809   0.0625    
  17           14.144482    13.333262   0.0588235 
  15           14.149838    13.331716   0.0666667 
  7            14.155324    13.330169   0.1428571 
  7            14.160943    13.328622   0.1428571 
  11           14.166699    13.327075   0.0909091 
  13           14.172594    13.325528   0.0769231 
  13           14.178633    13.32398    0.0769231 
  19           14.184816    13.322432   0.0526316 
  15           14.19115     13.320884   0.0666667 
  16           14.197635    13.319335   0.0625    
  11           14.204277    13.317786   0.0909091 
  18           14.211078    13.316237   0.0555556 
  14           14.218043    13.314688   0.0714286 
  15           14.225175    13.313138   0.0666667 
  15           14.232479    13.311588   0.0666667 
  10           14.239957    13.310038   0.1       
  16           14.247615    13.308487   0.0625    
  8            14.255457    13.306936   0.125     
  14           14.263488    13.305385   0.0714286 
  26           14.271711    13.303834   0.0384615 
  11           14.280132    13.302282   0.0909091 
  11           14.288756    13.300731   0.0909091 
  14           14.297587    13.299179   0.0714286 
  20           14.306632    13.297626   0.05      
  10           14.315895    13.296074   0.1       
  23           14.325382    13.294521   0.0434783 
  12           14.335098    13.292968   0.0833333 
  16           14.345051    13.291414   0.0625    
  11           14.355246    13.28986    0.0909091 
  4            14.365688    13.288306   0.25      
  10           14.376386    13.286752   0.1       
  10           14.387346    13.285198   0.1       
  21           14.398574    13.283643   0.047619  
  19           14.410079    13.282088   0.0526316 
  12           14.421867    13.280533   0.0833333 
  11           14.433947    13.278978   0.0909091 
  12           14.446327    13.277422   0.0833333 
  18           14.459015    13.275866   0.0555556 
  17           14.472019    13.27431    0.0588235 
  16           14.490631    13.272753   0.0625    
  23           14.504307    13.271196   0.0434783 
  16           14.518328    13.269639   0.0625    
  19           14.532704    13.268082   0.0526316 
  14           14.547446    13.266525   0.0714286 
  19           14.562563    13.264967   0.0526316 
  11           14.578068    13.263409   0.0909091 
  12           14.593972    13.261851   0.0833333 
  16           14.610286    13.260292   0.0625    
  11           14.627025    13.258734   0.0909091 
  19           14.6442      13.257175   0.0526316 
  13           14.661825    13.255616   0.0769231 
  15           14.679915    13.254056   0.0666667 
  18           14.698484    13.252496   0.0555556 
  16           14.720028    13.250937   0.0625    
  10           14.739606    13.249376   0.1       
  19           14.759711    13.247816   0.0526316 
  16           14.780359    13.246255   0.0625    
  13           14.801569    13.244695   0.0769231 
  10           14.823359    13.243133   0.1       
  16           14.84575     13.241572   0.0625    
  25           14.86876     13.240011   0.04      
  14           14.892411    13.238449   0.0714286 
  16           14.916726    13.236887   0.0625    
  13           14.941726    13.235324   0.0769231 
  15           14.967437    13.233762   0.0666667 
  19           14.993883    13.232199   0.0526316 
  12           15.02109     13.230636   0.0833333 
  14           15.049086    13.229073   0.0714286 
  13           15.0779      13.22751    0.0769231 
  15           15.107561    13.225946   0.0666667 
  14           15.1381      13.224382   0.0714286 
  21           15.169551    13.222818   0.047619  
  13           15.201948    13.221254   0.0769231 
  12           15.235327    13.219689   0.0833333 
  13           15.269725    13.218125   0.0769231 
  14           15.305182    13.21656    0.0714286 
  12           15.34174     13.214995   0.0833333 
  21           15.379443    13.213429   0.047619  
  17           15.419366    13.211863   0.0588235 
  19           15.459498    13.210298   0.0526316 
  14           15.500918    13.208732   0.0714286 
  12           15.543681    13.207165   0.0833333 
  13           15.587841    13.205599   0.0769231 
  23           15.633457    13.204032   0.0434783 
  16           15.680592    13.202465   0.0625    
  16           15.72931     13.200898   0.0625    
  15           15.779681    13.199331   0.0666667 
  16           15.831778    13.197763   0.0625    
  14           15.885677    13.196196   0.0714286 
  21           15.941458    13.194628   0.047619  
  24           15.999209    13.193059   0.0416667 
  24           16.05902     13.191491   0.0416667 
  13           16.121469    13.189922   0.0769231 
  12           16.185693    13.188354   0.0833333 
  22           16.252282    13.186785   0.0454545 
  17           16.321348    13.185215   0.0588235 
  18           16.393015    13.183646   0.0555556 
  17           16.467411    13.182076   0.0588235 
  21           16.544672    13.180507   0.047619  
  21           16.624943    13.178937   0.047619  
  23           16.70838     13.177367   0.0434783 
  20           16.795146    13.175796   0.05      
  18           16.885418    13.174226   0.0555556 
  23           16.979383    13.172655   0.0434783 
  17           17.077242    13.171084   0.0588235 
  22           17.179208    13.169513   0.0454545 
  20           17.285509    13.167941   0.05      
  14           17.396391    13.16637    0.0714286 
  15           17.512116    13.164798   0.0666667 
  19           17.632966    13.163226   0.0526316 
  20           17.759242    13.161654   0.05      
  19           17.891271    13.160082   0.0526316 
  18           18.0294      13.158509   0.0555556 
  23           18.174008    13.156936   0.0434783 
  16           18.325499    13.155363   0.0625    
  21           18.484312    13.15379    0.047619  
  12           18.650923    13.152217   0.0833333 
  19           18.825841    13.150644   0.0526316 
  17           19.009624    13.14907    0.0588235 
  22           19.202875    13.147496   0.0454545 
  20           19.406247    13.145922   0.05      
  23           19.620454    13.144348   0.0434783 
  19           19.846271    13.142774   0.0526316 
  16           20.084546    13.141199   0.0625    
  18           20.336204    13.139625   0.0555556 
  20           20.602257    13.13805    0.05      
  26           20.883817    13.136475   0.0384615 
  27           21.182102    13.1349     0.037037  
  28           21.498453    13.133324   0.0357143 
  23           21.834347    13.131749   0.0434783 
  14           22.191419    13.130173   0.0714286 
  23           22.571472    13.128597   0.0434783 
  17           22.976509    13.127021   0.0588235 
  33           23.40875     13.125445   0.030303  
  26           23.870673    13.123868   0.0384615 
  34           24.365039    13.122292   0.0294118 
  25           24.894935    13.120715   0.04      
  25           25.463827    13.119138   0.04      
  31           26.075607    13.117561   0.0322581 
  28           26.734666    13.115984   0.0357143 
  41           27.44596     13.114406   0.0243902 
  36           28.215114    13.112829   0.0277778 
  30           29.048522    13.111251   0.0333333 
  37           29.953478    13.109673   0.027027  
  26           30.938329    13.108095   0.0384615 
  21           32.012673    13.106517   0.047619  
  35           33.187575    13.104939   0.0285714 
  30           34.475869    13.10336    0.0333333 
  45           35.892498    13.101782   0.0222222 
  40           37.454973    13.100203   0.025     
  43           39.183953    13.098624   0.0232558 
  47           41.103996    13.097045   0.0212766 
  40           43.244535    13.095466   0.025     
  47           45.641142    13.093886   0.0212766 
  54           48.337188    13.092307   0.0185185 
  58           51.385923    13.090727   0.0172414 
  64           54.853106    13.089147   0.015625  
  61           58.820198    13.087567   0.0163934 
  73           63.388047    13.085987   0.0136986 
  89           68.681075    13.084407   0.011236  
  70           74.851684    13.082826   0.0142857 
  85           82.08459     13.081246   0.0117647 
  81           90.600662    13.079665   0.0123457 
  96           100.659408   13.078084   0.0104167 
  90           112.558984   13.076503   0.0111111 
  110          126.63146    13.074922   0.0090909 
  124          143.228888   13.073341   0.0080645 
  138          162.691771   13.071759   0.0072464 
  120          185.285479   13.070178   0.0083333 
  157          211.082723   13.068596   0.0063694 
  211          239.766692   13.067014   0.0047393 
  204          270.351617   13.065433   0.004902  
  232          300.888737   13.063851   0.0043103 
  251          328.369944   13.062268   0.0039841 
  254          349.163503   13.060686   0.003937  
  294          360.151318   13.059104   0.0034014 
  265          360.127335   13.057521   0.0037736 
  232          350.469954   13.055938   0.0043103 
  246          334.51341    13.054356   0.004065  
  240          316.137835   13.052773   0.0041667 
  233          298.559526   13.05119    0.0042918 
  232          283.788507   13.049606   0.0043103 
  196          272.593563   13.048023   0.005102  
  185          264.651259   13.04644    0.0054054 
  179          258.723347   13.044856   0.0055866 
  194          252.924097   13.043273   0.0051546 
  198          245.223742   13.041689   0.0050505 
  173          234.162144   13.040105   0.0057803 
  162          219.420814   13.038521   0.0061728 
  156          201.839562   13.036937   0.0064103 
  127          182.8855     13.035353   0.007874  
  114          164.006327   13.033768   0.0087719 
  134          146.246685   13.032184   0.0074627 
  122          130.178515   13.030599   0.0081967 
  111          116.004497   13.029015   0.009009  
  90           103.697225   13.02743    0.0111111 
  97           93.11002     13.025845   0.0103093 
  79           84.047705    13.02426    0.0126582 
  71           76.305855    13.022675   0.0140845 
  67           69.690513    13.02109    0.0149254 
  58           64.026766    13.019504   0.0172414 
  46           59.161671    13.017919   0.0217391 
  44           54.96427     13.016333   0.0227273 
  52           51.324188    13.014748   0.0192308 
  32           48.149549    13.013162   0.03125   
  36           45.364581    13.011576   0.0277778 
  44           42.907226    13.00999    0.0227273 
  40           40.726814    13.008404   0.025     
  45           38.782018    13.006818   0.0222222 
  32           37.039022    13.005232   0.03125   
  33           35.47004     13.003646   0.030303  
  30           34.052076    13.00206    0.0333333 
  34           32.76596     13.000473   0.0294118 
  30           31.595573    12.998887   0.0333333 
  32           30.527261    12.9973     0.03125   
  33           29.549379    12.995713   0.030303  
  38           28.651915    12.994127   0.0263158 
  21           27.82623     12.99254    0.047619  
  25           27.06482     12.990953   0.04      
  33           26.361143    12.989366   0.030303  
  21           25.70947     12.987779   0.047619  
  28           25.10477     12.986191   0.0357143 
  19           24.542607    12.984604   0.0526316 
  18           24.019054    12.983017   0.0555556 
  18           23.530633    12.981429   0.0555556 
  24           23.074247    12.979842   0.0416667 
  18           22.647134    12.978254   0.0555556 
  19           22.246823    12.976666   0.0526316 
  22           21.871102    12.975079   0.0454545 
  18           21.517981    12.973491   0.0555556 
  18           21.185668    12.971903   0.0555556 
  25           20.872547    12.970315   0.04      
  20           20.577155    12.968727   0.05      
  30           20.305722    12.967139   0.0333333 
  26           20.041949    12.965551   0.0384615 
  29           19.792282    12.963963   0.0344828 
  22           19.555723    12.962374   0.0454545 
  14           19.331363    12.960786   0.0714286 
  17           19.118367    12.959197   0.0588235 
  31           18.915975    12.957609   0.0322581 
  23           18.723485    12.95602    0.0434783 
  14           18.540256    12.954432   0.0714286 
  17           18.365696    12.952843   0.0588235 
  19           18.199262    12.951254   0.0526316 
  20           18.040449    12.949666   0.05      
  24           17.888796    12.948077   0.0416667 
  22           17.743873    12.946488   0.0454545 
  11           17.605281    12.944899   0.0909091 
  26           17.476205    12.94331    0.0384615 
  17           17.349207    12.941721   0.0588235 
  22           17.227513    12.940132   0.0454545 
  24           17.110828    12.938543   0.0416667 
  29           16.998877    12.936954   0.0344828 
  18           16.891403    12.935364   0.0555556 
  20           16.788168    12.933775   0.05      
  19           16.688947    12.932186   0.0526316 
  26           16.593532    12.930596   0.0384615 
  18           16.501728    12.929007   0.0555556 
  21           16.413351    12.927418   0.047619  
  18           16.32823     12.925828   0.0555556 
  15           16.246205    12.924239   0.0666667 
  12           16.167123    12.922649   0.0833333 
  16           16.090843    12.921059   0.0625    
  14           16.017232    12.91947    0.0714286 
  15           15.946164    12.91788    0.0666667 
  14           15.877521    12.91629    0.0714286 
  16           15.81119     12.914701   0.0625    
  11           15.747068    12.913111   0.0909091 
  25           15.685056    12.911521   0.04      
  19           15.625058    12.909931   0.0526316 
  20           15.566988    12.908341   0.05      
  23           15.510761    12.906751   0.0434783 
  16           15.456297    12.905162   0.0625    
  21           15.403523    12.903572   0.047619  
  22           15.352367    12.901982   0.0454545 
  23           15.302761    12.900392   0.0434783 
  21           15.254643    12.898802   0.047619  
  20           15.20795     12.897212   0.05      
  15           15.162627    12.895622   0.0666667 
  16           15.118618    12.894031   0.0625    
  20           15.075871    12.892441   0.05      
  18           15.034336    12.890851   0.0555556 
  18           14.993968    12.889261   0.0555556 
  15           14.954721    12.887671   0.0666667 
  16           14.916552    12.886081   0.0625    
  16           14.879422    12.884491   0.0625    
  10           14.84329     12.882901   0.1       
  12           14.808121    12.88131    0.0833333 
  15           14.77388     12.87972    0.0666667 
  10           14.740532    12.87813    0.1       
  20           14.708045    12.87654    0.05      
  7            14.676389    12.87495    0.1428571 
  15           14.645535    12.873359   0.0666667 
  21           14.615455    12.871769   0.047619  
  14           14.586121    12.870179   0.0714286 
  13           14.557508    12.868589   0.0769231 
  14           14.529592    12.866999   0.0714286 
  21           14.502349    12.865408   0.047619  
  12           14.475756    12.863818   0.0833333 
  16           14.449793    12.862228   0.0625    
  12           14.424438    12.860638   0.0833333 
  10           14.399671    12.859048   0.1       
  12           14.375473    12.857457   0.0833333 
  21           14.351827    12.855867   0.047619  
  14           14.328714    12.854277   0.0714286 
  10           14.306118    12.852687   0.1       
  12           14.284023    12.851097   0.0833333 
  16           14.262413    12.849507   0.0625    
  11           14.241273    12.847916   0.0909091 
  14           14.220588    12.846326   0.0714286 
  14           14.200346    12.844736   0.0714286 
  7            14.180532    12.843146   0.1428571 
  19           14.161134    12.841556   0.0526316 
  17           14.142139    12.839966   0.0588235 
  17           14.123536    12.838376   0.0588235 
  14           14.105313    12.836786   0.0714286 
  21           14.087459    12.835196   0.047619  
  17           14.069964    12.833606   0.0588235 
  9            14.052818    12.832016   0.1111111 
  14           14.036009    12.830426   0.0714286 
  16           14.01953     12.828836   0.0625    
  19           14.00337     12.827247   0.0526316 
  14           13.987522    12.825657   0.0714286 
  18           13.971975    12.824067   0.0555556 
  16           13.956723    12.822477   0.0625    
  16           13.941757    12.820888   0.0625    
  17           13.92707     12.819298   0.0588235 
  10           13.912653    12.817708   0.1       
  18           13.8985      12.816119   0.0555556 
  17           13.884604    12.814529   0.0588235 
  17           13.870958    12.81294    0.0588235 
  19           13.857556    12.81135    0.0526316 
  12           13.844391    12.809761   0.0833333 
  17           13.831457    12.808171   0.0588235 
  9            13.818748    12.806582   0.1111111 
  21           13.806259    12.804993   0.047619  
  17           13.793985    12.803403   0.0588235 
  16           13.781919    12.801814   0.0625    
  11           13.770056    12.800225   0.0909091 
  15           13.758393    12.798636   0.0666667 
  10           13.746923    12.797047   0.1       
  29           13.735642    12.795458   0.0344828 
  13           13.724545    12.793869   0.0769231 
  13           13.713629    12.79228    0.0769231 
  13           13.702888    12.790691   0.0769231 
  16           13.692319    12.789102   0.0625    
  9            13.681917    12.787513   0.1111111 
  19           13.671679    12.785925   0.0526316 
  19           13.661601    12.784336   0.0526316 
  7            13.651679    12.782747   0.1428571 
  18           13.64191     12.781159   0.0555556 
  13           13.63229     12.77957    0.0769231 
  14           13.622815    12.777982   0.0714286 
  15           13.613483    12.776394   0.0666667 
  17           13.60429     12.774805   0.0588235 
  16           13.595233    12.773217   0.0625    
  13           13.58631     12.771629   0.0769231 
  13           13.577517    12.770041   0.0769231 
  16           13.568851    12.768453   0.0625    
  13           13.56031     12.766865   0.0769231 
  16           13.55189     12.765277   0.0625    
  16           13.54359     12.76369    0.0625    
  9            13.535407    12.762102   0.1111111 
  16           13.527339    12.760514   0.0625    
  16           13.519382    12.758927   0.0625    
  12           13.511535    12.757339   0.0833333 
  7            13.503795    12.755752   0.1428571 
  14           13.496161    12.754165   0.0714286 
  14           13.488629    12.752577   0.0714286 
  16           13.481199    12.75099    0.0625    
  12           13.473867    12.749403   0.0833333 
  15           13.466632    12.747816   0.0666667 
  13           13.459492    12.74623    0.0769231 
  16           13.452445    12.744643   0.0625    
  9            13.445489    12.743056   0.1111111 
  19           13.438623    12.741469   0.0526316 
  21           13.431845    12.739883   0.047619  
  6            13.425152    12.738297   0.1666667 
  9            13.418544    12.73671    0.1111111 
  10           13.412018    12.735124   0.1       
  13           13.405574    12.733538   0.0769231 
  13           13.399209    12.731952   0.0769231 
  11           13.392923    12.730366   0.0909091 
  11           13.386713    12.72878    0.0909091 
  13           13.380578    12.727194   0.0769231 
  16           13.374517    12.725609   0.0625    
  16           13.368529    12.724023   0.0625    
  18           13.362612    12.722438   0.0555556 
  14           13.356765    12.720853   0.0714286 
  11           13.350986    12.719267   0.0909091 
  8            13.345275    12.717682   0.125     
  13           13.33963     12.716097   0.0769231 
  20           13.33405     12.714512   0.05      
  18           13.328534    12.712928   0.0555556 
  15           13.323081    12.711343   0.0666667 
  16           13.31769     12.709759   0.0625    
  18           13.312359    12.708174   0.0555556 
  16           13.307088    12.70659    0.0625    
  12           13.301876    12.705006   0.0833333 
  15           13.296721    12.703422   0.0666667 
  11           13.291623    12.701838   0.0909091 
  18           13.28658     12.700254   0.0555556 
  15           13.281592    12.69867    0.0666667 
  17           13.276659    12.697087   0.0588235 
  9            13.271778    12.695503   0.1111111 
  11           13.266949    12.69392    0.0909091 
  19           13.262172    12.692337   0.0526316 
  11           13.257446    12.690754   0.0909091 
  9            13.252769    12.689171   0.1111111 
  11           13.24814     12.687588   0.0909091 
  9            13.243561    12.686005   0.1111111 
  16           13.239028    12.684423   0.0625    
  12           13.234542    12.68284    0.0833333 
  12           13.230102    12.681258   0.0833333 
  18           13.225708    12.679676   0.0555556 
  14           13.221358    12.678094   0.0714286 
  8            13.217052    12.676512   0.125     
  17           13.212789    12.674931   0.0588235 
  12           13.208569    12.673349   0.0833333 
  10           13.20439     12.671768   0.1       
  22           13.200254    12.670186   0.0454545 
  18           13.196157    12.668605   0.0555556 
  12           13.192102    12.667024   0.0833333 
  15           13.188085    12.665443   0.0666667 
  13           13.184108    12.663863   0.0769231 
  13           13.18017     12.662282   0.0769231 
  17           13.176269    12.660702   0.0588235 
  15           13.172406    12.659122   0.0666667 
  12           13.168579    12.657542   0.0833333 
  12           13.16479     12.655962   0.0833333 
  10           13.161036    12.654382   0.1       
  8            13.157317    12.652802   0.125     
  20           13.153634    12.651223   0.05      
  18           13.149985    12.649644   0.0555556 
  14           13.146371    12.648064   0.0714286 
  16           13.14279     12.646486   0.0625    
  14           13.139242    12.644907   0.0714286 
  14           13.135727    12.643328   0.0714286 
  21           13.132244    12.64175    0.047619  
  16           13.128793    12.640171   0.0625    
  14           13.125374    12.638593   0.0714286 
  13           13.121986    12.637015   0.0769231 
  18           13.118629    12.635438   0.0555556 
  14           13.115303    12.63386    0.0714286 
  23           13.112006    12.632283   0.0434783 
  17           13.10874     12.630705   0.0588235 
  13           13.105502    12.629128   0.0769231 
  13           13.102294    12.627551   0.0769231 
  13           13.099115    12.625975   0.0769231 
  15           13.095963    12.624398   0.0666667 
  12           13.09284     12.622822   0.0833333 
  15           13.089745    12.621245   0.0666667 
  17           13.086677    12.619669   0.0588235 
  15           13.083637    12.618094   0.0666667 
  15           13.080623    12.616518   0.0666667 
  24           13.077636    12.614943   0.0416667 
  20           13.074675    12.613367   0.05      
  16           13.07174     12.611792   0.0625    
  18           13.068831    12.610217   0.0555556 
  8            13.065947    12.608643   0.125     
  9            13.063089    12.607068   0.1111111 
  11           13.060256    12.605494   0.0909091 
  17           13.057448    12.60392    0.0588235 
  8            13.054664    12.602346   0.125     
  17           13.051904    12.600772   0.0588235 
  16           13.049168    12.599199   0.0625    
  5            13.046457    12.597626   0.2       
  13           13.043769    12.596052   0.0769231 
  16           13.041104    12.59448    0.0625    
  16           13.038463    12.592907   0.0625    
  16           13.035844    12.591334   0.0625    
  17           13.033249    12.589762   0.0588235 
  11           13.030676    12.58819    0.0909091 
  16           13.028125    12.586618   0.0625    
  14           13.025597    12.585047   0.0714286 
  13           13.023091    12.583475   0.0769231 
  12           13.020606    12.581904   0.0833333 
  15           13.018144    12.580333   0.0666667 
  16           13.015703    12.578762   0.0625    
  11           13.013283    12.577192   0.0909091 
  8            13.010885    12.575621   0.125     
  8            13.008507    12.574051   0.125     
  15           13.006151    12.572481   0.0666667 
  16           13.003815    12.570912   0.0625    
  12           13.0015      12.569342   0.0833333 
  14           12.999206    12.567773   0.0714286 
  7            12.996932    12.566204   0.1428571 
  10           12.994678    12.564635   0.1       
  15           12.992444    12.563066   0.0666667 
  19           12.990231    12.561498   0.0526316 
  18           12.988037    12.55993    0.0555556 
  10           12.985863    12.558362   0.1       
  20           12.983708    12.556795   0.05      
  16           12.981573    12.555227   0.0625    
  16           12.979458    12.55366    0.0625    
  22           12.977362    12.552093   0.0454545 
  17           12.975285    12.550526   0.0588235 
  12           12.973227    12.54896    0.0833333 
  8            12.971188    12.547394   0.125     
  16           12.969168    12.545828   0.0625    
  7            12.967167    12.544262   0.1428571 
  7            12.965185    12.542697   0.1428571 
  18           12.963222    12.541131   0.0555556 
  14           12.961277    12.539566   0.0714286 
  13           12.95935     12.538002   0.0769231 
  12           12.957442    12.536437   0.0833333 
  15           12.955553    12.534873   0.0666667 
  8            12.953682    12.533309   0.125     
  10           12.951829    12.531745   0.1       
  8            12.949994    12.530182   0.125     
  13           12.948178    12.528618   0.0769231 
  10           12.946379    12.527055   0.1       
  18           12.944599    12.525493   0.0555556 
  12           12.942837    12.52393    0.0833333 
  14           12.941093    12.522368   0.0714286 
  13           12.939366    12.520806   0.0769231 
  13           12.937658    12.519245   0.0769231 
  11           12.935967    12.517683   0.0909091 
  16           12.934294    12.516122   0.0625    
  15           12.932639    12.514561   0.0666667 
  15           12.931002    12.513001   0.0666667 
  14           12.929382    12.51144    0.0714286 
  13           12.92778     12.50988    0.0769231 
  13           12.926196    12.50832    0.0769231 
  14           12.924629    12.506761   0.0714286 
  14           12.92308     12.505202   0.0714286 
  7            12.921549    12.503643   0.1428571 
  11           12.920035    12.502084   0.0909091 
  15           12.918539    12.500526   0.0666667 
  7            12.917061    12.498967   0.1428571 
  18           12.9156      12.49741    0.0555556 
  11           12.914157    12.495852   0.0909091 
  9            12.912732    12.494295   0.1111111 
  9            12.911324    12.492738   0.1111111 
  12           12.909934    12.491181   0.0833333 
  17           12.908561    12.489625   0.0588235 
  12           12.907206    12.488068   0.0833333 
  13           12.905869    12.486513   0.0769231 
  9            12.90455     12.484957   0.1111111 
  9            12.903248    12.483402   0.1111111 
  7            12.901964    12.481847   0.1428571 
  11           12.900698    12.480292   0.0909091 
  7            12.899449    12.478738   0.1428571 
  9            12.898219    12.477184   0.1111111 
  11           12.897006    12.47563    0.0909091 
  18           12.895811    12.474076   0.0555556 
  16           12.894635    12.472523   0.0625    
  12           12.893476    12.47097    0.0833333 
  19           12.892335    12.469418   0.0526316 
  17           12.891213    12.467865   0.0588235 
  12           12.890109    12.466314   0.0833333 
  16           12.889022    12.464762   0.0625    
  15           12.887955    12.463211   0.0666667 
  21           12.886905    12.461659   0.047619  
  15           12.885874    12.460109   0.0666667 
  9            12.884862    12.458558   0.1111111 
  10           12.883868    12.457008   0.1       
  15           12.882892    12.455458   0.0666667 
  10           12.881936    12.453909   0.1       
  14           12.880998    12.45236    0.0714286 
  13           12.880079    12.450811   0.0769231 
  15           12.879179    12.449262   0.0666667 
  15           12.878298    12.447714   0.0666667 
  12           12.877436    12.446166   0.0833333 
  10           12.876593    12.444619   0.1       
  12           12.87577     12.443072   0.0833333 
  13           12.874966    12.441525   0.0769231 
  10           12.874182    12.439978   0.1       
  10           12.873417    12.438432   0.1       
  13           12.872672    12.436886   0.0769231 
  12           12.871947    12.43534    0.0833333 
  13           12.871242    12.433795   0.0769231 
  11           12.870557    12.43225    0.0909091 
  16           12.869892    12.430706   0.0625    
  11           12.869248    12.429161   0.0909091 
  14           12.868624    12.427618   0.0714286 
  6            12.868021    12.426074   0.1666667 
  7            12.867438    12.424531   0.1428571 
  10           12.866877    12.422988   0.1       
  13           12.866337    12.421445   0.0769231 
  20           12.865817    12.419903   0.05      
  14           12.86532     12.418361   0.0714286 
  12           12.864843    12.41682    0.0833333 
  11           12.864389    12.415279   0.0909091 
  12           12.863956    12.413738   0.0833333 
  10           12.863546    12.412197   0.1       
  10           12.863157    12.410657   0.1       
  6            12.862791    12.409118   0.1666667 
  8            12.862448    12.407578   0.125     
  15           12.862127    12.406039   0.0666667 
  19           12.861829    12.4045     0.0526316 
  18           12.861555    12.402962   0.0555556 
  16           12.861304    12.401424   0.0625    
  15           12.861076    12.399887   0.0666667 
  15           12.860872    12.398349   0.0666667 
  14           12.860693    12.396812   0.0714286 
  18           12.860537    12.395276   0.0555556 
  11           12.860406    12.39374    0.0909091 
  16           12.860299    12.392204   0.0625    
  18           12.860218    12.390669   0.0555556 
  9            12.860162    12.389134   0.1111111 
  18           12.860131    12.387599   0.0555556 
  15           12.860125    12.386065   0.0666667 
  11           12.860146    12.384531   0.0909091 
  15           12.860193    12.382997   0.0666667 
  13           12.860266    12.381464   0.0769231 
  17           12.860367    12.379931   0.0588235 
  9            12.860494    12.378399   0.1111111 
  16           12.860648    12.376867   0.0625    
  11           12.86083     12.375335   0.0909091 
  14           12.86104     12.373804   0.0714286 
  15           12.861278    12.372273   0.0666667 
  5            12.861545    12.370742   0.2       
  16           12.861841    12.369212   0.0625    
  18           12.862165    12.367683   0.0555556 
  18           12.86252     12.366153   0.0555556 
  10           12.862904    12.364624   0.1       
  12           12.863318    12.363096   0.0833333 
  12           12.863763    12.361568   0.0833333 
  16           12.864239    12.36004    0.0625    
  13           12.864747    12.358512   0.0769231 
  5            12.865286    12.356985   0.2       
  10           12.865857    12.355459   0.1       
  13           12.86646     12.353933   0.0769231 
  10           12.867097    12.352407   0.1       
  16           12.867767    12.350882   0.0625    
  18           12.86847     12.349357   0.0555556 
  17           12.869208    12.347832   0.0588235 
  18           12.86998     12.346308   0.0555556 
  13           12.870788    12.344784   0.0769231 
  16           12.871631    12.343261   0.0625    
  9            12.87251     12.341738   0.1111111 
  16           12.873426    12.340215   0.0625    
  10           12.874378    12.338693   0.1       
  22           12.875368    12.337171   0.0454545 
  12           12.876397    12.33565    0.0833333 
  11           12.877463    12.334129   0.0909091 
  27           12.878569    12.332609   0.037037  
  5            12.879715    12.331089   0.2       
  26           12.880901    12.329569   0.0384615 
  13           12.882127    12.32805    0.0769231 
  14           12.883395    12.326531   0.0714286 
  12           12.884705    12.325013   0.0833333 
  14           12.886058    12.323495   0.0714286 
  8            12.887454    12.321977   0.125     
  13           12.888894    12.32046    0.0769231 
  13           12.890378    12.318944   0.0769231 
  16           12.891908    12.317428   0.0625    
  10           12.893483    12.315912   0.1       
  14           12.895106    12.314396   0.0714286 
  14           12.896775    12.312882   0.0714286 
  10           12.898493    12.311367   0.1       
  16           12.90026     12.309853   0.0625    
  14           12.902076    12.308339   0.0714286 
  12           12.903943    12.306826   0.0833333 
  15           12.905861    12.305314   0.0666667 
  17           12.907831    12.303801   0.0588235 
  8            12.909854    12.302289   0.125     
  18           12.911931    12.300778   0.0555556 
  16           12.914063    12.299267   0.0625    
  12           12.91625     12.297757   0.0833333 
  16           12.918494    12.296247   0.0625    
  15           12.920795    12.294737   0.0666667 
  14           12.923155    12.293228   0.0714286 
  14           12.925574    12.291719   0.0714286 
  13           12.928054    12.290211   0.0769231 
  10           12.930596    12.288703   0.1       
  10           12.9332      12.287196   0.1       
  16           12.935868    12.285689   0.0625    
  13           12.938601    12.284182   0.0769231 
  14           12.941401    12.282677   0.0714286 
  18           12.944267    12.281171   0.0555556 
  16           12.947202    12.279666   0.0625    
  13           12.950207    12.278161   0.0769231 
  14           12.953283    12.276657   0.0714286 
  12           12.956431    12.275154   0.0833333 
  18           12.959653    12.273651   0.0555556 
  12           12.96295     12.272148   0.0833333 
  11           12.966324    12.270646   0.0909091 
  15           12.969775    12.269144   0.0666667 
  13           12.960501    12.267643   0.0769231 
  13           12.964136    12.266142   0.0769231 
  17           12.967854    12.264641   0.0588235 
  20           12.971657    12.263142   0.05      
  12           12.975545    12.261642   0.0833333 
  13           12.979521    12.260143   0.0769231 
  15           12.983586    12.258645   0.0666667 
  15           12.987742    12.257147   0.0666667 
  15           12.991992    12.25565    0.0666667 
  16           12.996336    12.254153   0.0625    
  18           12.994766    12.252656   0.0555556 
  17           12.999317    12.25116    0.0588235 
  12           13.003969    12.249665   0.0833333 
  17           13.008724    12.24817    0.0588235 
  17           13.013585    12.246675   0.0588235 
  13           13.018553    12.245181   0.0769231 
  16           13.023631    12.243687   0.0625    
  13           13.028822    12.242194   0.0769231 
  12           13.034127    12.240702   0.0833333 
  19           13.03955     12.23921    0.0526316 
  18           13.045092    12.237718   0.0555556 
  11           13.050758    12.236227   0.0909091 
  16           13.056548    12.234737   0.0625    
  8            13.062467    12.233247   0.125     
  6            13.068518    12.231757   0.1666667 
  20           13.074702    12.230268   0.05      
  13           13.081024    12.228779   0.0769231 
  8            13.087486    12.227291   0.125     
  12           13.094093    12.225804   0.0833333 
  15           13.100847    12.224317   0.0666667 
  16           13.107751    12.22283    0.0625    
  14           13.114811    12.221344   0.0714286 
  16           13.122028    12.219859   0.0625    
  9            13.129408    12.218374   0.1111111 
  14           13.136954    12.21689    0.0714286 
  11           13.144671    12.215406   0.0909091 
  20           13.152562    12.213922   0.05      
  14           13.160633    12.212439   0.0714286 
  13           13.168887    12.210957   0.0769231 
  12           13.177329    12.209475   0.0833333 
  14           13.185965    12.207994   0.0714286 
  14           13.1948      12.206513   0.0714286 
  5            13.203838    12.205033   0.2       
  10           13.213086    12.203553   0.1       
  17           13.222548    12.202074   0.0588235 
  16           13.232231    12.200595   0.0625    
  22           13.24214     12.199117   0.0454545 
  11           13.252283    12.19764    0.0909091 
  15           13.262665    12.196162   0.0666667 
  9            13.273293    12.194686   0.1111111 
  12           13.284174    12.19321    0.0833333 
  12           13.295316    12.191734   0.0833333 
  21           13.306725    12.19026    0.047619  
  12           13.31841     12.188785   0.0833333 
  16           13.330379    12.187311   0.0625    
  16           13.342641    12.185838   0.0625    
  15           13.355203    12.184365   0.0666667 
  8            13.368076    12.182893   0.125     
  11           13.381268    12.181422   0.0909091 
  11           13.394789    12.17995    0.0909091 
  17           13.40865     12.17848    0.0588235 
  12           13.422862    12.17701    0.0833333 
  12           13.437435    12.17554    0.0833333 
  14           13.452381    12.174072   0.0714286 
  17           13.467712    12.172603   0.0588235 
  11           13.483441    12.171135   0.0909091 
  8            13.499581    12.169668   0.125     
  13           13.516146    12.168202   0.0769231 
  16           13.533149    12.166735   0.0625    
  15           13.550607    12.16527    0.0666667 
  12           13.568534    12.163805   0.0833333 
  14           13.586947    12.162341   0.0714286 
  13           13.605863    12.160877   0.0769231 
  15           13.6253      12.159413   0.0666667 
  11           13.645277    12.157951   0.0909091 
  12           13.665813    12.156489   0.0833333 
  11           13.686929    12.155027   0.0909091 
  9            13.708647    12.153566   0.1111111 
  9            13.730989    12.152106   0.1111111 
  18           13.753979    12.150646   0.0555556 
  13           13.777643    12.149187   0.0769231 
  19           13.802006    12.147728   0.0526316 
  14           13.827095    12.14627    0.0714286 
  16           13.852941    12.144812   0.0625    
  15           13.879574    12.143355   0.0666667 
  11           13.907026    12.141899   0.0909091 
  16           13.935332    12.140443   0.0625    
  12           13.964527    12.138988   0.0833333 
  14           13.994648    12.137533   0.0714286 
  18           14.025738    12.136079   0.0555556 
  12           14.057837    12.134626   0.0833333 
  12           14.09099     12.133173   0.0833333 
  19           14.125246    12.131721   0.0526316 
  17           14.160655    12.130269   0.0588235 
  8            14.19727     12.128818   0.125     
  13           14.235148    12.127368   0.0769231 
  18           14.274349    12.125918   0.0555556 
  17           14.314937    12.124468   0.0588235 
  12           14.356981    12.12302    0.0833333 
  16           14.400554    12.121572   0.0625    
  13           14.445733    12.120124   0.0769231 
  10           14.4926      12.118677   0.1       
  8            14.541246    12.117231   0.125     
  20           14.591764    12.115785   0.05      
  12           14.644255    12.11434    0.0833333 
  10           14.698829    12.112896   0.1       
  21           14.755602    12.111452   0.047619  
  19           14.8147      12.110009   0.0526316 
  10           14.876258    12.108566   0.1       
  18           14.940421    12.107124   0.0555556 
  19           15.007347    12.105683   0.0526316 
  22           15.077203    12.104242   0.0454545 
  19           15.150175    12.102802   0.0526316 
  19           15.22646     12.101362   0.0526316 
  11           15.306274    12.099923   0.0909091 
  15           15.389851    12.098485   0.0666667 
  11           15.477446    12.097048   0.0909091 
  23           15.569337    12.09561    0.0434783 
  17           15.665826    12.094174   0.0588235 
  13           15.767246    12.092738   0.0769231 
  20           15.873959    12.091303   0.05      
  13           15.986366    12.089869   0.0769231 
  16           16.104905    12.088435   0.0625    
  26           16.230061    12.087001   0.0384615 
  27           16.362368    12.085569   0.037037  
  22           16.502419    12.084137   0.0454545 
  13           16.650872    12.082705   0.0769231 
  18           16.808458    12.081275   0.0555556 
  24           16.975994    12.079845   0.0416667 
  22           17.154392    12.078415   0.0454545 
  14           17.344676    12.076986   0.0714286 
  12           17.547999    12.075558   0.0833333 
  21           17.765663    12.074131   0.047619  
  20           17.999142    12.072704   0.05      
  22           18.250115    12.071277   0.0454545 
  19           18.520503    12.069852   0.0526316 
  13           18.812512    12.068427   0.0769231 
  13           19.128694    12.067003   0.0769231 
  19           19.472018    12.065579   0.0526316 
  20           19.845957    12.064156   0.05      
  23           20.254604    12.062734   0.0434783 
  23           20.702807    12.061312   0.0434783 
  17           21.196339    12.059891   0.0588235 
  15           21.742092    12.05847    0.0666667 
  24           22.348317    12.057051   0.0416667 
  29           23.024875    12.055632   0.0344828 
  21           23.783536    12.054213   0.047619  
  27           24.638276    12.052796   0.037037  
  22           25.605573    12.051378   0.0454545 
  17           26.704695    12.049962   0.0588235 
  39           27.957919    12.048546   0.025641  
  32           29.390644    12.047131   0.03125   
  30           31.031302    12.045717   0.0333333 
  21           32.910901    12.044303   0.047619  
  41           35.061893    12.04289    0.0243902 
  40           37.515859    12.041478   0.025     
  32           40.299165    12.040066   0.03125   
  46           43.425471    12.038655   0.0217391 
  38           46.883787    12.037244   0.0263158 
  39           50.621598    12.035835   0.025641  
  48           54.525213    12.034426   0.0208333 
  50           58.405213    12.033017   0.02      
  51           62.001903    12.03161    0.0196078 
  62           65.027787    12.030203   0.016129  
  67           67.249334    12.028797   0.0149254 
  73           68.58895     12.027391   0.0136986 
  70           69.130628    12.025986   0.0142857 
  74           69.155435    12.024582   0.0135135 
  60           69.013133    12.023178   0.0166667 
  62           69.040903    12.021775   0.016129  
  77           69.503233    12.020373   0.012987  
  63           70.567939    12.018972   0.015873  
  76           72.301826    12.017571   0.0131579 
  87           74.668588    12.016171   0.0114943 
  76           77.521316    12.014772   0.0131579 
  68           80.594421    12.013373   0.0147059 
  107          83.511088    12.011975   0.0093458 
  87           85.826947    12.010578   0.0114943 
  103          87.119435    12.009181   0.0097087 
  89           87.103717    12.007785   0.011236  
  81           85.72595     12.00639    0.0123457 
  86           83.181698    12.004995   0.0116279 
  82           79.851316    12.003602   0.0121951 
  75           76.161646    12.002209   0.0133333 
  90           72.509311    12.000816   0.0111111 
  58           69.181407    11.999425   0.0172414 
  68           66.34719     11.998034   0.0147059 
  65           64.069842    11.996643   0.0153846 
  64           62.324117    11.995254   0.015625  
  63           61.011468    11.993865   0.015873  
  77           59.975413    11.992477   0.012987  
  68           59.026081    11.99109    0.0147059 
  60           57.98034     11.989703   0.0166667 
  70           56.710907    11.988317   0.0142857 
  62           55.182163    11.986932   0.016129  
  69           53.451344    11.985548   0.0144928 
  48           51.63525     11.984164   0.0208333 
  54           49.86481     11.982781   0.0185185 
  39           48.250972    11.981399   0.025641  
  42           46.870797    11.980017   0.0238095 
  49           45.769018    11.978636   0.0204082 
  36           44.966674    11.977256   0.0277778 
  50           44.470612    11.975877   0.02      
  51           44.28118     11.974498   0.0196078 
  44           44.397656    11.97312    0.0227273 
  48           44.821798    11.971743   0.0208333 
  43           45.560237    11.970366   0.0232558 
  61           46.626171    11.968991   0.0163934 
  63           48.040709    11.967616   0.015873  
  60           49.834031    11.966242   0.0166667 
  56           52.046518    11.964868   0.0178571 
  66           54.729738    11.963495   0.0151515 
  73           57.947361    11.962123   0.0136986 
  87           61.775771    11.960752   0.0114943 
  75           66.304295    11.959382   0.0133333 
  94           71.634592    11.958012   0.0106383 
  96           77.878714    11.956643   0.0104167 
  109          85.154603    11.955275   0.0091743 
  118          93.57728     11.953907   0.0084746 
  115          103.242485   11.95254    0.0086957 
  145          114.198632   11.951174   0.0068966 
  159          126.40172    11.949809   0.0062893 
  172          139.650049   11.948445   0.005814  
  166          153.503853   11.947081   0.0060241 
  192          167.214313   11.945718   0.0052083 
  192          179.71451    11.944356   0.0052083 
  225          189.743202   11.942994   0.0044444 
  187          196.135703   11.941634   0.0053476 
  189          198.205782   11.940274   0.005291  
  209          196.021803   11.938915   0.0047847 
  246          190.397535   11.937556   0.004065  
  213          182.602689   11.936199   0.0046948 
  208          173.975515   11.934842   0.0048077 
  176          165.628859   11.933486   0.0056818 
  175          158.317022   11.93213    0.0057143 
  186          152.423231   11.930776   0.0053763 
  166          147.997153   11.929422   0.0060241 
  178          144.797493   11.928069   0.005618  
  188          142.334972   11.926717   0.0053191 
  152          139.942254   11.925366   0.0065789 
  137          136.902371   11.924015   0.0072993 
  154          132.633412   11.922665   0.0064935 
  138          126.862793   11.921316   0.0072464 
  119          119.695861   11.919968   0.0084034 
  130          111.53651    11.91862    0.0076923 
  113          102.916001   11.917273   0.0088496 
  99           94.330266    11.915927   0.010101  
  87           86.148483    11.914582   0.0114943 
  81           78.594596    11.913238   0.0123457 
  81           71.771519    11.911894   0.0123457 
  77           65.69835     11.910552   0.012987  
  65           60.343662    11.90921    0.0153846 
  52           55.649861    11.907868   0.0192308 
  47           51.548614    11.906528   0.0212766 
  37           47.969899    11.905188   0.027027  
  46           44.846893    11.90385    0.0217391 
  38           42.118302    11.902512   0.0263158 
  42           39.729301    11.901174   0.0238095 
  31           37.631728    11.899838   0.0322581 
  40           35.7838      11.898502   0.025     
  31           34.149652    11.897167   0.0322581 
  30           32.698757    11.895833   0.0333333 
  35           31.405302    11.8945     0.0285714 
  28           30.247558    11.893168   0.0357143 
  20           29.207286    11.891836   0.05      
  26           28.269188    11.890506   0.0384615 
  27           27.420425    11.889176   0.037037  
  18           26.650183    11.887846   0.0555556 
  22           25.949329    11.886518   0.0454545 
  33           25.310105    11.885191   0.030303  
  30           24.72589     11.883864   0.0333333 
  26           24.190993    11.882538   0.0384615 
  20           23.700508    11.881213   0.05      
  21           23.250179    11.879889   0.047619  
  20           22.836294    11.878565   0.05      
  25           22.455611    11.877243   0.04      
  25           22.105281    11.875921   0.04      
  22           21.782803    11.8746     0.0454545 
  18           21.48597     11.87328    0.0555556 
  29           21.212835    11.87196    0.0344828 
  20           20.961675    11.870642   0.05      
  20           20.73097     11.869324   0.05      
  23           20.519377    11.868007   0.0434783 
  24           20.325708    11.866691   0.0416667 
  27           20.148923    11.865376   0.037037  
  24           19.9881      11.864062   0.0416667 
  24           19.84244     11.862749   0.0416667 
  24           19.711249    11.861436   0.0416667 
  22           19.593926    11.860124   0.0454545 
  22           19.489962    11.858813   0.0454545 
  22           19.398935    11.857503   0.0454545 
  12           19.3205      11.856194   0.0833333 
  21           19.254389    11.854885   0.047619  
  18           19.200409    11.853578   0.0555556 
  16           19.158439    11.852271   0.0625    
  31           19.128426    11.850965   0.0322581 
  16           19.110395    11.84966    0.0625    
  19           19.104439    11.848356   0.0526316 
  25           19.110728    11.847052   0.04      
  24           19.129511    11.84575    0.0416667 
  19           19.161118    11.844448   0.0526316 
  17           19.205968    11.843147   0.0588235 
  30           19.264574    11.841847   0.0333333 
  14           19.337553    11.840548   0.0714286 
  34           19.425634    11.83925    0.0294118 
  16           19.529671    11.837953   0.0625    
  22           19.650659    11.836656   0.0454545 
  17           19.789748    11.83536    0.0588235 
  25           19.948265    11.834066   0.04      
  26           20.12774     11.832772   0.0384615 
  25           20.329933    11.831479   0.04      
  29           20.55687     11.830186   0.0344828 
  14           20.810889    11.828895   0.0714286 
  31           21.094691    11.827605   0.0322581 
  20           21.411407    11.826315   0.05      
  23           21.764682    11.825026   0.0434783 
  30           22.158774    11.823738   0.0333333 
  24           22.598687    11.822451   0.0416667 
  26           23.090331    11.821165   0.0384615 
  23           23.640715    11.81988    0.0434783 
  30           24.258197    11.818596   0.0333333 
  29           24.952775    11.817312   0.0344828 
  25           25.736432    11.81603    0.04      
  28           26.623531    11.814748   0.0357143 
  21           27.63127     11.813467   0.047619  
  41           28.780159    11.812187   0.0243902 
  37           30.094529    11.810908   0.027027  
  41           31.603029    11.80963    0.0243902 
  40           33.33907     11.808352   0.025     
  49           35.341179    11.807076   0.0204082 
  45           37.653149    11.8058     0.0222222 
  39           40.323865    11.804526   0.025641  
  53           43.406507    11.803252   0.0188679 
  66           46.956678    11.801979   0.0151515 
  68           51.028729    11.800707   0.0147059 
  57           55.668896    11.799436   0.0175439 
  58           60.903635    11.798166   0.0172414 
  76           66.720749    11.796897   0.0131579 
  65           73.042003    11.795628   0.0153846 
  80           79.688473    11.794361   0.0125    
  109          86.347271    11.793094   0.0091743 
  107          92.559899    11.791829   0.0093458 
  103          97.761428    11.790564   0.0097087 
  115          101.391614   11.7893     0.0086957 
  118          103.059082   11.788037   0.0084746 
  117          102.685664   11.786775   0.008547  
  120          100.544325   11.785514   0.0083333 
  101          97.165145    11.784253   0.009901  
  96           93.16871     11.782994   0.0104167 
  96           89.115489    11.781736   0.0104167 
  99           85.420816    11.780478   0.010101  
  114          82.332123    11.779221   0.0087719 
  107          79.939649    11.777966   0.0093458 
  91           78.195532    11.776711   0.010989  
  86           76.931514    11.775457   0.0116279 
  87           75.881026    11.774204   0.0114943 
  78           74.7199      11.772952   0.0128205 
  100          73.134956    11.771701   0.01      
  71           70.90807     11.770451   0.0140845 
  60           67.979244    11.769201   0.0166667 
  74           64.452406    11.767953   0.0135135 
  72           60.541745    11.766706   0.0138889 
  60           56.493068    11.765459   0.0166667 
  72           52.520336    11.764214   0.0138889 
  62           48.775707    11.762969   0.016129  
  44           45.347946    11.761725   0.0227273 
  46           42.275557    11.760483   0.0217391 
  41           39.563167    11.759241   0.0243902 
  38           37.195495    11.758      0.0263158 
  55           35.147315    11.75676    0.0181818 
  26           33.389767    11.755521   0.0384615 
  39           31.894123    11.754283   0.025641  
  34           30.633825    11.753045   0.0294118 
  29           29.585537    11.751809   0.0344828 
  34           28.729621    11.750574   0.0294118 
  33           28.050281    11.74934    0.030303  
  38           27.535518    11.748106   0.0263158 
  35           27.176966    11.746874   0.0285714 
  36           26.969622    11.745642   0.0277778 
  36           26.911466    11.744412   0.0277778 
  33           27.002911    11.743182   0.030303  
  29           27.245983    11.741953   0.0344828 
  34           27.643012    11.740725   0.0294118 
  30           28.194577    11.739499   0.0333333 
  58           28.896286    11.738273   0.0172414 
  34           29.734065    11.737048   0.0294118 
  33           30.677924    11.735824   0.030303  
  45           31.675229    11.734601   0.0222222 
  39           32.646362    11.733379   0.025641  
  36           33.487697    11.732158   0.0277778 
  38           34.086982    11.730938   0.0263158 
  50           34.351169    11.729719   0.02      
  36           34.236951    11.7285     0.0277778 
  54           33.767553    11.727283   0.0185185 
  42           33.02496     11.726067   0.0238095 
  37           32.122496    11.724852   0.027027  
  41           31.173583    11.723637   0.0243902 
  50           30.269954    11.722424   0.02      
  46           29.472641    11.721212   0.0217391 
  42           28.811814    11.72       0.0238095 
  40           28.29003     11.71879    0.025     
  37           27.885666    11.71758    0.027027  
  37           27.556333    11.716372   0.027027  
  41           27.244297    11.715164   0.0243902 
  47           26.886518    11.713957   0.0212766 
  22           26.429426    11.712752   0.0454545 
  36           25.843799    11.711547   0.0277778 
  24           25.132297    11.710344   0.0416667 
  30           24.325142    11.709141   0.0333333 
  25           23.46703     11.707939   0.04      
  27           22.602882    11.706738   0.037037  
  30           21.768496    11.705539   0.0333333 
  32           20.98738     11.70434    0.03125   
  21           20.27188     11.703142   0.047619  
  20           19.62605     11.701945   0.05      
  31           19.048609    11.70075    0.0322581 
  14           18.535263    11.699555   0.0714286 
  17           18.080285    11.698361   0.0588235 
  27           17.677482    11.697168   0.037037  
  28           17.320756    11.695976   0.0357143 
  26           17.004387    11.694786   0.0384615 
  15           16.723174    11.693596   0.0666667 
  14           16.472477    11.692407   0.0714286 
  20           16.248218    11.691219   0.05      
  15           16.046852    11.690032   0.0666667 
  10           15.865322    11.688846   0.1       
  14           15.701013    11.687661   0.0714286 
  16           15.551697    11.686477   0.0625    
  28           15.415485    11.685295   0.0357143 
  14           15.290775    11.684113   0.0714286 
  14           15.176213    11.682932   0.0714286 
  15           15.070648    11.681752   0.0666667 
  13           14.973102    11.680573   0.0769231 
  15           14.882738    11.679395   0.0666667 
  17           14.79884     11.678218   0.0588235 
  20           14.720785    11.677043   0.05      
  17           14.648037    11.675868   0.0588235 
  21           14.580124    11.674694   0.047619  
  12           14.516635    11.673521   0.0833333 
  17           14.457205    11.672349   0.0588235 
  17           14.401513    11.671178   0.0588235 
  18           14.349272    11.670009   0.0555556 
  16           14.300228    11.66884    0.0625    
  11           14.254153    11.667672   0.0909091 
  17           14.210841    11.666506   0.0588235 
  10           14.170108    11.66534    0.1       
  8            14.13179     11.664175   0.125     
  18           14.095737    11.663012   0.0555556 
  21           14.061813    11.661849   0.047619  
  19           14.029896    11.660687   0.0526316 
  18           13.999875    11.659527   0.0555556 
  8            13.971649    11.658367   0.125     
  14           13.945127    11.657209   0.0714286 
  13           13.920225    11.656051   0.0769231 
  16           13.896868    11.654895   0.0625    
  19           13.874986    11.653739   0.0526316 
  11           13.854516    11.652585   0.0909091 
  12           13.835401    11.651431   0.0833333 
  14           13.817588    11.650279   0.0714286 
  17           13.801031    11.649128   0.0588235 
  14           13.785685    11.647977   0.0714286 
  13           13.771513    11.646828   0.0769231 
  16           13.758478    11.64568    0.0625    
  11           13.746547    11.644533   0.0909091 
  10           13.735693    11.643387   0.1       
  12           13.725889    11.642242   0.0833333 
  14           13.717111    11.641098   0.0714286 
  13           13.70934     11.639955   0.0769231 
  16           13.702558    11.638813   0.0625    
  21           13.696748    11.637672   0.047619  
  17           13.691897    11.636532   0.0588235 
  14           13.687994    11.635393   0.0714286 
  24           13.685029    11.634255   0.0416667 
  20           13.682996    11.633119   0.05      
  16           13.681888    11.631983   0.0625    
  19           13.681702    11.630848   0.0526316 
  16           13.682438    11.629715   0.0625    
  13           13.684094    11.628582   0.0769231 
  12           13.686673    11.627451   0.0833333 
  12           13.690178    11.62632    0.0833333 
  17           13.694614    11.625191   0.0588235 
  12           13.69999     11.624063   0.0833333 
  11           13.706314    11.622935   0.0909091 
  14           13.713596    11.621809   0.0714286 
  10           13.721849    11.620684   0.1       
  14           13.731087    11.61956    0.0714286 
  19           13.743546    11.618437   0.0526316 
  16           13.75481     11.617315   0.0625    
  17           13.767113    11.616194   0.0588235 
  17           13.780478    11.615075   0.0588235 
  18           13.79493     11.613956   0.0555556 
  14           13.810494    11.612838   0.0714286 
  11           13.8272      11.611722   0.0909091 
  14           13.845079    11.610606   0.0714286 
  16           13.864164    11.609492   0.0625    
  14           13.884492    11.608378   0.0714286 
  14           13.906102    11.607266   0.0714286 
  16           13.929035    11.606155   0.0625    
  20           13.953338    11.605045   0.05      
  11           13.979058    11.603936   0.0909091 
  12           14.006248    11.602828   0.0833333 
  16           14.034962    11.601721   0.0625    
  20           14.065261    11.600615   0.05      
  20           14.097208    11.59951    0.05      
  14           14.131912    11.598407   0.0714286 
  18           14.167367    11.597304   0.0555556 
  19           14.204688    11.596202   0.0526316 
  13           14.243961    11.595102   0.0769231 
  16           14.285275    11.594003   0.0625    
  11           14.328726    11.592905   0.0909091 
  19           14.374416    11.591807   0.0526316 
  12           14.422456    11.590711   0.0833333 
  19           14.472964    11.589616   0.0526316 
  16           14.526067    11.588522   0.0625    
  19           14.581902    11.58743    0.0526316 
  14           14.640615    11.586338   0.0714286 
  13           14.702363    11.585247   0.0769231 
  15           14.767315    11.584158   0.0666667 
  22           14.835656    11.583069   0.0454545 
  14           14.90758     11.581982   0.0714286 
  18           14.983301    11.580896   0.0555556 
  18           15.063048    11.579811   0.0555556 
  19           15.147069    11.578727   0.0526316 
  18           15.235631    11.577644   0.0555556 
  19           15.329027    11.576562   0.0526316 
  7            15.427571    11.575481   0.1428571 
  13           15.531605    11.574402   0.0769231 
  19           15.641503    11.573323   0.0526316 
  16           15.75767     11.572246   0.0625    
  22           15.880546    11.57117    0.0454545 
  10           16.010615    11.570094   0.1       
  22           16.148405    11.56902    0.0454545 
  22           16.294493    11.567947   0.0454545 
  16           16.454151    11.566876   0.0625    
  28           16.618804    11.565805   0.0357143 
  19           16.79385     11.564735   0.0526316 
  14           16.980132    11.563667   0.0714286 
  22           17.178583    11.562599   0.0454545 
  18           17.390231    11.561533   0.0555556 
  18           17.616219    11.560468   0.0555556 
  18           17.857816    11.559404   0.0555556 
  20           18.116434    11.558341   0.05      
  21           18.393646    11.557279   0.047619  
  22           18.691214    11.556218   0.0454545 
  13           19.011109    11.555159   0.0769231 
  21           19.355552    11.554101   0.047619  
  30           19.727042    11.553043   0.0333333 
  15           20.128407    11.551987   0.0666667 
  21           20.562856    11.550932   0.047619  
  20           21.034048    11.549878   0.05      
  18           21.546171    11.548825   0.0555556 
  21           22.104042    11.547774   0.047619  
  24           22.71541     11.546723   0.0416667 
  29           23.382397    11.545674   0.0344828 
  23           24.114746    11.544625   0.0434783 
  22           24.921351    11.543578   0.0454545 
  23           25.812708    11.542532   0.0434783 
  28           26.801253    11.541487   0.0357143 
  30           27.901748    11.540444   0.0333333 
  30           29.131729    11.539401   0.0333333 
  30           30.51202     11.53836    0.0333333 
  43           32.067268    11.537319   0.0232558 
  37           33.826528    11.53628    0.027027  
  40           35.823823    11.535242   0.025     
  41           38.098701    11.534205   0.0243902 
  42           40.69668     11.533169   0.0238095 
  45           43.66954     11.532135   0.0222222 
  56           47.075319    11.531101   0.0178571 
  44           50.97781     11.530069   0.0227273 
  43           55.445155    11.529038   0.0232558 
  67           60.546997    11.528008   0.0149254 
  65           66.349071    11.526979   0.0153846 
  67           72.903748    11.525951   0.0149254 
  77           80.234439    11.524925   0.012987  
  80           88.311634    11.523899   0.0125    
  100          97.019276    11.522875   0.01      
  90           106.114127   11.521852   0.0111111 
  120          115.188953   11.52083    0.0083333 
  129          123.662321   11.519809   0.0077519 
  112          130.826416   11.518789   0.0089286 
  120          135.974843   11.517771   0.0083333 
  140          138.590899   11.516753   0.0071429 
  155          138.520542   11.515737   0.0064516 
  140          136.035793   11.514722   0.0071429 
  129          131.749019   11.513708   0.0077519 
  132          126.429312   11.512696   0.0075758 
  127          120.816217   11.511684   0.007874  
  111          115.498126   11.510674   0.009009  
  111          110.865901   11.509665   0.009009  
  90           107.115278   11.508657   0.0111111 
  96           104.267748   11.50765    0.0104167 
  90           102.191601   11.506644   0.0111111 
  103          100.621913   11.505639   0.0097087 
  88           99.191164    11.504636   0.0113636 
  98           97.486036    11.503634   0.0102041 
  85           95.13427     11.502633   0.0117647 
  101          91.900079    11.501633   0.009901  
  86           87.745408    11.500634   0.0116279 
  80           82.823418    11.499637   0.0125    
  71           77.40977     11.49864    0.0140845 
  61           71.811603    11.497645   0.0163934 
  68           66.296       11.496651   0.0147059 
  46           61.055818    11.495658   0.0217391 
  52           56.207037    11.494667   0.0192308 
  46           51.803097    11.493676   0.0217391 
  46           47.853783    11.492687   0.0217391 
  44           44.341911    11.491699   0.0227273 
  43           41.23563     11.490712   0.0232558 
  32           38.49657     11.489726   0.03125   
  29           36.084758    11.488742   0.0344828 
  33           33.961455    11.487758   0.030303  
  25           32.090585    11.486776   0.04      
  19           30.439411    11.485795   0.0526316 
  18           28.978745    11.484816   0.0555556 
  22           27.6829      11.483837   0.0454545 
  25           26.529495    11.48286    0.04      
  38           25.499191    11.481883   0.0263158 
  22           24.57539     11.480908   0.0454545 
  30           23.74392     11.479934   0.0333333 
  22           22.992722    11.478962   0.0454545 
  17           22.311558    11.47799    0.0588235 
  28           21.691739    11.47702    0.0357143 
  21           21.125886    11.476051   0.047619  
  28           20.607712    11.475083   0.0357143 
  17           20.131844    11.474116   0.0588235 
  30           19.693673    11.473151   0.0333333 
  19           19.289224    11.472187   0.0526316 
  27           18.915049    11.471224   0.037037  
  27           18.568145    11.470262   0.037037  
  23           18.24588     11.469301   0.0434783 
  19           17.945943    11.468342   0.0526316 
  27           17.666291    11.467383   0.037037  
  20           17.405112    11.466426   0.05      
  17           17.160793    11.46547    0.0588235 
  18           16.931899    11.464516   0.0555556 
  22           16.717139    11.463562   0.0454545 
  21           16.515361    11.46261    0.047619  
  11           16.325525    11.461659   0.0909091 
  26           16.146693    11.460709   0.0384615 
  15           15.978021    11.459761   0.0666667 
  15           15.818741    11.458813   0.0666667 
  20           15.668159    11.457867   0.05      
  19           15.525642    11.456922   0.0526316 
  22           15.390617    11.455978   0.0454545 
  18           15.262557    11.455036   0.0555556 
  26           15.140984    11.454095   0.0384615 
  16           15.02546     11.453154   0.0625    
  22           14.915582    11.452216   0.0454545 
  13           14.810982    11.451278   0.0769231 
  15           14.71132     11.450341   0.0666667 
  23           14.616284    11.449406   0.0434783 
  14           14.525588    11.448472   0.0714286 
  11           14.438963    11.447539   0.0909091 
  17           14.356167    11.446608   0.0588235 
  16           14.27697     11.445678   0.0625    
  17           14.201164    11.444748   0.0588235 
  16           14.128552    11.443821   0.0625    
  13           14.058954    11.442894   0.0769231 
  12           13.9922      11.441968   0.0833333 
  11           13.928134    11.441044   0.0909091 
  9            13.866611    11.440121   0.1111111 
  11           13.807493    11.439199   0.0909091 
  20           13.750654    11.438279   0.05      
  15           13.695974    11.43736    0.0666667 
  14           13.643343    11.436442   0.0714286 
  17           13.592656    11.435525   0.0588235 
  17           13.543817    11.434609   0.0588235 
  11           13.496734    11.433695   0.0909091 
  18           13.45132     11.432782   0.0555556 
  11           13.407496    11.43187    0.0909091 
  13           13.365185    11.430959   0.0769231 
  28           13.324317    11.43005    0.0357143 
  13           13.284825    11.429142   0.0769231 
  13           13.246645    11.428235   0.0769231 
  13           13.209717    11.427329   0.0769231 
  16           13.173986    11.426424   0.0625    
  12           13.139399    11.425521   0.0833333 
  17           13.105905    11.424619   0.0588235 
  16           13.073457    11.423719   0.0625    
  14           13.04201     11.422819   0.0714286 
  19           13.011522    11.421921   0.0526316 
  14           12.981952    11.421024   0.0714286 
  15           12.953263    11.420128   0.0666667 
  14           12.925418    11.419234   0.0714286 
  13           12.898384    11.41834    0.0769231 
  18           12.872127    11.417448   0.0555556 
  19           12.846617    11.416558   0.0526316 
  17           12.821825    11.415668   0.0588235 
  14           12.797722    11.41478    0.0714286 
  12           12.774282    11.413893   0.0833333 
  16           12.751479    11.413007   0.0625    
  21           12.729291    11.412123   0.047619  
  12           12.707693    11.411239   0.0833333 
  6            12.686664    11.410357   0.1666667 
  9            12.666182    11.409477   0.1111111 
  9            12.646229    11.408597   0.1111111 
  11           12.626786    11.407719   0.0909091 
  13           12.607833    11.406842   0.0769231 
  17           12.589354    11.405966   0.0588235 
  14           12.571332    11.405092   0.0714286 
  12           12.553752    11.404219   0.0833333 
  18           12.536597    11.403347   0.0555556 
  14           12.519855    11.402476   0.0714286 
  18           12.50351     11.401607   0.0555556 
  22           12.487551    11.400739   0.0454545 
  17           12.471963    11.399872   0.0588235 
  14           12.456734    11.399006   0.0714286 
  25           12.441854    11.398142   0.04      
  16           12.427311    11.397279   0.0625    
  20           12.413094    11.396417   0.05      
  9            12.399192    11.395557   0.1111111 
  14           12.385597    11.394697   0.0714286 
  16           12.372297    11.393839   0.0625    
  17           12.359285    11.392983   0.0588235 
  11           12.346552    11.392127   0.0909091 
  13           12.334088    11.391273   0.0769231 
  11           12.321887    11.39042    0.0909091 
  14           12.309939    11.389569   0.0714286 
  7            12.298238    11.388718   0.1428571 
  16           12.286777    11.387869   0.0625    
  10           12.275547    11.387021   0.1       
  19           12.264544    11.386175   0.0526316 
  9            12.25376     11.38533    0.1111111 
  13           12.243188    11.384486   0.0769231 
  13           12.232824    11.383643   0.0769231 
  10           12.222661    11.382802   0.1       
  13           12.212693    11.381962   0.0769231 
  16           12.202916    11.381123   0.0625    
  16           12.193323    11.380285   0.0625    
  20           12.183911    11.379449   0.05      
  12           12.174674    11.378614   0.0833333 
  10           12.165607    11.37778    0.1       
  13           12.156707    11.376948   0.0769231 
  16           12.147968    11.376117   0.0625    
  6            12.139386    11.375287   0.1666667 
  15           12.130958    11.374458   0.0666667 
  16           12.122679    11.373631   0.0625    
  19           12.114546    11.372805   0.0526316 
  15           12.106555    11.37198    0.0666667 
  13           12.098702    11.371157   0.0769231 
  10           12.090984    11.370335   0.1       
  11           12.083398    11.369514   0.0909091 
  16           12.07594     11.368695   0.0625    
  12           12.068607    11.367876   0.0833333 
  12           12.061397    11.367059   0.0833333 
  20           12.054305    11.366244   0.05      
  8            12.047331    11.365429   0.125     
  10           12.040469    11.364616   0.1       
  15           12.024628    11.363805   0.0666667 
  16           12.018001    11.362994   0.0625    
  13           12.011479    11.362185   0.0769231 
  14           12.005061    11.361377   0.0714286 
  15           11.998744    11.360571   0.0666667 
  12           11.992525    11.359765   0.0833333 
  13           11.986403    11.358961   0.0769231 
  15           11.980376    11.358159   0.0666667 
  12           11.974441    11.357357   0.0833333 
  13           11.968596    11.356557   0.0769231 
  10           11.962839    11.355758   0.1       
  10           11.952897    11.354961   0.1       
  16           11.947318    11.354165   0.0625    
  10           11.941821    11.35337    0.1       
  15           11.936405    11.352577   0.0666667 
  9            11.931069    11.351784   0.1111111 
  12           11.92581     11.350993   0.0833333 
  23           11.920627    11.350204   0.0434783 
  9            11.915518    11.349415   0.1111111 
  16           11.910482    11.348628   0.0625    
  16           11.905517    11.347843   0.0625    
  8            11.900622    11.347058   0.125     
  14           11.895796    11.346275   0.0714286 
  9            11.891037    11.345494   0.1111111 
  14           11.886343    11.344713   0.0714286 
  15           11.881714    11.343934   0.0666667 
  8            11.877148    11.343156   0.125     
  12           11.872644    11.34238    0.0833333 
  12           11.8682      11.341605   0.0833333 
  17           11.863817    11.340831   0.0588235 
  14           11.859491    11.340058   0.0714286 
  10           11.855223    11.339287   0.1       
  11           11.851012    11.338517   0.0909091 
  11           11.846855    11.337749   0.0909091 
  11           11.842753    11.336981   0.0909091 
  14           11.838704    11.336215   0.0714286 
  16           11.834707    11.335451   0.0625    
  13           11.830761    11.334687   0.0769231 
  7            11.826866    11.333925   0.1428571 
  13           11.82302     11.333165   0.0769231 
  12           11.819223    11.332406   0.0833333 
  10           11.815473    11.331647   0.1       
  11           11.81177     11.330891   0.0909091 
  16           11.808113    11.330135   0.0625    
  11           11.804502    11.329381   0.0909091 
  12           11.800935    11.328629   0.0833333 
  9            11.797412    11.327877   0.1111111 
  13           11.793931    11.327127   0.0769231 
  11           11.790493    11.326379   0.0909091 
  15           11.787096    11.325631   0.0666667 
  11           11.783741    11.324885   0.0909091 
  11           11.780425    11.32414    0.0909091 
  13           11.777149    11.323397   0.0769231 
  13           11.773912    11.322655   0.0769231 
  15           11.770713    11.321914   0.0666667 
  8            11.767552    11.321175   0.125     
  17           11.764427    11.320437   0.0588235 
  12           11.76134     11.3197     0.0833333 
  16           11.758288    11.318965   0.0625    
  16           11.755271    11.318231   0.0625    
  11           11.752289    11.317498   0.0909091 
  10           11.749342    11.316766   0.1       
  11           11.746428    11.316036   0.0909091 
  14           11.743547    11.315308   0.0714286 
  11           11.740699    11.31458    0.0909091 
  17           11.737884    11.313854   0.0588235 
  14           11.7351      11.31313    0.0714286 
  11           11.732347    11.312406   0.0909091 
  12           11.729625    11.311684   0.0833333 
  15           11.726934    11.310964   0.0666667 
  13           11.724272    11.310244   0.0769231 
  12           11.721641    11.309526   0.0833333 
  9            11.719038    11.30881    0.1111111 
  11           11.716464    11.308094   0.0909091 
  8            11.713918    11.30738    0.125     
  12           11.7114      11.306668   0.0833333 
  17           11.70891     11.305956   0.0588235 
  12           11.706446    11.305246   0.0833333 
  13           11.70401     11.304538   0.0769231 
  19           11.7016      11.303831   0.0526316 
  4            11.699216    11.303125   0.25      
  18           11.696858    11.30242    0.0555556 
  12           11.694525    11.301717   0.0833333 
  9            11.692217    11.301015   0.1111111 
  22           11.689935    11.300315   0.0454545 
  15           11.687676    11.299616   0.0666667 
  11           11.685442    11.298918   0.0909091 
  16           11.683231    11.298221   0.0625    
  14           11.681044    11.297526   0.0714286 
  12           11.678881    11.296833   0.0833333 
  10           11.67674     11.29614    0.1       
  14           11.674622    11.295449   0.0714286 
  15           11.672526    11.29476    0.0666667 
  15           11.670453    11.294071   0.0666667 
  10           11.668401    11.293384   0.1       
  14           11.666372    11.292699   0.0714286 
  8            11.664363    11.292014   0.125     
  14           11.662376    11.291332   0.0714286 
  9            11.660409    11.29065    0.1111111 
  13           11.658464    11.28997    0.0769231 
  11           11.656538    11.289291   0.0909091 
  14           11.654633    11.288614   0.0714286 
  13           11.652748    11.287938   0.0769231 
  6            11.650883    11.287263   0.1666667 
  13           11.649037    11.286589   0.0769231 
  17           11.647211    11.285917   0.0588235 
  10           11.645404    11.285247   0.1       
  10           11.643615    11.284578   0.1       
  11           11.641846    11.28391    0.0909091 
  13           11.640095    11.283243   0.0769231 
  12           11.638363    11.282578   0.0833333 
  20           11.636648    11.281914   0.05      
  11           11.634952    11.281252   0.0909091 
  18           11.633274    11.28059    0.0555556 
  16           11.631613    11.279931   0.0625    
  18           11.62997     11.279272   0.0555556 
  13           11.628344    11.278615   0.0769231 
  7            11.626736    11.27796    0.1428571 
  12           11.625144    11.277305   0.0833333 
  12           11.62357     11.276653   0.0833333 
  12           11.622012    11.276001   0.0833333 
  15           11.62047     11.275351   0.0666667 
  15           11.618946    11.274702   0.0666667 
  15           11.617437    11.274055   0.0666667 
  7            11.615945    11.273409   0.1428571 
  11           11.614468    11.272764   0.0909091 
  12           11.613008    11.272121   0.0833333 
  16           11.611563    11.271479   0.0625    
  9            11.610134    11.270838   0.1111111 
  7            11.608721    11.270199   0.1428571 
  12           11.607322    11.269561   0.0833333 
  16           11.60594     11.268925   0.0625    
  21           11.604572    11.26829    0.047619  
  9            11.603219    11.267656   0.1111111 
  12           11.601881    11.267024   0.0833333 
  18           11.600558    11.266393   0.0555556 
  9            11.59925     11.265763   0.1111111 
  13           11.597957    11.265135   0.0769231 
  14           11.596678    11.264508   0.0714286 
  8            11.595413    11.263883   0.125     
  10           11.594163    11.263259   0.1       
  12           11.592926    11.262636   0.0833333 
  11           11.591704    11.262015   0.0909091 
  12           11.590496    11.261395   0.0833333 
  21           11.589302    11.260777   0.047619  
  15           11.588122    11.260159   0.0666667 
  10           11.586956    11.259544   0.1       
  14           11.585803    11.258929   0.0714286 
  15           11.584664    11.258316   0.0666667 
  9            11.583538    11.257705   0.1111111 
  12           11.582426    11.257094   0.0833333 
  15           11.581327    11.256486   0.0666667 
  13           11.580242    11.255878   0.0769231 
  9            11.57917     11.255272   0.1111111 
  14           11.578111    11.254667   0.0714286 
  12           11.577065    11.254064   0.0833333 
  12           11.576032    11.253462   0.0833333 
  12           11.575012    11.252862   0.0833333 
  10           11.574005    11.252263   0.1       
  13           11.573011    11.251665   0.0769231 
  7            11.57203     11.251068   0.1428571 
  14           11.571061    11.250473   0.0714286 
  8            11.570105    11.24988    0.125     
  15           11.569162    11.249288   0.0666667 
  12           11.568231    11.248697   0.0833333 
  17           11.567313    11.248107   0.0588235 
  10           11.566407    11.247519   0.1       
  11           11.565514    11.246933   0.0909091 
  8            11.564633    11.246347   0.125     
  9            11.563765    11.245764   0.1111111 
  16           11.562909    11.245181   0.0625    
  11           11.562065    11.2446     0.0909091 
  13           11.561233    11.24402    0.0769231 
  16           11.560413    11.243442   0.0625    
  19           11.559606    11.242865   0.0526316 
  11           11.558811    11.24229    0.0909091 
  8            11.558028    11.241716   0.125     
  12           11.557257    11.241143   0.0833333 
  9            11.556498    11.240571   0.1111111 
  7            11.555751    11.240002   0.1428571 
  9            11.555016    11.239433   0.1111111 
  13           11.554292    11.238866   0.0769231 
  11           11.553581    11.2383     0.0909091 
  9            11.552882    11.237736   0.1111111 
  9            11.552194    11.237173   0.1111111 
  11           11.551519    11.236611   0.0909091 
  6            11.550855    11.236051   0.1666667 
  8            11.550203    11.235492   0.125     
  13           11.549563    11.234935   0.0769231 
  13           11.548935    11.234379   0.0769231 
  13           11.548318    11.233825   0.0769231 
  17           11.547714    11.233271   0.0588235 
  25           11.547121    11.23272    0.04      
  16           11.546539    11.232169   0.0625    
  12           11.54597     11.23162    0.0833333 
  10           11.545412    11.231073   0.1       
  15           11.544866    11.230527   0.0666667 
  12           11.544332    11.229982   0.0833333 
  7            11.543809    11.229439   0.1428571 
  19           11.543298    11.228897   0.0526316 
  16           11.542799    11.228356   0.0625    
  16           11.542312    11.227817   0.0625    
  18           11.541836    11.227279   0.0555556 
  11           11.541372    11.226743   0.0909091 
  11           11.54092     11.226208   0.0909091 
  9            11.54048     11.225674   0.1111111 
  19           11.540051    11.225142   0.0526316 
  14           11.539634    11.224612   0.0714286 
  9            11.539229    11.224082   0.1111111 
  20           11.538835    11.223554   0.05      
  16           11.538454    11.223028   0.0625    
  7            11.538084    11.222503   0.1428571 
  10           11.537726    11.221979   0.1       
  13           11.53738     11.221457   0.0769231 
  10           11.537046    11.220936   0.1       
  13           11.536723    11.220416   0.0769231 
  17           11.536413    11.219898   0.0588235 
  6            11.536114    11.219382   0.1666667 
  13           11.535828    11.218866   0.0769231 
  7            11.535553    11.218353   0.1428571 
  8            11.535722    11.21784    0.125     
  13           11.535472    11.217329   0.0769231 
  9            11.535234    11.21682    0.1111111 
  17           11.535008    11.216311   0.0588235 
  14           11.534794    11.215805   0.0714286 
  14           11.534593    11.215299   0.0714286 
  20           11.534404    11.214795   0.05      
  9            11.534227    11.214293   0.1111111 
  14           11.534062    11.213792   0.0714286 
  13           11.53391     11.213292   0.0769231 
  10           11.53377     11.212794   0.1       
  6            11.533642    11.212297   0.1666667 
  14           11.533527    11.211801   0.0714286 
  16           11.533424    11.211307   0.0625    
  12           11.533334    11.210814   0.0833333 
  16           11.533256    11.210323   0.0625    
  14           11.533191    11.209833   0.0714286 
  15           11.533139    11.209345   0.0666667 
  16           11.533099    11.208858   0.0625    
  10           11.533073    11.208372   0.1       
  16           11.533261    11.207888   0.0625    
  19           11.53326     11.207405   0.0526316 
  13           11.533272    11.206924   0.0769231 
  13           11.533298    11.206444   0.0769231 
  17           11.533336    11.205966   0.0588235 
  16           11.533387    11.205489   0.0625    
  15           11.533452    11.205013   0.0666667 
  11           11.53353     11.204539   0.0909091 
  8            11.533621    11.204066   0.125     
  16           11.533726    11.203594   0.0625    
  19           11.533844    11.203124   0.0526316 
  11           11.540095    11.202656   0.0909091 
  16           11.540249    11.202189   0.0625    
  15           11.540417    11.201723   0.0666667 
  8            11.540599    11.201258   0.125     
  11           11.540794    11.200796   0.0909091 
  14           11.541004    11.200334   0.0714286 
  12           11.541227    11.199874   0.0833333 
  16           11.541465    11.199415   0.0625    
  12           11.541717    11.198958   0.0833333 
  12           11.541984    11.198502   0.0833333 
  19           11.542265    11.198048   0.0526316 
  14           11.54256     11.197595   0.0714286 
  7            11.54287     11.197143   0.1428571 
  11           11.543195    11.196693   0.0909091 
  16           11.543534    11.196244   0.0625    
  11           11.543889    11.195797   0.0909091 
  7            11.544258    11.195351   0.1428571 
  12           11.544643    11.194907   0.0833333 
  11           11.545043    11.194464   0.0909091 
  11           11.545458    11.194022   0.0909091 
  13           11.54876     11.193582   0.0769231 
  10           11.54921     11.193143   0.1       
  21           11.549677    11.192706   0.047619  
  11           11.550159    11.19227    0.0909091 
  15           11.550656    11.191835   0.0666667 
  14           11.55117     11.191402   0.0714286 
  11           11.551701    11.190971   0.0909091 
  14           11.552247    11.19054    0.0714286 
  16           11.55281     11.190111   0.0625    
  13           11.55339     11.189684   0.0769231 
  19           11.553987    11.189258   0.0526316 
  11           11.5546      11.188834   0.0909091 
  23           11.55523     11.18841    0.0434783 
  19           11.555878    11.187989   0.0526316 
  22           11.556543    11.187568   0.0454545 
  15           11.557225    11.18715    0.0666667 
  12           11.557926    11.186732   0.0833333 
  15           11.558643    11.186316   0.0666667 
  12           11.559379    11.185902   0.0833333 
  16           11.560133    11.185488   0.0625    
  21           11.560906    11.185077   0.047619  
  11           11.561697    11.184666   0.0909091 
  14           11.562506    11.184258   0.0714286 
  12           11.563335    11.18385    0.0833333 
  14           11.564182    11.183444   0.0714286 
  12           11.565049    11.183039   0.0833333 
  10           11.565935    11.182636   0.1       
  14           11.56684     11.182235   0.0714286 
  10           11.567765    11.181834   0.1       
  6            11.568711    11.181435   0.1666667 
  15           11.569676    11.181038   0.0666667 
  13           11.570662    11.180642   0.0769231 
  9            11.571669    11.180247   0.1111111 
  16           11.572696    11.179854   0.0625    
  13           11.573744    11.179462   0.0769231 
  10           11.574814    11.179072   0.1       
  16           11.575905    11.178683   0.0625    
  14           11.577018    11.178295   0.0714286 
  18           11.578153    11.177909   0.0555556 
  15           11.57931     11.177525   0.0666667 
  14           11.580489    11.177142   0.0714286 
  14           11.581691    11.17676    0.0714286 
  6            11.582916    11.176379   0.1666667 
  13           11.584164    11.176001   0.0769231 
  17           11.585436    11.175623   0.0588235 
  11           11.586732    11.175247   0.0909091 
  9            11.588051    11.174872   0.1111111 
  8            11.589395    11.174499   0.125     
  11           11.590763    11.174127   0.0909091 
  15           11.592157    11.173757   0.0666667 
  9            11.593575    11.173388   0.1111111 
  19           11.595019    11.173021   0.0526316 
  14           11.596488    11.172655   0.0714286 
  13           11.597984    11.17229    0.0769231 
  17           11.599506    11.171927   0.0588235 
  12           11.602697    11.171565   0.0833333 
  13           11.604275    11.171205   0.0769231 
  14           11.605881    11.170846   0.0714286 
  22           11.607514    11.170488   0.0454545 
  11           11.609176    11.170132   0.0909091 
  15           11.610866    11.169778   0.0666667 
  12           11.612585    11.169424   0.0833333 
  19           11.614333    11.169073   0.0526316 
  16           11.61611     11.168722   0.0625    
  11           11.617918    11.168373   0.0909091 
  13           11.619756    11.168026   0.0769231 
  9            11.621625    11.16768    0.1111111 
  10           11.623525    11.167335   0.1       
  11           11.625456    11.166992   0.0909091 
  12           11.62742     11.16665    0.0833333 
  17           11.629416    11.16631    0.0588235 
  7            11.631445    11.165971   0.1428571 
  12           11.633508    11.165633   0.0833333 
  15           11.635604    11.165297   0.0666667 
  12           11.637735    11.164963   0.0833333 
  11           11.6399      11.16463    0.0909091 
  13           11.642872    11.164298   0.0769231 
  11           11.64511     11.163968   0.0909091 
  11           11.647384    11.163639   0.0909091 
  13           11.649695    11.163311   0.0769231 
  18           11.652043    11.162985   0.0555556 
  16           11.654429    11.162661   0.0625    
  16           11.656854    11.162337   0.0625    
  20           11.659317    11.162016   0.05      
  20           11.661821    11.161695   0.05      
  12           11.664364    11.161376   0.0833333 
  11           11.668301    11.161059   0.0909091 
  8            11.670929    11.160743   0.125     
  13           11.673599    11.160428   0.0769231 
  22           11.676312    11.160115   0.0454545 
  9            11.679068    11.159803   0.1111111 
  17           11.681868    11.159493   0.0588235 
  13           11.684713    11.159184   0.0769231 
  6            11.687603    11.158877   0.1666667 
  11           11.69054     11.158571   0.0909091 
  12           11.693523    11.158266   0.0833333 
  16           11.696555    11.157963   0.0625    
  13           11.699634    11.157661   0.0769231 
  8            11.702763    11.157361   0.125     
  11           11.705942    11.157062   0.0909091 
  9            11.709172    11.156765   0.1111111 
  14           11.712454    11.156469   0.0714286 
  14           11.715788    11.156174   0.0714286 
  10           11.719176    11.155881   0.1       
  12           11.722618    11.155589   0.0833333 
  11           11.726115    11.155299   0.0909091 
  15           11.729668    11.15501    0.0666667 
  10           11.733914    11.154723   0.1       
  21           11.737584    11.154437   0.047619  
  11           11.741312    11.154152   0.0909091 
  10           11.745101    11.153869   0.1       
  16           11.748952    11.153587   0.0625    
  14           11.752864    11.153307   0.0714286 
  6            11.75684     11.153028   0.1666667 
  13           11.760881    11.15275    0.0769231 
  20           11.764987    11.152474   0.05      
  13           11.76916     11.1522     0.0769231 
  11           11.773401    11.151927   0.0909091 
  13           11.777712    11.151655   0.0769231 
  10           11.782093    11.151385   0.1       
  9            11.786546    11.151116   0.1111111 
  12           11.791072    11.150848   0.0833333 
  12           11.795673    11.150582   0.0833333 
  7            11.80035     11.150318   0.1428571 
  11           11.805105    11.150055   0.0909091 
  11           11.809938    11.149793   0.0909091 
  14           11.814852    11.149533   0.0714286 
  11           11.819847    11.149274   0.0909091 
  9            11.824927    11.149016   0.1111111 
  17           11.830091    11.14876    0.0588235 
  13           11.835343    11.148506   0.0769231 
  15           11.840683    11.148252   0.0666667 
  11           11.846113    11.148001   0.0909091 
  10           11.851636    11.14775    0.1       
  15           11.857252    11.147502   0.0666667 
  9            11.862965    11.147254   0.1111111 
  11           11.868775    11.147008   0.0909091 
  9            11.874685    11.146763   0.1111111 
  6            11.880696    11.14652    0.1666667 
  21           11.886812    11.146279   0.047619  
  7            11.893034    11.146038   0.1428571 
  15           11.899364    11.145799   0.0666667 
  9            11.905805    11.145562   0.1111111 
  8            11.912359    11.145326   0.125     
  12           11.919028    11.145091   0.0833333 
  14           11.925815    11.144858   0.0714286 
  17           11.932723    11.144626   0.0588235 
  6            11.939753    11.144396   0.1666667 
  13           11.946909    11.144167   0.0769231 
  13           11.954194    11.143939   0.0769231 
  10           11.96161     11.143713   0.1       
  11           11.96916     11.143489   0.0909091 
  15           11.976847    11.143265   0.0666667 
  15           11.984675    11.143044   0.0666667 
  8            11.992646    11.142823   0.125     
  15           12.000763    11.142604   0.0666667 
  14           12.009031    11.142387   0.0714286 
  11           12.017453    11.142171   0.0909091 
  24           12.026031    11.141956   0.0416667 
  12           12.034771    11.141743   0.0833333 
  14           12.043675    11.141531   0.0714286 
  13           12.052747    11.14132    0.0769231 
  15           12.061992    11.141111   0.0666667 
  10           12.071414    11.140904   0.1       
  11           12.081017    11.140698   0.0909091 
  19           12.090805    11.140493   0.0526316 
  12           12.100783    11.14029    0.0833333 
  12           12.110956    11.140088   0.0833333 
  13           12.121328    11.139887   0.0769231 
  20           12.131904    11.139688   0.05      
  16           12.14269     11.139491   0.0625    
  18           12.153691    11.139294   0.0555556 
  11           12.164912    11.1391     0.0909091 
  7            12.17636     11.138906   0.1428571 
  13           12.188039    11.138714   0.0769231 
  13           12.199956    11.138524   0.0769231 
  8            12.212117    11.138335   0.125     
  16           12.224528    11.138147   0.0625    
  14           12.237197    11.137961   0.0714286 
  14           12.25013     11.137776   0.0714286 
  16           12.263334    11.137592   0.0625    
  4            12.276817    11.13741    0.25      
  21           12.290587    11.13723    0.047619  
  10           12.30465     11.137051   0.1       
  16           12.319016    11.136873   0.0625    
  18           12.333692    11.136696   0.0555556 
  9            12.348688    11.136522   0.1111111 
  8            12.364013    11.136348   0.125     
  20           12.379675    11.136176   0.05      
  7            12.395685    11.136005   0.1428571 
  11           12.412054    11.135836   0.0909091 
  14           12.42879     11.135668   0.0714286 
  12           12.445906    11.135502   0.0833333 
  10           12.463412    11.135337   0.1       
  14           12.48132     11.135173   0.0714286 
  17           12.499643    11.135011   0.0588235 
  12           12.518392    11.13485    0.0833333 
  13           12.537582    11.134691   0.0769231 
  18           12.557225    11.134533   0.0555556 
  12           12.577336    11.134376   0.0833333 
  9            12.597929    11.134221   0.1111111 
  14           12.61902     11.134067   0.0714286 
  9            12.640624    11.133915   0.1111111 
  11           12.662759    11.133764   0.0909091 
  15           12.685441    11.133615   0.0666667 
  21           12.708688    11.133467   0.047619  
  10           12.732519    11.13332    0.1       
  18           12.756953    11.133175   0.0555556 
  15           12.782011    11.133031   0.0666667 
  10           12.807714    11.132889   0.1       
  18           12.835298    11.132748   0.0555556 
  13           12.862359    11.132608   0.0769231 
  13           12.890133    11.13247    0.0769231 
  13           12.918646    11.132333   0.0769231 
  18           12.947925    11.132198   0.0555556 
  10           12.977995    11.132064   0.1       
  15           13.008886    11.131931   0.0666667 
  9            13.040628    11.1318     0.1111111 
  15           13.073253    11.13167    0.0666667 
  21           13.106791    11.131542   0.047619  
  16           13.141279    11.131415   0.0625    
  14           13.176751    11.131289   0.0714286 
  13           13.213246    11.131165   0.0769231 
  17           13.250803    11.131043   0.0588235 
  14           13.289463    11.130921   0.0714286 
  14           13.329268    11.130801   0.0714286 
  11           13.370266    11.130683   0.0909091 
  11           13.412504    11.130566   0.0909091 
  13           13.456031    11.13045    0.0769231 
  12           13.500902    11.130336   0.0833333 
  12           13.547171    11.130223   0.0833333 
  18           13.594896    11.130111   0.0555556 
  10           13.64471     11.130001   0.1       
  23           13.695538    11.129893   0.0434783 
  20           13.748016    11.129785   0.05      
  16           13.802218    11.129679   0.0625    
  10           13.85822     11.129575   0.1       
  9            13.916101    11.129472   0.1111111 
  16           13.975947    11.12937    0.0625    
  15           14.037848    11.12927    0.0666667 
  14           14.101897    11.129171   0.0714286 
  18           14.168196    11.129074   0.0555556 
  19           14.23685     11.128978   0.0526316 
  12           14.307973    11.128883   0.0833333 
  17           14.381684    11.12879    0.0588235 
  21           14.458109    11.128698   0.047619  
  17           14.537384    11.128607   0.0588235 
  16           14.619651    11.128518   0.0625    
  10           14.705064    11.12843    0.1       
  19           14.793783    11.128344   0.0526316 
  12           14.885981    11.128259   0.0833333 
  21           14.981843    11.128176   0.047619  
  17           15.081564    11.128094   0.0588235 
  11           15.185355    11.128013   0.0909091 
  11           15.29344     11.127934   0.0909091 
  22           15.406057    11.127856   0.0454545 
  15           15.523464    11.127779   0.0666667 
  16           15.645936    11.127704   0.0625    
  24           15.773769    11.12763    0.0416667 
  19           15.907277    11.127558   0.0526316 
  17           16.046802    11.127487   0.0588235 
  11           16.19271     11.127417   0.0909091 
  10           16.345397    11.127349   0.1       
  21           16.505287    11.127282   0.047619  
  21           16.672837    11.127217   0.047619  
  12           16.848548    11.127153   0.0833333 
  18           17.032953    11.12709    0.0555556 
  20           17.226635    11.127029   0.05      
  14           17.430225    11.126969   0.0714286 
  19           17.644407    11.12691    0.0526316 
  14           17.869927    11.126853   0.0714286 
  20           18.107595    11.126798   0.05      
  23           18.358295    11.126743   0.0434783 
  24           18.622995    11.12669    0.0416667 
  23           18.902749    11.126639   0.0434783 
  19           19.198716    11.126589   0.0526316 
  26           19.512165    11.12654    0.0384615 
  29           19.84449     11.126492   0.0344828 
  18           20.197227    11.126446   0.0555556 
  17           20.572074    11.126402   0.0588235 
  22           20.970898    11.126358   0.0454545 
  28           21.395776    11.126316   0.0357143 
  18           21.849008    11.126276   0.0555556 
  28           22.333156    11.126237   0.0357143 
  29           22.851076    11.126199   0.0344828 
  27           23.405967    11.126163   0.037037  
  32           24.001416    11.126128   0.03125   
  38           24.641468    11.126094   0.0263158 
  27           25.330694    11.126062   0.037037  
  24           26.074284    11.126031   0.0416667 
  16           26.878153    11.126002   0.0625    
  28           27.749072    11.125973   0.0357143 
  24           28.694823    11.125947   0.0416667 
  33           29.724369    11.125921   0.030303  
  20           30.8481      11.125897   0.05      
  40           32.078043    11.125875   0.025     
  27           33.428175    11.125853   0.037037  
  35           34.914734    11.125834   0.0285714 
  32           36.556571    11.125815   0.03125   
  38           38.375534    11.125798   0.0263158 
  40           40.396869    11.125782   0.025     
  47           42.649627    11.125768   0.0212766 
  44           45.167071    11.125755   0.0227273 
  45           47.987025    11.125743   0.0222222 
  44           51.152197    11.125733   0.0227273 
  57           54.710372    11.125724   0.0175439 
  57           58.714433    11.125716   0.0175439 
  51           63.222062    11.12571    0.0196078 
  79           68.295027    11.125705   0.0126582 
  63           73.997644    11.125702   0.015873  
  82           80.394084    11.1257     0.0121951 
  79           87.543787    11.125699   0.0126582 
  94           95.494022    11.1257     0.0106383 
  96           104.268578   11.125702   0.0104167 
  117          113.851021   11.125705   0.008547  
  120          124.162232   11.12571    0.0083333 
  105          135.032236   11.125716   0.0095238 
  129          146.171292   11.125723   0.0077519 
  149          157.148786   11.125732   0.0067114 
  173          167.395432   11.125742   0.0057803 
  164          176.246672   11.125754   0.0060976 
  189          183.037056   11.125766   0.005291  
  192          187.234039   11.125781   0.0052083 
  172          188.571107   11.125796   0.005814  
  206          187.125606   11.125813   0.0048544 
  164          183.304125   11.125832   0.0060976 
  207          177.7425     11.125851   0.0048309 
  176          171.165401   11.125872   0.0056818 
  171          164.258697   11.125895   0.005848  
  178          157.586052   11.125918   0.005618  
  184          151.553384   11.125943   0.0054348 
  177          146.406807   11.12597    0.0056497 
  186          142.246191   11.125997   0.0053763 
  167          139.041204   11.126027   0.005988  
  155          136.644693   11.126057   0.0064516 
  167          134.805781   11.126089   0.005988  
  157          133.189739   11.126122   0.0063694 
  144          131.41419    11.126156   0.0069444 
  166          129.105317   11.126192   0.0060241 
  130          125.96687    11.12623    0.0076923 
  134          121.841192   11.126268   0.0074627 
  127          116.737696   11.126308   0.007874  
  119          110.816148   11.126349   0.0084034 
  106          104.333491   11.126392   0.009434  
  123          97.578074    11.126436   0.0081301 
  91           90.81496     11.126481   0.010989  
  102          84.254219    11.126528   0.0098039 
  93           78.041436    11.126575   0.0107527 
  91           72.263219    11.126625   0.010989  
  80           66.959482    11.126675   0.0125    
  74           62.136891    11.126727   0.0135135 
  61           57.780521    11.126781   0.0163934 
  38           53.862684    11.126835   0.0263158 
  56           50.349139    11.126891   0.0178571 
  39           47.203168    11.126948   0.025641  
  37           44.38811     11.127007   0.027027  
  39           41.86883     11.127067   0.025641  
  39           39.612563    11.127128   0.025641  
  26           37.589256    11.127191   0.0384615 
  45           35.771739    11.127255   0.0222222 
  33           34.135664    11.12732    0.030303  
  31           32.659406    11.127387   0.0322581 
  30           31.323877    11.127455   0.0333333 
  36           30.11232     11.127524   0.0277778 
  29           29.010093    11.127595   0.0344828 
  29           28.00445     11.127667   0.0344828 
  17           27.084319    11.12774    0.0588235 
  26           26.240096    11.127814   0.0384615 
  27           25.46346     11.12789    0.037037  
  24           24.747189    11.127968   0.0416667 
  22           24.085013    11.128046   0.0454545 
  20           23.471473    11.128126   0.05      
  26           22.901799    11.128207   0.0384615 
  13           22.371814    11.12829    0.0769231 
  19           21.877846    11.128374   0.0526316 
  20           21.416652    11.128459   0.05      
  19           20.985355    11.128545   0.0526316 
  11           20.581399    11.128633   0.0909091 
  20           20.202504    11.128722   0.05      
  21           19.846621    11.128813   0.047619  
  26           19.511918    11.128904   0.0384615 
  19           19.196737    11.128997   0.0526316 
  17           18.899584    11.129092   0.0588235 
  20           18.619106    11.129187   0.05      
  10           18.354076    11.129284   0.1       
  21           18.103377    11.129383   0.047619  
  21           17.865992    11.129482   0.047619  
  11           17.640994    11.129583   0.0909091 
  24           17.427533    11.129686   0.0416667 
  20           17.224834    11.129789   0.05      
  16           17.032185    11.129894   0.0625    
  17           16.848931    11.13       0.0588235 
  18           16.674471    11.130108   0.0555556 
  13           16.508252    11.130216   0.0769231 
  18           16.349761    11.130326   0.0555556 
  16           16.198529    11.130438   0.0625    
  13           16.054118    11.130551   0.0769231 
  17           15.916126    11.130665   0.0588235 
  17           15.784178    11.13078    0.0588235 
  21           15.657927    11.130896   0.047619  
  20           15.53705     11.131014   0.05      
  15           15.421248    11.131133   0.0666667 
  17           15.310242    11.131254   0.0588235 
  18           15.203772    11.131376   0.0555556 
  22           15.101595    11.131499   0.0454545 
  21           15.003484    11.131623   0.047619  
  18           14.909229    11.131749   0.0555556 
  12           14.81863     11.131876   0.0833333 
  16           14.731503    11.132004   0.0625    
  17           14.647674    11.132133   0.0588235 
  12           14.566981    11.132264   0.0833333 
  17           14.489269    11.132396   0.0588235 
  15           14.414397    11.13253    0.0666667 
  17           14.342228    11.132664   0.0588235 
  20           14.272636    11.1328     0.05      
  14           14.205501    11.132938   0.0714286 
  16           14.14071     11.133076   0.0625    
  20           14.078158    11.133216   0.05      
  17           14.017743    11.133357   0.0588235 
  16           13.959373    11.1335     0.0625    
  14           13.902955    11.133643   0.0714286 
  13           13.848407    11.133788   0.0769231 
  8            13.795649    11.133934   0.125     
  7            13.744605    11.134082   0.1428571 
  12           13.695202    11.134231   0.0833333 
  19           13.647373    11.134381   0.0526316 
  11           13.608187    11.134532   0.0909091 
  12           13.563325    11.134685   0.0833333 
  15           13.519854    11.134839   0.0666667 
  20           13.477719    11.134994   0.05      
  13           13.436867    11.13515    0.0769231 
  14           13.397248    11.135308   0.0714286 
  13           13.358814    11.135467   0.0769231 
  9            13.321522    11.135627   0.1111111 
  13           13.285327    11.135788   0.0769231 
  15           13.250189    11.135951   0.0666667 
  13           13.216069    11.136115   0.0769231 
  15           13.18293     11.136281   0.0666667 
  13           13.150736    11.136447   0.0769231 
  23           13.119454    11.136615   0.0434783 
  13           13.08905     11.136784   0.0769231 
  10           13.059495    11.136954   0.1       
  10           13.030759    11.137126   0.1       
  16           13.002814    11.137299   0.0625    
  16           12.975632    11.137473   0.0625    
  12           12.949188    11.137648   0.0833333 
  9            12.923457    11.137825   0.1111111 
  13           12.898415    11.138003   0.0769231 
  10           12.877387    11.138182   0.1       
  10           12.853662    11.138362   0.1       
  14           12.830562    11.138544   0.0714286 
  12           12.808066    11.138727   0.0833333 
  15           12.786155    11.138911   0.0666667 
  21           12.764812    11.139096   0.047619  
  12           12.744018    11.139283   0.0833333 
  15           12.723756    11.139471   0.0666667 
  12           12.704011    11.13966    0.0833333 
  20           12.684767    11.13985    0.05      
  11           12.666009    11.140042   0.0909091 
  11           12.647722    11.140235   0.0909091 
  15           12.629892    11.140429   0.0666667 
  13           12.612507    11.140624   0.0769231 
  10           12.595554    11.140821   0.1       
  16           12.57902     11.141019   0.0625    
  11           12.562893    11.141218   0.0909091 
  16           12.547162    11.141418   0.0625    
  14           12.531816    11.14162    0.0714286 
  14           12.516844    11.141822   0.0714286 
  14           12.502237    11.142026   0.0714286 
  15           12.487984    11.142232   0.0666667 
  24           12.474075    11.142438   0.0416667 
  11           12.460503    11.142646   0.0909091 
  15           12.447258    11.142855   0.0666667 
  16           12.434331    11.143065   0.0625    
  18           12.421715    11.143276   0.0555556 
  13           12.409401    11.143489   0.0769231 
  14           12.397381    11.143702   0.0714286 
  12           12.38565     11.143918   0.0833333 
  18           12.374198    11.144134   0.0555556 
  15           12.363021    11.144351   0.0666667 
  12           12.35211     11.14457    0.0833333 
  19           12.34146     11.14479    0.0526316 
  11           12.331064    11.145011   0.0909091 
  13           12.320917    11.145233   0.0769231 
  20           12.311012    11.145457   0.05      
  16           12.304448    11.145682   0.0625    
  7            12.295016    11.145908   0.1428571 
  14           12.28581     11.146135   0.0714286 
  18           12.276827    11.146363   0.0555556 
  13           12.268059    11.146593   0.0769231 
  13           12.259504    11.146824   0.0769231 
  14           12.251157    11.147056   0.0714286 
  18           12.243012    11.147289   0.0555556 
  12           12.235066    11.147523   0.0833333 
  13           12.227315    11.147759   0.0769231 
  12           12.219755    11.147996   0.0833333 
  15           12.212381    11.148234   0.0666667 
  13           12.205191    11.148473   0.0769231 
  16           12.198181    11.148714   0.0625    
  11           12.191346    11.148955   0.0909091 
  17           12.184685    11.149198   0.0588235 
  8            12.178193    11.149442   0.125     
  22           12.171868    11.149687   0.0454545 
  10           12.165706    11.149934   0.1       
  11           12.159705    11.150181   0.0909091 
  9            12.153861    11.15043    0.1111111 
  8            12.148172    11.15068    0.125     
  9            12.142636    11.150931   0.1111111 
  13           12.138707    11.151184   0.0769231 
  10           12.133469    11.151437   0.1       
  11           12.128376    11.151692   0.0909091 
  12           12.123426    11.151948   0.0833333 
  12           12.118617    11.152205   0.0833333 
  19           12.113946    11.152463   0.0526316 
  13           12.10941     11.152723   0.0769231 
  14           12.105009    11.152984   0.0714286 
  22           12.100741    11.153245   0.0454545 
  12           12.096603    11.153508   0.0833333 
  12           12.092593    11.153773   0.0833333 
  11           12.08871     11.154038   0.0909091 
  15           12.084953    11.154304   0.0666667 
  14           12.081319    11.154572   0.0714286 
  16           12.077807    11.154841   0.0625    
  17           12.074416    11.155111   0.0588235 
  12           12.071144    11.155382   0.0833333 
  17           12.06799     11.155655   0.0588235 
  15           12.064953    11.155928   0.0666667 
  12           12.062031    11.156203   0.0833333 
  13           12.059224    11.156479   0.0769231 
  9            12.056529    11.156756   0.1111111 
  7            12.053946    11.157034   0.1428571 
  12           12.051474    11.157313   0.0833333 
  12           12.049113    11.157594   0.0833333 
  10           12.04686     11.157875   0.1       
  19           12.044715    11.158158   0.0526316 
  11           12.042678    11.158442   0.0909091 
  15           12.040747    11.158727   0.0666667 
  8            12.038922    11.159013   0.125     
  22           12.037203    11.159301   0.0454545 
  20           12.035587    11.159589   0.05      
  8            12.034076    11.159879   0.125     
  18           12.032668    11.16017    0.0555556 
  13           12.031363    11.160462   0.0769231 
  16           12.03016     11.160755   0.0625    
  22           12.029059    11.161049   0.0454545 
  13           12.02806     11.161345   0.0769231 
  15           12.027162    11.161641   0.0666667 
  21           12.026365    11.161939   0.047619  
  17           12.025669    11.162238   0.0588235 
  11           12.025073    11.162538   0.0909091 
  12           12.024578    11.162839   0.0833333 
  8            12.024183    11.163141   0.125     
  10           12.023888    11.163444   0.1       
  15           12.023694    11.163749   0.0666667 
  14           12.0236      11.164054   0.0714286 
  14           12.023606    11.164361   0.0714286 
  16           12.023712    11.164669   0.0625    
  9            12.023919    11.164978   0.1111111 
  14           12.024227    11.165288   0.0714286 
  10           12.024636    11.165599   0.1       
  13           12.025146    11.165911   0.0769231 
  16           12.025758    11.166225   0.0625    
  10           12.026472    11.16654    0.1       
  8            12.027289    11.166855   0.125     
  13           12.028208    11.167172   0.0769231 
  25           12.029231    11.16749    0.04      
  12           12.030358    11.167809   0.0833333 
  11           12.030469    11.168129   0.0909091 
  8            12.031808    11.16845    0.125     
  14           12.033253    11.168773   0.0714286 
  10           12.034804    11.169096   0.1       
  18           12.036464    11.169421   0.0555556 
  14           12.038232    11.169746   0.0714286 
  17           12.040109    11.170073   0.0588235 
  12           12.042097    11.170401   0.0833333 
  16           12.044197    11.17073    0.0625    
  20           12.046409    11.17106    0.05      
  14           12.048736    11.171391   0.0714286 
  11           12.051177    11.171723   0.0909091 
  13           12.053735    11.172057   0.0769231 
  14           12.056411    11.172391   0.0714286 
  15           12.058681    11.172727   0.0666667 
  13           12.061598    11.173063   0.0769231 
  8            12.064637    11.173401   0.125     
  19           12.0678      11.17374    0.0526316 
  23           12.071089    11.17408    0.0434783 
  8            12.073327    11.174421   0.125     
  9            12.076875    11.174763   0.1111111 
  15           12.080554    11.175106   0.0666667 
  16           12.084367    11.17545    0.0625    
  13           12.088315    11.175795   0.0769231 
  22           12.092402    11.176141   0.0454545 
  11           12.096628    11.176489   0.0909091 
  15           12.100997    11.176837   0.0666667 
  14           12.105512    11.177187   0.0714286 
  18           12.110174    11.177538   0.0555556 
  23           12.114987    11.177889   0.0434783 
  12           12.119953    11.178242   0.0833333 
  13           12.125076    11.178596   0.0769231 
  12           12.130358    11.178951   0.0833333 
  16           12.13525     11.179307   0.0625    
  17           12.140862    11.179664   0.0588235 
  14           12.146643    11.180022   0.0714286 
  15           12.152598    11.180381   0.0666667 
  13           12.158729    11.180741   0.0769231 
  14           12.165042    11.181102   0.0714286 
  15           12.171539    11.181464   0.0666667 
  15           12.178226    11.181828   0.0666667 
  14           12.185106    11.182192   0.0714286 
  14           12.192185    11.182558   0.0714286 
  17           12.199467    11.182924   0.0588235 
  12           12.206957    11.183292   0.0833333 
  14           12.21466     11.18366    0.0714286 
  23           12.222582    11.18403    0.0434783 
  16           12.230728    11.1844     0.0625    
  16           12.239104    11.184772   0.0625    
  14           12.247717    11.185145   0.0714286 
  11           12.256573    11.185518   0.0909091 
  9            12.265677    11.185893   0.1111111 
  12           12.275039    11.186269   0.0833333 
  8            12.284663    11.186646   0.125     
  13           12.294559    11.187024   0.0769231 
  14           12.304734    11.187403   0.0714286 
  15           12.315196    11.187783   0.0666667 
  12           12.325954    11.188163   0.0833333 
  16           12.337016    11.188545   0.0625    
  14           12.348393    11.188928   0.0714286 
  16           12.360093    11.189312   0.0625    
  11           12.372128    11.189697   0.0909091 
  11           12.384507    11.190083   0.0909091 
  11           12.397243    11.190471   0.0909091 
  11           12.410346    11.190859   0.0909091 
  17           12.423829    11.191248   0.0588235 
  19           12.437705    11.191638   0.0526316 
  18           12.451987    11.192029   0.0555556 
  9            12.466689    11.192421   0.1111111 
  10           12.481827    11.192814   0.1       
  18           12.497415    11.193208   0.0555556 
  10           12.51347     11.193603   0.1       
  9            12.53001     11.193999   0.1111111 
  16           12.547051    11.194396   0.0625    
  15           12.564613    11.194794   0.0666667 
  19           12.582716    11.195194   0.0526316 
  19           12.601381    11.195594   0.0526316 
  6            12.62063     11.195995   0.1666667 
  13           12.640485    11.196397   0.0769231 
  15           12.660972    11.1968     0.0666667 
  21           12.682116    11.197204   0.047619  
  14           12.699097    11.197609   0.0714286 
  16           12.721646    11.198015   0.0625    
  10           12.744937    11.198422   0.1       
  9            12.769005    11.19883    0.1111111 
  25           12.793881    11.199239   0.04      
  15           12.819604    11.199649   0.0666667 
  14           12.84621     11.20006    0.0714286 
  17           12.87374     11.200471   0.0588235 
  11           12.902238    11.200884   0.0909091 
  14           12.931747    11.201298   0.0714286 
  12           12.962318    11.201713   0.0833333 
  12           12.994001    11.202129   0.0833333 
  19           13.026852    11.202545   0.0526316 
  12           13.05865     11.202963   0.0833333 
  20           13.094018    11.203381   0.05      
  16           13.130739    11.203801   0.0625    
  11           13.168886    11.204222   0.0909091 
  16           13.208535    11.204643   0.0625    
  14           13.249766    11.205065   0.0714286 
  18           13.292667    11.205489   0.0555556 
  8            13.337331    11.205913   0.125     
  13           13.383858    11.206338   0.0769231 
  16           13.432357    11.206765   0.0625    
  20           13.482943    11.207192   0.05      
  9            13.535741    11.20762    0.1111111 
  18           13.590886    11.208049   0.0555556 
  16           13.648523    11.208479   0.0625    
  16           13.70881     11.20891    0.0625    
  14           13.771917    11.209342   0.0714286 
  13           13.838029    11.209775   0.0769231 
  17           13.907346    11.210208   0.0588235 
  13           13.980086    11.210643   0.0769231 
  18           14.056486    11.211079   0.0555556 
  14           14.136805    11.211515   0.0714286 
  19           14.221325    11.211953   0.0526316 
  16           14.310355    11.212391   0.0625    
  17           14.404234    11.21283    0.0588235 
  12           14.503334    11.21327    0.0833333 
  17           14.608062    11.213711   0.0588235 
  15           14.718871    11.214154   0.0666667 
  18           14.836259    11.214596   0.0555556 
  18           14.960777    11.21504    0.0555556 
  17           15.09304     11.215485   0.0588235 
  14           15.233732    11.215931   0.0714286 
  20           15.383616    11.216377   0.05      
  9            15.543551    11.216825   0.1111111 
  13           15.714504    11.217273   0.0769231 
  16           15.897566    11.217722   0.0625    
  7            16.093975    11.218173   0.1428571 
  16           16.305141    11.218624   0.0625    
  16           16.532672    11.219076   0.0625    
  19           16.778407    11.219529   0.0526316 
  26           17.044458    11.219982   0.0384615 
  18           17.333247    11.220437   0.0555556 
  21           17.647558    11.220893   0.047619  
  14           17.990585    11.221349   0.0714286 
  22           18.365986    11.221806   0.0454545 
  20           18.777952    11.222264   0.05      
  18           19.231252    11.222723   0.0555556 
  20           19.731305    11.223183   0.05      
  20           20.284222    11.223644   0.05      
  24           20.896869    11.224106   0.0416667 
  24           21.576893    11.224568   0.0416667 
  26           22.332744    11.225032   0.0384615 
  20           23.175607    11.225496   0.05      
  32           24.111563    11.225961   0.03125   
  22           25.153117    11.226427   0.0454545 
  35           26.311176    11.226894   0.0285714 
  27           27.596557    11.227362   0.037037  
  29           29.0193      11.227831   0.0344828 
  32           30.587576    11.2283     0.03125   
  31           32.306072    11.22877    0.0322581 
  50           34.173666    11.229242   0.02      
  43           36.180298    11.229714   0.0232558 
  39           38.303033    11.230186   0.025641  
  54           40.501802    11.23066    0.0185185 
  41           42.715543    11.231135   0.0243902 
  47           44.860655    11.23161    0.0212766 
  56           46.833732    11.232086   0.0178571 
  53           48.520843    11.232563   0.0188679 
  52           49.81365     11.233041   0.0192308 
  56           50.629769    11.23352    0.0178571 
  51           50.931412    11.234      0.0196078 
  55           50.735314    11.23448    0.0181818 
  44           50.109735    11.234961   0.0227273 
  64           49.159825    11.235443   0.015625  
  52           48.007156    11.235926   0.0192308 
  54           46.770334    11.23641    0.0185185 
  60           45.552216    11.236895   0.0166667 
  49           44.429302    11.23738    0.0204082 
  52           43.455595    11.237866   0.0192308 
  50           42.660339    11.238353   0.02      
  52           42.051344    11.238841   0.0192308 
  42           41.617161    11.23933    0.0238095 
  47           41.328885    11.239819   0.0212766 
  55           41.14208     11.240309   0.0181818 
  39           40.999892    11.2408     0.025641  
  49           40.838538    11.241292   0.0204082 
  35           40.595571    11.241785   0.0285714 
  49           40.219942    11.242278   0.0204082 
  48           39.681317    11.242772   0.0208333 
  32           38.975358    11.243267   0.03125   
  52           38.122936    11.243763   0.0192308 
  51           37.163703    11.24426    0.0196078 
  43           36.146684    11.244757   0.0232558 
  39           35.12119     11.245255   0.025641  
  35           34.130368    11.245754   0.0285714 
  37           33.208031    11.246254   0.027027  
  27           32.378235    11.246755   0.037037  
  23           31.65652     11.247256   0.0434783 
  43           31.051854    11.247758   0.0232558 
  43           30.568652    11.248261   0.0232558 
  36           30.208521    11.248764   0.0277778 
  29           29.971634    11.249269   0.0344828 
  31           29.857746    11.249774   0.0322581 
  24           29.866928    11.25028    0.0416667 
  43           30.000087    11.250787   0.0232558 
  27           30.259328    11.251294   0.037037  
  25           30.64821     11.251802   0.04      
  33           31.171965    11.252311   0.030303  
  41           31.837622    11.252821   0.0243902 
  35           32.654599    11.253331   0.0285714 
  33           33.63288     11.253842   0.030303  
  29           34.785881    11.254354   0.0344828 
  42           36.128521    11.254867   0.0238095 
  27           37.677602    11.255381   0.037037  
  37           39.451539    11.255895   0.027027  
  42           41.469955    11.25641    0.0238095 
  34           43.752929    11.256925   0.0294118 
  41           46.319811    11.257442   0.0243902 
  54           49.1874      11.257959   0.0185185 
  54           52.367152    11.258477   0.0185185 
  55           55.861171    11.258995   0.0181818 
  58           59.656681    11.259515   0.0172414 
  57           63.718849    11.260035   0.0175439 
  56           67.982445    11.260555   0.0178571 
  71           72.343494    11.261077   0.0140845 
  66           76.653502    11.261599   0.0151515 
  74           80.720252    11.262122   0.0135135 
  94           84.31946     11.262646   0.0106383 
  92           87.220194    11.26317    0.0108696 
  87           89.222113    11.263695   0.0114943 
  79           90.19601     11.264221   0.0126582 
  82           90.114301    11.264747   0.0121951 
  90           89.059412    11.265274   0.0111111 
  88           87.20641     11.265802   0.0113636 
  75           84.78736     11.266331   0.0133333 
  78           82.046752    11.26686    0.0128205 
  85           79.2179      11.26739    0.0117647 
  68           76.486136    11.26792    0.0147059 
  74           73.989495    11.268452   0.0135135 
  75           71.815998    11.268984   0.0133333 
  91           70.007546    11.269516   0.010989  
  76           68.564712    11.27005    0.0131579 
  74           67.450783    11.270584   0.0135135 
  77           66.595151    11.271118   0.012987  
  68           65.89763     11.271654   0.0147059 
  53           65.235841    11.27219    0.0188679 
  64           64.47774     11.272727   0.015625  
  58           63.499448    11.273264   0.0172414 
  65           62.205388    11.273802   0.0153846 
  58           60.544084    11.274341   0.0172414 
  51           58.520172    11.27488    0.0196078 
  54           56.183008    11.27542    0.0185185 
  47           53.616297    11.275961   0.0212766 
  39           50.917839    11.276502   0.025641  
  34           48.182321    11.277044   0.0294118 
  52           45.489796    11.277587   0.0192308 
  36           42.900563    11.27813    0.0277778 
  28           40.455035    11.278674   0.0357143 
  44           38.176488    11.279219   0.0227273 
  28           36.074902    11.279764   0.0357143 
  40           34.150792    11.28031    0.025     
  26           32.398407    11.280856   0.0384615 
  33           30.808198    11.281403   0.030303  
  35           29.368565    11.281951   0.0285714 
  25           28.067068    11.282499   0.04      
  24           26.891181    11.283048   0.0416667 
  26           25.828776    11.283598   0.0384615 
  20           24.868407    11.284148   0.05      
  17           23.99944     11.284699   0.0588235 
  18           23.212132    11.285251   0.0555556 
  25           22.497637    11.285803   0.04      
  21           21.847987    11.286355   0.047619  
  13           21.256044    11.286909   0.0769231 
  21           20.715458    11.287463   0.047619  
  16           20.220596    11.288017   0.0625    
  28           19.766488    11.288572   0.0357143 
  14           19.348751    11.289128   0.0714286 
  18           18.963539    11.289684   0.0555556 
  14           18.607477    11.290241   0.0714286 
  13           18.277604    11.290799   0.0769231 
  19           17.971323    11.291357   0.0526316 
  17           17.686353    11.291915   0.0588235 
  15           17.420692    11.292475   0.0666667 
  9            17.172566    11.293035   0.1111111 
  19           16.940419    11.293595   0.0526316 
  26           16.722861    11.294156   0.0384615 
  16           16.518661    11.294718   0.0625    
  18           16.326719    11.29528    0.0555556 
  16           16.146052    11.295842   0.0625    
  13           15.975775    11.296406   0.0769231 
  12           15.815092    11.296969   0.0833333 
  20           15.663282    11.297534   0.05      
  17           15.519696    11.298099   0.0588235 
  16           15.38374     11.298664   0.0625    
  13           15.254877    11.29923    0.0769231 
  18           15.132151    11.299797   0.0555556 
  12           15.016041    11.300364   0.0833333 
  9            14.905673    11.300932   0.1111111 
  17           14.800669    11.3015     0.0588235 
  18           14.700684    11.302069   0.0555556 
  10           14.6054      11.302638   0.1       
  13           14.514522    11.303208   0.0769231 
  17           14.427782    11.303779   0.0588235 
  22           14.344929    11.30435    0.0454545 
  16           14.265732    11.304921   0.0625    
  15           14.189977    11.305493   0.0666667 
  8            14.117467    11.306066   0.125     
  23           14.048016    11.306639   0.0434783 
  11           13.981454    11.307212   0.0909091 
  12           13.917404    11.307786   0.0833333 
  17           13.856154    11.308361   0.0588235 
  15           13.797346    11.308936   0.0666667 
  11           13.740854    11.309512   0.0909091 
  20           13.686556    11.310088   0.05      
  11           13.634339    11.310665   0.0909091 
  14           13.584099    11.311242   0.0714286 
  8            13.535736    11.311819   0.125     
  13           13.489159    11.312398   0.0769231 
  19           13.44428     11.312976   0.0526316 
  12           13.401017    11.313555   0.0833333 
  23           13.359295    11.314135   0.0434783 
  16           13.319041    11.314715   0.0625    
  6            13.280188    11.315296   0.1666667 
  15           13.242671    11.315877   0.0666667 
  16           13.20643     11.316458   0.0625    
  17           13.171408    11.31704    0.0588235 
  8            13.137553    11.317623   0.125     
  16           13.104812    11.318206   0.0625    
  13           13.073139    11.318789   0.0769231 
  13           13.042487    11.319373   0.0769231 
  15           13.012815    11.319957   0.0666667 
  20           12.98408     11.320542   0.05      
  26           12.956246    11.321127   0.0384615 
  14           12.929274    11.321713   0.0714286 
  10           12.903131    11.322299   0.1       
  17           12.877784    11.322886   0.0588235 
  15           12.853202    11.323473   0.0666667 
  11           12.829353    11.324061   0.0909091 
  14           12.806212    11.324649   0.0714286 
  9            12.78375     11.325237   0.1111111 
  11           12.761942    11.325826   0.0909091 
  19           12.740763    11.326415   0.0526316 
  15           12.720191    11.327005   0.0666667 
  15           12.700203    11.327595   0.0666667 
  10           12.680778    11.328185   0.1       
  15           12.661896    11.328776   0.0666667 
  7            12.643537    11.329368   0.1428571 
  12           12.625684    11.32996    0.0833333 
  15           12.608318    11.330552   0.0666667 
  12           12.591424    11.331144   0.0833333 
  18           12.574984    11.331737   0.0555556 
  18           12.558983    11.332331   0.0555556 
  10           12.543408    11.332925   0.1       
  14           12.528243    11.333519   0.0714286 
  21           12.513475    11.334114   0.047619  
  8            12.499092    11.334709   0.125     
  11           12.48508     11.335304   0.0909091 
  10           12.471428    11.3359     0.1       
  11           12.458125    11.336496   0.0909091 
  12           12.44516     11.337093   0.0833333 
  9            12.432521    11.33769    0.1111111 
  18           12.4202      11.338287   0.0555556 
  8            12.408186    11.338885   0.125     
  17           12.39647     11.339483   0.0588235 
  13           12.385042    11.340081   0.0769231 
  13           12.373896    11.34068    0.0769231 
  6            12.363022    11.34128    0.1666667 
  13           12.352411    11.341879   0.0769231 
  15           12.342058    11.342479   0.0666667 
  15           12.331953    11.343079   0.0666667 
  18           12.322091    11.34368    0.0555556 
  12           12.312463    11.344281   0.0833333 
  10           12.303064    11.344882   0.1       
  18           12.293888    11.345484   0.0555556 
  13           12.284927    11.346086   0.0769231 
  27           12.276177    11.346688   0.037037  
  10           12.267631    11.347291   0.1       
  14           12.259284    11.347894   0.0714286 
  7            12.251131    11.348497   0.1428571 
  15           12.243166    11.349101   0.0666667 
  14           12.235385    11.349705   0.0714286 
  15           12.227782    11.35031    0.0666667 
  15           12.220354    11.350914   0.0666667 
  11           12.213095    11.351519   0.0909091 
  13           12.206002    11.352124   0.0769231 
  13           12.19907     11.35273    0.0769231 
  22           12.192294    11.353336   0.0454545 
  10           12.185673    11.353942   0.1       
  14           12.1792      11.354549   0.0714286 
  12           12.172873    11.355156   0.0833333 
  11           12.166689    11.355763   0.0909091 
  17           12.160643    11.35637    0.0588235 
  8            12.154733    11.356978   0.125     
  10           12.148955    11.357586   0.1       
  14           12.143307    11.358194   0.0714286 
  19           12.137784    11.358803   0.0526316 
  14           12.132385    11.359411   0.0714286 
  16           12.127106    11.360021   0.0625    
  11           12.121945    11.36063    0.0909091 
  14           12.116899    11.36124    0.0714286 
  6            12.111965    11.36185    0.1666667 
  8            12.107142    11.36246    0.125     
  13           12.102425    11.36307    0.0769231 
  10           12.097814    11.363681   0.1       
  13           12.093306    11.364292   0.0769231 
  9            12.088899    11.364903   0.1111111 
  19           12.084589    11.365515   0.0526316 
  10           12.080377    11.366126   0.1       
  13           12.076258    11.366738   0.0769231 
  15           12.072233    11.36735    0.0666667 
  9            12.068297    11.367963   0.1111111 
  14           12.06445     11.368576   0.0714286 
  10           12.060691    11.369189   0.1       
  7            12.057016    11.369802   0.1428571 
  10           12.053424    11.370415   0.1       
  10           12.049915    11.371029   0.1       
  16           12.046485    11.371642   0.0625    
  10           12.043134    11.372256   0.1       
  23           12.03986     11.372871   0.0434783 
  8            12.036661    11.373485   0.125     
  13           12.033537    11.3741     0.0769231 
  13           12.030485    11.374715   0.0769231 
  12           12.027505    11.37533    0.0833333 
  16           12.024594    11.375945   0.0625    
  15           12.021753    11.37656    0.0666667 
  12           12.018979    11.377176   0.0833333 
  11           12.016271    11.377792   0.0909091 
  7            12.013628    11.378408   0.1428571 
  9            12.011049    11.379024   0.1111111 
  12           12.008533    11.379641   0.0833333 
  8            12.006078    11.380257   0.125     
  17           12.003685    11.380874   0.0588235 
  16           12.00135     11.381491   0.0625    
  19           11.999075    11.382108   0.0526316 
  10           11.996857    11.382725   0.1       
  24           11.994695    11.383343   0.0416667 
  11           11.99259     11.38396    0.0909091 
  17           11.990539    11.384578   0.0588235 
  15           11.988542    11.385196   0.0666667 
  7            11.986598    11.385814   0.1428571 
  15           11.984706    11.386432   0.0666667 
  8            11.982866    11.38705    0.125     
  10           11.981076    11.387669   0.1       
  11           11.979336    11.388287   0.0909091 
  10           11.977645    11.388906   0.1       
  12           11.976002    11.389525   0.0833333 
  14           11.974407    11.390144   0.0714286 
  10           11.972859    11.390763   0.1       
  11           11.971357    11.391382   0.0909091 
  13           11.969901    11.392002   0.0769231 
  10           11.96849     11.392621   0.1       
  15           11.967123    11.393241   0.0666667 
  17           11.965799    11.39386    0.0588235 
  13           11.964519    11.39448    0.0769231 
  11           11.963281    11.3951     0.0909091 
  12           11.962085    11.39572    0.0833333 
  11           11.96093     11.39634    0.0909091 
  16           11.959817    11.39696    0.0625    
  11           11.958743    11.397581   0.0909091 
  16           11.95771     11.398201   0.0625    
  12           11.956715    11.398821   0.0833333 
  18           11.95576     11.399442   0.0555556 
  11           11.954843    11.400063   0.0909091 
  18           11.953963    11.400683   0.0555556 
  9            11.953121    11.401304   0.1111111 
  9            11.952317    11.401925   0.1111111 
  12           11.951548    11.402546   0.0833333 
  16           11.950816    11.403167   0.0625    
  12           11.95012     11.403788   0.0833333 
  10           11.949459    11.404409   0.1       
  13           11.948833    11.40503    0.0769231 
  12           11.948241    11.405651   0.0833333 
  15           11.947684    11.406272   0.0666667 
  19           11.947161    11.406894   0.0526316 
  15           11.946671    11.407515   0.0666667 
  16           11.946215    11.408136   0.0625    
  14           11.945791    11.408758   0.0714286 
  21           11.9454      11.409379   0.047619  
  17           11.945042    11.41       0.0588235 
  10           11.944715    11.410622   0.1       
  12           11.94442     11.411243   0.0833333 
  17           11.944157    11.411865   0.0588235 
  12           11.943925    11.412486   0.0833333 
  15           11.943723    11.413108   0.0666667 
  11           11.943553    11.413729   0.0909091 
  11           11.943413    11.414351   0.0909091 
  12           11.943303    11.414972   0.0833333 
  13           11.943222    11.415594   0.0769231 
  19           11.943172    11.416215   0.0526316 
  17           11.943151    11.416837   0.0588235 
  13           11.94316     11.417458   0.0769231 
  19           11.943197    11.41808    0.0526316 
  11           11.943264    11.418701   0.0909091 
  13           11.943359    11.419322   0.0769231 
  17           11.943483    11.419944   0.0588235 
  12           11.943635    11.420565   0.0833333 
  15           11.943816    11.421186   0.0666667 
  13           11.944024    11.421808   0.0769231 
  12           11.944261    11.422429   0.0833333 
  12           11.944525    11.42305    0.0833333 
  16           11.944817    11.423671   0.0625    
  5            11.945136    11.424292   0.2       
  8            11.945483    11.424913   0.125     
  10           11.945857    11.425534   0.1       
  15           11.946258    11.426155   0.0666667 
  11           11.946686    11.426776   0.0909091 
  11           11.947141    11.427397   0.0909091 
  12           11.947623    11.428018   0.0833333 
  17           11.948132    11.428638   0.0588235 
  9            11.948667    11.429259   0.1111111 
  11           11.949229    11.429879   0.0909091 
  11           11.949817    11.4305     0.0909091 
  10           11.950432    11.43112    0.1       
  8            11.951073    11.43174    0.125     
  20           11.95174     11.43236    0.05      
  13           11.952434    11.43298    0.0769231 
  6            11.953154    11.4336     0.1666667 
  16           11.9539      11.43422    0.0625    
  16           11.954673    11.43484    0.0625    
  8            11.955471    11.435459   0.125     
  12           11.956295    11.436079   0.0833333 
  17           11.957146    11.436698   0.0588235 
  11           11.958023    11.437317   0.0909091 
  14           11.958925    11.437936   0.0714286 
  15           11.959854    11.438555   0.0666667 
  21           11.960809    11.439174   0.047619  
  11           11.96179     11.439793   0.0909091 
  10           11.962797    11.440412   0.1       
  16           11.96383     11.44103    0.0625    
  10           11.964889    11.441648   0.1       
  15           11.965974    11.442266   0.0666667 
  16           11.967085    11.442884   0.0625    
  10           11.968223    11.443502   0.1       
  21           11.969387    11.44412    0.047619  
  14           11.970577    11.444737   0.0714286 
  15           11.971794    11.445355   0.0666667 
  6            11.973037    11.445972   0.1666667 
  15           11.970919    11.446589   0.0666667 
  18           11.97222     11.447205   0.0555556 
  17           11.973547    11.447822   0.0588235 
  10           11.974901    11.448439   0.1       
  11           11.976282    11.449055   0.0909091 
  12           11.977689    11.449671   0.0833333 
  16           11.979124    11.450287   0.0625    
  13           11.980586    11.450902   0.0769231 
  6            11.982075    11.451518   0.1666667 
  13           11.983592    11.452133   0.0769231 
  12           11.985136    11.452748   0.0833333 
  13           11.986707    11.453363   0.0769231 
  10           11.988307    11.453977   0.1       
  12           11.989934    11.454592   0.0833333 
  11           11.991589    11.455206   0.0909091 
  13           11.991683    11.45582    0.0769231 
  15           11.993397    11.456433   0.0666667 
  13           11.995139    11.457047   0.0769231 
  14           11.996911    11.45766    0.0714286 
  16           11.998711    11.458273   0.0625    
  13           12.00054     11.458886   0.0769231 
  11           12.002398    11.459498   0.0909091 
  12           12.004286    11.46011    0.0833333 
  13           12.006203    11.460722   0.0769231 
  15           12.00815     11.461334   0.0666667 
  11           12.010127    11.461945   0.0909091 
  12           12.012135    11.462557   0.0833333 
  12           12.014173    11.463167   0.0833333 
  17           12.016242    11.463778   0.0588235 
  12           12.018342    11.464388   0.0833333 
  19           12.020473    11.464998   0.0526316 
  8            12.022636    11.465608   0.125     
  12           12.02483     11.466218   0.0833333 
  14           12.027057    11.466827   0.0714286 
  8            12.029316    11.467436   0.125     
  19           12.031607    11.468044   0.0526316 
  9            12.033932    11.468652   0.1111111 
  13           12.036289    11.46926    0.0769231 
  20           12.038681    11.469868   0.05      
  14           12.041106    11.470475   0.0714286 
  12           12.043565    11.471082   0.0833333 
  9            12.04606     11.471689   0.1111111 
  9            12.048589    11.472295   0.1111111 
  8            12.051153    11.472901   0.125     
  8            12.053753    11.473507   0.125     
  16           12.056389    11.474112   0.0625    
  16           12.059061    11.474717   0.0625    
  16           12.061771    11.475322   0.0625    
  15           12.064517    11.475926   0.0666667 
  14           12.067301    11.47653    0.0714286 
  16           12.070124    11.477134   0.0625    
  13           12.072984    11.477737   0.0769231 
  11           12.075884    11.47834    0.0909091 
  18           12.078823    11.478942   0.0555556 
  16           12.081803    11.479544   0.0625    
  12           12.084822    11.480146   0.0833333 
  11           12.087883    11.480747   0.0909091 
  10           12.090985    11.481348   0.1       
  12           12.094128    11.481949   0.0833333 
  14           12.097315    11.482549   0.0714286 
  12           12.100544    11.483149   0.0833333 
  13           12.103817    11.483748   0.0769231 
  10           12.107134    11.484347   0.1       
  19           12.110496    11.484946   0.0526316 
  13           12.113904    11.485544   0.0769231 
  9            12.117357    11.486142   0.1111111 
  12           12.120857    11.486739   0.0833333 
  12           12.124404    11.487336   0.0833333 
  12           12.127999    11.487932   0.0833333 
  11           12.131642    11.488529   0.0909091 
  11           12.135335    11.489124   0.0909091 
  14           12.139079    11.489719   0.0714286 
  12           12.142872    11.490314   0.0833333 
  21           12.146718    11.490908   0.047619  
  12           12.150615    11.491502   0.0833333 
  11           12.154566    11.492095   0.0909091 
  13           12.15857     11.492688   0.0769231 
  11           12.162629    11.493281   0.0909091 
  11           12.166744    11.493873   0.0909091 
  11           12.170915    11.494464   0.0909091 
  15           12.175144    11.495055   0.0666667 
  15           12.17943     11.495646   0.0666667 
  18           12.183776    11.496236   0.0555556 
  9            12.188182    11.496826   0.1111111 
  18           12.192649    11.497415   0.0555556 
  11           12.197178    11.498003   0.0909091 
  11           12.20177     11.498591   0.0909091 
  14           12.206426    11.499179   0.0714286 
  16           12.211148    11.499766   0.0625    
  9            12.215936    11.500353   0.1111111 
  11           12.220791    11.500939   0.0909091 
  8            12.225715    11.501524   0.125     
  19           12.230709    11.50211    0.0526316 
  10           12.235774    11.502694   0.1       
  12           12.240911    11.503278   0.0833333 
  14           12.246122    11.503862   0.0714286 
  11           12.251408    11.504444   0.0909091 
  9            12.25677     11.505027   0.1111111 
  11           12.26221     11.505609   0.0909091 
  11           12.267728    11.50619    0.0909091 
  13           12.273328    11.506771   0.0769231 
  14           12.279009    11.507351   0.0714286 
  17           12.284774    11.50793    0.0588235 
  15           12.290625    11.50851    0.0666667 
  20           12.296562    11.509088   0.05      
  12           12.302587    11.509666   0.0833333 
  16           12.308703    11.510243   0.0625    
  7            12.314911    11.51082    0.1428571 
  15           12.321212    11.511396   0.0666667 
  25           12.327609    11.511972   0.04      
  15           12.334104    11.512547   0.0666667 
  8            12.340698    11.513121   0.125     
  10           12.347394    11.513695   0.1       
  12           12.354193    11.514268   0.0833333 
  13           12.361098    11.514841   0.0769231 
  17           12.36811     11.515413   0.0588235 
  11           12.375233    11.515984   0.0909091 
  12           12.382469    11.516555   0.0833333 
  12           12.389819    11.517125   0.0833333 
  11           12.397286    11.517694   0.0909091 
  11           12.404874    11.518263   0.0909091 
  9            12.412583    11.518831   0.1111111 
  17           12.420418    11.519399   0.0588235 
  9            12.42838     11.519966   0.1111111 
  15           12.436473    11.520532   0.0666667 
  12           12.4447      11.521097   0.0833333 
  12           12.453063    11.521662   0.0833333 
  10           12.461566    11.522227   0.1       
  24           12.470211    11.52279    0.0416667 
  11           12.479003    11.523353   0.0909091 
  15           12.487944    11.523915   0.0666667 
  11           12.497038    11.524477   0.0909091 
  14           12.506289    11.525038   0.0714286 
  15           12.515699    11.525598   0.0666667 
  20           12.525274    11.526158   0.05      
  11           12.535017    11.526716   0.0909091 
  10           12.544932    11.527275   0.1       
  12           12.555023    11.527832   0.0833333 
  19           12.565294    11.528389   0.0526316 
  20           12.575751    11.528945   0.05      
  9            12.586397    11.5295     0.1111111 
  18           12.597238    11.530054   0.0555556 
  17           12.608278    11.530608   0.0588235 
  14           12.619523    11.531161   0.0714286 
  10           12.630977    11.531714   0.1       
  10           12.642647    11.532265   0.1       
  12           12.654537    11.532816   0.0833333 
  5            12.666654    11.533366   0.2       
  14           12.679003    11.533916   0.0714286 
  9            12.691592    11.534464   0.1111111 
  15           12.704426    11.535012   0.0666667 
  17           12.717512    11.535559   0.0588235 
  11           12.730856    11.536106   0.0909091 
  16           12.744467    11.536651   0.0625    
  13           12.758352    11.537196   0.0769231 
  19           12.772518    11.53774    0.0526316 
  15           12.786973    11.538283   0.0666667 
  15           12.801726    11.538825   0.0666667 
  12           12.816785    11.539367   0.0833333 
  18           12.832159    11.539908   0.0555556 
  7            12.847858    11.540448   0.1428571 
  17           12.863891    11.540987   0.0588235 
  15           12.880268    11.541526   0.0666667 
  17           12.897       11.542063   0.0588235 
  17           12.914097    11.5426     0.0588235 
  11           12.931571    11.543136   0.0909091 
  14           12.949433    11.543671   0.0714286 
  20           12.967695    11.544205   0.05      
  17           12.986372    11.544739   0.0588235 
  14           13.005474    11.545271   0.0714286 
  24           13.025017    11.545803   0.0416667 
  14           13.045015    11.546334   0.0714286 
  20           13.065483    11.546864   0.05      
  14           13.086436    11.547393   0.0714286 
  14           13.10789     11.547921   0.0714286 
  6            13.129864    11.548449   0.1666667 
  10           13.152375    11.548976   0.1       
  10           13.175441    11.549501   0.1       
  14           13.199082    11.550026   0.0714286 
  12           13.223318    11.55055    0.0833333 
  16           13.248171    11.551073   0.0625    
  13           13.273663    11.551595   0.0769231 
  15           13.299818    11.552116   0.0666667 
  20           13.326661    11.552637   0.05      
  18           13.354216    11.553156   0.0555556 
  12           13.382512    11.553675   0.0833333 
  9            13.411577    11.554192   0.1111111 
  13           13.44144     11.554709   0.0769231 
  21           13.472134    11.555225   0.047619  
  22           13.503691    11.55574    0.0454545 
  17           13.536147    11.556254   0.0588235 
  19           13.569538    11.556767   0.0526316 
  13           13.603904    11.557279   0.0769231 
  16           13.639285    11.55779    0.0625    
  20           13.675725    11.5583     0.05      
  12           13.713269    11.558809   0.0833333 
  18           13.751966    11.559317   0.0555556 
  16           13.791867    11.559824   0.0625    
  14           13.833028    11.560331   0.0714286 
  16           13.875505    11.560836   0.0625    
  15           13.91936     11.56134    0.0666667 
  16           13.964659    11.561844   0.0625    
  14           14.01147     11.562346   0.0714286 
  14           14.059867    11.562847   0.0714286 
  15           14.10993     11.563348   0.0666667 
  17           14.161743    11.563847   0.0588235 
  15           14.215395    11.564345   0.0666667 
  14           14.270983    11.564843   0.0714286 
  15           14.32861     11.565339   0.0666667 
  18           14.388386    11.565834   0.0555556 
  22           14.450432    11.566329   0.0454545 
  12           14.514874    11.566822   0.0833333 
  16           14.581851    11.567314   0.0625    
  19           14.651513    11.567805   0.0526316 
  13           14.724022    11.568295   0.0769231 
  12           14.799553    11.568785   0.0833333 
  24           14.878298    11.569273   0.0416667 
  16           14.960465    11.56976    0.0625    
  22           15.046282    11.570245   0.0454545 
  11           15.135999    11.57073    0.0909091 
  21           15.229893    11.571214   0.047619  
  24           15.328266    11.571697   0.0416667 
  19           15.431455    11.572178   0.0526316 
  11           15.53983     11.572659   0.0909091 
  18           15.653806    11.573138   0.0555556 
  14           15.773842    11.573617   0.0714286 
  18           15.900451    11.574094   0.0555556 
  20           16.034202    11.57457    0.05      
  19           16.175733    11.575045   0.0526316 
  15           16.325752    11.575519   0.0666667 
  10           16.48505     11.575992   0.1       
  16           16.654504    11.576464   0.0625    
  20           16.835086    11.576934   0.05      
  21           17.027873    11.577404   0.047619  
  25           17.234051    11.577872   0.04      
  25           17.45492     11.578339   0.04      
  33           17.691897    11.578805   0.030303  
  10           17.946525    11.57927    0.1       
  21           18.220457    11.579734   0.047619  
  9            18.515459    11.580196   0.1111111 
  29           18.833386    11.580658   0.0344828 
  19           19.17615     11.581118   0.0526316 
  16           19.54567     11.581577   0.0625    
  18           19.943795    11.582035   0.0555556 
  23           20.372173    11.582492   0.0434783 
  17           20.832089    11.582947   0.0588235 
  19           21.324214    11.583401   0.0526316 
  22           21.848285    11.583855   0.0454545 
  23           22.402694    11.584307   0.0434783 
  24           22.984022    11.584757   0.0416667 
  29           23.586559    11.585207   0.0344828 
  26           24.201929    11.585655   0.0384615 
  16           24.819002    11.586102   0.0625    
  22           25.424278    11.586548   0.0454545 
  28           26.002961    11.586993   0.0357143 
  27           26.540743    11.587436   0.037037  
  28           27.026094    11.587878   0.0357143 
  22           27.452563    11.588319   0.0454545 
  32           27.820411    11.588759   0.03125   
  25           28.137055    11.589197   0.04      
  21           28.416161    11.589634   0.047619  
  18           28.675713    11.59007    0.0555556 
  36           28.935676    11.590505   0.0277778 
  34           29.215883    11.590938   0.0294118 
  28           29.534539    11.59137    0.0357143 
  40           29.90742     11.591801   0.025     
  27           30.347673    11.59223    0.037037  
  41           30.865976    11.592658   0.0243902 
  31           31.470871    11.593085   0.0322581 
  41           32.169133    11.593511   0.0243902 
  32           32.966066    11.593935   0.03125   
  37           33.865807    11.594358   0.027027  
  34           34.871604    11.59478    0.0294118 
  41           35.986257    11.5952     0.0243902 
  34           37.212773    11.595619   0.0294118 
  37           38.555305    11.596037   0.027027  
  37           40.020312    11.596453   0.027027  
  42           41.617727    11.596868   0.0238095 
  42           43.361852    11.597282   0.0238095 
  45           45.271638    11.597694   0.0222222 
  44           47.370252    11.598105   0.0227273 
  52           49.68397     11.598514   0.0192308 
  67           52.240634    11.598923   0.0149254 
  63           55.06788     11.59933    0.015873  
  47           58.191196    11.599735   0.0212766 
  64           61.631811    11.600139   0.015625  
  71           65.404191    11.600542   0.0140845 
  91           69.512743    11.600943   0.010989  
  79           73.947555    11.601343   0.0126582 
  78           78.679073    11.601741   0.0128205 
  93           83.651828    11.602139   0.0107527 
  89           88.777896    11.602534   0.011236  
  103          93.931606    11.602929   0.0097087 
  110          98.947717    11.603321   0.0090909 
  116          103.62584    11.603713   0.0086207 
  112          107.743925   11.604103   0.0089286 
  122          111.081324   11.604491   0.0081967 
  90           113.449647   11.604879   0.0111111 
  109          114.724356   11.605264   0.0091743 
  131          114.868984   11.605648   0.0076336 
  112          113.94343    11.606031   0.0089286 
  121          112.093909   11.606413   0.0082645 
  107          109.527753   11.606792   0.0093458 
  120          106.480998   11.607171   0.0083333 
  103          103.187864   11.607548   0.0097087 
  108          99.857559    11.607923   0.0092593 
  107          96.660894    11.608297   0.0093458 
  94           93.725103    11.608669   0.0106383 
  115          91.134381    11.60904    0.0086957 
  101          88.933072    11.60941    0.009901  
  75           87.129512    11.609778   0.0133333 
  102          85.699329    11.610144   0.0098039 
  82           84.588048    11.610509   0.0121951 
  77           83.713741    11.610872   0.012987  
  71           82.971103    11.611234   0.0140845 
  75           82.2383      11.611595   0.0133333 
  100          81.387797    11.611953   0.01      
  84           80.300774    11.612311   0.0119048 
  100          78.883029    11.612666   0.01      
  72           77.078563    11.613021   0.0138889 
  72           74.876999    11.613373   0.0138889 
  72           72.312241    11.613724   0.0138889 
  85           69.453146    11.614074   0.0117647 
  63           66.389182    11.614422   0.015873  
  63           63.215535    11.614768   0.015873  
  54           60.020907    11.615113   0.0185185 
  54           56.879819    11.615456   0.0185185 
  55           53.849388    11.615797   0.0181818 
  33           50.969411    11.616137   0.030303  
  42           48.264515    11.616476   0.0238095 
  45           45.747137    11.616812   0.0222222 
  46           43.420578    11.617148   0.0217391 
  41           41.281716    11.617481   0.0243902 
  36           39.323178    11.617813   0.0277778 
  46           37.535       11.618143   0.0217391 
  39           35.905827    11.618472   0.025641  
  29           34.423746    11.618799   0.0344828 
  45           33.076834    11.619124   0.0222222 
  35           31.853524    11.619448   0.0285714 
  32           30.742827    11.61977    0.03125   
  35           29.734445    11.62009    0.0285714 
  29           28.818854    11.620409   0.0344828 
  12           27.987314    11.620726   0.0833333 
  23           27.231861    11.621041   0.0434783 
  31           26.54529     11.621355   0.0322581 
  27           25.921114    11.621667   0.037037  
  21           25.353526    11.621977   0.047619  
  24           24.837356    11.622286   0.0416667 
  22           24.368011    11.622593   0.0454545 
  25           23.941442    11.622898   0.04      
  24           23.554086    11.623201   0.0416667 
  18           23.202825    11.623503   0.0555556 
  18           22.884948    11.623803   0.0555556 
  16           22.598101    11.624101   0.0625    
  16           22.340264    11.624398   0.0625    
  16           22.109713    11.624693   0.0625    
  25           21.904994    11.624986   0.04      
  12           21.724901    11.625277   0.0833333 
  21           21.568461    11.625567   0.047619  
  23           21.434911    11.625855   0.0434783 
  16           21.323697    11.626141   0.0625    
  13           21.234461    11.626425   0.0769231 
  18           21.167039    11.626708   0.0555556 
  18           21.121467    11.626988   0.0555556 
  18           21.097976    11.627267   0.0555556 
  18           21.097004    11.627544   0.0555556 
  12           21.119206    11.62782    0.0833333 
  22           21.165466    11.628093   0.0454545 
  20           21.236909    11.628365   0.05      
  22           21.334921    11.628635   0.0454545 
  27           21.461166    11.628903   0.037037  
  15           21.617603    11.629169   0.0666667 
  21           21.806506    11.629434   0.047619  
  22           22.030485    11.629696   0.0454545 
  16           22.292501    11.629957   0.0625    
  26           22.595873    11.630216   0.0384615 
  21           22.944301    11.630473   0.047619  
  30           23.341852    11.630728   0.0333333 
  20           23.792958    11.630981   0.05      
  18           24.302385    11.631233   0.0555556 
  27           24.875183    11.631482   0.037037  
  34           25.51659     11.63173    0.0294118 
  30           26.231887    11.631976   0.0333333 
  27           27.026176    11.63222    0.037037  
  38           27.90404     11.632462   0.0263158 
  25           28.869053    11.632702   0.04      
  25           29.923094    11.63294    0.04      
  40           31.065411    11.633177   0.025     
  28           32.291414    11.633411   0.0357143 
  36           33.591201    11.633643   0.0277778 
  33           34.947901    11.633874   0.030303  
  45           36.336084    11.634103   0.0222222 
  34           37.720653    11.634329   0.0294118 
  40           39.056788    11.634554   0.025     
  39           40.291651    11.634777   0.025641  
  44           41.368394    11.634998   0.0227273 
  46           42.23252     11.635216   0.0217391 
  59           42.839683    11.635433   0.0169492 
  45           43.16329     11.635648   0.0222222 
  47           43.199716    11.635861   0.0212766 
  55           42.969418    11.636072   0.0181818 
  43           42.513628    11.636281   0.0232558 
  53           41.887653    11.636488   0.0188679 
  53           41.152834    11.636693   0.0188679 
  39           40.369199    11.636896   0.025641  
  43           39.590085    11.637097   0.0232558 
  36           38.859063    11.637296   0.0277778 
  57           38.208874    11.637493   0.0175439 
  30           37.661638    11.637687   0.0333333 
  32           37.229703    11.63788    0.03125   
  47           36.916585    11.638071   0.0212766 
  35           36.717812    11.63826    0.0285714 
  43           36.621582    11.638447   0.0232558 
  29           36.609425    11.638631   0.0344828 
  28           36.657176    11.638814   0.0357143 
  44           36.736664    11.638994   0.0227273 
  43           36.818289    11.639173   0.0232558 
  34           36.874533    11.639349   0.0294118 
  50           36.883866    11.639523   0.02      
  43           36.834254    11.639695   0.0232558 
  46           36.725191    11.639866   0.0217391 
  42           36.567695    11.640034   0.0238095 
  34           36.382215    11.640199   0.0294118 
  42           36.195135    11.640363   0.0238095 
  38           36.034842    11.640525   0.0263158 
  42           35.928224    11.640684   0.0238095 
  53           35.898103    11.640842   0.0188679 
  49           35.961577    11.640997   0.0204082 
  37           36.129103    11.64115    0.027027  
  44           36.403905    11.641301   0.0227273 
  58           36.781478    11.64145    0.0172414 
  57           37.249043    11.641596   0.0175439 
  45           37.785       11.641741   0.0222222 
  53           38.358668    11.641883   0.0188679 
  39           38.930821    11.642023   0.025641  
  49           39.455508    11.642161   0.0204082 
  60           39.883637    11.642297   0.0166667 
  52           40.168272    11.64243    0.0192308 
  60           40.271034    11.642562   0.0166667 
  47           40.168118    11.642691   0.0212766 
  43           39.854363    11.642818   0.0232558 
  45           39.344015    11.642943   0.0222222 
  41           38.667979    11.643065   0.0243902 
  46           37.868429    11.643185   0.0217391 
  44           36.992396    11.643303   0.0227273 
  41           36.085921    11.643419   0.0243902 
  55           35.189763    11.643533   0.0181818 
  41           34.336938    11.643644   0.0243902 
  43           33.551837    11.643753   0.0232558 
  41           32.850367    11.64386    0.0243902 
  43           32.240579    11.643964   0.0232558 
  42           31.723414    11.644067   0.0238095 
  49           31.293338    11.644166   0.0204082 
  41           30.938848    11.644264   0.0243902 
  44           30.642962    11.644359   0.0227273 
  32           30.383963    11.644453   0.03125   
  30           30.13665     11.644543   0.0333333 
  42           29.874322    11.644632   0.0238095 
  47           29.57151     11.644718   0.0212766 
  31           29.207078    11.644802   0.0322581 
  38           28.767063    11.644883   0.0263158 
  39           28.246487    11.644962   0.025641  
  33           27.649553    11.645039   0.030303  
  25           26.988228    11.645114   0.04      
  31           26.279635    11.645186   0.0322581 
  32           25.543072    11.645255   0.03125   
  18           24.797367    11.645323   0.0555556 
  20           24.059011    11.645388   0.05      
  24           23.34118     11.64545    0.0416667 
  22           22.653507    11.645511   0.0454545 
  21           22.00235     11.645569   0.047619  
  29           21.391326    11.645624   0.0344828 
  18           20.821914    11.645677   0.0555556 
  23           20.294024    11.645728   0.0434783 
  20           19.806492    11.645776   0.05      
  21           19.357454    11.645822   0.047619  
  17           18.944637    11.645865   0.0588235 
  20           18.565559    11.645906   0.05      
  29           18.217676    11.645945   0.0344828 
  24           17.898469    11.645981   0.0416667 
  16           17.605512    11.646015   0.0625    
  15           17.336502    11.646046   0.0666667 
  13           17.089287    11.646075   0.0769231 
  26           16.861869    11.646101   0.0384615 
  15           16.65241     11.646125   0.0666667 
  13           16.459228    11.646146   0.0769231 
  13           16.280794    11.646165   0.0769231 
  21           16.115722    11.646181   0.047619  
  21           15.962759    11.646195   0.047619  
  12           15.820782    11.646207   0.0833333 
  19           15.68878     11.646215   0.0526316 
  13           15.56585     11.646222   0.0769231 
  14           15.451185    11.646226   0.0714286 
  15           15.344062    11.646227   0.0666667 
  16           15.24384     11.646226   0.0625    
  13           15.149945    11.646222   0.0769231 
  10           15.061864    11.646216   0.1       
  18           14.979142    11.646207   0.0555556 
  8            14.90137     11.646195   0.125     
  16           14.828181    11.646181   0.0625    
  11           14.759248    11.646165   0.0909091 
  17           14.694274    11.646146   0.0588235 
  15           14.632995    11.646124   0.0666667 
  13           14.575171    11.6461     0.0769231 
  12           14.520584    11.646073   0.0833333 
  19           14.469036    11.646043   0.0526316 
  13           14.420351    11.646011   0.0769231 
  11           14.374364    11.645977   0.0909091 
  19           14.330928    11.645939   0.0526316 
  21           14.289908    11.645899   0.047619  
  13           14.251181    11.645857   0.0769231 
  17           14.214633    11.645812   0.0588235 
  15           14.180162    11.645764   0.0666667 
  21           14.147674    11.645713   0.047619  
  13           14.117084    11.64566    0.0769231 
  17           14.088313    11.645604   0.0588235 
  22           14.061289    11.645546   0.0454545 
  12           14.035949    11.645485   0.0833333 
  17           14.012232    11.645421   0.0588235 
  17           13.990085    11.645354   0.0588235 
  12           13.969461    11.645285   0.0833333 
  15           13.950316    11.645213   0.0666667 
  10           13.932611    11.645139   0.1       
  19           13.916313    11.645061   0.0526316 
  19           13.901391    11.644981   0.0526316 
  8            13.88782     11.644898   0.125     
  14           13.875578    11.644813   0.0714286 
  6            13.864646    11.644725   0.1666667 
  13           13.855011    11.644634   0.0769231 
  24           13.846661    11.64454    0.0416667 
  15           13.839588    11.644443   0.0666667 
  17           13.83379     11.644344   0.0588235 
  13           13.829266    11.644242   0.0769231 
  11           13.826019    11.644137   0.0909091 
  19           13.824057    11.64403    0.0526316 
  16           13.823389    11.64392    0.0625    
  13           13.82403     11.643806   0.0769231 
  18           13.825999    11.64369    0.0555556 
  10           13.829317    11.643572   0.1       
  16           13.83401     11.64345    0.0625    
  14           13.84011     11.643326   0.0714286 
  15           13.84765     11.643199   0.0666667 
  13           13.856672    11.643069   0.0769231 
  21           13.867219    11.642936   0.047619  
  13           13.879343    11.6428     0.0769231 
  11           13.893099    11.642661   0.0909091 
  15           13.90855     11.64252    0.0666667 
  17           13.925764    11.642376   0.0588235 
  22           13.944818    11.642229   0.0454545 
  16           13.965795    11.642079   0.0625    
  13           13.988788    11.641926   0.0769231 
  11           14.013898    11.64177    0.0909091 
  11           14.041237    11.641611   0.0909091 
  16           14.070927    11.64145    0.0625    
  12           14.103105    11.641285   0.0833333 
  16           14.137916    11.641118   0.0625    
  11           14.175526    11.640947   0.0909091 
  14           14.216114    11.640774   0.0714286 
  22           14.259877    11.640598   0.0454545 
  17           14.307037    11.640419   0.0588235 
  13           14.357834    11.640237   0.0769231 
  19           14.412539    11.640052   0.0526316 
  10           14.47145     11.639864   0.1       
  9            14.534899    11.639673   0.1111111 
  19           14.603259    11.639479   0.0526316 
  21           14.676944    11.639282   0.047619  
  12           14.756419    11.639082   0.0833333 
  12           14.842207    11.638879   0.0833333 
  17           14.934893    11.638673   0.0588235 
  17           15.03514     11.638464   0.0588235 
  12           15.14369     11.638252   0.0833333 
  15           15.261382    11.638037   0.0666667 
  15           15.389159    11.63782    0.0666667 
  17           15.528083    11.637599   0.0588235 
  18           15.679348    11.637375   0.0555556 
  13           15.844293    11.637148   0.0769231 
  19           16.024417    11.636917   0.0526316 
  18           16.221391    11.636684   0.0555556 
  10           16.437075    11.636448   0.1       
  16           16.673525    11.636209   0.0625    
  16           16.933011    11.635966   0.0625    
  22           17.21802     11.635721   0.0454545 
  16           17.531262    11.635472   0.0625    
  20           17.87567     11.635221   0.05      
  13           18.254389    11.634966   0.0769231 
  20           18.670755    11.634708   0.05      
  8            19.128259    11.634447   0.125     
  18           19.630479    11.634183   0.0555556 
  24           20.180981    11.633916   0.0416667 
  17           20.78317     11.633646   0.0588235 
  26           21.440066    11.633372   0.0384615 
  25           22.153985    11.633095   0.04      
  27           22.92647     11.632816   0.037037  
  26           23.756256    11.632533   0.0384615 
  24           24.640638    11.632246   0.0416667 
  29           25.573172    11.631957   0.0344828 
  26           26.542993    11.631665   0.0384615 
  22           27.533802    11.631369   0.0454545 
  37           28.523138    11.63107    0.027027  
  23           29.482206    11.630768   0.0434783 
  26           30.3767      11.630463   0.0384615 
  31           31.168977    11.630154   0.0322581 
  19           31.821642    11.629842   0.0526316 
  30           32.302238    11.629528   0.0333333 
  36           32.588166    11.629209   0.0277778 
  27           32.670577    11.628888   0.037037  
  21           32.556168    11.628563   0.047619  
  24           32.266225    11.628235   0.0416667 
  29           31.833278    11.627904   0.0344828 
  24           31.296349    11.62757    0.0416667 
  31           30.696013    11.627232   0.0322581 
  22           30.070272    11.626891   0.0454545 
  18           29.451838    11.626546   0.0555556 
  28           28.866697    11.626199   0.0357143 
  32           28.333773    11.625848   0.03125   
  26           27.865206    11.625494   0.0384615 
  24           27.466928    11.625136   0.0416667 
  27           27.139218    11.624775   0.037037  
  16           26.877198    11.624411   0.0625    
  32           26.671207    11.624043   0.03125   
  20           26.507206    11.623672   0.05      
  36           26.367399    11.623298   0.0277778 
  30           26.231261    11.622921   0.0333333 
  20           26.077134    11.62254    0.05      
  21           25.884383    11.622155   0.047619  
  14           25.635829    11.621768   0.0714286 
  16           25.319968    11.621376   0.0625    
  17           24.932441    11.620982   0.0588235 
  15           24.476279    11.620584   0.0666667 
  25           23.960897    11.620183   0.04      
  25           23.400147    11.619778   0.04      
  22           22.809995    11.61937    0.0454545 
  19           22.206366    11.618958   0.0526316 
  19           21.603567    11.618543   0.0526316 
  19           21.013354    11.618125   0.0526316 
  13           20.444635    11.617703   0.0769231 
  17           19.903582    11.617278   0.0588235 
  13           19.394008    11.616849   0.0769231 
  25           18.917825    11.616416   0.04      
  15           18.475518    11.615981   0.0666667 
  14           18.066545    11.615541   0.0714286 
  16           17.689676    11.615099   0.0625    
  18           17.343247    11.614652   0.0555556 
  17           17.025348    11.614203   0.0588235 
  9            16.73396     11.61375    0.1111111 
  15           16.467044    11.613293   0.0666667 
  10           16.222604    11.612832   0.1       
  9            15.998724    11.612369   0.1111111 
  17           15.793593    11.611901   0.0588235 
  11           15.605521    11.61143    0.0909091 
  16           15.432939    11.610956   0.0625    
  19           15.274404    11.610478   0.0526316 
  14           15.128593    11.609996   0.0714286 
  19           14.994304    11.609511   0.0526316 
  15           14.870445    11.609022   0.0666667 
  13           14.756028    11.60853    0.0769231 
  15           14.650167    11.608034   0.0666667 
  7            14.552061    11.607535   0.1428571 
  18           14.460995    11.607032   0.0555556 
  12           14.376327    11.606525   0.0833333 
  12           14.297485    11.606015   0.0833333 
  16           14.223956    11.605501   0.0625    
  15           14.155283    11.604983   0.0666667 
  18           14.091057    11.604462   0.0555556 
  19           14.030913    11.603937   0.0526316 
  16           13.974524    11.603408   0.0625    
  12           13.921594    11.602876   0.0833333 
  18           13.871862    11.60234    0.0555556 
  14           13.825088    11.6018     0.0714286 
  9            13.78106     11.601257   0.1111111 
  13           13.739582    11.60071    0.0769231 
  15           13.700479    11.60016    0.0666667 
  18           13.663591    11.599605   0.0555556 
  6            13.628772    11.599047   0.1666667 
  22           13.595891    11.598485   0.0454545 
  10           13.564824    11.59792    0.1       
  25           13.535462    11.59735    0.04      
  10           13.507701    11.596777   0.1       
  16           13.481447    11.596201   0.0625    
  16           13.456614    11.59562    0.0625    
  11           13.433122    11.595036   0.0909091 
  12           13.410897    11.594448   0.0833333 
  16           13.389871    11.593856   0.0625    
  11           13.36998     11.59326    0.0909091 
  17           13.351166    11.592661   0.0588235 
  10           13.333376    11.592058   0.1       
  11           13.316557    11.591451   0.0909091 
  17           13.300664    11.59084    0.0588235 
  17           13.285652    11.590225   0.0588235 
  9            13.271482    11.589606   0.1111111 
  12           13.258116    11.588984   0.0833333 
  24           13.245517    11.588358   0.0416667 
  11           13.233654    11.587728   0.0909091 
  11           13.222496    11.587094   0.0909091 
  14           13.212014    11.586456   0.0714286 
  15           13.202181    11.585815   0.0666667 
  13           13.192973    11.585169   0.0769231 
  15           13.184367    11.58452    0.0666667 
  15           13.176339    11.583866   0.0666667 
  15           13.168871    11.583209   0.0666667 
  15           13.161943    11.582548   0.0666667 
  11           13.155537    11.581883   0.0909091 
  12           13.149637    11.581214   0.0833333 
  15           13.144227    11.580541   0.0666667 
  9            13.139293    11.579864   0.1111111 
  11           13.134821    11.579184   0.0909091 
  17           13.130798    11.578499   0.0588235 
  7            13.127213    11.57781    0.1428571 
  14           13.124054    11.577118   0.0714286 
  14           13.121311    11.576421   0.0714286 
  14           13.118976    11.57572    0.0714286 
  16           13.117038    11.575016   0.0625    
  20           13.115489    11.574307   0.05      
  11           13.114323    11.573594   0.0909091 
  14           13.113531    11.572878   0.0714286 
  18           13.113108    11.572157   0.0555556 
  9            13.113048    11.571433   0.1111111 
  8            13.113344    11.570704   0.125     
  12           13.113992    11.569971   0.0833333 
  17           13.114987    11.569234   0.0588235 
  13           13.116326    11.568493   0.0769231 
  12           13.118004    11.567748   0.0833333 
  14           13.120018    11.567      0.0714286 
  12           13.122365    11.566246   0.0833333 
  9            13.125044    11.565489   0.1111111 
  11           13.12805     11.564728   0.0909091 
  15           13.131384    11.563963   0.0666667 
  14           13.135043    11.563193   0.0714286 
  10           13.139026    11.56242    0.1       
  19           13.143333    11.561642   0.0526316 
  12           13.147962    11.56086    0.0833333 
  6            13.152914    11.560074   0.1666667 
  14           13.15819     11.559284   0.0714286 
  18           13.163788    11.55849    0.0555556 
  19           13.169711    11.557691   0.0526316 
  11           13.175959    11.556889   0.0909091 
  12           13.182533    11.556082   0.0833333 
  13           13.189436    11.555271   0.0769231 
  13           13.196668    11.554456   0.0769231 
  7            13.204233    11.553636   0.1428571 
  16           13.212133    11.552813   0.0625    
  14           13.22037     11.551985   0.0714286 
  12           13.228948    11.551153   0.0833333 
  11           13.23787     11.550317   0.0909091 
  17           13.24714     11.549476   0.0588235 
  9            13.256762    11.548632   0.1111111 
  11           13.266739    11.547783   0.0909091 
  13           13.277077    11.546929   0.0769231 
  19           13.28778     11.546072   0.0526316 
  11           13.298854    11.54521    0.0909091 
  14           13.310304    11.544344   0.0714286 
  15           13.322136    11.543474   0.0666667 
  18           13.334356    11.542599   0.0555556 
  18           13.346971    11.54172    0.0555556 
  19           13.359987    11.540837   0.0526316 
  12           13.373412    11.539949   0.0833333 
  21           13.387253    11.539057   0.047619  
  13           13.401518    11.538161   0.0769231 
  8            13.416215    11.537261   0.125     
  14           13.431354    11.536356   0.0714286 
  15           13.446944    11.535446   0.0666667 
  15           13.462993    11.534533   0.0666667 
  22           13.479512    11.533615   0.0454545 
  13           13.496511    11.532692   0.0769231 
  26           13.514002    11.531765   0.0384615 
  12           13.531995    11.530834   0.0833333 
  14           13.550503    11.529899   0.0714286 
  12           13.569538    11.528958   0.0833333 
  14           13.589113    11.528014   0.0714286 
  13           13.609241    11.527065   0.0769231 
  17           13.629937    11.526112   0.0588235 
  13           13.651215    11.525154   0.0769231 
  12           13.67309     11.524192   0.0833333 
  11           13.69558     11.523225   0.0909091 
  19           13.718699    11.522254   0.0526316 
  15           13.742466    11.521278   0.0666667 
  10           13.766899    11.520298   0.1       
  13           13.792017    11.519314   0.0769231 
  17           13.817839    11.518325   0.0588235 
  11           13.844387    11.517331   0.0909091 
  11           13.871681    11.516333   0.0909091 
  9            13.899744    11.51533    0.1111111 
  11           13.9286      11.514323   0.0909091 
  13           13.958273    11.513311   0.0769231 
  10           13.988788    11.512295   0.1       
  18           14.020173    11.511274   0.0555556 
  17           14.052454    11.510249   0.0588235 
  22           14.085662    11.509219   0.0454545 
  14           14.119827    11.508185   0.0714286 
  22           14.154979    11.507145   0.0454545 
  16           14.191154    11.506102   0.0625    
  20           14.228385    11.505054   0.05      
  20           14.266709    11.504001   0.05      
  13           14.306164    11.502943   0.0769231 
  17           14.34679     11.501881   0.0588235 
  16           14.388629    11.500814   0.0625    
  10           14.431725    11.499743   0.1       
  12           14.476123    11.498667   0.0833333 
  17           14.521872    11.497586   0.0588235 
  13           14.569022    11.496501   0.0769231 
  19           14.617626    11.495411   0.0526316 
  19           14.667741    11.494316   0.0526316 
  11           14.719423    11.493217   0.0909091 
  17           14.772736    11.492112   0.0588235 
  16           14.827743    11.491004   0.0625    
  13           14.884513    11.48989    0.0769231 
  23           14.943116    11.488772   0.0434783 
  16           15.003629    11.487649   0.0625    
  15           15.06613     11.486521   0.0666667 
  19           15.130704    11.485389   0.0526316 
  15           15.197437    11.484252   0.0666667 
  9            15.266424    11.48311    0.1111111 
  8            15.337762    11.481963   0.125     
  16           15.411555    11.480811   0.0625    
  17           15.487912    11.479655   0.0588235 
  11           15.56695     11.478494   0.0909091 
  22           15.64879     11.477328   0.0454545 
  16           15.733563    11.476157   0.0625    
  21           15.821407    11.474982   0.047619  
  19           15.912465    11.473802   0.0526316 
  16           16.006895    11.472617   0.0625    
  15           16.104858    11.471427   0.0666667 
  18           16.206531    11.470232   0.0555556 
  18           16.312097    11.469032   0.0555556 
  8            16.421755    11.467827   0.125     
  17           16.535713    11.466618   0.0588235 
  16           16.654196    11.465404   0.0625    
  18           16.777441    11.464185   0.0555556 
  19           16.905703    11.46296    0.0526316 
  25           17.039254    11.461731   0.04      
  17           17.178383    11.460498   0.0588235 
  16           17.323402    11.459259   0.0625    
  15           17.474642    11.458015   0.0666667 
  20           17.632461    11.456766   0.05      
  24           17.79724     11.455513   0.0416667 
  16           17.969388    11.454254   0.0625    
  16           18.149348    11.45299    0.0625    
  15           18.337595    11.451722   0.0666667 
  27           18.534638    11.450448   0.037037  
  26           18.74103     11.44917    0.0384615 
  9            18.957366    11.447886   0.1111111 
  21           19.184288    11.446598   0.047619  
  21           19.422493    11.445305   0.047619  
  21           19.672738    11.444006   0.047619  
  23           19.935839    11.442702   0.0434783 
  23           20.212692    11.441394   0.0434783 
  22           20.504266    11.44008    0.0454545 
  25           20.811624    11.438762   0.04      
  13           21.135925    11.437438   0.0769231 
  16           21.478443    11.436109   0.0625    
  23           21.840575    11.434775   0.0434783 
  18           22.223861    11.433436   0.0555556 
  27           22.630002    11.432092   0.037037  
  21           23.060876    11.430743   0.047619  
  18           23.518568    11.429389   0.0555556 
  22           24.005397    11.428029   0.0454545 
  24           24.523946    11.426665   0.0416667 
  24           25.077089    11.425295   0.0416667 
  28           25.668042    11.423921   0.0357143 
  28           26.300396    11.422541   0.0357143 
  25           26.978176    11.421156   0.04      
  26           27.705881    11.419765   0.0384615 
  18           28.48854     11.41837    0.0555556 
  23           29.331778    11.416969   0.0434783 
  19           30.241882    11.415563   0.0526316 
  35           31.225838    11.414152   0.0285714 
  29           32.291433    11.412736   0.0344828 
  36           33.447284    11.411315   0.0277778 
  35           34.702933    11.409888   0.0285714 
  49           36.068868    11.408456   0.0204082 
  35           37.556599    11.407019   0.0285714 
  30           39.178687    11.405577   0.0333333 
  32           40.948761    11.404129   0.03125   
  45           42.881525    11.402676   0.0222222 
  37           44.99272     11.401218   0.027027  
  34           47.299026    11.399755   0.0294118 
  38           49.817914    11.398286   0.0263158 
  40           52.567411    11.396812   0.025     
  62           55.565659    11.395332   0.016129  
  54           58.830386    11.393848   0.0185185 
  60           62.377969    11.392358   0.0166667 
  49           66.222284    11.390862   0.0204082 
  75           70.372943    11.389362   0.0133333 
  69           74.833062    11.387855   0.0144928 
  63           79.596252    11.386344   0.015873  
  75           84.642941    11.384827   0.0133333 
  76           89.935991    11.383305   0.0131579 
  92           95.415984    11.381778   0.0108696 
  89           100.996714   11.380245   0.011236  
  96           106.562026   11.378706   0.0104167 
  103          111.965297   11.377163   0.0097087 
  108          117.03344    11.375613   0.0092593 
  110          121.576593   11.374059   0.0090909 
  125          125.404264   11.372499   0.008     
  105          128.346429   11.370933   0.0095238 
  122          130.276346   11.369362   0.0081967 
  111          131.1299     11.367786   0.009009  
  104          130.916786   11.366204   0.0096154 
  122          129.72       11.364617   0.0081967 
  120          127.684039   11.363024   0.0083333 
  125          124.994852   11.361426   0.008     
  105          121.856879   11.359822   0.0095238 
  113          118.471798   11.358212   0.0088496 
  93           115.022503   11.356597   0.0107527 
  114          111.662946   11.354977   0.0087719 
  111          108.513803   11.353351   0.009009  
  96           105.661862   11.35172    0.0104167 
  104          103.162017   11.350083   0.0096154 
  97           101.039794   11.34844    0.0103093 
  103          99.294049    11.346792   0.0097087 
  93           97.899045    11.345138   0.0107527 
  90           96.806211    11.343479   0.0111111 
  77           95.945881    11.341814   0.012987  
  84           95.230034    11.340143   0.0119048 
  92           94.556686    11.338467   0.0108696 
  91           93.816802    11.336785   0.010989  
  72           92.903631    11.335098   0.0138889 
  79           91.72373     11.333405   0.0126582 
  84           90.207793    11.331706   0.0119048 
  92           88.31887     11.330001   0.0108696 
  75           86.05595     11.328291   0.0133333 
  65           83.451821    11.326575   0.0153846 
  70           80.566019    11.324854   0.0142857 
  73           77.474728    11.323127   0.0136986 
  56           74.260187    11.321394   0.0178571 
  65           71.001561    11.319655   0.0153846 
  62           67.768617    11.317911   0.016129  
  65           64.618317    11.316161   0.0153846 
  58           61.593863    11.314405   0.0172414 
  55           58.725561    11.312644   0.0181818 
  67           56.032566    11.310877   0.0149254 
  46           53.525066    11.309104   0.0217391 
  44           51.206394    11.307325   0.0227273 
  48           49.074954    11.30554    0.0208333 
  53           47.125729    11.30375    0.0188679 
  48           45.351575    11.301954   0.0208333 
  45           43.744085    11.300152   0.0222222 
  48           42.29431     11.298344   0.0208333 
  41           40.993219    11.29653    0.0243902 
  26           39.83205     11.294711   0.0384615 
  34           38.802525    11.292885   0.0294118 
  34           37.897015    11.291054   0.0294118 
  33           37.108654    11.289217   0.030303  
  39           36.431376    11.287374   0.025641  
  29           35.859976    11.285526   0.0344828 
  44           35.390131    11.283671   0.0227273 
  29           35.018401    11.28181    0.0344828 
  50           34.742242    11.279944   0.02      
  32           34.560005    11.278071   0.03125   
  36           34.470922    11.276193   0.0277778 
  36           34.475092    11.274309   0.0277778 
  38           34.573477    11.272419   0.0263158 
  37           34.76787     11.270523   0.027027  
  52           35.060869    11.26862    0.0192308 
  45           35.455834    11.266712   0.0222222 
  45           35.956843    11.264798   0.0222222 
  35           36.56861     11.262878   0.0285714 
  46           37.29639     11.260952   0.0217391 
  39           38.145824    11.25902    0.025641  
  43           39.12274     11.257082   0.0232558 
  57           40.232857    11.255138   0.0175439 
  48           41.48138     11.253188   0.0208333 
  56           42.872447    11.251232   0.0178571 
  63           44.408351    11.249269   0.015873  
  60           46.088538    11.247301   0.0166667 
  58           47.90833     11.245327   0.0172414 
  66           49.857341    11.243346   0.0151515 
  65           51.917644    11.24136    0.0153846 
  58           54.061848    11.239367   0.0172414 
  69           56.251309    11.237369   0.0144928 
  71           58.43499     11.235364   0.0140845 
  74           60.549414    11.233353   0.0135135 
  81           62.52063     11.231336   0.0123457 
  70           64.268441    11.229313   0.0142857 
  73           65.713195    11.227283   0.0136986 
  89           66.78454     11.225248   0.011236  
  76           67.430633    11.223206   0.0131579 
  71           67.625844    11.221158   0.0140845 
  79           67.375115    11.219104   0.0126582 
  71           66.713518    11.217044   0.0140845 
  69           65.701345    11.214977   0.0144928 
  76           64.415974    11.212905   0.0131579 
  60           62.942484    11.210826   0.0166667 
  69           61.364997    11.208741   0.0144928 
  65           59.7601      11.206649   0.0153846 
  70           58.187862    11.204552   0.0142857 
  74           56.708972    11.202448   0.0135135 
  69           55.355898    11.200338   0.0144928 
  83           54.152619    11.198221   0.0120482 
  76           53.110939    11.196099   0.0131579 
  72           52.231557    11.19397    0.0138889 
  76           51.50496     11.191834   0.0131579 
  63           50.91215     11.189693   0.015873  
  74           50.425292    11.187545   0.0135135 
  67           50.008765    11.18539    0.0149254 
  77           49.620781    11.18323    0.012987  
  70           49.215955    11.181063   0.0142857 
  68           48.748899    11.17889    0.0147059 
  55           48.17862     11.17671    0.0181818 
  56           47.473004    11.174524   0.0178571 
  54           46.612542    11.172331   0.0185185 
  56           45.592342    11.170132   0.0178571 
  48           44.419707    11.167927   0.0208333 
  55           43.120722    11.165715   0.0181818 
  40           41.723032    11.163497   0.025     
  43           40.260397    11.161273   0.0232558 
  52           38.766508    11.159042   0.0192308 
  49           37.271956    11.156804   0.0204082 
  32           35.802433    11.154561   0.03125   
  41           34.378003    11.15231    0.0243902 
  33           33.013188    11.150053   0.030303  
  41           31.71757     11.14779    0.0243902 
  48           30.49663     11.14552    0.0208333 
  42           29.352624    11.143244   0.0238095 
  33           28.285403    11.140961   0.030303  
  38           27.293109    11.138671   0.0263158 
  36           26.372739    11.136376   0.0277778 
  41           25.520557    11.134073   0.0243902 
  23           24.732431    11.131764   0.0434783 
  31           24.004051    11.129448   0.0322581 
  23           23.331085    11.127126   0.0434783 
  25           22.709299    11.124797   0.04      
  18           22.134623    11.122462   0.0555556 
  26           21.603189    11.12012    0.0384615 
  26           21.111362    11.117772   0.0384615 
  26           20.655759    11.115416   0.0384615 
  19           20.233233    11.113055   0.0526316 
  17           19.840893    11.110686   0.0588235 
  21           19.476079    11.108311   0.047619  
  20           19.136358    11.105929   0.05      
  22           18.819519    11.103541   0.0454545 
  20           18.523546    11.101146   0.05      
  13           18.246615    11.098744   0.0769231 
  23           17.987077    11.096335   0.0434783 
  15           17.74344     11.09392    0.0666667 
  24           17.514362    11.091498   0.0416667 
  20           17.298632    11.08907    0.05      
  22           17.09516     11.086634   0.0454545 
  14           16.902965    11.084192   0.0714286 
  17           16.721162    11.081743   0.0588235 
  18           16.548955    11.079288   0.0555556 
  16           16.385622    11.076825   0.0625    
  13           16.230515    11.074356   0.0769231 
  23           16.083043    11.07188    0.0434783 
  17           15.942674    11.069397   0.0588235 
  9            15.808922    11.066908   0.1111111 
  16           15.681344    11.064411   0.0625    
  16           15.559537    11.061908   0.0625    
  14           15.443133    11.059398   0.0714286 
  18           15.331791    11.056881   0.0555556 
  21           15.225203    11.054357   0.047619  
  22           15.12308     11.051826   0.0454545 
  25           15.025161    11.049289   0.04      
  16           14.931201    11.046744   0.0625    
  16           14.840974    11.044193   0.0625    
  16           14.754273    11.041635   0.0625    
  6            14.670902    11.03907    0.1666667 
  8            14.590681    11.036498   0.125     
  18           14.513444    11.033919   0.0555556 
  23           14.439032    11.031333   0.0434783 
  22           14.367301    11.02874    0.0454545 
  18           14.298116    11.02614    0.0555556 
  10           14.231346    11.023533   0.1       
  16           14.166876    11.020919   0.0625    
  17           14.104591    11.018298   0.0588235 
  16           14.044389    11.01567    0.0625    
  19           13.986171    11.013036   0.0526316 
  20           13.929844    11.010394   0.05      
  12           13.875322    11.007745   0.0833333 
  14           13.822523    11.005089   0.0714286 
  16           13.771371    11.002426   0.0625    
  12           13.721794    10.999756   0.0833333 
  16           13.673723    10.997079   0.0625    
  16           13.627094    10.994394   0.0625    
  13           13.581846    10.991703   0.0769231 
  17           13.537922    10.989005   0.0588235 
  16           13.495267    10.986299   0.0625    
  13           13.453831    10.983587   0.0769231 
  19           13.413564    10.980867   0.0526316 
  19           13.374421    10.97814    0.0526316 
  15           13.336358    10.975406   0.0666667 
  12           13.299334    10.972665   0.0833333 
  11           13.263308    10.969916   0.0909091 
  21           13.228245    10.967161   0.047619  
  17           13.194108    10.964398   0.0588235 
  21           13.160864    10.961628   0.047619  
  17           13.128481    10.958851   0.0588235 
  10           13.096929    10.956066   0.1       
  10           13.066178    10.953275   0.1       
  23           13.0362      10.950476   0.0434783 
  20           13.006971    10.94767    0.05      
  22           12.978463    10.944856   0.0454545 
  11           12.950654    10.942036   0.0909091 
  19           12.923522    10.939208   0.0526316 
  10           12.897043    10.936373   0.1       
  13           12.871197    10.93353    0.0769231 
  19           12.845965    10.93068    0.0526316 
  17           12.821327    10.927823   0.0588235 
  17           12.797266    10.924959   0.0588235 
  14           12.773764    10.922087   0.0714286 
  16           12.750804    10.919208   0.0625    
  12           12.728372    10.916321   0.0833333 
  13           12.70645     10.913428   0.0769231 
  10           12.685027    10.910526   0.1       
  13           12.664086    10.907618   0.0769231 
  17           12.643616    10.904702   0.0588235 
  15           12.623603    10.901778   0.0666667 
  11           12.604036    10.898847   0.0909091 
  13           12.584903    10.895909   0.0769231 
  17           12.566192    10.892963   0.0588235 
  16           12.547893    10.89001    0.0625    
  14           12.529996    10.88705    0.0714286 
  12           12.512491    10.884082   0.0833333 
  18           12.495369    10.881106   0.0555556 
  17           12.47862     10.878123   0.0588235 
  13           12.462237    10.875133   0.0769231 
  10           12.446211    10.872135   0.1       
  19           12.430534    10.869129   0.0526316 
  18           12.415199    10.866116   0.0555556 
  17           12.400198    10.863095   0.0588235 
  6            12.385525    10.860067   0.1666667 
  10           12.371173    10.857031   0.1       
  11           12.357136    10.853988   0.0909091 
  10           12.343409    10.850937   0.1       
  17           12.329984    10.847879   0.0588235 
  11           12.316857    10.844813   0.0909091 
  14           12.304023    10.841739   0.0714286 
  11           12.291476    10.838658   0.0909091 
  15           12.279213    10.835569   0.0666667 
  17           12.267228    10.832472   0.0588235 
  9            12.255517    10.829368   0.1111111 
  10           12.244077    10.826256   0.1       
  8            12.232903    10.823137   0.125     
  19           12.221993    10.82001    0.0526316 
  15           12.211341    10.816875   0.0666667 
  13           12.200947    10.813732   0.0769231 
  7            12.190806    10.810582   0.1428571 
  11           12.180916    10.807424   0.0909091 
  18           12.171273    10.804258   0.0555556 
  15           12.161877    10.801084   0.0666667 
  15           12.152724    10.797903   0.0666667 
  13           12.143813    10.794714   0.0769231 
  14           12.135142    10.791517   0.0714286 
  18           12.126709    10.788313   0.0555556 
  13           12.118512    10.785101   0.0769231 
  18           12.11055     10.78188    0.0555556 
  11           12.102823    10.778652   0.0909091 
  17           12.095329    10.775417   0.0588235 
  6            12.088068    10.772173   0.1666667 
  11           12.081038    10.768922   0.0909091 
  25           12.07424     10.765662   0.04      
  9            12.067672    10.762395   0.1111111 
  9            12.061336    10.75912    0.1111111 
  12           12.055231    10.755837   0.0833333 
  21           12.049358    10.752546   0.047619  
  14           12.043716    10.749248   0.0714286 
  11           12.038307    10.745941   0.0909091 
  13           12.033132    10.742626   0.0769231 
  16           12.02819     10.739304   0.0625    
  11           12.023484    10.735973   0.0909091 
  22           12.019016    10.732635   0.0454545 
  9            12.014785    10.729289   0.1111111 
  13           12.010795    10.725934   0.0769231 
  14           12.007048    10.722572   0.0714286 
  14           12.003544    10.719202   0.0714286 
  13           12.000288    10.715823   0.0769231 
  9            11.997281    10.712437   0.1111111 
  15           11.994527    10.709043   0.0666667 
  22           11.992028    10.70564    0.0454545 
  16           11.989788    10.70223    0.0625    
  9            11.987811    10.698811   0.1111111 
  18           11.986099    10.695384   0.0555556 
  13           11.984658    10.69195    0.0769231 
  17           11.983492    10.688507   0.0588235 
  17           11.982605    10.685056   0.0588235 
  9            11.982003    10.681597   0.1111111 
  15           11.98169     10.67813    0.0666667 
  11           11.981672    10.674655   0.0909091 
  21           11.981955    10.671171   0.047619  
  14           11.982546    10.66768    0.0714286 
  16           11.98345     10.66418    0.0625    
  13           11.984675    10.660672   0.0769231 
  21           11.986229    10.657156   0.047619  
  15           11.988119    10.653632   0.0666667 
  13           11.990353    10.650099   0.0769231 
  9            11.99294     10.646559   0.1111111 
  15           11.995889    10.64301    0.0666667 
  8            11.99921     10.639453   0.125     
  11           12.002912    10.635887   0.0909091 
  10           12.007008    10.632313   0.1       
  11           12.011506    10.628731   0.0909091 
  13           12.016421    10.625141   0.0769231 
  7            12.021764    10.621543   0.1428571 
  16           12.027548    10.617936   0.0625    
  11           12.033787    10.614321   0.0909091 
  12           12.040496    10.610697   0.0833333 
  17           12.047691    10.607066   0.0588235 
  12           12.055386    10.603425   0.0833333 
  11           12.0636      10.599777   0.0909091 
  14           12.072351    10.59612    0.0714286 
  10           12.081657    10.592455   0.1       
  14           12.091539    10.588781   0.0714286 
  11           12.102018    10.585099   0.0909091 
  13           12.113116    10.581409   0.0769231 
  16           12.124857    10.57771    0.0625    
  11           12.137265    10.574003   0.0909091 
  7            12.150367    10.570287   0.1428571 
  12           12.164191    10.566563   0.0833333 
  9            12.178766    10.56283    0.1111111 
  9            12.194123    10.559089   0.1111111 
  18           12.210296    10.555339   0.0555556 
  9            12.227318    10.551581   0.1111111 
  11           12.245228    10.547815   0.0909091 
  13           12.264064    10.54404    0.0769231 
  16           12.283867    10.540256   0.0625    
  11           12.304683    10.536464   0.0909091 
  13           12.326557    10.532663   0.0769231 
  17           12.349539    10.528854   0.0588235 
  24           12.373682    10.525036   0.0416667 
  17           12.399042    10.52121    0.0588235 
  20           12.42568     10.517375   0.05      
  12           12.453658    10.513531   0.0833333 
  20           12.483045    10.509679   0.05      
  15           12.513913    10.505818   0.0666667 
  15           12.54634     10.501948   0.0666667 
  13           12.580407    10.49807    0.0769231 
  14           12.616204    10.494183   0.0714286 
  18           12.653825    10.490288   0.0555556 
  12           12.69337     10.486384   0.0833333 
  26           12.734949    10.482471   0.0384615 
  17           12.778678    10.47855    0.0588235 
  21           12.824681    10.474619   0.047619  
  11           12.873093    10.47068    0.0909091
[truncated: 8,008 more chars]
