# Supplementary material for: Structural and magnetic investigations of the Weyl semimetal family CeAlSi1–xGex
Source: Acta Crystallogr B Struct Sci Cryst Eng Mater. 2026 Apr 7;82(Pt 3):250–7. doi: 10.1107/S2052520626002635 (PMC13238493; doi:10.1107/S2052520626002635)
Supplement: Supplementary file 6 [file b-82-00250-CeAlSi0.6Ge0.4sup6.rtv]

######################################################################
#data_CeAlSi0p6Ge0p4
data_CeAlSi0.6Ge0.4

_pd_block_id      CeAlSi0.6Ge0.4

# POWDER DATA TABLE
_pd_meas_2theta_range_min  10.00000
_pd_meas_2theta_range_max  89.99000
_pd_meas_2theta_range_inc  0.01000
_pd_meas_number_of_points  8000

loop_
   _pd_meas_intensity_total
   _pd_calc_intensity_total
   _pd_proc_intensity_bkg_calc
   _pd_proc_ls_weight
  56           59.1787614   59.1787614  0.0178571 
  71           59.1311123   59.1311123  0.0140845 
  66           59.0835212   59.0835212  0.0151515 
  61           59.0359879   59.0359879  0.0163934 
  73           58.9885125   58.9885125  0.0136986 
  69           58.9410948   58.9410948  0.0144928 
  56           58.8937349   58.8937349  0.0178571 
  44           58.8464326   58.8464326  0.0227273 
  64           58.799188    58.799188   0.015625  
  54           58.7520009   58.7520009  0.0185185 
  61           58.7048714   58.7048714  0.0163934 
  68           58.6577993   58.6577993  0.0147059 
  68           58.6107846   58.6107846  0.0147059 
  64           58.5638274   58.5638274  0.015625  
  72           58.5169274   58.5169274  0.0138889 
  68           58.4700848   58.4700848  0.0147059 
  68           58.4232993   58.4232993  0.0147059 
  59           58.3765711   58.3765711  0.0169492 
  79           58.3299      58.3299     0.0126582 
  57           58.2832859   58.2832859  0.0175439 
  51           58.2367289   58.2367289  0.0196078 
  62           58.1902289   58.1902289  0.016129  
  65           58.1437859   58.1437859  0.0153846 
  69           58.0973997   58.0973997  0.0144928 
  59           58.0510704   58.0510704  0.0169492 
  63           58.0047978   58.0047978  0.015873  
  74           57.958582    57.958582   0.0135135 
  68           57.9124229   57.9124229  0.0147059 
  55           57.8663205   57.8663205  0.0181818 
  74           57.8202746   57.8202746  0.0135135 
  73           57.7742853   57.7742853  0.0136986 
  60           57.7283525   57.7283525  0.0166667 
  78           57.6824762   57.6824762  0.0128205 
  67           57.6366562   57.6366562  0.0149254 
  64           57.5908927   57.5908927  0.015625  
  51           57.5451854   57.5451854  0.0196078 
  54           57.4995344   57.4995344  0.0185185 
  60           57.4539396   57.4539396  0.0166667 
  63           57.4084009   57.4084009  0.015873  
  74           57.3629184   57.3629184  0.0135135 
  60           57.317492    57.317492   0.0166667 
  60           57.2721215   57.2721215  0.0166667 
  52           57.2268071   57.2268071  0.0192308 
  69           57.1815485   57.1815485  0.0144928 
  79           57.1363459   57.1363459  0.0126582 
  68           57.091199    57.091199   0.0147059 
  56           57.046108    57.046108   0.0178571 
  63           57.0010727   57.0010727  0.015873  
  59           56.956093    56.956093   0.0169492 
  56           56.911169    56.911169   0.0178571 
  46           56.8663006   56.8663006  0.0217391 
  60           56.8214877   56.8214877  0.0166667 
  48           56.7767303   56.7767303  0.0208333 
  49           56.7320284   56.7320284  0.0204082 
  65           56.6873818   56.6873818  0.0153846 
  71           56.6427906   56.6427906  0.0140845 
  65           56.5982547   56.5982547  0.0153846 
  53           56.5537741   56.5537741  0.0188679 
  55           56.5093486   56.5093486  0.0181818 
  68           56.4649784   56.4649784  0.0147059 
  50           56.4206632   56.4206632  0.02      
  76           56.3764031   56.3764031  0.0131579 
  57           56.332198    56.332198   0.0175439 
  55           56.2880478   56.2880478  0.0181818 
  65           56.2439526   56.2439526  0.0153846 
  61           56.1999122   56.1999122  0.0163934 
  77           56.1559267   56.1559267  0.012987  
  68           56.111996    56.111996   0.0147059 
  60           56.0681199   56.0681199  0.0166667 
  51           56.0242986   56.0242986  0.0196078 
  75           55.9805319   55.9805319  0.0133333 
  52           55.9368198   55.9368198  0.0192308 
  54           55.8931622   55.8931622  0.0185185 
  65           55.8495591   55.8495591  0.0153846 
  54           55.8060105   55.8060105  0.0185185 
  59           55.7625162   55.7625162  0.0169492 
  46           55.7190763   55.7190763  0.0217391 
  59           55.6756907   55.6756907  0.0169492 
  56           55.6323593   55.6323593  0.0178571 
  57           55.5890822   55.5890822  0.0175439 
  60           55.5458592   55.5458592  0.0166667 
  38           55.5026904   55.5026904  0.0263158 
  72           55.4595756   55.4595756  0.0138889 
  64           55.4165148   55.4165148  0.015625  
  67           55.373508    55.373508   0.0149254 
  69           55.3305551   55.3305551  0.0144928 
  42           55.2876561   55.2876561  0.0238095 
  65           55.2448109   55.2448109  0.0153846 
  77           55.2020195   55.2020195  0.012987  
  48           55.1592818   55.1592818  0.0208333 
  73           55.1165978   55.1165978  0.0136986 
  66           55.0739675   55.0739675  0.0151515 
  61           55.0313908   55.0313908  0.0163934 
  58           54.9888676   54.9888676  0.0172414 
  63           54.9463979   54.9463979  0.015873  
  54           54.9039817   54.9039817  0.0185185 
  61           54.8616188   54.8616188  0.0163934 
  65           54.8193094   54.8193094  0.0153846 
  55           54.7770532   54.7770532  0.0181818 
  61           54.7348503   54.7348503  0.0163934 
  62           54.6927007   54.6927007  0.016129  
  58           54.6506042   54.6506042  0.0172414 
  65           54.6085608   54.6085608  0.0153846 
  64           54.5665705   54.5665705  0.015625  
  52           54.5246333   54.5246333  0.0192308 
  47           54.482749    54.482749   0.0212766 
  69           54.4409177   54.4409177  0.0144928 
  61           54.3991393   54.3991393  0.0163934 
  41           54.3574137   54.3574137  0.0243902 
  71           54.3157409   54.3157409  0.0140845 
  69           54.2741209   54.2741209  0.0144928 
  66           54.2325536   54.2325536  0.0151515 
  48           54.1910389   54.1910389  0.0208333 
  54           54.1495769   54.1495769  0.0185185 
  62           54.1081674   54.1081674  0.016129  
  59           54.0668105   54.0668105  0.0169492 
  69           54.025506    54.025506   0.0144928 
  62           53.984254    53.984254   0.016129  
  45           53.9430543   53.9430543  0.0222222 
  64           53.901907    53.901907   0.015625  
  49           53.860812    53.860812   0.0204082 
  53           53.8197692   53.8197692  0.0188679 
  56           53.7787786   53.7787786  0.0178571 
  57           53.7378402   53.7378402  0.0175439 
  62           53.6969538   53.6969538  0.016129  
  65           53.6561196   53.6561196  0.0153846 
  59           53.6153373   53.6153373  0.0169492 
  63           53.574607    53.574607   0.015873  
  49           53.5339287   53.5339287  0.0204082 
  50           53.4933022   53.4933022  0.02      
  49           53.4527275   53.4527275  0.0204082 
  40           53.4122046   53.4122046  0.025     
  58           53.3717335   53.3717335  0.0172414 
  71           53.3313141   53.3313141  0.0140845 
  56           53.2909463   53.2909463  0.0178571 
  58           53.2506301   53.2506301  0.0172414 
  57           53.2103654   53.2103654  0.0175439 
  60           53.1701523   53.1701523  0.0166667 
  60           53.1299906   53.1299906  0.0166667 
  64           53.0898803   53.0898803  0.015625  
  65           53.0498215   53.0498215  0.0153846 
  54           53.0098139   53.0098139  0.0185185 
  50           52.9698576   52.9698576  0.02      
  59           52.9299526   52.9299526  0.0169492 
  56           52.8900987   52.8900987  0.0178571 
  49           52.850296    52.850296   0.0204082 
  58           52.8105443   52.8105443  0.0172414 
  61           52.7708438   52.7708438  0.0163934 
  45           52.7311942   52.7311942  0.0222222 
  54           52.6915956   52.6915956  0.0185185 
  48           52.6520479   52.6520479  0.0208333 
  56           52.6125511   52.6125511  0.0178571 
  54           52.5731051   52.5731051  0.0185185 
  54           52.5337099   52.5337099  0.0185185 
  48           52.4943654   52.4943654  0.0208333 
  54           52.4550716   52.4550716  0.0185185 
  62           52.4158284   52.4158284  0.016129  
  53           52.3766358   52.3766358  0.0188679 
  48           52.3374938   52.3374938  0.0208333 
  50           52.2984023   52.2984023  0.02      
  57           52.2593613   52.2593613  0.0175439 
  47           52.2203706   52.2203706  0.0212766 
  57           52.1814304   52.1814304  0.0175439 
  54           52.1425404   52.1425404  0.0185185 
  64           52.1037008   52.1037008  0.015625  
  55           52.0649114   52.0649114  0.0181818 
  54           52.0261721   52.0261721  0.0185185 
  66           51.987483    51.987483   0.0151515 
  51           51.948844    51.948844   0.0196078 
  66           51.9102551   51.9102551  0.0151515 
  50           51.8717162   51.8717162  0.02      
  61           51.8332272   51.8332272  0.0163934 
  55           51.7947882   51.7947882  0.0181818 
  53           51.756399    51.756399   0.0188679 
  36           51.7180596   51.7180596  0.0277778 
  56           51.6797701   51.6797701  0.0178571 
  63           51.6415302   51.6415302  0.015873  
  41           51.6033401   51.6033401  0.0243902 
  47           51.5651996   51.5651996  0.0212766 
  53           51.5271088   51.5271088  0.0188679 
  51           51.4890674   51.4890674  0.0196078 
  59           51.4510756   51.4510756  0.0169492 
  43           51.4131333   51.4131333  0.0232558 
  54           51.3752404   51.3752404  0.0185185 
  55           51.3373969   51.3373969  0.0181818 
  49           51.2996027   51.2996027  0.0204082 
  47           51.2618578   51.2618578  0.0212766 
  64           51.2241621   51.2241621  0.015625  
  63           51.1865157   51.1865157  0.015873  
  50           51.1489184   51.1489184  0.02      
  66           51.1113702   51.1113702  0.0151515 
  49           51.0738711   51.0738711  0.0204082 
  46           51.036421    51.036421   0.0217391 
  56           50.9990199   50.9990199  0.0178571 
  62           50.9616677   50.9616677  0.016129  
  56           50.9243644   50.9243644  0.0178571 
  51           50.88711     50.88711    0.0196078 
  55           50.8499044   50.8499044  0.0181818 
  59           50.8127475   50.8127475  0.0169492 
  46           50.7756393   50.7756393  0.0217391 
  59           50.7385798   50.7385798  0.0169492 
  66           50.7015689   50.7015689  0.0151515 
  63           50.6646066   50.6646066  0.015873  
  50           50.6276929   50.6276929  0.02      
  62           50.5908276   50.5908276  0.016129  
  47           50.5540108   50.5540108  0.0212766 
  57           50.5172423   50.5172423  0.0175439 
  49           50.4805223   50.4805223  0.0204082 
  47           50.4438505   50.4438505  0.0212766 
  56           50.407227    50.407227   0.0178571 
  53           50.3706518   50.3706518  0.0188679 
  70           50.3341247   50.3341247  0.0142857 
  43           50.2976458   50.2976458  0.0232558 
  48           50.2612149   50.2612149  0.0208333 
  46           50.2248321   50.2248321  0.0217391 
  44           50.1884973   50.1884973  0.0227273 
  58           50.1522105   50.1522105  0.0172414 
  47           50.1159716   50.1159716  0.0212766 
  53           50.0797806   50.0797806  0.0188679 
  48           50.0436374   50.0436374  0.0208333 
  46           50.0075419   50.0075419  0.0217391 
  43           49.9714943   49.9714943  0.0232558 
  51           49.9354943   49.9354943  0.0196078 
  55           49.899542    49.899542   0.0181818 
  59           49.8636372   49.8636372  0.0169492 
  55           49.8277801   49.8277801  0.0181818 
  53           49.7919705   49.7919705  0.0188679 
  57           49.7562083   49.7562083  0.0175439 
  57           49.7204936   49.7204936  0.0175439 
  58           49.6848263   49.6848263  0.0172414 
  54           49.6492063   49.6492063  0.0185185 
  52           49.6136337   49.6136337  0.0192308 
  54           49.5781083   49.5781083  0.0185185 
  50           49.5426301   49.5426301  0.02      
  43           49.5071991   49.5071991  0.0232558 
  55           49.4718152   49.4718152  0.0181818 
  59           49.4364784   49.4364784  0.0169492 
  60           49.4011887   49.4011887  0.0166667 
  49           49.3659459   49.3659459  0.0204082 
  57           49.3307501   49.3307501  0.0175439 
  45           49.2956013   49.2956013  0.0222222 
  58           49.2604993   49.2604993  0.0172414 
  54           49.2254441   49.2254441  0.0185185 
  64           49.1904357   49.1904357  0.015625  
  46           49.155474    49.155474   0.0217391 
  54           49.1205591   49.1205591  0.0185185 
  50           49.0856908   49.0856908  0.02      
  46           49.0508691   49.0508691  0.0217391 
  57           49.016094    49.016094   0.0175439 
  43           48.9813653   48.9813653  0.0232558 
  58           48.9466832   48.9466832  0.0172414 
  49           48.9120475   48.9120475  0.0204082 
  48           48.8774583   48.8774583  0.0208333 
  39           48.8429153   48.8429153  0.025641  
  47           48.8084187   48.8084187  0.0212766 
  33           48.7739683   48.7739683  0.030303  
  41           48.7395642   48.7395642  0.0243902 
  44           48.7052062   48.7052062  0.0227273 
  66           48.6708944   48.6708944  0.0151515 
  62           48.6366286   48.6366286  0.016129  
  49           48.602409    48.602409   0.0204082 
  52           48.5682353   48.5682353  0.0192308 
  53           48.5341076   48.5341076  0.0188679 
  50           48.5000258   48.5000258  0.02      
  44           48.4659899   48.4659899  0.0227273 
  52           48.4319998   48.4319998  0.0192308 
  55           48.3980555   48.3980555  0.0181818 
  48           48.364157    48.364157   0.0208333 
  51           48.3303041   48.3303041  0.0196078 
  57           48.296497    48.296497   0.0175439 
  64           48.2627354   48.2627354  0.015625  
  61           48.2290195   48.2290195  0.0163934 
  45           48.1953491   48.1953491  0.0222222 
  56           48.1617241   48.1617241  0.0178571 
  42           48.1281447   48.1281447  0.0238095 
  51           48.0946106   48.0946106  0.0196078 
  36           48.0611219   48.0611219  0.0277778 
  53           48.0276785   48.0276785  0.0188679 
  55           47.9942804   47.9942804  0.0181818 
  49           47.9609276   47.9609276  0.0204082 
  50           47.9276199   47.9276199  0.02      
  48           47.8943574   47.8943574  0.0208333 
  43           47.86114     47.86114    0.0232558 
  54           47.8279677   47.8279677  0.0185185 
  48           47.7948404   47.7948404  0.0208333 
  47           47.761758    47.761758   0.0212766 
  48           47.7287207   47.7287207  0.0208333 
  37           47.6957282   47.6957282  0.027027  
  50           47.6627806   47.6627806  0.02      
  43           47.6298778   47.6298778  0.0232558 
  57           47.5970198   47.5970198  0.0175439 
  63           47.5642065   47.5642065  0.015873  
  47           47.5314379   47.5314379  0.0212766 
  54           47.4987139   47.4987139  0.0185185 
  51           47.4660345   47.4660345  0.0196078 
  57           47.4333997   47.4333997  0.0175439 
  50           47.4008095   47.4008095  0.02      
  60           47.3682637   47.3682637  0.0166667 
  48           47.3357623   47.3357623  0.0208333 
  41           47.3033053   47.3033053  0.0243902 
  45           47.2708927   47.2708927  0.0222222 
  43           47.2385244   47.2385244  0.0232558 
  48           47.2062004   47.2062004  0.0208333 
  39           47.1739205   47.1739205  0.025641  
  50           47.1416849   47.1416849  0.02      
  40           47.1094934   47.1094934  0.025     
  39           47.077346    47.077346   0.025641  
  44           47.0452427   47.0452427  0.0227273 
  43           47.0131834   47.0131834  0.0232558 
  46           46.9811681   46.9811681  0.0217391 
  38           46.9491967   46.9491967  0.0263158 
  45           46.9172691   46.9172691  0.0222222 
  55           46.8853855   46.8853855  0.0181818 
  46           46.8535456   46.8535456  0.0217391 
  40           46.8217495   46.8217495  0.025     
  52           46.7899972   46.7899972  0.0192308 
  62           46.7582885   46.7582885  0.016129  
  65           46.7266234   46.7266234  0.0153846 
  43           46.695002    46.695002   0.0232558 
  51           46.6634241   46.6634241  0.0196078 
  55           46.6318897   46.6318897  0.0181818 
  54           46.6003988   46.6003988  0.0185185 
  52           46.5689514   46.5689514  0.0192308 
  39           46.5375473   46.5375473  0.025641  
  52           46.5061866   46.5061866  0.0192308 
  43           46.4748692   46.4748692  0.0232558 
  45           46.443595    46.443595   0.0222222 
  43           46.4123641   46.4123641  0.0232558 
  40           46.3811764   46.3811764  0.025     
  63           46.3500318   46.3500318  0.015873  
  41           46.3189303   46.3189303  0.0243902 
  42           46.2878719   46.2878719  0.0238095 
  50           46.2568565   46.2568565  0.02      
  48           46.2258841   46.2258841  0.0208333 
  45           46.1949546   46.1949546  0.0222222 
  47           46.164068    46.164068   0.0212766 
  51           46.1332242   46.1332242  0.0196078 
  47           46.1024233   46.1024233  0.0212766 
  47           46.0716652   46.0716652  0.0212766 
  49           46.0409497   46.0409497  0.0204082 
  44           46.010277    46.010277   0.0227273 
  53           45.9796469   45.9796469  0.0188679 
  57           45.9490594   45.9490594  0.0175439 
  37           45.9185145   45.9185145  0.027027  
  49           45.8880121   45.8880121  0.0204082 
  49           45.8575522   45.8575522  0.0204082 
  44           45.8271348   45.8271348  0.0227273 
  45           45.7967597   45.7967597  0.0222222 
  57           45.7664271   45.7664271  0.0175439 
  53           45.7361367   45.7361367  0.0188679 
  46           45.7058886   45.7058886  0.0217391 
  42           45.6756828   45.6756828  0.0238095 
  55           45.6455191   45.6455191  0.0181818 
  46           45.6153976   45.6153976  0.0217391 
  43           45.5853182   45.5853182  0.0232558 
  35           45.5552809   45.5552809  0.0285714 
  52           45.5252857   45.5252857  0.0192308 
  64           45.4953324   45.4953324  0.015625  
  54           45.4654211   45.4654211  0.0185185 
  49           45.4355517   45.4355517  0.0204082 
  57           45.4057242   45.4057242  0.0175439 
  43           45.3759385   45.3759385  0.0232558 
  59           45.3461946   45.3461946  0.0169492 
  35           45.3164924   45.3164924  0.0285714 
  61           45.286832    45.286832   0.0163934 
  46           45.2572132   45.2572132  0.0217391 
  54           45.2276361   45.2276361  0.0185185 
  41           45.1981005   45.1981005  0.0243902 
  53           45.1686065   45.1686065  0.0188679 
  51           45.139154    45.139154   0.0196078 
  40           45.109743    45.109743   0.025     
  43           45.0803734   45.0803734  0.0232558 
  43           45.0510452   45.0510452  0.0232558 
  41           45.0217583   45.0217583  0.0243902 
  42           44.9925128   44.9925128  0.0238095 
  41           44.9633085   44.9633085  0.0243902 
  53           44.9341454   44.9341454  0.0188679 
  51           44.9050236   44.9050236  0.0196078 
  49           44.8759428   44.8759428  0.0204082 
  47           44.8469032   44.8469032  0.0212766 
  49           44.8179046   44.8179046  0.0204082 
  52           44.7889471   44.7889471  0.0192308 
  53           44.7600305   44.7600305  0.0188679 
  60           44.7311549   44.7311549  0.0166667 
  49           44.7023202   44.7023202  0.0204082 
  51           44.6735264   44.6735264  0.0196078 
  50           44.6447734   44.6447734  0.02      
  40           44.6160611   44.6160611  0.025     
  48           44.5873896   44.5873896  0.0208333 
  36           44.5587589   44.5587589  0.0277778 
  35           44.5301687   44.5301687  0.0285714 
  44           44.5016193   44.5016193  0.0227273 
  43           44.4731103   44.4731103  0.0232558 
  48           44.444642    44.444642   0.0208333 
  44           44.4162141   44.4162141  0.0227273 
  41           44.3878267   44.3878267  0.0243902 
  47           44.3594797   44.3594797  0.0212766 
  49           44.3311732   44.3311732  0.0204082 
  43           44.3029069   44.3029069  0.0232558 
  48           44.274681    44.274681   0.0208333 
  46           44.2464953   44.2464953  0.0217391 
  45           44.2183499   44.2183499  0.0222222 
  46           44.1902446   44.1902446  0.0217391 
  41           44.1621795   44.1621795  0.0243902 
  50           44.1341545   44.1341545  0.02      
  43           44.1061696   44.1061696  0.0232558 
  42           44.0782247   44.0782247  0.0238095 
  50           44.0503198   44.0503198  0.02      
  53           44.0224548   44.0224548  0.0188679 
  46           43.9946297   43.9946297  0.0217391 
  50           43.9668446   43.9668446  0.02      
  53           43.9390992   43.9390992  0.0188679 
  35           43.9113936   43.9113936  0.0285714 
  42           43.8837278   43.8837278  0.0238095 
  49           43.8561017   43.8561017  0.0204082 
  47           43.8285153   43.8285153  0.0212766 
  45           43.8009685   43.8009685  0.0222222 
  39           43.7734613   43.7734613  0.025641  
  55           43.7459936   43.7459936  0.0181818 
  48           43.7185655   43.7185655  0.0208333 
  46           43.6911769   43.6911769  0.0217391 
  47           43.6638276   43.6638276  0.0212766 
  62           43.6365178   43.6365178  0.016129  
  26           43.6092474   43.6092474  0.0384615 
  36           43.5820162   43.5820162  0.0277778 
  34           43.5548243   43.5548243  0.0294118 
  45           43.5276717   43.5276717  0.0222222 
  31           43.5005583   43.5005583  0.0322581 
  47           43.473484    43.473484   0.0212766 
  41           43.4464489   43.4464489  0.0243902 
  42           43.4194529   43.4194529  0.0238095 
  47           43.3924958   43.3924958  0.0212766 
  41           43.3655778   43.3655778  0.0243902 
  37           43.3386988   43.3386988  0.027027  
  50           43.3118587   43.3118587  0.02      
  54           43.2850575   43.2850575  0.0185185 
  55           43.2582951   43.2582951  0.0181818 
  41           43.2315716   43.2315716  0.0243902 
  45           43.2048868   43.2048868  0.0222222 
  42           43.1782408   43.1782408  0.0238095 
  57           43.1516334   43.1516334  0.0175439 
  43           43.1250647   43.1250647  0.0232558 
  29           43.0985346   43.0985346  0.0344828 
  57           43.0720431   43.0720431  0.0175439 
  42           43.0455902   43.0455902  0.0238095 
  49           43.0191757   43.0191757  0.0204082 
  33           42.9927997   42.9927997  0.030303  
  42           42.9664622   42.9664622  0.0238095 
  45           42.940163    42.940163   0.0222222 
  37           42.9139021   42.9139021  0.027027  
  47           42.8876796   42.8876796  0.0212766 
  56           42.8614954   42.8614954  0.0178571 
  44           42.8353493   42.8353493  0.0227273 
  45           42.8092415   42.8092415  0.0222222 
  37           42.7831718   42.7831718  0.027027  
  41           42.7571402   42.7571402  0.0243902 
  34           42.7311467   42.7311467  0.0294118 
  37           42.7051913   42.7051913  0.027027  
  43           42.6792738   42.6792738  0.0232558 
  35           42.6533943   42.6533943  0.0285714 
  47           42.6275528   42.6275528  0.0212766 
  52           42.6017491   42.6017491  0.0192308 
  46           42.5759832   42.5759832  0.0217391 
  38           42.5502552   42.5502552  0.0263158 
  41           42.5245649   42.5245649  0.0243902 
  35           42.4989124   42.4989124  0.0285714 
  48           42.4732976   42.4732976  0.0208333 
  45           42.4477204   42.4477204  0.0222222 
  34           42.4221808   42.4221808  0.0294118 
  41           42.3966788   42.3966788  0.0243902 
  38           42.3712144   42.3712144  0.0263158 
  45           42.3457874   42.3457874  0.0222222 
  42           42.320398    42.320398   0.0238095 
  49           42.2950459   42.2950459  0.0204082 
  40           42.2697312   42.2697312  0.025     
  47           42.2444539   42.2444539  0.0212766 
  38           42.2192139   42.2192139  0.0263158 
  51           42.1940112   42.1940112  0.0196078 
  43           42.1688457   42.1688457  0.0232558 
  44           42.1437174   42.1437174  0.0227273 
  46           42.1186262   42.1186262  0.0217391 
  40           42.0935722   42.0935722  0.025     
  39           42.0685553   42.0685553  0.025641  
  46           42.0435754   42.0435754  0.0217391 
  39           42.0186325   42.0186325  0.025641  
  41           41.9937266   41.9937266  0.0243902 
  45           41.9688576   41.9688576  0.0222222 
  42           41.9440255   41.9440255  0.0238095 
  50           41.9192303   41.9192303  0.02      
  38           41.8944719   41.8944719  0.0263158 
  44           41.8697503   41.8697503  0.0227273 
  54           41.8450654   41.8450654  0.0185185 
  39           41.8204172   41.8204172  0.025641  
  41           41.7958057   41.7958057  0.0243902 
  42           41.7712308   41.7712308  0.0238095 
  38           41.7466926   41.7466926  0.0263158 
  46           41.7221908   41.7221908  0.0217391 
  57           41.6977256   41.6977256  0.0175439 
  39           41.6732969   41.6732969  0.025641  
  48           41.6489046   41.6489046  0.0208333 
  41           41.6245487   41.6245487  0.0243902 
  46           41.6002292   41.6002292  0.0217391 
  40           41.575946    41.575946   0.025     
  42           41.5516991   41.5516991  0.0238095 
  38           41.5274885   41.5274885  0.0263158 
  50           41.5033141   41.5033141  0.02      
  47           41.4791758   41.4791758  0.0212766 
  33           41.4550737   41.4550737  0.030303  
  44           41.4310077   41.4310077  0.0227273 
  42           41.4069778   41.4069778  0.0238095 
  44           41.3829839   41.3829839  0.0227273 
  32           41.359026    41.359026   0.03125   
  45           41.3351041   41.3351041  0.0222222 
  34           41.3112181   41.3112181  0.0294118 
  40           41.287368    41.287368   0.025     
  45           41.2635537   41.2635537  0.0222222 
  34           41.2397752   41.2397752  0.0294118 
  61           41.2160325   41.2160325  0.0163934 
  38           41.1923255   41.1923255  0.0263158 
  35           41.1686542   41.1686542  0.0285714 
  43           41.1450186   41.1450186  0.0232558 
  29           41.1214186   41.1214186  0.0344828 
  55           41.0978542   41.0978542  0.0181818 
  43           41.0743253   41.0743253  0.0232558 
  50           41.050832    41.050832   0.02      
  32           41.0273741   41.0273741  0.03125   
  45           41.0039516   41.0039516  0.0222222 
  51           40.9805646   40.9805646  0.0196078 
  46           40.9572129   40.9572129  0.0217391 
  42           40.9338966   40.9338966  0.0238095 
  37           40.9106155   40.9106155  0.027027  
  48           40.8873697   40.8873697  0.0208333 
  43           40.8641591   40.8641591  0.0232558 
  34           40.8409837   40.8409837  0.0294118 
  42           40.8178434   40.8178434  0.0238095 
  41           40.7947383   40.7947383  0.0243902 
  36           40.7716682   40.7716682  0.0277778 
  30           40.7486331   40.7486331  0.0333333 
  49           40.725633    40.725633   0.0204082 
  39           40.7026679   40.7026679  0.025641  
  46           40.6797378   40.6797378  0.0217391 
  36           40.6568425   40.6568425  0.0277778 
  44           40.633982    40.633982   0.0227273 
  37           40.6111564   40.6111564  0.027027  
  42           40.5883655   40.5883655  0.0238095 
  40           40.5656094   40.5656094  0.025     
  33           40.542888    40.542888   0.030303  
  39           40.5202012   40.5202012  0.025641  
  37           40.4975491   40.4975491  0.027027  
  43           40.4749316   40.4749316  0.0232558 
  40           40.4523486   40.4523486  0.025     
  41           40.4298002   40.4298002  0.0243902 
  39           40.4072862   40.4072862  0.025641  
  36           40.3848067   40.3848067  0.0277778 
  36           40.3623616   40.3623616  0.0277778 
  37           40.3399509   40.3399509  0.027027  
  43           40.3175745   40.3175745  0.0232558 
  54           40.2952324   40.2952324  0.0185185 
  43           40.2729246   40.2729246  0.0232558 
  40           40.250651    40.250651   0.025     
  40           40.2284116   40.2284116  0.025     
  39           40.2062064   40.2062064  0.025641  
  33           40.1840353   40.1840353  0.030303  
  56           40.1618983   40.1618983  0.0178571 
  39           40.1397953   40.1397953  0.025641  
  39           40.1177263   40.1177263  0.025641  
  41           40.0956913   40.0956913  0.0243902 
  40           40.0736903   40.0736903  0.025     
  56           40.0517231   40.0517231  0.0178571 
  39           40.0297899   40.0297899  0.025641  
  40           40.0078904   40.0078904  0.025     
  49           39.9860248   39.9860248  0.0204082 
  52           39.9641929   39.9641929  0.0192308 
  37           39.9423948   39.9423948  0.027027  
  35           39.9206303   39.9206303  0.0285714 
  38           39.8988995   39.8988995  0.0263158 
  42           39.8772023   39.8772023  0.0238095 
  40           39.8555387   39.8555387  0.025     
  22           39.8339087   39.8339087  0.0454545 
  38           39.8123121   39.8123121  0.0263158 
  37           39.790749    39.790749   0.027027  
  48           39.7692194   39.7692194  0.0208333 
  43           39.7477232   39.7477232  0.0232558 
  45           39.7262603   39.7262603  0.0222222 
  37           39.7048308   39.7048308  0.027027  
  43           39.6834345   39.6834345  0.0232558 
  47           39.6620716   39.6620716  0.0212766 
  34           39.6407418   39.6407418  0.0294118 
  44           39.6194452   39.6194452  0.0227273 
  45           39.5981818   39.5981818  0.0222222 
  35           39.5769515   39.5769515  0.0285714 
  37           39.5557543   39.5557543  0.027027  
  32           39.5345902   39.5345902  0.03125   
  46           39.513459    39.513459   0.0217391 
  32           39.4923609   39.4923609  0.03125   
  42           39.4712956   39.4712956  0.0238095 
  40           39.4502633   39.4502633  0.025     
  39           39.4292638   39.4292638  0.025641  
  33           39.4082972   39.4082972  0.030303  
  49           39.3873634   39.3873634  0.0204082 
  39           39.3664623   39.3664623  0.025641  
  34           39.345594    39.345594   0.0294118 
  40           39.3247584   39.3247584  0.025     
  42           39.3039554   39.3039554  0.0238095 
  38           39.283185    39.283185   0.0263158 
  31           39.2624473   39.2624473  0.0322581 
  46           39.241742    39.241742   0.0217391 
  45           39.2210693   39.2210693  0.0222222 
  41           39.2004291   39.2004291  0.0243902 
  45           39.1798213   39.1798213  0.0222222 
  42           39.159246    39.159246   0.0238095 
  40           39.138703    39.138703   0.025     
  47           39.1181923   39.1181923  0.0212766 
  35           39.097714    39.097714   0.0285714 
  35           39.0772679   39.0772679  0.0285714 
  40           39.0568541   39.0568541  0.025     
  39           39.0364725   39.0364725  0.025641  
  24           39.016123    39.016123   0.0416667 
  40           38.9958057   38.9958057  0.025     
  43           38.9755204   38.9755204  0.0232558 
  51           38.9552672   38.9552672  0.0196078 
  42           38.9350461   38.9350461  0.0238095 
  36           38.9148569   38.9148569  0.0277778 
  41           38.8946997   38.8946997  0.0243902 
  37           38.8745744   38.8745744  0.027027  
  46           38.8544811   38.8544811  0.0217391 
  38           38.8344195   38.8344195  0.0263158 
  30           38.8143898   38.8143898  0.0333333 
  47           38.7943918   38.7943918  0.0212766 
  44           38.7744256   38.7744256  0.0227273 
  31           38.7544912   38.7544912  0.0322581 
  31           38.7345884   38.7345884  0.0322581 
  57           38.7147172   38.7147172  0.0175439 
  36           38.6948777   38.6948777  0.0277778 
  40           38.6750697   38.6750697  0.025     
  44           38.6552932   38.6552932  0.0227273 
  42           38.6355483   38.6355483  0.0238095 
  41           38.6158348   38.6158348  0.0243902 
  33           38.5961528   38.5961528  0.030303  
  37           38.5765022   38.5765022  0.027027  
  46           38.5568829   38.5568829  0.0217391 
  28           38.537295    38.537295   0.0357143 
  36           38.5177384   38.5177384  0.0277778 
  35           38.498213    38.498213   0.0285714 
  29           38.4787189   38.4787189  0.0344828 
  42           38.459256    38.459256   0.0238095 
  37           38.4398242   38.4398242  0.027027  
  28           38.4204235   38.4204235  0.0357143 
  46           38.401054    38.401054   0.0217391 
  41           38.3817155   38.3817155  0.0243902 
  37           38.362408    38.362408   0.027027  
  39           38.3516708   38.3431315  0.025641  
  36           38.3324448   38.323886   0.0277778 
  36           38.3132498   38.3046714  0.0277778 
  36           38.2940857   38.2854876  0.0277778 
  36           38.2749525   38.2663348  0.0277778 
  40           38.2558503   38.2472127  0.025     
  51           38.2409059   38.2281214  0.0196078 
  44           38.2218748   38.2090609  0.0227273 
  36           38.2028744   38.1900311  0.0277778 
  39           38.1839049   38.171032   0.025641  
  47           38.164966    38.1520635  0.0212766 
  45           38.146058    38.1331256  0.0222222 
  33           38.1271805   38.1142184  0.030303  
  35           38.1083338   38.0953416  0.0285714 
  44           38.0895176   38.0764954  0.0227273 
  32           38.0707321   38.0576796  0.03125   
  38           38.051977    38.0388943  0.0263158 
  43           38.0332525   38.0201394  0.0232558 
  48           38.0145585   38.0014149  0.0208333 
  46           37.9958949   37.9827207  0.0217391 
  33           37.9772618   37.9640569  0.030303  
  43           37.958659    37.9454233  0.0232558 
  44           37.9400866   37.9268199  0.0227273 
  34           37.9215445   37.9082468  0.0294118 
  37           37.9030326   37.8897038  0.027027  
  35           37.8845511   37.871191   0.0285714 
  34           37.8660997   37.8527082  0.0294118 
  34           37.8476785   37.8342556  0.0294118 
  31           37.8292875   37.8158329  0.0322581 
  44           37.8109266   37.7974403  0.0227273 
  36           37.7925957   37.7790777  0.0277778 
  38           37.7742949   37.760745   0.0263158 
  45           37.7560242   37.7424422  0.0222222 
  40           37.7377834   37.7241692  0.025     
  35           37.7195726   37.7059261  0.0285714 
  43           37.7013916   37.6877128  0.0232558 
  29           37.6832406   37.6695293  0.0344828 
  47           37.6651194   37.6513755  0.0212766 
  31           37.6470281   37.6332514  0.0322581 
  34           37.6289665   37.615157   0.0294118 
  41           37.6109347   37.5970922  0.0243902 
  40           37.5929326   37.579057   0.025     
  40           37.5749602   37.5610514  0.025     
  29           37.5570174   37.5430753  0.0344828 
  45           37.5391043   37.5251288  0.0222222 
  36           37.5212207   37.5072117  0.0277778 
  37           37.5033667   37.489324   0.027027  
  46           37.4855423   37.4714657  0.0217391 
  38           37.4677473   37.4536368  0.0263158 
  34           37.4499818   37.4358373  0.0294118 
  45           37.4322457   37.418067   0.0222222 
  31           37.414539    37.400326   0.0322581 
  43           37.3968616   37.3826142  0.0232558 
  32           37.3792136   37.3649317  0.03125   
  30           37.3615949   37.3472783  0.0333333 
  34           37.3440055   37.3296541  0.0294118 
  49           37.3264452   37.3120589  0.0204082 
  27           37.3089142   37.2944928  0.037037  
  43           37.2914124   37.2769558  0.0232558 
  33           37.2739396   37.2594478  0.030303  
  40           37.256496    37.2419687  0.025     
  34           37.2390815   37.2245186  0.0294118 
  39           37.2216959   37.2070974  0.025641  
  34           37.2043394   37.189705   0.0294118 
  31           37.1870119   37.1723415  0.0322581 
  33           37.1697133   37.1550068  0.030303  
  35           37.1524436   37.1377009  0.0285714 
  37           37.1352028   37.1204237  0.027027  
  35           37.1179908   37.1031752  0.0285714 
  47           37.1008076   37.0859554  0.0212766 
  39           37.0836532   37.0687643  0.025641  
  33           37.0665276   37.0516017  0.030303  
  41           37.0494306   37.0344677  0.0243902 
  38           37.0323624   37.0173623  0.0263158 
  33           37.0153228   37.0002854  0.030303  
  37           36.9983118   36.983237   0.027027  
  32           36.9813294   36.966217   0.03125   
  40           36.9643756   36.9492254  0.025     
  28           36.9474503   36.9322622  0.0357143 
  43           36.9305534   36.9153273  0.0232558 
  36           36.9136851   36.8984208  0.0277778 
  35           36.8968451   36.8815425  0.0285714 
  33           36.8800336   36.8646925  0.030303  
  41           36.8632504   36.8478708  0.0243902 
  38           36.8464955   36.8310772  0.0263158 
  35           36.829769    36.8143117  0.0285714 
  36           36.8130707   36.7975744  0.0277778 
  34           36.7964006   36.7808651  0.0294118 
  41           36.7797588   36.764184   0.0243902 
  34           36.7631451   36.7475308  0.0294118 
  38           36.7465596   36.7309056  0.0263158 
  40           36.7300022   36.7143084  0.025     
  24           36.7134728   36.6977391  0.0416667 
  34           36.6969715   36.6811977  0.0294118 
  37           36.6804982   36.6646842  0.027027  
  33           36.6640529   36.6481985  0.030303  
  36           36.6476356   36.6317406  0.0277778 
  34           36.6312461   36.6153105  0.0294118 
  33           36.6148846   36.598908   0.030303  
  42           36.5985509   36.5825333  0.0238095 
  28           36.5822451   36.5661863  0.0357143 
  27           36.565967    36.5498669  0.037037  
  41           36.5497167   36.5335751  0.0243902 
  34           36.5334941   36.5173109  0.0294118 
  36           36.5172993   36.5010742  0.0277778 
  40           36.5011321   36.484865   0.025     
  37           36.4849925   36.4686833  0.027027  
  37           36.4688805   36.452529   0.027027  
  36           36.4527962   36.4364021  0.0277778 
  29           36.4367393   36.4203027  0.0344828 
  34           36.42071     36.4042305  0.0294118 
  33           36.4047082   36.3881857  0.030303  
  37           36.3887338   36.3721682  0.027027  
  42           36.3727868   36.3561779  0.0238095 
  35           36.3568672   36.3402148  0.0285714 
  29           36.340975    36.324279   0.0344828 
  41           36.3251101   36.3083702  0.0243902 
  25           36.3092725   36.2924887  0.04      
  40           36.2934622   36.2766341  0.025     
  35           36.2776791   36.2608067  0.0285714 
  39           36.2619232   36.2450063  0.025641  
  39           36.2461945   36.2292329  0.025641  
  43           36.2304929   36.2134864  0.0232558 
  40           36.2148185   36.1977669  0.025     
  24           36.1991711   36.1820743  0.0416667 
  34           36.1835508   36.1664085  0.0294118 
  36           36.1679574   36.1507696  0.0277778 
  37           36.1523911   36.1351575  0.027027  
  27           36.1368517   36.1195722  0.037037  
  37           36.1213393   36.1040136  0.027027  
  33           36.1058538   36.0884817  0.030303  
  34           36.0903951   36.0729765  0.0294118 
  32           36.0749632   36.057498   0.03125   
  42           36.0595582   36.042046   0.0238095 
  37           36.0441799   36.0266207  0.027027  
  24           36.0288284   36.0112219  0.0416667 
  39           36.0135036   35.9958496  0.025641  
  27           35.9982055   35.9805038  0.037037  
  44           35.982934    35.9651845  0.0227273 
  26           35.9676892   35.9498916  0.0384615 
  30           35.9524709   35.9346251  0.0333333 
  30           35.9372792   35.919385   0.0333333 
  36           35.9221141   35.9041712  0.0277778 
  34           35.9069754   35.8889837  0.0294118 
  38           35.8918632   35.8738225  0.0263158 
  39           35.8767775   35.8586875  0.025641  
  31           35.8617182   35.8435788  0.0322581 
  31           35.8466852   35.8284962  0.0322581 
  31           35.8316786   35.8134397  0.0322581 
  35           35.8166983   35.7984094  0.0285714 
  30           35.8017443   35.7834051  0.0333333 
  39           35.7868166   35.768427   0.025641  
  33           35.7719151   35.7534748  0.030303  
  36           35.7570398   35.7385486  0.0277778 
  32           35.7421906   35.7236484  0.03125   
  31           35.7273677   35.7087741  0.0322581 
  34           35.7125708   35.6939257  0.0294118 
  39           35.6978      35.6791032  0.025641  
  42           35.6830552   35.6643065  0.0238095 
  24           35.6683365   35.6495356  0.0416667 
  30           35.6536438   35.6347905  0.0333333 
  34           35.638977    35.6200711  0.0294118 
  40           35.6243362   35.6053775  0.025     
  28           35.6097212   35.5907095  0.0357143 
  43           35.5951322   35.5760672  0.0232558 
  34           35.5805689   35.5614504  0.0294118 
  38           35.5660315   35.5468593  0.0263158 
  41           35.5515199   35.5322938  0.0243902 
  33           35.537034    35.5177537  0.030303  
  39           35.5225739   35.5032392  0.025641  
  29           35.5081394   35.4887501  0.0344828 
  24           35.4937307   35.4742865  0.0416667 
  36           35.4793475   35.4598482  0.0277778 
  29           35.46499     35.4454354  0.0344828 
  33           35.450658    35.4310478  0.030303  
  38           35.4363516   35.4166856  0.0263158 
  31           35.4220707   35.4023487  0.0322581 
  44           35.4078153   35.388037   0.0227273 
  41           35.3935854   35.3737506  0.0243902 
  35           35.3793809   35.3594893  0.0285714 
  38           35.3652018   35.3452532  0.0263158 
  34           35.351048    35.3310422  0.0294118 
  38           35.3369196   35.3168563  0.0263158 
  36           35.3228166   35.3026955  0.0277778 
  32           35.3087388   35.2885597  0.03125   
  36           35.2946863   35.2744489  0.0277778 
  29           35.280659    35.2603631  0.0344828 
  41           35.2666569   35.2463023  0.0243902 
  31           35.2526799   35.2322663  0.0322581 
  41           35.2387281   35.2182553  0.0243902 
  40           35.2248014   35.2042691  0.025     
  31           35.2108999   35.1903077  0.0322581 
  36           35.1970233   35.1763711  0.0277778 
  44           35.1831718   35.1624593  0.0227273 
  28           35.1693453   35.1485722  0.0357143 
  32           35.1555437   35.1347098  0.03125   
  46           35.1417671   35.1208721  0.0217391 
  39           35.1280154   35.107059   0.025641  
  30           35.1142886   35.0932706  0.0333333 
  36           35.1005866   35.0795067  0.0277778 
  39           35.0869095   35.0657673  0.025641  
  26           35.0732572   35.0520525  0.0384615 
  38           35.0596296   35.0383622  0.0263158 
  38           35.0460268   35.0246964  0.0263158 
  42           35.0324486   35.0110549  0.0238095 
  30           35.0188952   34.9974379  0.0333333 
  38           35.0053664   34.9838453  0.0263158 
  30           34.9918623   34.9702769  0.0333333 
  37           34.9783827   34.9567329  0.027027  
  33           34.9649277   34.9432132  0.030303  
  35           34.9514973   34.9297177  0.0285714 
  28           34.9380913   34.9162465  0.0357143 
  35           34.9247099   34.9027994  0.0285714 
  38           34.9113529   34.8893765  0.0263158 
  40           34.8980203   34.8759778  0.025     
  30           34.8847122   34.8626031  0.0333333 
  33           34.8714284   34.8492525  0.030303  
  36           34.858169    34.835926   0.0277778 
  30           34.8449338   34.8226234  0.0333333 
  29           34.831723    34.8093449  0.0344828 
  29           34.8185364   34.7960903  0.0344828 
  44           34.8053741   34.7828596  0.0227273 
  33           34.7922359   34.7696528  0.030303  
  30           34.779122    34.7564698  0.0333333 
  40           34.7660322   34.7433108  0.025     
  33           34.7529665   34.7301755  0.030303  
  24           34.7399249   34.7170639  0.0416667 
  30           34.7269074   34.7039762  0.0333333 
  24           34.7139139   34.6909121  0.0416667 
  32           34.7009444   34.6778717  0.03125   
  36           34.6879989   34.664855   0.0277778 
  32           34.6750774   34.6518619  0.03125   
  41           34.6621797   34.6388924  0.0243902 
  35           34.649306    34.6259465  0.0285714 
  46           34.6364562   34.6130241  0.0217391 
  30           34.6236302   34.6001252  0.0333333 
  29           34.6108281   34.5872498  0.0344828 
  36           34.5980497   34.5743979  0.0277778 
  37           34.5852951   34.5615693  0.027027  
  39           34.5725642   34.5487642  0.025641  
  36           34.559857    34.5359824  0.0277778 
  43           34.5471736   34.5232239  0.0232558 
  36           34.5345137   34.5104888  0.0277778 
  28           34.5218775   34.4977769  0.0357143 
  38           34.5092649   34.4850883  0.0263158 
  44           34.4966759   34.4724229  0.0227273 
  30           34.4841105   34.4597806  0.0333333 
  32           34.4715685   34.4471616  0.03125   
  38           34.4590501   34.4345656  0.0263158 
  37           34.4465551   34.4219927  0.027027  
  26           34.4340835   34.409443   0.0384615 
  32           34.4216354   34.3969162  0.03125   
  31           34.4092106   34.3844125  0.0322581 
  23           34.3968092   34.3719317  0.0434783 
  28           34.3844312   34.3594739  0.0357143 
  26           34.3720764   34.347039   0.0384615 
  40           34.359745    34.334627   0.025     
  31           34.3474368   34.3222379  0.0322581 
  35           34.3351518   34.3098716  0.0285714 
  33           34.32289     34.2975282  0.030303  
  33           34.3106514   34.2852075  0.030303  
  23           34.2984359   34.2729095  0.0434783 
  43           34.2862436   34.2606343  0.0232558 
  27           34.2740743   34.2483817  0.037037  
  26           34.2619281   34.2361518  0.0384615 
  40           34.249805    34.2239446  0.025     
  31           34.2377049   34.2117599  0.0322581 
  25           34.2256278   34.1995979  0.04      
  30           34.2135736   34.1874583  0.0333333 
  35           34.2015424   34.1753413  0.0285714 
  36           34.189534    34.1632468  0.0277778 
  25           34.1775486   34.1511748  0.04      
  44           34.1655861   34.1391251  0.0227273 
  41           34.1536463   34.1270979  0.0243902 
  28           34.1417294   34.1150931  0.0357143 
  28           34.1298353   34.1031106  0.0357143 
  33           34.1179639   34.0911504  0.030303  
  42           34.1061152   34.0792125  0.0238095 
  40           34.0942893   34.0672968  0.025     
  37           34.082486    34.0554034  0.027027  
  37           34.0707054   34.0435322  0.027027  
  34           34.0589474   34.0316832  0.0294118 
  24           34.047212    34.0198563  0.0416667 
  31           34.0354992   34.0080515  0.0322581 
  34           34.023809    33.9962688  0.0294118 
  25           34.0121412   33.9845082  0.04      
  37           34.000496    33.9727696  0.027027  
  35           33.9888733   33.961053   0.0285714 
  33           33.977273    33.9493584  0.030303  
  39           33.9656951   33.9376857  0.025641  
  32           33.9541396   33.926035   0.03125   
  38           33.9426065   33.9144061  0.0263158 
  26           33.9310958   33.9027991  0.0384615 
  29           33.9196074   33.8912139  0.0344828 
  29           33.9081413   33.8796505  0.0344828 
  31           33.8966974   33.8681089  0.0322581 
  29           33.8852758   33.8565891  0.0344828 
  37           33.8738765   33.845091   0.027027  
  27           33.8624993   33.8336145  0.037037  
  47           33.8511443   33.8221598  0.0212766 
  32           33.8398115   33.8107266  0.03125   
  28           33.8285008   33.7993151  0.0357143 
  44           33.8172122   33.7879251  0.0227273 
  35           33.8059457   33.7765567  0.0285714 
  36           33.7947012   33.7652098  0.0277778 
  29           33.7834788   33.7538844  0.0344828 
  31           33.7722783   33.7425805  0.0322581 
  34           33.7610999   33.731298   0.0294118 
  35           33.7499434   33.7200369  0.0285714 
  21           33.7388088   33.7087972  0.047619  
  33           33.7276962   33.6975789  0.030303  
  36           33.7166054   33.6863819  0.0277778 
  37           33.7055365   33.6752062  0.027027  
  34           33.6944895   33.6640517  0.0294118 
  38           33.6834642   33.6529185  0.0263158 
  30           33.6724607   33.6418065  0.0333333 
  44           33.661479    33.6307157  0.0227273 
  28           33.6505191   33.619646   0.0357143 
  24           33.6395808   33.6085975  0.0416667 
  37           33.6286643   33.5975701  0.027027  
  30           33.6177694   33.5865637  0.0333333 
  23           33.6068962   33.5755784  0.0434783 
  26           33.5960446   33.5646141  0.0384615 
  35           33.5852146   33.5536709  0.0285714 
  36           33.5744061   33.5427485  0.0277778 
  34           33.5636193   33.5318471  0.0294118 
  28           33.5528539   33.5209666  0.0357143 
  36           33.5421101   33.510107   0.0277778 
  30           33.5313877   33.4992683  0.0333333 
  30           33.5206868   33.4884504  0.0333333 
  30           33.5100074   33.4776532  0.0333333 
  39           33.4993493   33.4668769  0.025641  
  37           33.4887127   33.4561213  0.027027  
  25           33.4780974   33.4453863  0.04      
  35           33.4675034   33.4346721  0.0285714 
  29           33.4569308   33.4239786  0.0344828 
  36           33.4463795   33.4133056  0.0277778 
  28           33.4358495   33.4026533  0.0357143 
  23           33.4253407   33.3920216  0.0434783 
  34           33.4148532   33.3814104  0.0294118 
  26           33.4043869   33.3708197  0.0384615 
  35           33.3939417   33.3602495  0.0285714 
  32           33.3835178   33.3496998  0.03125   
  39           33.3731149   33.3391705  0.025641  
  38           33.3627332   33.3286617  0.0263158 
  38           33.3523726   33.3181732  0.0263158 
  39           33.3420331   33.3077051  0.025641  
  39           33.3317146   33.2972573  0.025641  
  31           33.3214172   33.2868298  0.0322581 
  39           33.3111408   33.2764226  0.025641  
  29           33.3008854   33.2660357  0.0344828 
  27           33.2906509   33.2556689  0.037037  
  32           33.2804374   33.2453224  0.03125   
  36           33.2702448   33.234996   0.0277778 
  32           33.2600731   33.2246898  0.03125   
  29           33.2499224   33.2144036  0.0344828 
  26           33.2397924   33.2041376  0.0384615 
  28           33.2296834   33.1938916  0.0357143 
  34           33.2249566   33.1836657  0.0294118 
  37           33.2149022   33.1734597  0.027027  
  36           33.2048685   33.1632738  0.0277778 
  36           33.1948557   33.1531078  0.0277778 
  34           33.1848636   33.1429617  0.0294118 
  15           33.1748923   33.1328355  0.0666667 
  33           33.1675288   33.1227292  0.030303  
  27           33.1576052   33.1126427  0.037037  
  30           33.1477024   33.102576   0.0333333 
  33           33.1378203   33.0925291  0.030303  
  37           33.1279588   33.082502   0.027027  
  22           33.1181181   33.0724946  0.0454545 
  26           33.1082979   33.0625069  0.0384615 
  33           33.0984984   33.052539   0.030303  
  24           33.0887196   33.0425906  0.0416667 
  32           33.0789613   33.0326619  0.03125   
  33           33.0692235   33.0227528  0.030303  
  34           33.0595064   33.0128633  0.0294118 
  30           33.0498097   33.0029933  0.0333333 
  22           33.0401336   32.9931428  0.0454545 
  33           33.0304779   32.9833118  0.030303  
  30           33.0208428   32.9735003  0.0333333 
  25           33.0112281   32.9637082  0.04      
  35           33.0016338   32.9539356  0.0285714 
  28           32.9920599   32.9441823  0.0357143 
  35           32.9825065   32.9344484  0.0285714 
  31           32.9729734   32.9247338  0.0322581 
  39           32.9634607   32.9150386  0.025641  
  27           32.9539683   32.9053626  0.037037  
  45           32.9444963   32.8957058  0.0222222 
  27           32.9350446   32.8860683  0.037037  
  43           32.9256131   32.87645    0.0232558 
  35           32.916202    32.8668509  0.0285714 
  35           32.906811    32.8572709  0.0285714 
  26           32.8974404   32.8477101  0.0384615 
  35           32.8880899   32.8381683  0.0285714 
  29           32.8787596   32.8286456  0.0344828 
  24           32.8694496   32.819142   0.0416667 
  25           32.8601597   32.8096573  0.04      
  43           32.8508899   32.8001917  0.0232558 
  23           32.8416403   32.790745   0.0434783 
  29           32.8324108   32.7813173  0.0344828 
  32           32.8232014   32.7719084  0.03125   
  39           32.8140121   32.7625185  0.025641  
  25           32.8048428   32.7531474  0.04      
  19           32.7956937   32.7437951  0.0526316 
  31           32.7865645   32.7344617  0.0322581 
  30           32.7774553   32.725147   0.0333333 
  41           32.7683662   32.7158511  0.0243902 
  32           32.7592971   32.7065739  0.03125   
  34           32.7502479   32.6973154  0.0294118 
  37           32.7412187   32.6880756  0.027027  
  36           32.7322094   32.6788544  0.0277778 
  21           32.72322     32.6696519  0.047619  
  33           32.7142506   32.6604679  0.030303  
  26           32.705301    32.6513025  0.0384615 
  36           32.6963713   32.6421557  0.0277778 
  23           32.6874615   32.6330274  0.0434783 
  26           32.6785716   32.6239176  0.0384615 
  38           32.6697015   32.6148262  0.0263158 
  28           32.6608512   32.6057533  0.0357143 
  20           32.6520207   32.5966988  0.05      
  28           32.64321     32.5876627  0.0357143 
  25           32.634419    32.5786449  0.04      
  32           32.6256479   32.5696455  0.03125   
  25           32.6168965   32.5606644  0.04      
  27           32.6081648   32.5517016  0.037037  
  35           32.5994529   32.5427571  0.0285714 
  24           32.5907606   32.5338307  0.0416667 
  24           32.5820881   32.5249226  0.0416667 
  32           32.5734353   32.5160327  0.03125   
  34           32.5648021   32.5071609  0.0294118 
  27           32.5561886   32.4983073  0.037037  
  25           32.5475947   32.4894718  0.04      
  32           32.5390205   32.4806543  0.03125   
  31           32.5304659   32.4718549  0.0322581 
  34           32.5219309   32.4630735  0.0294118 
  40           32.5134155   32.4543101  0.025     
  33           32.5049197   32.4455647  0.030303  
  23           32.4964435   32.4368373  0.0434783 
  34           32.4879868   32.4281278  0.0294118 
  27           32.4795497   32.4194362  0.037037  
  35           32.4711322   32.4107624  0.0285714 
  29           32.4627342   32.4021065  0.0344828 
  30           32.4543557   32.3934684  0.0333333 
  23           32.4459967   32.3848482  0.0434783 
  25           32.4376572   32.3762457  0.04      
  27           32.4293372   32.3676609  0.037037  
  28           32.4210367   32.3590939  0.0357143 
  27           32.4127557   32.3505445  0.037037  
  30           32.4044941   32.3420129  0.0333333 
  34           32.396252    32.3334988  0.0294118 
  26           32.3880293   32.3250024  0.0384615 
  32           32.3798261   32.3165236  0.03125   
  33           32.3716423   32.3080624  0.030303  
  30           32.3634779   32.2996187  0.0333333 
  35           32.355333    32.2911925  0.0285714 
  26           32.3472074   32.2827838  0.0384615 
  36           32.3391012   32.2743926  0.0277778 
  27           32.3310145   32.2660188  0.037037  
  33           32.3229471   32.2576625  0.030303  
  33           32.3148991   32.2493235  0.030303  
  34           32.3068704   32.2410019  0.0294118 
  24           32.2988612   32.2326977  0.0416667 
  30           32.2908712   32.2244107  0.0333333 
  40           32.2829007   32.2161411  0.025     
  27           32.2749495   32.2078887  0.037037  
  30           32.2670176   32.1996536  0.0333333 
  40           32.259105    32.1914357  0.025     
  28           32.2512118   32.183235   0.0357143 
  26           32.2433379   32.1750514  0.0384615 
  37           32.2354834   32.166885   0.027027  
  33           32.2276481   32.1587357  0.030303  
  35           32.2198322   32.1506035  0.0285714 
  37           32.2120356   32.1424883  0.027027  
  37           32.2042583   32.1343902  0.027027  
  33           32.1965002   32.1263091  0.030303  
  28           32.1887615   32.118245   0.0357143 
  30           32.1810421   32.1101979  0.0333333 
  27           32.173342    32.1021677  0.037037  
  24           32.1656612   32.0941545  0.0416667 
  43           32.1579996   32.0861581  0.0232558 
  25           32.1503574   32.0781786  0.04      
  33           32.1427344   32.0702159  0.030303  
  31           32.1351308   32.0622701  0.0322581 
  35           32.1275464   32.054341   0.0285714 
  29           32.1199813   32.0464287  0.0344828 
  37           32.1124355   32.0385332  0.027027  
  37           32.104909    32.0306544  0.027027  
  26           32.0974018   32.0227923  0.0384615 
  18           32.0899139   32.0149468  0.0555556 
  46           32.0824452   32.007118   0.0217391 
  28           32.0749959   31.9993058  0.0357143 
  36           32.0675659   31.9915102  0.0277778 
  24           32.0601551   31.9837312  0.0416667 
  35           32.0527637   31.9759687  0.0285714 
  32           32.0453916   31.9682228  0.03125   
  29           32.0380388   31.9604933  0.0344828 
  19           32.0307053   31.9527803  0.0526316 
  30           32.0233912   31.9450838  0.0333333 
  32           32.0160963   31.9374037  0.03125   
  20           32.0088208   31.92974    0.05      
  23           32.0015646   31.9220927  0.0434783 
  24           31.9943278   31.9144617  0.0416667 
  30           31.9871103   31.906847   0.0333333 
  29           31.9799122   31.8992487  0.0344828 
  33           31.9727335   31.8916666  0.030303  
  32           31.9655741   31.8841008  0.03125   
  28           31.9584341   31.8765512  0.0357143 
  28           31.9513135   31.8690178  0.0357143 
  38           31.9442123   31.8615006  0.0263158 
  28           31.9371305   31.8539995  0.0357143 
  24           31.9300681   31.8465146  0.0416667 
  30           31.9230252   31.8390458  0.0333333 
  31           31.9160017   31.8315931  0.0322581 
  29           31.9089976   31.8241564  0.0344828 
  33           31.9020131   31.8167357  0.030303  
  22           31.895048    31.8093311  0.0454545 
  24           31.8881024   31.8019425  0.0416667 
  35           31.8811763   31.7945698  0.0285714 
  19           31.8742697   31.7872131  0.0526316 
  35           31.8673827   31.7798723  0.0285714 
  22           31.8605152   31.7725473  0.0454545 
  38           31.8536673   31.7652383  0.0263158 
  28           31.8468389   31.757945   0.0357143 
  24           31.8400302   31.7506676  0.0416667 
  47           31.8332411   31.743406   0.0212766 
  32           31.8264716   31.7361602  0.03125   
  43           31.8197218   31.7289301  0.0232558 
  28           31.8129917   31.7217157  0.0357143 
  19           31.8062812   31.714517   0.0526316 
  26           31.7995905   31.707334   0.0384615 
  35           31.7929195   31.7001667  0.0285714 
  24           31.7862683   31.693015   0.0416667 
  37           31.7796369   31.6858789  0.027027  
  43           31.7730253   31.6787583  0.0232558 
  22           31.7664335   31.6716533  0.0454545 
  29           31.7598615   31.6645639  0.0344828 
  26           31.7533095   31.6574899  0.0384615 
  26           31.7467774   31.6504315  0.0384615 
  25           31.7402652   31.6433885  0.04      
  41           31.7337729   31.6363609  0.0243902 
  22           31.7273007   31.6293487  0.0454545 
  25           31.7208485   31.622352   0.04      
  24           31.7144164   31.6153706  0.0416667 
  32           31.7080043   31.6084045  0.03125   
  33           31.7016123   31.6014538  0.030303  
  30           31.6952405   31.5945183  0.0333333 
  27           31.6888889   31.5875981  0.037037  
  22           31.6825576   31.5806932  0.0454545 
  23           31.6762464   31.5738035  0.0434783 
  32           31.6699556   31.566929   0.03125   
  24           31.6636851   31.5600697  0.0416667 
  30           31.6574349   31.5532255  0.0333333 
  27           31.6512052   31.5463965  0.037037  
  26           31.6449959   31.5395825  0.0384615 
  35           31.6388071   31.5327837  0.0285714 
  19           31.6326389   31.5259999  0.0526316 
  24           31.6264912   31.5192311  0.0416667 
  21           31.6203641   31.5124773  0.047619  
  19           31.6142577   31.5057386  0.0526316 
  30           31.608172    31.4990148  0.0333333 
  25           31.6021071   31.4923059  0.04      
  37           31.5960629   31.485612   0.027027  
  43           31.5900396   31.4789329  0.0232558 
  29           31.5840373   31.4722688  0.0344828 
  31           31.5780559   31.4656194  0.0322581 
  26           31.5720955   31.4589849  0.0384615 
  31           31.5661562   31.4523652  0.0322581 
  33           31.560238    31.4457603  0.030303  
  33           31.554341    31.4391702  0.030303  
  32           31.5484652   31.4325947  0.03125   
  29           31.5426107   31.426034   0.0344828 
  29           31.5367776   31.419488   0.0344828 
  32           31.5309659   31.4129566  0.03125   
  25           31.5251757   31.4064399  0.04      
  37           31.5194071   31.3999378  0.027027  
  23           31.51366     31.3934502  0.0434783 
  35           31.5079347   31.3869773  0.0285714 
  23           31.5022311   31.3805189  0.0434783 
  31           31.4965494   31.374075   0.0322581 
  32           31.4908896   31.3676456  0.03125   
  31           31.4852517   31.3612307  0.0322581 
  28           31.4796359   31.3548303  0.0357143 
  29           31.4740422   31.3484443  0.0344828 
  22           31.4684707   31.3420727  0.0454545 
  38           31.4629216   31.3357155  0.0263158 
  25           31.4573948   31.3293726  0.04      
  30           31.4518905   31.3230441  0.0333333 
  30           31.4464087   31.3167299  0.0333333 
  22           31.4409495   31.31043    0.0454545 
  30           31.4355131   31.3041444  0.0333333 
  33           31.4300996   31.297873   0.030303  
  29           31.4247089   31.2916159  0.0344828 
  30           31.4193412   31.2853729  0.0333333 
  45           31.4139967   31.2791442  0.0222222 
  30           31.4086753   31.2729296  0.0333333 
  29           31.4033773   31.2667291  0.0344828 
  30           31.3981027   31.2605428  0.0333333 
  28           31.3928517   31.2543705  0.0357143 
  31           31.3876243   31.2482123  0.0322581 
  32           31.3824206   31.2420681  0.03125   
  28           31.3772408   31.235938   0.0357143 
  35           31.372085    31.2298219  0.0285714 
  22           31.3669533   31.2237197  0.0454545 
  30           31.3618458   31.2176315  0.0333333 
  26           31.3567627   31.2115572  0.0384615 
  20           31.3517041   31.2054969  0.05      
  42           31.3615332   31.1994504  0.0238095 
  32           31.3565542   31.1934178  0.03125   
  29           31.3516002   31.187399   0.0344828 
  35           31.3466713   31.1813941  0.0285714 
  29           31.3417676   31.1754029  0.0344828 
  32           31.3368893   31.1694256  0.03125   
  31           31.3320366   31.1634619  0.0322581 
  16           31.3343829   31.157512   0.0625    
  24           31.3295963   31.1515758  0.0416667 
  30           31.3248359   31.1456533  0.0333333 
  36           31.3201016   31.1397445  0.0277778 
  33           31.3153938   31.1338493  0.030303  
  31           31.3107125   31.1279677  0.0322581 
  27           31.3060579   31.1220997  0.037037  
  33           31.3014303   31.1162453  0.030303  
  22           31.2968297   31.1104044  0.0454545 
  38           31.2922564   31.1045771  0.0263158 
  25           31.2877106   31.0987632  0.04      
  34           31.2831925   31.0929629  0.0294118 
  30           31.2787022   31.087176   0.0333333 
  25           31.2742399   31.0814026  0.04      
  29           31.269806    31.0756425  0.0344828 
  40           31.2654005   31.0698959  0.025     
  34           31.2610237   31.0641626  0.0294118 
  31           31.2566758   31.0584427  0.0322581 
  30           31.252357    31.0527361  0.0333333 
  27           31.2480677   31.0470429  0.037037  
  34           31.2438079   31.0413629  0.0294118 
  36           31.2395779   31.0356961  0.0277778 
  30           31.2353781   31.0300426  0.0333333 
  35           31.2312086   31.0244024  0.0285714 
  42           31.2270696   31.0187753  0.0238095 
  36           31.2229616   31.0131614  0.0277778 
  42           31.2188847   31.0075606  0.0238095 
  33           31.2148391   31.001973   0.030303  
  30           31.2108253   30.9963985  0.0333333 
  35           31.2068434   30.9908371  0.0285714 
  21           31.2028938   30.9852887  0.047619  
  36           31.1989767   30.9797534  0.0277778 
  33           31.1950926   30.9742311  0.030303  
  48           31.1912416   30.9687218  0.0208333 
  23           31.1874241   30.9632255  0.0434783 
  31           31.1836404   30.9577422  0.0322581 
  26           31.179891    30.9522717  0.0384615 
  32           31.176176    30.9468142  0.03125   
  26           31.1724959   30.9413696  0.0384615 
  35           31.1688511   30.9359378  0.0285714 
  33           31.1652418   30.9305189  0.030303  
  38           31.1616686   30.9251128  0.0263158 
  29           31.1581317   30.9197196  0.0344828 
  24           31.1546315   30.9143391  0.0416667 
  31           31.1511686   30.9089713  0.0322581 
  31           31.1477432   30.9036163  0.0322581 
  41           31.1443558   30.898274   0.0243902 
  27           31.1410069   30.8929445  0.037037  
  20           31.1376969   30.8876275  0.05      
  38           31.1344262   30.8823233  0.0263158 
  35           31.1311953   30.8770316  0.0285714 
  27           31.1280047   30.8717526  0.037037  
  32           31.124855    30.8664862  0.03125   
  43           31.1217465   30.8612323  0.0232558 
  26           31.1186798   30.855991   0.0384615 
  23           31.1156554   30.8507622  0.0434783 
  30           31.1126739   30.8455459  0.0333333 
  36           31.1097358   30.8403421  0.0277778 
  29           31.1068418   30.8351507  0.0344828 
  36           31.1039923   30.8299718  0.0277778 
  22           31.101188    30.8248053  0.0454545 
  23           31.0984294   30.8196512  0.0434783 
  23           31.0957173   30.8145094  0.0434783 
  28           31.0930522   30.80938    0.0357143 
  23           31.0904349   30.804263   0.0434783 
  36           31.087866    30.7991582  0.0277778 
  30           31.0853461   30.7940658  0.0333333 
  33           31.0828761   30.7889856  0.030303  
  32           31.0804565   30.7839176  0.03125   
  27           31.0780884   30.7788619  0.037037  
  34           31.0757722   30.7738184  0.0294118 
  24           31.0735089   30.7687871  0.0416667 
  30           31.0712992   30.7637679  0.0333333 
  27           31.0691441   30.7587609  0.037037  
  25           31.0670443   30.7537659  0.04      
  28           31.0650007   30.7487831  0.0357143 
  28           31.0630142   30.7438124  0.0357143 
  25           31.0610858   30.7388537  0.04      
  27           31.0592164   30.733907   0.037037  
  37           31.057407    30.7289724  0.027027  
  27           31.0556586   30.7240497  0.037037  
  32           31.0539722   30.7191391  0.03125   
  27           31.0523489   30.7142403  0.037037  
  25           31.0507897   30.7093535  0.04      
  22           31.0492959   30.7044787  0.0454545 
  27           31.0478685   30.6996157  0.037037  
  32           31.0465087   30.6947645  0.03125   
  27           31.0452178   30.6899252  0.037037  
  21           31.043997    30.6850978  0.047619  
  32           31.0428476   30.6802821  0.03125   
  30           31.0417709   30.6754782  0.0333333 
  32           31.0407683   30.6706861  0.03125   
  44           31.0398412   30.6659057  0.0227273 
  20           31.038991    30.6611371  0.05      
  34           31.0382193   30.6563801  0.0294118 
  35           31.0375275   30.6516348  0.0285714 
  38           31.0369173   30.6469012  0.0263158 
  29           31.0363903   30.6421792  0.0344828 
  33           31.0359481   30.6374689  0.030303  
  30           31.0355925   30.6327701  0.0333333 
  28           31.0353253   30.6280829  0.0357143 
  44           31.0351483   30.6234073  0.0227273 
  30           31.0350634   30.6187432  0.0333333 
  22           31.0350725   30.6140906  0.0454545 
  22           31.0351776   30.6094495  0.0454545 
  29           31.0353809   30.6048198  0.0344828 
  31           31.0356845   30.6002017  0.0322581 
  35           31.0360905   30.5955949  0.0285714 
  30           31.0366013   30.5909996  0.0333333 
  22           31.0372193   30.5864156  0.0454545 
  21           31.0379467   30.5818431  0.047619  
  34           31.0387862   30.5772818  0.0294118 
  19           31.0397403   30.5727319  0.0526316 
  31           31.0408118   30.5681933  0.0322581 
  38           31.0420034   30.563666   0.0263158 
  25           31.0433178   30.55915    0.04      
  25           31.0447582   30.5546452  0.04      
  35           31.0463276   30.5501516  0.0285714 
  33           31.048029    30.5456693  0.030303  
  22           31.0498658   30.5411981  0.0454545 
  38           31.0518414   30.5367381  0.0263158 
  27           31.0539593   30.5322892  0.037037  
  29           31.056223    30.5278515  0.0344828 
  27           31.0586364   30.5234249  0.037037  
  37           31.0612032   30.5190093  0.027027  
  26           31.0639276   30.5146048  0.0384615 
  29           31.0668136   30.5102114  0.0344828 
  19           31.0698657   30.5058289  0.0526316 
  31           31.0730882   30.5014575  0.0322581 
  29           31.0764859   30.4970971  0.0344828 
  36           31.0800635   30.4927476  0.0277778 
  35           31.083826    30.4884091  0.0285714 
  34           31.0877785   30.4840815  0.0294118 
  32           31.0919266   30.4797647  0.03125   
  35           31.0962758   30.4754589  0.0285714 
  36           31.1008316   30.471164   0.0277778 
  27           31.1056004   30.4668798  0.037037  
  24           31.1105883   30.4626065  0.0416667 
  27           31.1158018   30.458344   0.037037  
  23           31.1212477   30.4540923  0.0434783 
  27           31.1269329   30.4498513  0.037037  
  23           31.1328648   30.4456211  0.0434783 
  30           31.139051    30.4414016  0.0333333 
  30           31.1454994   30.4371928  0.0333333 
  22           31.1522182   30.4329947  0.0454545 
  35           31.1592161   30.4288073  0.0285714 
  27           31.166502    30.4246305  0.037037  
  30           31.1740851   30.4204643  0.0333333 
  20           31.1819753   30.4163087  0.05      
  31           31.1901826   30.4121637  0.0322581 
  31           31.1987176   30.4080292  0.0322581 
  28           31.2075914   30.4039053  0.0357143 
  31           31.2168155   30.399792   0.0322581 
  42           31.2264019   30.3956891  0.0238095 
  32           31.2363632   30.3915967  0.03125   
  29           31.2467126   30.3875148  0.0344828 
  30           31.2574638   30.3834433  0.0333333 
  44           31.2686311   30.3793822  0.0227273 
  26           31.2802297   30.3753316  0.0384615 
  31           31.2922753   30.3712913  0.0322581 
  32           31.3047843   30.3672614  0.03125   
  31           31.3177742   30.3632418  0.0322581 
  31           31.3312631   30.3592326  0.0322581 
  37           31.3452698   30.3552337  0.027027  
  38           31.3598145   30.351245   0.0263158 
  38           31.374918    30.3472667  0.0263158 
  27           31.3906023   30.3432985  0.037037  
  36           31.4068905   30.3393406  0.0277778 
  45           31.4238072   30.3353929  0.0222222 
  27           31.4413773   30.3314554  0.037037  
  37           31.4596284   30.3275281  0.027027  
  43           31.4785885   30.3236109  0.0232558 
  41           31.4982872   30.3197038  0.0243902 
  39           31.5187564   30.3158069  0.025641  
  47           31.5400289   30.31192    0.0212766 
  30           31.5621398   30.3080432  0.0333333 
  34           31.585126    30.3041765  0.0294118 
  31           31.6090266   30.3003198  0.0322581 
  35           31.6338827   30.2964731  0.0285714 
  37           31.659738    30.2926364  0.027027  
  31           31.6866385   30.2888097  0.0322581 
  31           31.7146333   30.2849929  0.0322581 
  39           31.7437742   30.2811861  0.025641  
  38           31.7741158   30.2773892  0.0263158 
  37           31.8057169   30.2736022  0.027027  
  29           31.8386389   30.2698251  0.0344828 
  27           31.8729479   30.2660578  0.037037  
  27           31.9087136   30.2623003  0.037037  
  34           31.9460107   30.2585527  0.0294118 
  36           31.9849183   30.2548149  0.0277778 
  37           32.0255209   30.2510869  0.027027  
  40           32.0679088   30.2473686  0.025     
  35           32.1121783   30.2436601  0.0285714 
  30           32.1584318   30.2399613  0.0333333 
  36           32.2067798   30.2362722  0.0277778 
  40           32.2573398   30.2325928  0.025     
  29           32.310238    30.228923   0.0344828 
  30           32.3656098   30.2252629  0.0333333 
  36           32.4236006   30.2216125  0.0277778 
  30           32.4843663   30.2179716  0.0333333 
  34           32.5480746   30.2143404  0.0294118 
  35           32.6149065   30.2107187  0.0285714 
  28           32.6850574   30.2071065  0.0357143 
  45           32.7587371   30.2035039  0.0222222 
  38           32.8361731   30.1999108  0.0263158 
  36           32.9176115   30.1963273  0.0277778 
  39           33.0033182   30.1927531  0.025641  
  33           33.0935827   30.1891885  0.030303  
  31           33.1887177   30.1856333  0.0322581 
  31           33.2890651   30.1820875  0.0322581 
  37           33.3949956   30.1785511  0.027027  
  35           33.5069144   30.1750241  0.0285714 
  42           33.6252636   30.1715064  0.0238095 
  37           33.7505262   30.1679981  0.027027  
  50           33.8832324   30.1644992  0.02      
  42           34.023963    30.1610095  0.0238095 
  41           34.1733566   30.1575291  0.0243902 
  35           34.3321164   30.154058   0.0285714 
  43           34.5010179   30.1505962  0.0232558 
  46           34.6809179   30.1471435  0.0217391 
  35           34.8727646   30.1437001  0.0285714 
  39           35.0776107   30.1402659  0.025641  
  45           35.2966256   30.1368409  0.0222222 
  48           35.5311129   30.133425   0.0208333 
  42           35.7825279   30.1300183  0.0238095 
  38           36.0524987   30.1266207  0.0263158 
  32           36.3428528   30.1232321  0.03125   
  39           36.6556439   30.1198527  0.025641  
  45           36.9931905   30.1164823  0.0222222 
  36           37.3581132   30.113121   0.0277778 
  44           37.7533828   30.1097687  0.0227273 
  34           38.1823781   30.1064255  0.0294118 
  42           38.6489576   30.1030912  0.0238095 
  37           39.1575391   30.0997659  0.027027  
  53           39.713199    30.0964495  0.0188679 
  53           40.3217985   30.0931421  0.0188679 
  43           40.9901324   30.0898436  0.0232558 
  50           41.7261139   30.086554   0.02      
  40           42.5390221   30.0832732  0.025     
  53           43.4397833   30.0800014  0.0188679 
  57           44.4413476   30.0767384  0.0175439 
  51           45.5591652   30.0734842  0.0196078 
  53           46.8117606   30.0702388  0.0188679 
  52           48.2214628   30.0670022  0.0192308 
  47           49.815278    30.0637744  0.0212766 
  49           51.6259479   30.0605553  0.0204082 
  59           53.6931785   30.0573449  0.0169492 
  51           56.06504     30.0541433  0.0196078 
  51           58.7995028   30.0509504  0.0196078 
  76           61.9660679   30.0477661  0.0131579 
  61           65.647343    30.0445906  0.0163934 
  49           69.9403699   30.0414236  0.0204082 
  77           74.9572561   30.0382653  0.012987  
  74           80.8243428   30.0351156  0.0135135 
  65           87.6783886   30.0319745  0.0153846 
  70           95.6570974   30.0288419  0.0142857 
  80           104.879714   30.0257179  0.0125    
  86           115.4114315  30.0226024  0.0116279 
  103          127.2047397  30.0194955  0.0097087 
  117          140.0156078  30.016397   0.008547  
  124          153.3090339  30.0133071  0.0080645 
  117          166.2015897  30.0102256  0.008547  
  126          177.5241695  30.0071525  0.0079365 
  156          186.072277   30.0040879  0.0064103 
  150          190.9880993  30.0010316  0.0066667 
  173          192.0500484  29.9979838  0.0057803 
  164          189.6422453  29.9949443  0.0060976 
  144          184.4301104  29.9919132  0.0069444 
  149          177.0199403  29.9888904  0.0067114 
  145          167.8491398  29.985876   0.0068966 
  131          157.3020854  29.9828698  0.0076336 
  111          145.8562017  29.9798719  0.009009  
  109          134.0955761  29.9768823  0.0091743 
  101          122.6006836  29.973901   0.009901  
  82           111.8267014  29.9709278  0.0121951 
  80           102.0492606  29.9679629  0.0125    
  68           93.3791153   29.9650062  0.0147059 
  81           85.8091185   29.9620576  0.0123457 
  69           79.2630833   29.9591172  0.0144928 
  67           73.632596    29.956185   0.0149254 
  59           68.8004347   29.9532608  0.0169492 
  58           64.6534976   29.9503448  0.0172414 
  48           61.0889729   29.9474369  0.0208333 
  50           58.0166422   29.944537   0.02      
  63           55.3590222   29.9416452  0.015873  
  36           53.0505021   29.9387614  0.0277778 
  43           51.0360741   29.9358856  0.0232558 
  55           49.2699008   29.9330179  0.0181818 
  48           47.713943    29.9301581  0.0208333 
  59           46.3366952   29.9273063  0.0169492 
  56           45.1120774   29.9244624  0.0178571 
  41           44.0184569   29.9216265  0.0243902 
  43           43.0378475   29.9187984  0.0232558 
  42           42.1552312   29.9159783  0.0238095 
  43           41.3580072   29.913166   0.0232558 
  56           40.635546    29.9103616  0.0178571 
  49           39.9788253   29.907565   0.0204082 
  45           39.3801528   29.9047763  0.0222222 
  43           38.83293     29.9019954  0.0232558 
  45           38.3314637   29.8992222  0.0222222 
  33           37.8708301   29.8964569  0.030303  
  47           37.4467414   29.8936992  0.0212766 
  55           37.055457    29.8909494  0.0181818 
  39           36.6936974   29.8882072  0.025641  
  49           36.3585816   29.8854727  0.0204082 
  39           36.0475666   29.882746   0.025641  
  29           35.7584041   29.8800269  0.0344828 
  48           35.4890998   29.8773154  0.0208333 
  29           35.2378798   29.8746116  0.0344828 
  39           35.0031636   29.8719154  0.025641  
  45           34.8229734   29.8692268  0.0222222 
  50           34.6172389   29.8665457  0.02      
  32           34.4241919   29.8638723  0.03125   
  43           34.242809    29.8612064  0.0232558 
  35           34.0721688   29.858548   0.0285714 
  41           33.9114378   29.8558971  0.0243902 
  34           33.7598612   29.8532537  0.0294118 
  36           33.6167557   29.8506178  0.0277778 
  42           33.4814983   29.8479894  0.0238095 
  38           33.372584    29.8453684  0.0263158 
  37           33.25141     29.8427548  0.027027  
  31           33.1365326   29.8401487  0.0322581 
  37           33.0275208   29.8375499  0.027027  
  45           32.9239801   29.8349585  0.0222222 
  32           32.8255483   29.8323745  0.03125   
  35           32.7318933   29.8297978  0.0285714 
  31           32.6427088   29.8272284  0.0322581 
  37           32.5577133   29.8246664  0.027027  
  46           32.4766467   29.8221116  0.0217391 
  48           32.3992693   29.8195641  0.0208333 
  21           32.3253586   29.8170239  0.047619  
  39           32.2547097   29.8144909  0.025641  
  38           32.187132    29.8119651  0.0263158 
  37           32.1224488   29.8094466  0.027027  
  41           32.0604962   29.8069352  0.0243902 
  32           32.0011215   29.804431   0.03125   
  35           31.9441832   29.8019339  0.0285714 
  32           31.8895484   29.799444   0.03125   
  47           31.8370941   29.7969613  0.0212766 
  30           31.7867052   29.7944856  0.0333333 
  39           31.7382742   29.792017   0.025641  
  36           31.6917003   29.7895555  0.0277778 
  37           31.6468897   29.787101   0.027027  
  42           31.6037537   29.7846536  0.0238095 
  34           31.5622103   29.7822132  0.0294118 
  35           31.5221815   29.7797798  0.0285714 
  30           31.4835948   29.7773534  0.0333333 
  32           31.4463816   29.774934   0.03125   
  38           31.4104778   29.7725215  0.0263158 
  41           31.3758228   29.7701159  0.0243902 
  37           31.3423595   29.7677173  0.027027  
  33           31.3100341   29.7653256  0.030303  
  38           31.2787964   29.7629408  0.0263158 
  47           31.2485983   29.7605628  0.0212766 
  33           31.2193948   29.7581917  0.030303  
  23           31.1911433   29.7558275  0.0434783 
  24           31.1638036   29.75347    0.0416667 
  35           31.1373374   29.7511194  0.0285714 
  33           31.1117088   29.7487756  0.030303  
  33           31.0868838   29.7464385  0.030303  
  42           31.0628299   29.7441082  0.0238095 
  29           31.0395166   29.7417846  0.0344828 
  35           31.0169148   29.7394678  0.0285714 
  27           30.9949968   29.7371576  0.037037  
  35           30.9737368   29.7348542  0.0285714 
  37           30.9531097   29.7325574  0.027027  
  27           30.9330918   29.7302673  0.037037  
  38           30.9136608   29.7279838  0.0263158 
  26           30.8947955   29.725707   0.0384615 
  35           30.8764754   29.7234367  0.0285714 
  33           30.8586813   29.7211731  0.030303  
  34           30.8413949   29.718916   0.0294118 
  39           30.8245985   29.7166655  0.025641  
  26           30.8082755   29.7144215  0.0384615 
  34           30.7924102   29.7121841  0.0294118 
  31           30.7769873   29.7099532  0.0322581 
  36           30.7619923   29.7077287  0.0277778 
  22           30.7474115   29.7055108  0.0454545 
  29           30.7332319   29.7032993  0.0344828 
  27           30.7194408   29.7010943  0.037037  
  31           30.7060263   29.6988956  0.0322581 
  36           30.6929769   29.6967034  0.0277778 
  41           30.6802818   29.6945177  0.0243902 
  30           30.6679305   29.6923382  0.0333333 
  28           30.6559132   29.6901652  0.0357143 
  38           30.6442202   29.6879985  0.0263158 
  41           30.6328426   29.6858381  0.0243902 
  33           30.6217716   29.6836841  0.030303  
  34           30.6109991   29.6815363  0.0294118 
  24           30.600517    29.6793949  0.0416667 
  23           30.5903178   29.6772597  0.0434783 
  33           30.5803942   29.6751308  0.030303  
  32           30.5707395   29.6730081  0.03125   
  38           30.5613469   29.6708916  0.0263158 
  28           30.5522102   29.6687813  0.0357143 
  32           30.5433235   29.6666773  0.03125   
  23           30.5346808   29.6645794  0.0434783 
  32           30.5262768   29.6624876  0.03125   
  30           30.5181062   29.660402   0.0333333 
  41           30.510164    29.6583225  0.0243902 
  28           30.5024456   29.6562492  0.0357143 
  16           30.4949464   29.6541819  0.0625    
  33           30.487662    29.6521207  0.030303  
  33           30.4805884   29.6500656  0.030303  
  33           30.4737216   29.6480165  0.030303  
  23           30.4670579   29.6459735  0.0434783 
  37           30.4605939   29.6439365  0.027027  
  18           30.4543262   29.6419054  0.0555556 
  29           30.4482516   29.6398804  0.0344828 
  36           30.4423672   29.6378613  0.0277778 
  30           30.4366702   29.6358482  0.0333333 
  32           30.4311578   29.633841   0.03125   
  32           30.4258276   29.6318398  0.03125   
  28           30.4206772   29.6298444  0.0357143 
  39           30.4157045   29.627855   0.025641  
  29           30.4109075   29.6258714  0.0344828 
  34           30.4062842   29.6238937  0.0294118 
  33           30.4018328   29.6219218  0.030303  
  33           30.3975518   29.6199557  0.030303  
  35           30.3934397   29.6179955  0.0285714 
  39           30.3894952   29.616041   0.025641  
  25           30.385717    29.6140924  0.04      
  26           30.3821041   29.6121495  0.0384615 
  26           30.3786555   29.6102123  0.0384615 
  41           30.3753705   29.6082809  0.0243902 
  43           30.3722483   29.6063552  0.0232558 
  26           30.3692884   29.6044353  0.0384615 
  28           30.3664904   29.602521   0.0357143 
  29           30.3638539   29.6006124  0.0344828 
  34           30.3613788   29.5987094  0.0294118 
  21           30.3590651   29.5968121  0.047619  
  29           30.3569129   29.5949204  0.0344828 
  33           30.3549224   29.5930343  0.030303  
  34           30.3530939   29.5911538  0.0294118 
  38           30.3514278   29.5892789  0.0263158 
  29           30.349925    29.5874096  0.0344828 
  23           30.348586    29.5855458  0.0434783 
  30           30.3474118   29.5836876  0.0333333 
  32           30.3464033   29.5818348  0.03125   
  34           30.3455619   29.5799876  0.0294118 
  34           30.3448887   29.5781459  0.0294118 
  33           30.3443852   29.5763096  0.030303  
  41           30.3440532   29.5744788  0.0243902 
  29           30.3438943   29.5726535  0.0344828 
  41           30.3439104   29.5708336  0.0243902 
  31           30.3441037   29.5690191  0.0322581 
  29           30.3444764   29.56721    0.0344828 
  35           30.3450309   29.5654062  0.0285714 
  32           30.3457699   29.5636079  0.03125   
  20           30.3466961   29.5618149  0.05      
  39           30.3478124   29.5600272  0.025641  
  26           30.3491223   29.5582449  0.0384615 
  25           30.3506289   29.5564678  0.04      
  36           30.352336    29.5546961  0.0277778 
  28           30.3542471   29.5529296  0.0357143 
  29           30.3563667   29.5511684  0.0344828 
  36           30.3586987   29.5494125  0.0277778 
  33           30.3612478   29.5476618  0.030303  
  30           30.3640187   29.5459163  0.0333333 
  31           30.3670167   29.544176   0.0322581 
  28           30.3702468   29.5424409  0.0357143 
  24           30.3737149   29.5407109  0.0416667 
  33           30.377427    29.5389862  0.030303  
  15           30.3813891   29.5372665  0.0666667 
  28           30.3856081   29.535552   0.0357143 
  36           30.3900908   29.5338427  0.0277778 
  22           30.3948447   29.5321384  0.0454545 
  30           30.3998773   29.5304392  0.0333333 
  35           30.405197    29.528745   0.0285714 
  29           30.4108125   29.527056   0.0344828 
  29           30.4167326   29.5253719  0.0344828 
  42           30.422967    29.5236929  0.0238095 
  34           30.4295257   29.5220189  0.0294118 
  41           30.4364194   29.5203499  0.0243902 
  30           30.4436593   29.5186859  0.0333333 
  36           30.4512571   29.5170268  0.0277778 
  39           30.4592253   29.5153727  0.025641  
  51           30.467577    29.5137235  0.0196078 
  30           30.4763261   29.5120793  0.0333333 
  25           30.4854872   29.51044    0.04      
  35           30.4950756   29.5088055  0.0285714 
  39           30.505108    29.5071759  0.025641  
  24           30.5156011   29.5055512  0.0416667 
  27           30.5265734   29.5039314  0.037037  
  36           30.5380442   29.5023164  0.0277778 
  34           30.5500337   29.5007062  0.0294118 
  37           30.5625635   29.4991008  0.027027  
  28           30.5756564   29.4975002  0.0357143 
  23           30.5893367   29.4959044  0.0434783 
  28           30.6036298   29.4943133  0.0357143 
  32           30.6185633   29.492727   0.03125   
  26           30.6341655   29.4911454  0.0384615 
  21           30.6504674   29.4895685  0.047619  
  34           30.6675014   29.4879964  0.0294118 
  29           30.685302    29.4864289  0.0344828 
  23           30.7039063   29.4848661  0.0434783 
  28           30.7233532   29.483308   0.0357143 
  38           30.7436844   29.4817545  0.0263158 
  34           30.7649447   29.4802056  0.0294118 
  33           30.7871813   29.4786614  0.030303  
  30           30.8104449   29.4771218  0.0333333 
  37           30.8347898   29.4755867  0.027027  
  29           30.8602738   29.4740562  0.0344828 
  26           30.8869588   29.4725303  0.0384615 
  33           30.9149114   29.471009   0.030303  
  29           30.9442026   29.4694921  0.0344828 
  35           30.9749091   29.4679798  0.0285714 
  34           31.0071127   29.466472   0.0294118 
  37           31.0409017   29.4649687  0.027027  
  35           31.0763712   29.4634699  0.0285714 
  37           31.1136237   29.4619755  0.027027  
  33           31.1527695   29.4604855  0.030303  
  41           31.1939278   29.459      0.0243902 
  33           31.2372279   29.4575189  0.030303  
  28           31.282809    29.4560423  0.0357143 
  29           31.3308229   29.45457    0.0344828 
  28           31.3814332   29.4531021  0.0357143 
  24           31.434819    29.4516385  0.0416667 
  36           31.4911738   29.4501793  0.0277778 
  31           31.5507093   29.4487244  0.0322581 
  33           31.6136565   29.4472739  0.030303  
  35           31.6802675   29.4458276  0.0285714 
  28           31.7508185   29.4443857  0.0357143 
  36           31.8256121   29.442948   0.0277778 
  40           31.9049804   29.4415146  0.025     
  27           31.9892896   29.4400855  0.037037  
  35           32.0789419   29.4386605  0.0285714 
  42           32.1743822   29.4372398  0.0238095 
  41           32.2761026   29.4358233  0.0243902 
  38           32.3846481   29.434411   0.0263158 
  32           32.5006245   29.4330029  0.03125   
  39           32.6247053   29.431599   0.025641  
  39           32.7576429   29.4301992  0.025641  
  30           32.9002766   29.4288035  0.0333333 
  30           33.0535492   29.427412   0.0333333 
  33           33.2185191   29.4260245  0.030303  
  50           33.3963783   29.4246412  0.02      
  52           33.5884739   29.423262   0.0192308 
  41           33.7963305   29.4218868  0.0243902 
  42           34.0216824   29.4205157  0.0238095 
  35           34.2665044   29.4191486  0.0285714 
  44           34.5330569   29.4177855  0.0227273 
  52           34.8239301   29.4164265  0.0192308 
  52           35.1421114   29.4150715  0.0192308 
  57           35.4910527   29.4137204  0.0175439 
  43           35.874766    29.4123734  0.0232558 
  61           36.2979344   29.4110303  0.0163934 
  41           36.7660559   29.4096911  0.0243902 
  51           37.285621    29.4083559  0.0196078 
  54           37.8643517   29.4070245  0.0185185 
  58           38.5114872   29.4056971  0.0172414 
  61           39.2381706   29.4043736  0.0163934 
  48           40.0579237   29.403054   0.0208333 
  56           40.9872557   29.4017382  0.0178571 
  54           42.0463957   29.4004263  0.0185185 
  61           43.2602009   29.3991182  0.0163934 
  61           44.6591969   29.3978139  0.0163934 
  69           46.2807665   29.3965135  0.0144928 
  70           48.1704444   29.3952168  0.0142857 
  68           50.3832414   29.393924   0.0147059 
  53           52.9848664   29.3926349  0.0188679 
  76           56.0525512   29.3913495  0.0131579 
  88           59.6750193   29.3900679  0.0113636 
  105          63.9504806   29.3887901  0.0095238 
  110          68.9807773   29.3875159  0.0090909 
  133          74.858198    29.3862455  0.0075188 
  135          81.639613    29.3849787  0.0074074 
  141          89.3014154   29.3837156  0.0070922 
  134          97.6717822   29.3824562  0.0074627 
  150          106.3515166  29.3812004  0.0066667 
  195          114.6665827  29.3799483  0.0051282 
  188          121.7317846  29.3786998  0.0053191 
  209          126.6868327  29.3774549  0.0047847 
  196          129.0345984  29.3762136  0.005102  
  212          128.8488847  29.3749759  0.004717  
  183          126.6587862  29.3737417  0.0054645 
  228          123.0934933  29.3725111  0.004386  
  213          118.5707648  29.3712841  0.0046948 
  199          113.2318858  29.3700606  0.0050251 
  169          107.1036773  29.3688405  0.0059172 
  158          100.3081141  29.367624   0.0063291 
  138          93.1416975   29.366411   0.0072464 
  147          85.9950963   29.3652015  0.0068027 
  129          79.2204451   29.3639954  0.0077519 
  103          73.0502954   29.3627928  0.0097087 
  103          67.5893703   29.3615937  0.0097087 
  91           62.8467058   29.3603979  0.010989  
  65           58.7749118   29.3592056  0.0153846 
  64           55.3005669   29.3580166  0.015625  
  67           52.3432266   29.3568311  0.0149254 
  53           49.8255605   29.3556489  0.0188679 
  50           47.6779378   29.3544701  0.02      
  50           45.8399366   29.3532946  0.02      
  53           44.2602725   29.3521225  0.0188679 
  57           42.8960446   29.3509536  0.0175439 
  74           41.7117079   29.3497881  0.0135135 
  60           40.6779865   29.3486259  0.0166667 
  45           39.7708683   29.347467   0.0222222 
  57           38.9706819   29.3463113  0.0175439 
  39           38.2613086   29.3451589  0.025641  
  40           37.6295047   29.3440098  0.025     
  38           37.0643467   29.3428638  0.0263158 
  43           36.5567746   29.3417211  0.0232558 
  41           36.0992313   29.3405816  0.0243902 
  42           35.6853696   29.3394453  0.0238095 
  30           35.3098267   29.3383122  0.0333333 
  52           34.9680411   29.3371822  0.0192308 
  32           34.6561111   29.3360554  0.03125   
  39           34.3706833   29.3349317  0.025641  
  35           34.1088588   29.3338111  0.0285714 
  38           33.868125    29.3326937  0.0263158 
  42           33.6462898   29.3315794  0.0238095 
  31           33.4414402   29.3304681  0.0322581 
  36           33.2518953   29.32936    0.0277778 
  43           33.0761764   29.3282549  0.0232558 
  30           32.912979    29.3271528  0.0333333 
  37           32.7611478   29.3260538  0.027027  
  42           32.6196557   29.3249578  0.0238095 
  32           32.4875908   29.3238649  0.03125   
  32           32.3641372   29.3227749  0.03125   
  25           32.2485667   29.3216879  0.04      
  34           32.1402246   29.3206039  0.0294118 
  41           32.0385244   29.3195229  0.0243902 
  36           31.9429361   29.3184448  0.0277778 
  31           31.8529831   29.3173697  0.0322581 
  35           31.7682324   29.3162974  0.0285714 
  34           31.6882936   29.3152281  0.0294118 
  36           31.6128114   29.3141617  0.0277778 
  27           31.5414625   29.3130982  0.037037  
  47           31.4739525   29.3120376  0.0212766 
  35           31.4100137   29.3109798  0.0285714 
  38           31.3493999   29.3099248  0.0263158 
  34           31.2918868   29.3088728  0.0294118 
  39           31.2372687   29.3078235  0.025641  
  35           31.1853559   29.306777   0.0285714 
  40           31.1359753   29.3057334  0.025     
  41           31.0889664   29.3046925  0.0243902 
  48           31.044182    29.3036544  0.0208333 
  35           31.0014858   29.3026191  0.0285714 
  43           30.960752    29.3015866  0.0232558 
  29           30.9218641   29.3005567  0.0344828 
  28           30.8847143   29.2995296  0.0357143 
  43           30.8492027   29.2985052  0.0232558 
  31           30.8152362   29.2974836  0.0322581 
  24           30.7827286   29.2964646  0.0416667 
  31           30.7515998   29.2954483  0.0322581 
  27           30.7217746   29.2944346  0.037037  
  31           30.6931836   29.2934236  0.0322581 
  34           30.6657616   29.2924153  0.0294118 
  27           30.639448    29.2914095  0.037037  
  36           30.6141858   29.2904064  0.0277778 
  37           30.5899222   29.2894059  0.027027  
  21           30.566607    29.288408   0.047619  
  33           30.5441938   29.2874127  0.030303  
  39           30.5226389   29.2864199  0.025641  
  20           30.5019012   29.2854297  0.05      
  28           30.481942    29.2844421  0.0357143 
  29           30.4627252   29.2834569  0.0344828 
  26           30.4442168   29.2824743  0.0384615 
  39           30.4263844   29.2814942  0.025641  
  33           30.4091979   29.2805166  0.030303  
  41           30.3926288   29.2795415  0.0243902 
  40           30.37665     29.2785688  0.025     
  27           30.3612364   29.2775987  0.037037  
  34           30.3463639   29.2766309  0.0294118 
  41           30.3320098   29.2756656  0.0243902 
  34           30.3181526   29.2747027  0.0294118 
  27           30.3047721   29.2737423  0.037037  
  41           30.2918491   29.2727842  0.0243902 
  32           30.2793654   29.2718285  0.03125   
  37           30.2673038   29.2708752  0.027027  
  30           30.2556479   29.2699243  0.0333333 
  33           30.2443823   29.2689757  0.030303  
  35           30.233492    29.2680294  0.0285714 
  25           30.2229634   29.2670855  0.04      
  31           30.2127831   29.2661439  0.0322581 
  31           30.2029383   29.2652046  0.0322581 
  35           30.1934172   29.2642676  0.0285714 
  31           30.1842084   29.2633329  0.0322581 
  35           30.1753009   29.2624004  0.0285714 
  31           30.1666844   29.2614702  0.0322581 
  26           30.1583491   29.2605423  0.0384615 
  34           30.1502857   29.2596166  0.0294118 
  35           30.1424851   29.2586931  0.0285714 
  30           30.1349387   29.2577718  0.0333333 
  33           30.1276388   29.2568527  0.030303  
  24           30.1205772   29.2559358  0.0416667 
  36           30.1137467   29.2550211  0.0277778 
  29           30.1071401   29.2541085  0.0344828 
  33           30.1007509   29.2531981  0.030303  
  28           30.0945724   29.2522899  0.0357143 
  33           30.0885986   29.2513837  0.030303  
  28           30.0828236   29.2504797  0.0357143 
  32           30.0772417   29.2495778  0.03125   
  41           30.0718477   29.248678   0.0243902 
  27           30.0666364   29.2477803  0.037037  
  35           30.0616027   29.2468846  0.0285714 
  33           30.056742    29.245991   0.030303  
  28           30.05205     29.2450995  0.0357143 
  30           30.0475222   29.24421    0.0333333 
  27           30.0431546   29.2433225  0.037037  
  39           30.0389431   29.242437   0.025641  
  36           30.0348842   29.2415535  0.0277778 
  29           30.030974    29.240672   0.0344828 
  22           30.0272093   29.2397925  0.0454545 
  22           30.0235866   29.238915   0.0454545 
  39           30.0201029   29.2380394  0.025641  
  25           30.0167551   29.2371658  0.04      
  36           30.0135403   29.2362941  0.0277778 
  38           30.0104558   29.2354243  0.0263158 
  37           30.0074989   29.2345564  0.027027  
  22           30.0046671   29.2336905  0.0454545 
  31           30.0019579   29.2328264  0.0322581 
  32           29.9993691   29.2319642  0.03125   
  33           29.9968984   29.2311039  0.030303  
  28           29.9945438   29.2302454  0.0357143 
  25           29.9923032   29.2293887  0.04      
  21           29.9901745   29.2285339  0.047619  
  38           29.9881563   29.227681   0.0263158 
  27           29.9862464   29.2268298  0.037037  
  32           29.9844434   29.2259804  0.03125   
  31           29.9827456   29.2251328  0.0322581 
  29           29.9811515   29.224287   0.0344828 
  30           29.9796597   29.2234429  0.0333333 
  36           29.9782687   29.2226006  0.0277778 
  29           29.9769774   29.2217601  0.0344828 
  35           29.9757844   29.2209213  0.0285714 
  27           29.9746886   29.2200842  0.037037  
  31           29.9736889   29.2192488  0.0322581 
  30           29.9727842   29.2184151  0.0333333 
  32           29.9719735   29.2175831  0.03125   
  39           29.971256    29.2167527  0.025641  
  26           29.9706307   29.2159241  0.0384615 
  35           29.9700968   29.215097   0.0285714 
  34           29.9696537   29.2142717  0.0294118 
  34           29.9693004   29.2134479  0.0294118 
  41           29.9690365   29.2126258  0.0243902 
  31           29.9688612   29.2118053  0.0322581 
  22           29.9687741   29.2109864  0.0454545 
  37           29.9687747   29.210169   0.027027  
  32           29.9688623   29.2093533  0.03125   
  28           29.9690367   29.2085391  0.0357143 
  22           29.9692975   29.2077265  0.0454545 
  32           29.9696443   29.2069154  0.03125   
  37           29.9700768   29.2061058  0.027027  
  32           29.970595    29.2052978  0.03125   
  27           29.9711983   29.2044913  0.037037  
  40           29.9718868   29.2036862  0.025     
  30           29.9726603   29.2028827  0.0333333 
  34           29.9735189   29.2020806  0.0294118 
  40           29.9744623   29.2012801  0.025     
  26           29.9754906   29.2004809  0.0384615 
  33           29.9766039   29.1996832  0.030303  
  33           29.9778023   29.198887   0.030303  
  31           29.9790859   29.1980922  0.0322581 
  22           29.9804548   29.1972987  0.0454545 
  22           29.9819093   29.1965067  0.0454545 
  23           29.9834496   29.1957161  0.0434783 
  21           29.9850759   29.1949269  0.047619  
  32           29.9867887   29.194139   0.03125   
  33           29.9885882   29.1933525  0.030303  
  36           29.9904749   29.1925674  0.0277778 
  36           29.9924491   29.1917835  0.0277778 
  29           29.9945115   29.1910011  0.0344828 
  41           29.9966624   29.1902199  0.0243902 
  26           29.9989025   29.18944    0.0384615 
  29           30.0012323   29.1886614  0.0344828 
  33           30.0036526   29.1878842  0.030303  
  45           30.0061638   29.1871082  0.0222222 
  33           30.0087669   29.1863334  0.030303  
  34           30.0114625   29.1855599  0.0294118 
  38           30.0142515   29.1847877  0.0263158 
  33           30.0171345   29.1840167  0.030303  
  28           30.0201128   29.1832469  0.0357143 
  30           30.023187    29.1824783  0.0333333 
  29           30.0263583   29.1817109  0.0344828 
  32           30.0296275   29.1809447  0.03125   
  36           30.0329957   29.1801797  0.0277778 
  25           30.0364643   29.1794159  0.04      
  29           30.0400341   29.1786532  0.0344828 
  20           30.0437065   29.1778917  0.05      
  30           30.0474827   29.1771313  0.0333333 
  33           30.051364    29.176372   0.030303  
  26           30.0553518   29.1756139  0.0384615 
  33           30.0594475   29.1748568  0.030303  
  27           30.0636525   29.1741009  0.037037  
  40           30.0679683   29.173346   0.025     
  20           30.0723968   29.1725922  0.05      
  37           30.0769391   29.1718395  0.027027  
  33           30.0815972   29.1710879  0.030303  
  28           30.0863729   29.1703373  0.0357143 
  28           30.0912679   29.1695877  0.0357143 
  36           30.096284    29.1688391  0.0277778 
  32           30.1014233   29.1680916  0.03125   
  33           30.1066877   29.1673451  0.030303  
  33           30.1120794   29.1665995  0.030303  
  24           30.1176003   29.165855   0.0416667 
  24           30.1232528   29.1651114  0.0416667 
  30           30.1290391   29.1643688  0.0333333 
  33           30.1349616   29.1636271  0.030303  
  26           30.1410228   29.1628864  0.0384615 
  28           30.1472251   29.1621466  0.0357143 
  24           30.1535712   29.1614077  0.0416667 
  29           30.1600637   29.1606698  0.0344828 
  34           30.1667054   29.1599327  0.0294118 
  38           30.1734992   29.1591966  0.0263158 
  18           30.1804481   29.1584613  0.0555556 
  30           30.187555    29.1577269  0.0333333 
  37           30.1948233   29.1569933  0.027027  
  24           30.202256    29.1562607  0.0416667 
  24           30.2098566   29.1555288  0.0416667 
  29           30.2176286   29.1547978  0.0344828 
  40           30.2255755   29.1540676  0.025     
  45           30.2337011   29.1533382  0.0222222 
  35           30.2420092   29.1526096  0.0285714 
  20           30.2505037   29.1518819  0.05      
  38           30.2591888   29.1511549  0.0263158 
  31           30.2680685   29.1504286  0.0322581 
  34           30.2771475   29.1497032  0.0294118 
  34           30.2864299   29.1489784  0.0294118 
  38           30.2959208   29.1482545  0.0263158 
  34           30.3056245   29.1475312  0.0294118 
  33           30.3155464   29.1468087  0.030303  
  31           30.3256914   29.1460869  0.0322581 
  30           30.3360649   29.1453658  0.0333333 
  32           30.3466725   29.1446454  0.03125   
  30           30.3575197   29.1439257  0.0333333 
  24           30.3686124   29.1432066  0.0416667 
  49           30.3799566   29.1424882  0.0204082 
  30           30.3915589   29.1417705  0.0333333 
  29           30.4034254   29.1410534  0.0344828 
  32           30.4155632   29.1403369  0.03125   
  31           30.4279789   29.1396211  0.0322581 
  30           30.44068     29.1389059  0.0333333 
  36           30.4536737   29.1381913  0.0277778 
  40           30.4669679   29.1374773  0.025     
  35           30.4805708   29.1367638  0.0285714 
  31           30.4944903   29.136051   0.0322581 
  31           30.5087352   29.1353387  0.0322581 
  32           30.5233144   29.134627   0.03125   
  40           30.5382372   29.1339158  0.025     
  36           30.5535129   29.1332051  0.0277778 
  34           30.5691517   29.132495   0.0294118 
  42           30.5851639   29.1317854  0.0238095 
  35           30.6015601   29.1310763  0.0285714 
  34           30.6183513   29.1303677  0.0294118 
  38           30.6355492   29.1296596  0.0263158 
  28           30.6531657   29.128952   0.0357143 
  28           30.6712131   29.1282448  0.0357143 
  41           30.6897043   29.1275381  0.0243902 
  33           30.708653    29.1268319  0.030303  
  34           30.7280728   29.1261261  0.0294118 
  41           30.7479785   29.1254207  0.0243902 
  35           30.7683848   29.1247158  0.0285714 
  45           30.7893077   29.1240113  0.0222222 
  36           30.8107633   29.1233071  0.0277778 
  37           30.8327687   29.1226034  0.027027  
  36           30.8553415   29.1219001  0.0277778 
  44           30.8785001   29.1211971  0.0227273 
  35           30.9022639   29.1204945  0.0285714 
  47           30.9266527   29.1197922  0.0212766 
  37           30.9516874   29.1190903  0.027027  
  43           30.9773897   29.1183888  0.0232558 
  33           31.0037824   29.1176875  0.030303  
  33           31.030889    29.1169866  0.030303  
  34           31.0587345   29.116286   0.0294118 
  24           31.0873445   29.1155857  0.0416667 
  38           31.1167459   29.1148857  0.0263158 
  34           31.1469671   29.114186   0.0294118 
  46           31.1780375   29.1134865  0.0217391 
  44           31.209988    29.1127873  0.0227273 
  33           31.2428507   29.1120884  0.030303  
  33           31.2766594   29.1113897  0.030303  
  35           31.3114495   29.1106912  0.0285714 
  37           31.3472584   29.109993   0.027027  
  36           31.3841243   29.109295   0.0277778 
  35           31.4220882   29.1085971  0.0285714 
  45           31.461193    29.1078995  0.0222222 
  44           31.5014832   29.1072021  0.0227273 
  43           31.5430063   29.1065049  0.0232558 
  36           31.5858116   29.1058078  0.0277778 
  24           31.6299507   29.1051109  0.0416667 
  44           31.6754788   29.1044142  0.0227273 
  41           31.7224531   29.1037175  0.0243902 
  36           31.7709344   29.1030211  0.0277778 
  40           31.8209859   29.1023247  0.025     
  29           31.8726755   29.1016285  0.0344828 
  38           31.9260733   29.1009324  0.0263158 
  52           31.9812542   29.1002364  0.0192308 
  34           32.0382971   29.0995404  0.0294118 
  44           32.0972854   29.0988446  0.0227273 
  38           32.1697987   29.0981488  0.0263158 
  40           32.2329656   29.0974531  0.025     
  47           32.2983571   29.0967574  0.0212766 
  36           32.3660777   29.0960618  0.0277778 
  44           32.4362373   29.0953662  0.0227273 
  41           32.5089533   29.0946707  0.0243902 
  27           32.584349    29.0939751  0.037037  
  38           32.6625574   29.0932796  0.0263158 
  45           32.7437174   29.0925841  0.0222222 
  42           32.827978    29.0918885  0.0238095 
  50           32.9210463   29.091193   0.02      
  37           33.0120019   29.0904974  0.027027  
  34           33.1065644   29.0898018  0.0294118 
  47           33.2049247   29.0891061  0.0212766 
  39           33.3072867   29.0884104  0.025641  
  42           33.4138693   29.0877147  0.0238095 
  43           33.5249051   29.0870188  0.0232558 
  41           33.6406435   29.0863229  0.0243902 
  50           33.7613509   29.0856269  0.02      
  49           33.8873145   29.0849308  0.0204082 
  43           34.018841    29.0842346  0.0232558 
  44           34.1562604   29.0835382  0.0227273 
  40           34.2999264   29.0828418  0.025     
  40           34.450221    29.0821452  0.025     
  47           34.6075547   29.0814485  0.0212766 
  50           34.7723716   29.0807516  0.02      
  60           34.945149    29.0800546  0.0166667 
  41           35.1264049   29.0793574  0.0243902 
  40           35.3166982   29.07866    0.025     
  42           35.5166359   29.0779624  0.0238095 
  50           35.7268751   29.0772647  0.02      
  50           35.948131    29.0765667  0.02      
  44           36.1811804   29.0758686  0.0227273 
  43           36.4268693   29.0751702  0.0232558 
  37           36.6861214   29.0744716  0.027027  
  46           36.959945    29.0737728  0.0217391 
  62           37.2494445   29.0730737  0.016129  
  49           37.5558288   29.0723743  0.0204082 
  39           37.8804233   29.0716748  0.025641  
  51           38.224688    29.0709749  0.0196078 
  56           38.5902293   29.0702747  0.0178571 
  54           38.9788181   29.0695743  0.0185185 
  49           39.3924146   29.0688736  0.0204082 
  51           39.8331871   29.0681726  0.0196078 
  62           40.3035419   29.0674712  0.016129  
  57           40.8061532   29.0667696  0.0175439 
  45           41.3440027   29.0660676  0.0222222 
  60           41.9204206   29.0653652  0.0166667 
  44           42.5391283   29.0646626  0.0227273 
  50           43.204307    29.0639595  0.02      
  52           43.9206597   29.0632561  0.0192308 
  52           44.6934865   29.0625524  0.0192308 
  42           45.5287872   29.0618482  0.0238095 
  45           46.4333639   29.0611437  0.0222222 
  55           47.4149699   29.0604388  0.0181818 
  55           48.482455    29.0597335  0.0181818 
  78           49.6459724   29.0590277  0.0128205 
  48           50.9172118   29.0583216  0.0208333 
  56           52.3096939   29.057615   0.0178571 
  66           53.8391152   29.0569079  0.0151515 
  69           55.523774    29.0562005  0.0144928 
  56           57.3850936   29.0554925  0.0178571 
  73           59.4482229   29.0547842  0.0136986 
  63           61.7427692   29.0540753  0.015873  
  67           64.3036712   29.053366   0.0149254 
  72           67.1721575   29.0526561  0.0138889 
  81           70.3968948   29.0519458  0.0123457 
  71           74.035231    29.051235   0.0140845 
  71           78.1545433   29.0505237  0.0140845 
  103          82.8336823   29.0498118  0.0097087 
  82           88.1643201   29.0490994  0.0121951 
  84           94.2521715   29.0483865  0.0119048 
  93           101.2175997  29.0476731  0.0107527 
  102          109.1952855  29.046959   0.0098039 
  104          118.3317123  29.0462445  0.0096154 
  88           128.7790924  29.0455293  0.0113636 
  111          140.68309    29.0448136  0.009009  
  150          154.1607952  29.0440973  0.0066667 
  159          169.2641835  29.0433804  0.0062893 
  147          185.9250251  29.0426629  0.0068027 
  204          203.8808632  29.0419448  0.004902  
  165          222.5930015  29.0412261  0.0060606 
  215          241.187142   29.0405068  0.0046512 
  241          258.4715104  29.0397868  0.0041494 
  250          273.090058   29.0390662  0.004     
  260          283.8202774  29.0383449  0.0038462 
  275          289.9189741  29.037623   0.0036364 
  257          291.3328606  29.0369004  0.0038911 
  236          288.6303574  29.0361772  0.0042373 
  269          282.6869185  29.0354532  0.0037175 
  258          274.3140749  29.0347286  0.003876  
  240          264.0358059  29.0340033  0.0041667 
  234          252.0955349  29.0332773  0.0042735 
  211          238.6331928  29.0325505  0.0047393 
  198          223.886153   29.0318231  0.0050505 
  177          208.2831187  29.0310949  0.0056497 
  189          192.3955011  29.030366   0.005291  
  178          176.8100161  29.0296363  0.005618  
  133          162.0111149  29.0289059  0.0075188 
  112          148.3234474  29.0281748  0.0089286 
  137          135.9123044  29.0274428  0.0072993 
  120          124.8168897  29.0267101  0.0083333 
  101          114.9917741  29.0259766  0.009901  
  108          106.3430665  29.0252424  0.0092593 
  77           98.7546361   29.0245073  0.012987  
  91           92.1049275   29.0237714  0.010989  
  79           86.2767515   29.0230347  0.0126582 
  98           81.1622629   29.0222972  0.0102041 
  83           76.6650355   29.0215589  0.0120482 
  76           72.7003776   29.0208197  0.0131579 
  90           69.1948371   29.0200797  0.0111111 
  68           66.0852084   29.0193388  0.0147059 
  79           63.317382    29.0185971  0.0126582 
  61           60.84522     29.0178545  0.0163934 
  63           58.6294561   29.017111   0.015873  
  55           56.6366849   29.0163667  0.0181818 
  66           54.8384994   29.0156214  0.0151515 
  58           53.2107145   29.0148753  0.0172414 
  59           51.7326812   29.0141283  0.0169492 
  60           50.3867453   29.0133803  0.0166667 
  70           49.157749    29.0126314  0.0142857 
  45           48.0326411   29.0118816  0.0222222 
  53           47.0001346   29.0111309  0.0188679 
  71           46.0504294   29.0103792  0.0140845 
  57           45.1749914   29.0096266  0.0175439 
  53           44.3663526   29.008873   0.0188679 
  54           43.6179584   29.0081185  0.0185185 
  59           42.9240316   29.007363   0.0169492 
  48           42.2794685   29.0066065  0.0208333 
  55           41.679748    29.005849   0.0181818 
  59           41.120847    29.0050905  0.0169492 
  47           40.5991821   29.0043311  0.0212766 
  50           40.1115495   29.0035706  0.02      
  51           39.6550813   29.0028091  0.0196078 
  43           39.2272041   29.0020466  0.0232558 
  46           38.8255999   29.001283   0.0217391 
  57           38.4481833   29.0005184  0.0175439 
  63           38.0930667   28.9997528  0.015873  
  56           37.7585436   28.9989861  0.0178571 
  43           37.4430651   28.9982183  0.0232558 
  58           37.1452259   28.9974495  0.0172414 
  31           36.8637484   28.9966796  0.0322581 
  42           36.5974645   28.9959087  0.0238095 
  43           36.345312    28.9951366  0.0232558 
  46           36.1063174   28.9943634  0.0217391 
  39           35.8795881   28.9935892  0.025641  
  42           35.6643081   28.9928138  0.0238095 
  40           35.4597272   28.9920373  0.025     
  58           35.2651548   28.9912597  0.0172414 
  44           35.0799549   28.9904809  0.0227273 
  42           34.903542    28.989701   0.0238095 
  37           34.7353755   28.98892    0.027027  
  42           34.5749542   28.9881378  0.0238095 
  49           34.4218164   28.9873544  0.0204082 
  48           34.2755323   28.9865699  0.0208333 
  42           34.1357049   28.9857842  0.0238095 
  54           34.0019642   28.9849973  0.0185185 
  32           33.8739677   28.9842093  0.03125   
  48           33.7513951   28.98342    0.0208333 
  42           33.6339498   28.9826295  0.0238095 
  42           33.5213532   28.9818378  0.0238095 
  35           33.4133474   28.9810449  0.0285714 
  39           33.30969     28.9802508  0.025641  
  45           33.2101552   28.9794555  0.0222222 
  51           33.1145319   28.9786589  0.0196078 
  42           33.0226207   28.977861   0.0238095 
  42           32.9342372   28.9770619  0.0238095 
  43           32.8492066   28.9762616  0.0232558 
  33           32.7673651   28.9754599  0.030303  
  42           32.6885595   28.974657   0.0238095 
  50           32.6126448   28.9738528  0.02      
  32           32.5394856   28.9730474  0.03125   
  42           32.4689537   28.9722406  0.0238095 
  41           32.4009281   28.9714325  0.0243902 
  33           32.3352957   28.9706232  0.030303  
  39           32.2719488   28.9698125  0.025641  
  34           32.2107859   28.9690005  0.0294118 
  40           32.1517117   28.9681871  0.025     
  52           32.0946356   28.9673724  0.0192308 
  41           32.039472    28.9665564  0.0243902 
  38           31.9861398   28.965739   0.0263158 
  41           31.9345618   28.9649203  0.0243902 
  38           31.8846662   28.9641002  0.0263158 
  46           31.8363833   28.9632787  0.0217391 
  45           31.789648    28.9624559  0.0222222 
  46           31.7443982   28.9616317  0.0217391 
  37           31.7005755   28.9608061  0.027027  
  30           31.658123    28.959979   0.0333333 
  36           31.6169874   28.9591506  0.0277778 
  34           31.5771188   28.9583208  0.0294118 
  41           31.5384689   28.9574895  0.0243902 
  33           31.5009916   28.9566569  0.030303  
  36           31.464643    28.9558228  0.0277778 
  34           31.4293819   28.9549872  0.0294118 
  35           31.3951688   28.9541502  0.0285714 
  34           31.3619651   28.9533118  0.0294118 
  40           31.3297351   28.9524719  0.025     
  33           31.2984446   28.9516305  0.030303  
  42           31.2680604   28.9507877  0.0238095 
  32           31.2385512   28.9499434  0.03125   
  35           31.2098867   28.9490976  0.0285714 
  39           31.1820387   28.9482503  0.025641  
  34           31.1549793   28.9474015  0.0294118 
  40           31.1286824   28.9465513  0.025     
  22           31.1031228   28.9456995  0.0454545 
  34           31.0782767   28.9448461  0.0294118 
  34           31.0541207   28.9439913  0.0294118 
  41           31.0306328   28.9431349  0.0243902 
  39           31.007792    28.942277   0.025641  
  31           30.9855779   28.9414176  0.0322581 
  36           30.9639711   28.9405566  0.0277778 
  36           30.942953    28.939694   0.0277778 
  46           30.9225055   28.9388299  0.0217391 
  31           30.9026116   28.9379642  0.0322581 
  41           30.8832549   28.9370969  0.0243902 
  31           30.8644191   28.9362281  0.0322581 
  32           30.8460894   28.9353576  0.03125   
  30           30.8282512   28.9344856  0.0333333 
  46           30.8108902   28.933612   0.0217391 
  44           30.793993    28.9327367  0.0227273 
  41           30.7775466   28.9318599  0.0243902 
  35           30.7615386   28.9309814  0.0285714 
  49           30.745957    28.9301013  0.0204082 
  33           30.73079     28.9292196  0.030303  
  36           30.7160267   28.9283362  0.0277778 
  35           30.7016564   28.9274512  0.0285714 
  35           30.6876685   28.9265645  0.0285714 
  44           30.6740533   28.9256762  0.0227273 
  33           30.6608012   28.9247862  0.030303  
  35           30.6479028   28.9238945  0.0285714 
  43           30.6353496   28.9230011  0.0232558 
  35           30.6231325   28.9221061  0.0285714 
  36           30.6112437   28.9212094  0.0277778 
  51           30.5996752   28.920311   0.0196078 
  31           30.5966946   28.9194109  0.0322581 
  41           30.5857542   28.918509   0.0243902 
  38           30.5751117   28.9176055  0.0263158 
  40           30.5647603   28.9167002  0.025     
  33           30.5546932   28.9157932  0.030303  
  25           30.5449045   28.9148845  0.04      
  37           30.5353873   28.913974   0.027027  
  24           30.5261362   28.9130618  0.0416667 
  38           30.517145    28.9121479  0.0263158 
  31           30.5084085   28.9112321  0.0322581 
  34           30.4999211   28.9103147  0.0294118 
  33           30.4956709   28.9093954  0.030303  
  38           30.4876716   28.9084744  0.0263158 
  35           30.4799065   28.9075516  0.0285714 
  45           30.4723708   28.906627   0.0222222 
  30           30.46506     28.9057006  0.0333333 
  41           30.45797     28.9047724  0.0243902 
  34           30.4510963   28.9038424  0.0294118 
  30           30.4444352   28.9029105  0.0333333 
  39           30.4379824   28.9019769  0.025641  
  31           30.4317342   28.9010414  0.0322581 
  37           30.425687    28.9001041  0.027027  
  42           30.4198375   28.899165   0.0238095 
  42           30.4141819   28.898224   0.0238095 
  37           30.4087171   28.8972812  0.027027  
  46           30.4034401   28.8963366  0.0217391 
  39           30.3983474   28.89539    0.025641  
  32           30.3934365   28.8944416  0.03125   
  39           30.3887044   28.8934913  0.025641  
  26           30.3841481   28.8925392  0.0384615 
  28           30.3797653   28.8915852  0.0357143 
  40           30.3755532   28.8906292  0.025     
  29           30.3715095   28.8896714  0.0344828 
  37           30.3676316   28.8887117  0.027027  
  38           30.3639176   28.8877501  0.0263158 
  33           30.3603649   28.8867865  0.030303  
  33           30.3569715   28.8858211  0.030303  
  33           30.3537355   28.8848537  0.030303  
  36           30.3506548   28.8838843  0.0277778 
  35           30.3477275   28.8829131  0.0285714 
  32           30.3449518   28.8819399  0.03125   
  27           30.3423259   28.8809647  0.037037  
  34           30.3398483   28.8799876  0.0294118 
  35           30.3375173   28.8790086  0.0285714 
  34           30.3353312   28.8780276  0.0294118 
  37           30.3332886   28.8770446  0.027027  
  28           30.3313884   28.8760596  0.0357143 
  26           30.3296288   28.8750726  0.0384615 
  26           30.3280087   28.8740837  0.0384615 
  29           30.3265268   28.8730927  0.0344828 
  36           30.325182    28.8720998  0.0277778 
  29           30.3239732   28.8711049  0.0344828 
  27           30.3228993   28.8701079  0.037037  
  24           30.3219593   28.8691089  0.0416667 
  39           30.3211522   28.8681079  0.025641  
  29           30.3204769   28.8671049  0.0344828 
  31           30.319933    28.8660999  0.0322581 
  29           30.3195193   28.8650928  0.0344828 
  29           30.3192352   28.8640836  0.0344828 
  32           30.3190801   28.8630724  0.03125   
  37           30.3190531   28.8620592  0.027027  
  27           30.3191536   28.8610439  0.037037  
  37           30.3193813   28.8600265  0.027027  
  35           30.3197355   28.8590071  0.0285714 
  26           30.3202157   28.8579855  0.0384615 
  40           30.3208213   28.8569619  0.025     
  37           30.3215523   28.8559362  0.027027  
  25           30.3224081   28.8549084  0.04      
  30           30.3233883   28.8538786  0.0333333 
  24           30.3244931   28.8528466  0.0416667 
  41           30.3257216   28.8518125  0.0243902 
  39           30.3270742   28.8507762  0.025641  
  39           30.3285504   28.8497379  0.025641  
  25           30.3301502   28.8486974  0.04      
  37           30.3318737   28.8476548  0.027027  
  43           30.3337206   28.8466101  0.0232558 
  27           30.3356912   28.8455632  0.037037  
  31           30.3377853   28.8445141  0.0322581 
  30           30.3400032   28.843463   0.0333333 
  41           30.3423448   28.8424096  0.0243902 
  32           30.3448106   28.8413541  0.03125   
  32           30.3474004   28.8402964  0.03125   
  29           30.3501149   28.8392366  0.0344828 
  33           30.3529541   28.8381745  0.030303  
  28           30.3559183   28.8371103  0.0357143 
  30           30.3590081   28.8360439  0.0333333 
  31           30.3622237   28.8349753  0.0322581 
  31           30.3655657   28.8339044  0.0322581 
  34           30.3690344   28.8328314  0.0294118 
  30           30.3726303   28.8317562  0.0333333 
  27           30.3763543   28.8306787  0.037037  
  27           30.3802067   28.8295991  0.037037  
  35           30.3841881   28.8285171  0.0285714 
  37           30.3882994   28.827433   0.027027  
  25           30.3925411   28.8263466  0.04      
  41           30.3969141   28.825258   0.0243902 
  25           30.4014192   28.8241671  0.04      
  47           30.4060569   28.823074   0.0212766 
  36           30.4108286   28.8219786  0.0277778 
  37           30.4157348   28.820881   0.027027  
  28           30.4207767   28.8197811  0.0357143 
  33           30.4259552   28.8186789  0.030303  
  27           30.4312713   28.8175744  0.037037  
  33           30.4367261   28.8164677  0.030303  
  37           30.442321    28.8153586  0.027027  
  30           30.4480566   28.8142473  0.0333333 
  35           30.4539345   28.8131336  0.0285714 
  32           30.4599558   28.8120177  0.03125   
  38           30.4661221   28.8108994  0.0263158 
  36           30.4724343   28.8097789  0.0277778 
  37           30.4788941   28.808656   0.027027  
  41           30.4855029   28.8075307  0.0243902 
  43           30.492262    28.8064032  0.0232558 
  40           30.4991731   28.8052733  0.025     
  24           30.5062379   28.8041411  0.0416667 
  30           30.5134575   28.8030065  0.0333333 
  32           30.5208343   28.8018696  0.03125   
  20           30.5283695   28.8007303  0.05      
  27           30.536065    28.7995887  0.037037  
  28           30.5439229   28.7984447  0.0357143 
  34           30.5519448   28.7972983  0.0294118 
  43           30.5601327   28.7961496  0.0232558 
  30           30.5684885   28.7949985  0.0333333 
  38           30.5770146   28.7938449  0.0263158 
  28           30.585713    28.792689   0.0357143 
  28           30.5945856   28.7915307  0.0357143 
  16           30.6036348   28.7903701  0.0625    
  40           30.6128631   28.789207   0.025     
  28           30.6222724   28.7880415  0.0357143 
  38           30.6318656   28.7868735  0.0263158 
  33           30.6416451   28.7857032  0.030303  
  36           30.6516132   28.7845304  0.0277778 
  27           30.6617728   28.7833552  0.037037  
  39           30.6721263   28.7821776  0.025641  
  32           30.6826769   28.7809976  0.03125   
  21           30.6934271   28.7798151  0.047619  
  46           30.7043798   28.7786301  0.0217391 
  30           30.7155381   28.7774427  0.0333333 
  41           30.7269052   28.7762528  0.0243902 
  38           30.7384842   28.7750605  0.0263158 
  50           30.7502782   28.7738657  0.02      
  44           30.7622904   28.7726685  0.0227273 
  29           30.7745246   28.7714687  0.0344828 
  34           30.7869842   28.7702665  0.0294118 
  38           30.7996725   28.7690618  0.0263158 
  24           30.8125935   28.7678546  0.0416667 
  29           30.8257508   28.766645   0.0344828 
  29           30.8391481   28.7654328  0.0344828 
  28           30.85279     28.7642181  0.0357143 
  29           30.8666798   28.7630009  0.0344828 
  34           30.8808224   28.7617812  0.0294118 
  27           30.8952213   28.760559   0.037037  
  35           30.9098817   28.7593342  0.0285714 
  24           30.924808    28.7581069  0.0416667 
  39           30.9400042   28.7568771  0.025641  
  27           30.9554756   28.7556448  0.037037  
  27           30.9712269   28.7544099  0.037037  
  33           30.9872632   28.7531725  0.030303  
  35           31.0035898   28.7519325  0.0285714 
  40           31.0202116   28.75069    0.025     
  30           31.0371344   28.7494449  0.0333333 
  28           31.0543634   28.7481972  0.0357143 
  36           31.0719046   28.746947   0.0277778 
  41           31.0897638   28.7456942  0.0243902 
  19           31.1079469   28.7444389  0.0526316 
  36           31.1264602   28.7431809  0.0277778 
  24           31.1453101   28.7419204  0.0416667 
  25           31.1645026   28.7406573  0.04      
  37           31.1840451   28.7393915  0.027027  
  36           31.2039445   28.7381232  0.0277778 
  29           31.2242073   28.7368523  0.0344828 
  35           31.2448408   28.7355788  0.0285714 
  31           31.265853    28.7343027  0.0322581 
  33           31.287251    28.7330239  0.030303  
  31           31.3090428   28.7317425  0.0322581 
  27           31.3312366   28.7304585  0.037037  
  30           31.353841    28.7291719  0.0333333 
  38           31.3768638   28.7278826  0.0263158 
  31           31.4003145   28.7265907  0.0322581 
  33           31.4242016   28.7252962  0.030303  
  33           31.448535    28.723999   0.030303  
  32           31.4733234   28.7226992  0.03125   
  25           31.4985773   28.7213967  0.04      
  43           31.5243065   28.7200915  0.0232558 
  37           31.5505218   28.7187837  0.027027  
  35           31.5772333   28.7174732  0.0285714 
  40           31.6044519   28.7161601  0.025     
  30           31.63219     28.7148443  0.0333333 
  26           31.6604582   28.7135258  0.0384615 
  37           31.6892689   28.7122046  0.027027  
  37           31.7186345   28.7108807  0.027027  
  36           31.7485676   28.7095541  0.0277778 
  21           31.7790813   28.7082248  0.047619  
  21           31.8101893   28.7068928  0.047619  
  28           31.8419049   28.7055582  0.0357143 
  25           31.8742436   28.7042208  0.04      
  40           31.9072189   28.7028807  0.025     
  26           31.9408468   28.7015378  0.0384615 
  34           31.9751429   28.7001923  0.0294118 
  37           32.0101234   28.698844   0.027027  
  40           32.0458042   28.697493   0.025     
  37           32.0822038   28.6961393  0.027027  
  35           32.1193391   28.6947828  0.0285714 
  34           32.1572288   28.6934236  0.0294118 
  47           32.1958911   28.6920616  0.0212766 
  41           32.2353466   28.6906969  0.0243902 
  35           32.275615    28.6893295  0.0285714 
  42           32.3167169   28.6879592  0.0238095 
  29           32.3586739   28.6865862  0.0344828 
  43           32.4015083   28.6852105  0.0232558 
  33           32.4452429   28.683832   0.030303  
  31           32.4899019   28.6824507  0.0322581 
  27           32.5355089   28.6810666  0.037037  
  36           32.5820901   28.6796797  0.0277778 
  33           32.6296709   28.6782901  0.030303  
  30           32.6782793   28.6768976  0.0333333 
  35           32.7279427   28.6755024  0.0285714 
  39           32.7786901   28.6741044  0.025641  
  41           32.8305516   28.6727035  0.0243902 
  37           32.8835586   28.6712999  0.027027  
  26           32.9377427   28.6698934  0.0384615 
  31           32.9931379   28.6684842  0.0322581 
  43           33.0497784   28.6670721  0.0232558 
  30           33.1076994   28.6656572  0.0333333 
  31           33.1669391   28.6642394  0.0322581 
  33           33.2275349   28.6628189  0.030303  
  39           33.2895273   28.6613955  0.025641  
  40           33.3529576   28.6599692  0.025     
  44           33.4178684   28.6585402  0.0227273 
  42           33.4843042   28.6571083  0.0238095 
  42           33.5523114   28.6556735  0.0238095 
  38           33.6219383   28.6542359  0.0263158 
  49           33.6932341   28.6527954  0.0204082 
  39           33.7662508   28.6513521  0.025641  
  40           33.8410423   28.6499059  0.025     
  32           33.9176645   28.6484568  0.03125   
  35           33.9961752   28.6470049  0.0285714 
  29           34.0766354   28.64555    0.0344828 
  42           34.1591082   28.6440923  0.0238095 
  29           34.2436589   28.6426318  0.0344828 
  36           34.3303553   28.6411683  0.0277778 
  41           34.4192686   28.639702   0.0243902 
  48           34.5104729   28.6382327  0.0208333 
  36           34.6040456   28.6367606  0.0277778 
  35           34.7000664   28.6352855  0.0285714 
  45           34.7986202   28.6338076  0.0222222 
  29           34.899793    28.6323267  0.0344828 
  39           35.0036779   28.630843   0.025641  
  37           35.1103693   28.6293563  0.027027  
  37           35.2199657   28.6278667  0.027027  
  49           35.3325727   28.6263742  0.0204082 
  45           35.4482981   28.6248787  0.0222222 
  43           35.5672565   28.6233803  0.0232558 
  33           35.6895646   28.621879   0.030303  
  37           35.8153486   28.6203748  0.027027  
  35           35.9447386   28.6188676  0.0285714 
  39           36.0778699   28.6173575  0.025641  
  49           36.2148854   28.6158444  0.0204082 
  48           36.3559363   28.6143284  0.0208333 
  43           36.5011783   28.6128094  0.0232558 
  47           36.6507759   28.6112874  0.0212766 
  50           36.8049022   28.6097625  0.02      
  43           36.9637386   28.6082347  0.0232558 
  41           37.1274761   28.6067038  0.0243902 
  47           37.2963141   28.60517    0.0212766 
  34           37.4704648   28.6036332  0.0294118 
  48           37.6501486   28.6020935  0.0208333 
  46           37.8355983   28.6005507  0.0217391 
  42           38.0270605   28.599005   0.0238095 
  44           38.2247935   28.5974562  0.0227273 
  52           38.4290716   28.5959045  0.0192308 
  45           38.6401802   28.5943498  0.0222222 
  65           38.8584246   28.5927921  0.0153846 
  35           39.0841265   28.5912314  0.0285714 
  40           39.317623    28.5896677  0.025     
  49           39.5592739   28.5881009  0.0204082 
  39           39.8094573   28.5865312  0.025641  
  35           40.0685757   28.5849585  0.0285714 
  55           40.3370548   28.5833827  0.0181818 
  53           40.6153437   28.5818039  0.0188679 
  50           40.9039206   28.580222   0.02      
  59           41.203295    28.5786372  0.0169492 
  46           41.5140047   28.5770493  0.0217391 
  54           41.8366212   28.5754584  0.0185185 
  62           42.1717553   28.5738644  0.016129  
  45           42.5200568   28.5722674  0.0222222 
  51           42.8822145   28.5706674  0.0196078 
  64           43.2589663   28.5690643  0.015625  
  58           43.6510985   28.5674581  0.0172414 
  52           44.0594503   28.5658489  0.0192308 
  62           44.484918    28.5642366  0.016129  
  67           44.9284639   28.5626213  0.0149254 
  57           45.3911118   28.5610029  0.0175439 
  59           45.873966    28.5593814  0.0169492 
  62           46.3782042   28.5577569  0.016129  
  56           46.9050995   28.5561293  0.0178571 
  74           47.4560086   28.5544986  0.0135135 
  65           48.0324033   28.5528648  0.0153846 
  59           48.6358578   28.551228   0.0169492 
  87           49.2680747   28.549588   0.0114943 
  80           49.9308927   28.547945   0.0125    
  56           50.6262931   28.5462989  0.0178571 
  76           51.3564225   28.5446497  0.0131579 
  78           52.1236055   28.5429973  0.0128205 
  62           52.9303631   28.5413419  0.016129  
  87           53.779428    28.5396834  0.0114943 
  60           54.6737729   28.5380218  0.0166667 
  76           55.6166349   28.536357   0.0131579 
  80           56.6115377   28.5346891  0.0125    
  74           57.662332    28.5330182  0.0135135 
  85           58.77322     28.5313441  0.0117647 
  101          59.9488107   28.5296668  0.009901  
  83           61.1941444   28.5279865  0.0120482 
  90           62.5147666   28.526303   0.0111111 
  88           63.9167637   28.5246164  0.0113636 
  95           65.4068571   28.5229266  0.0105263 
  77           66.9924511   28.5212337  0.012987  
  115          68.6817301   28.5195377  0.0086957 
  101          70.4837779   28.5178385  0.009901  
  97           72.4086558   28.5161362  0.0103093 
  98           74.4675788   28.5144307  0.0102041 
  114          76.6730391   28.5127221  0.0087719 
  116          79.0389853   28.5110103  0.0086207 
  114          81.5810803   28.5092953  0.0087719 
  93           84.3168814   28.5075772  0.0107527 
  116          87.2661734   28.5058559  0.0086207 
  121          90.4512694   28.5041315  0.0082645 
  129          93.8974761   28.5024039  0.0077519 
  123          97.6334333   28.5006731  0.0081301 
  126          101.6917595  28.4989391  0.0079365 
  142          106.109587   28.497202   0.0070423 
  146          110.9293198  28.4954616  0.0068493 
  155          116.1993894  28.4937181  0.0064516 
  163          121.9752213  28.4919714  0.006135  
  162          128.3202427  28.4902215  0.0061728 
  148          135.3069993  28.4884684  0.0067568 
  153          143.0184285  28.4867122  0.0065359 
  171          151.5492912  28.4849527  0.005848  
  166          161.0074612  28.48319    0.0060241 
  205          171.5154341  28.4814241  0.004878  
  178          183.2116492  28.479655   0.005618  
  235          196.2515515  28.4778827  0.0042553 
  238          210.8081928  28.4761072  0.0042017 
  230          227.0716824  28.4743284  0.0043478 
  232          245.2471633  28.4725465  0.0043103 
  281          265.5498071  28.4707613  0.0035587 
  241          288.1957509  28.4689729  0.0041494 
  291          313.386548   28.4671813  0.0034364 
  308          341.2843039  28.4653864  0.0032468 
  323          371.9745937  28.4635883  0.003096  
  405          405.414567   28.461787   0.0024691 
  408          441.3645309  28.4599825  0.002451  
  466          479.3092     28.4581747  0.0021459 
  491          518.3807307  28.4563636  0.0020367 
  546          557.3116288  28.4545493  0.0018315 
  655          594.4557912  28.4527318  0.0015267 
  630          627.9180383  28.450911   0.0015873 
  705          655.8058301  28.449087   0.0014184 
  754          676.5638687  28.4472597  0.0013263 
  754          689.285805   28.4454291  0.0013263 
  699          693.875188   28.4435953  0.0014306 
  749          690.9732227  28.4417583  0.0013351 
  692          681.6802202  28.4399179  0.0014451 
  700          667.1937972  28.4380743  0.0014286 
  645          648.5136943  28.4362274  0.0015504 
  575          626.3155553  28.4343773  0.0017391 
  586          601.0052335  28.4325238  0.0017065 
  569          572.8914753  28.4306671  0.0017575 
  577          542.3702919  28.4288072  0.0017331 
  554          510.0320918  28.4269439  0.0018051 
  455          476.6529674  28.4250773  0.0021978 
  400          443.0975885  28.4232075  0.0025    
  435          410.1931341  28.4213344  0.0022989 
  338          378.627684   28.4194579  0.0029586 
  313          348.8987662  28.4175782  0.0031949 
  269          321.3093745  28.4156952  0.0037175 
  265          295.9945035  28.4138089  0.0037736 
  271          272.9609432  28.4119192  0.00369   
  261          252.127311   28.4100263  0.0038314 
  236          233.3581469  28.4081301  0.0042373 
  200          216.4895409  28.4062305  0.005     
  210          201.347131   28.4043277  0.0047619 
  201          187.75789    28.4024215  0.0049751 
  180          175.5570154  28.400512   0.0055556 
  179          164.5918506  28.3985992  0.0055866 
  181          154.7234759  28.3966831  0.0055249 
  179          145.8270704  28.3947636  0.0055866 
  168          137.7914319  28.3928408  0.0059524 
  171          130.5181642  28.3909147  0.005848  
  131          123.9205058  28.3889853  0.0076336 
  141          117.9221855  28.3870525  0.0070922 
  129          112.4563242  28.3851164  0.0077519 
  134          107.4642707  28.383177   0.0074627 
  119          102.8946527  28.3812342  0.0084034 
  113          98.7024681   28.3792881  0.0088496 
  134          94.8482138   28.3773386  0.0074627 
  124          91.2972657   28.3753858  0.0080645 
  118          88.0191425   28.3734296  0.0084746 
  108          84.9870134   28.3714701  0.0092593 
  117          82.1772065   28.3695072  0.008547  
  100          79.5687808   28.367541   0.01      
  85           77.1431684   28.3655714  0.0117647 
  93           74.8838784   28.3635985  0.0107527 
  94           72.7762221   28.3616221  0.0106383 
  104          70.8070714   28.3596425  0.0096154 
  115          68.964696    28.3576594  0.0086957 
  89           67.2385502   28.355673   0.011236  
  82           65.6191679   28.3536832  0.0121951 
  92           64.0980079   28.3516901  0.0108696 
  105          62.6673645   28.3496936  0.0095238 
  104          61.3202664   28.3476937  0.0096154 
  70           60.050387    28.3456904  0.0142857 
  70           58.8519878   28.3436837  0.0142857 
  82           57.7198457   28.3416737  0.0121951 
  68           56.6492047   28.3396602  0.0147059 
  86           55.635717    28.3376434  0.0116279 
  58           54.6754192   28.3356232  0.0172414 
  77           53.7646709   28.3335996  0.012987  
  61           52.9001392   28.3315726  0.0163934 
  72           52.0787714   28.3295422  0.0138889 
  67           51.297755    28.3275084  0.0149254 
  73           50.554498    28.3254713  0.0136986 
  79           49.8466152   28.3234307  0.0126582 
  48           49.1719084   28.3213867  0.0208333 
  67           48.5283392   28.3193393  0.0149254 
  65           47.9140283   28.3172885  0.0153846 
  62           47.3272329   28.3152343  0.016129  
  52           46.7663417   28.3131766  0.0192308 
  52           46.2298494   28.3111156  0.0192308 
  50           45.716366    28.3090511  0.02      
  52           45.2245955   28.3069833  0.0192308 
  49           44.7533329   28.304912   0.0204082 
  57           44.3014528   28.3028373  0.0175439 
  56           43.8679077   28.3007591  0.0178571 
  52           43.4517176   28.2986776  0.0192308 
  59           43.05197     28.2965926  0.0169492 
  61           42.6678112   28.2945041  0.0163934 
  50           42.2984354   28.2924123  0.02      
  48           41.9430959   28.290317   0.0208333 
  54           41.6010889   28.2882183  0.0185185 
  33           41.2678819   28.2861162  0.030303  
  57           40.9506041   28.2840106  0.0175439 
  51           40.6447987   28.2819015  0.0196078 
  59           40.349913    28.2797891  0.0169492 
  47           40.0654362   28.2776731  0.0212766 
  53           39.7908787   28.2755538  0.0188679 
  50           39.523915    28.273431   0.02      
  49           39.2678558   28.2713047  0.0204082 
  38           39.0204198   28.269175   0.0263158 
  41           38.781223    28.2670418  0.0243902 
  50           38.5499016   28.2649052  0.02      
  41           38.3261112   28.2627652  0.0243902 
  45           38.109527    28.2606216  0.0222222 
  49           37.8998411   28.2584746  0.0204082 
  54           37.6967618   28.2563242  0.0185185 
  52           37.5000124   28.2541703  0.0192308 
  37           37.3093293   28.2520129  0.027027  
  42           37.1244667   28.2498521  0.0238095 
  28           36.9451861   28.2476877  0.0357143 
  44           36.7712635   28.24552    0.0227273 
  41           36.602485    28.2433487  0.0243902 
  43           36.4386499   28.241174   0.0232558 
  54           36.2795624   28.2389958  0.0185185 
  44           36.1250412   28.2368141  0.0227273 
  51           35.9749109   28.2346289  0.0196078 
  39           35.829004    28.2324403  0.025641  
  34           35.6871629   28.2302482  0.0294118 
  29           35.549236    28.2280526  0.0344828 
  42           35.4150786   28.2258535  0.0238095 
  51           35.2845521   28.2236509  0.0196078 
  36           35.1575264   28.2214449  0.0277778 
  38           35.0338749   28.2192353  0.0263158 
  41           34.9149143   28.2170223  0.0243902 
  41           34.7976584   28.2148058  0.0243902 
  42           34.6834319   28.2125857  0.0238095 
  40           34.572131    28.2103622  0.025     
  29           34.4636529   28.2081352  0.0344828 
  39           34.3579031   28.2059047  0.025641  
  41           34.2547893   28.2036707  0.0243902 
  42           34.1542223   28.2014332  0.0238095 
  32           34.0561178   28.1991921  0.03125   
  38           33.9603955   28.1969476  0.0263158 
  41           33.866976    28.1946996  0.0243902 
  30           33.7757852   28.192448   0.0333333 
  24           33.6867516   28.190193   0.0416667 
  37           33.6004997   28.1879344  0.027027  
  39           33.5155773   28.1856724  0.025641  
  29           33.4326129   28.1834068  0.0344828 
  34           33.3515462   28.1811377  0.0294118 
  30           33.2723185   28.1788651  0.0333333 
  33           33.1948725   28.1765889  0.030303  
  37           33.1191554   28.1743093  0.027027  
  40           33.0451137   28.1720261  0.025     
  39           32.9726969   28.1697394  0.025641  
  30           32.9018575   28.1674492  0.0333333 
  39           32.8325478   28.1651555  0.025641  
  34           32.7647243   28.1628582  0.0294118 
  31           32.698343    28.1605574  0.0322581 
  28           32.6333618   28.1582531  0.0357143 
  31           32.5697411   28.1559452  0.0322581 
  38           32.5074413   28.1536338  0.0263158 
  35           32.4464259   28.1513189  0.0285714 
  38           32.3866585   28.1490005  0.0263158 
  35           32.3281041   28.1466785  0.0285714 
  42           32.2707285   28.144353   0.0238095 
  35           32.2145005   28.1420239  0.0285714 
  34           32.1593881   28.1396913  0.0294118 
  30           32.1053607   28.1373551  0.0333333 
  40           32.0523896   28.1350155  0.025     
  17           32.0004462   28.1326722  0.0588235 
  38           31.949503    28.1303255  0.0263158 
  36           31.8995342   28.1279751  0.0277778 
  34           31.8505132   28.1256213  0.0294118 
  32           31.8024161   28.1232639  0.03125   
  37           31.7552186   28.1209029  0.027027  
  34           31.7088977   28.1185384  0.0294118 
  37           31.663431    28.1161703  0.027027  
  32           31.6187967   28.1137987  0.03125   
  24           31.5749736   28.1114235  0.0416667 
  28           31.5319415   28.1090448  0.0357143 
  37           31.4896808   28.1066625  0.027027  
  26           31.4481723   28.1042767  0.0384615 
  29           31.4073977   28.1018873  0.0344828 
  33           31.3673385   28.0994943  0.030303  
  22           31.3279775   28.0970978  0.0454545 
  30           31.2892986   28.0946977  0.0333333 
  36           31.2512842   28.0922941  0.0277778 
  36           31.2139193   28.0898869  0.0277778 
  30           31.1771879   28.0874761  0.0333333 
  33           31.1410756   28.0850618  0.030303  
  38           31.1055674   28.0826439  0.0263158 
  31           31.0706497   28.0802224  0.0322581 
  26           31.0363086   28.0777973  0.0384615 
  33           31.0025307   28.0753687  0.030303  
  28           30.9693032   28.0729365  0.0357143 
  29           30.9366139   28.0705008  0.0344828 
  37           30.9044502   28.0680614  0.027027  
  26           30.8728002   28.0656185  0.0384615 
  40           30.841653    28.063172   0.025     
  37           30.810997    28.060722   0.027027  
  27           30.7808213   28.0582683  0.037037  
  23           30.7511156   28.0558111  0.0434783 
  39           30.7218694   28.0533503  0.025641  
  34           30.693073    28.0508859  0.0294118 
  23           30.6647164   28.0484179  0.0434783 
  31           30.6367901   28.0459464  0.0322581 
  37           30.6092855   28.0434713  0.027027  
  39           30.582193    28.0409925  0.025641  
  39           30.5555042   28.0385102  0.025641  
  27           30.5292107   28.0360244  0.037037  
  35           30.5033039   28.0335349  0.0285714 
  37           30.4777762   28.0310418  0.027027  
  24           30.4526193   28.0285452  0.0416667 
  27           30.4278263   28.0260449  0.037037  
  29           30.4033891   28.0235411  0.0344828 
  32           30.3793009   28.0210336  0.03125   
  32           30.3555544   28.0185226  0.03125   
  22           30.3321427   28.016008   0.0454545 
  27           30.3090595   28.0134898  0.037037  
  42           30.286298    28.010968   0.0238095 
  40           30.2638518   28.0084426  0.025     
  16           30.2417148   28.0059136  0.0625    
  30           30.2198811   28.003381   0.0333333 
  22           30.1983447   28.0008448  0.0454545 
  24           30.1770995   27.998305   0.0416667 
  30           30.1561408   27.9957616  0.0333333 
  39           30.1354622   27.9932146  0.025641  
  18           30.1150589   27.990664   0.0555556 
  43           30.0949254   27.9881098  0.0232558 
  30           30.0750571   27.985552   0.0333333 
  35           30.0554486   27.9829906  0.0285714 
  33           30.0360951   27.9804255  0.030303  
  29           30.0169924   27.9778569  0.0344828 
  28           29.9981352   27.9752847  0.0357143 
  22           29.9795193   27.9727088  0.0454545 
  23           29.9611406   27.9701294  0.0434783 
  20           29.9429943   27.9675463  0.05      
  26           29.9250768   27.9649597  0.0384615 
  28           29.9073834   27.9623694  0.0357143 
  33           29.8899106   27.9597755  0.030303  
  26           29.8726544   27.957178   0.0384615 
  27           29.8556108   27.9545769  0.037037  
  39           29.8387762   27.9519722  0.025641  
  28           29.822147    27.9493638  0.0357143 
  28           29.8057197   27.9467519  0.0357143 
  30           29.7894907   27.9441363  0.0333333 
  27           29.7734567   27.9415171  0.037037  
  30           29.7576144   27.9388943  0.0333333 
  40           29.7419607   27.9362679  0.025     
  31           29.7264921   27.9336379  0.0322581 
  26           29.7112058   27.9310042  0.0384615 
  30           29.6960985   27.928367   0.0333333 
  26           29.6811676   27.9257261  0.0384615 
  25           29.66641     27.9230816  0.04      
  33           29.6518229   27.9204334  0.030303  
  30           29.6374035   27.9177817  0.0333333 
  20           29.6231492   27.9151263  0.05      
  28           29.6090572   27.9124673  0.0357143 
  24           29.5951251   27.9098047  0.0416667 
  31           29.5813504   27.9071385  0.0322581 
  32           29.5677305   27.9044686  0.03125   
  19           29.554263    27.9017951  0.0526316 
  32           29.5409456   27.899118   0.03125   
  26           29.5277757   27.8964373  0.0384615 
  22           29.5147517   27.8937529  0.0454545 
  24           29.5018707   27.8910649  0.0416667 
  31           29.4891308   27.8883733  0.0322581 
  28           29.4765301   27.8856781  0.0357143 
  36           29.4640662   27.8829792  0.0277778 
  24           29.4517372   27.8802767  0.0416667 
  26           29.4395412   27.8775706  0.0384615 
  34           29.4274759   27.8748608  0.0294118 
  24           29.4155399   27.8721474  0.0416667 
  29           29.4037311   27.8694304  0.0344828 
  25           29.3920477   27.8667098  0.04      
  22           29.3804878   27.8639855  0.0454545 
  23           29.3690498   27.8612576  0.0434783 
  20           29.357732    27.858526   0.05      
  21           29.3465327   27.8557909  0.047619  
  32           29.3354504   27.853052   0.03125   
  31           29.3244832   27.8503096  0.0322581 
  24           29.3136297   27.8475635  0.0416667 
  26           29.3028885   27.8448138  0.0384615 
  32           29.2922579   27.8420605  0.03125   
  31           29.2817366   27.8393035  0.0322581 
  23           29.271323    27.8365429  0.0434783 
  20           29.2610157   27.8337787  0.05      
  26           29.2508136   27.8310108  0.0384615 
  31           29.2407151   27.8282393  0.0322581 
  27           29.2307188   27.8254642  0.037037  
  25           29.2208238   27.8226854  0.04      
  29           29.2110285   27.8199029  0.0344828 
  17           29.2013319   27.8171169  0.0588235 
  32           29.1917324   27.8143272  0.03125   
  25           29.1822292   27.8115339  0.04      
  25           29.1728213   27.8087369  0.04      
  34           29.163507    27.8059363  0.0294118 
  37           29.1542857   27.8031321  0.027027  
  26           29.145156    27.8003242  0.0384615 
  30           29.136117    27.7975127  0.0333333 
  19           29.1271677   27.7946975  0.0526316 
  27           29.118307    27.7918787  0.037037  
  25           29.109534    27.7890563  0.04      
  28           29.1008477   27.7862302  0.0357143 
  26           29.0922471   27.7834005  0.0384615 
  25           29.0837314   27.7805671  0.04      
  27           29.0752995   27.7777301  0.037037  
  28           29.0669508   27.7748895  0.0357143 
  25           29.0586842   27.7720452  0.04      
  28           29.0504991   27.7691973  0.0357143 
  28           29.0423944   27.7663458  0.0357143 
  26           29.0343695   27.7634906  0.0384615 
  29           29.0264237   27.7606317  0.0344828 
  21           29.018556    27.7577693  0.047619  
  30           29.0107657   27.7549032  0.0333333 
  32           29.0030522   27.7520334  0.03125   
  25           28.9954149   27.74916    0.04      
  23           28.9878527   27.746283   0.0434783 
  21           28.9803653   27.7434023  0.047619  
  25           28.9729519   27.740518   0.04      
  24           28.9656119   27.73763    0.0416667 
  20           28.9583448   27.7347384  0.05      
  24           28.9511497   27.7318432  0.0416667 
  23           28.9440263   27.7289443  0.0434783 
  31           28.9369739   27.7260417  0.0322581 
  22           28.929992    27.7231356  0.0454545 
  35           28.92308     27.7202258  0.0285714 
  30           28.9162374   27.7173123  0.0333333 
  20           28.9094638   27.7143952  0.05      
  29           28.9027585   27.7114745  0.0344828 
  29           28.8961212   27.7085501  0.0344828 
  30           28.8895513   27.7056221  0.0333333 
  27           28.8830487   27.7026904  0.037037  
  23           28.8766125   27.6997551  0.0434783 
  23           28.8702425   27.6968162  0.0434783 
  18           28.8639382   27.6938736  0.0555556 
  33           28.8552691   27.6909274  0.030303  
  28           28.8490992   27.6879775  0.0357143 
  31           28.8429941   27.685024   0.0322581 
  30           28.8369533   27.6820668  0.0333333 
  28           28.8309764   27.679106   0.0357143 
  31           28.8250633   27.6761416  0.0322581 
  24           28.8192136   27.6731735  0.0416667 
  25           28.8122548   27.6702018  0.04      
  28           28.8065328   27.6672265  0.0357143 
  25           28.8008734   27.6642475  0.04      
  18           28.7952764   27.6612648  0.0555556 
  22           28.7897413   27.6582785  0.0454545 
  24           28.784268    27.6552886  0.0416667 
  24           28.7788564   27.6522951  0.0416667 
  21           28.7735063   27.6492979  0.047619  
  22           28.7682175   27.646297   0.0454545 
  18           28.7629897   27.6432926  0.0555556 
  32           28.7588585   27.6402844  0.03125   
  32           28.7537539   27.6372727  0.03125   
  18           28.7487099   27.6342573  0.0555556 
  25           28.7437264   27.6312383  0.04      
  26           28.7410675   27.6282156  0.0384615 
  24           28.7362075   27.6251893  0.0416667 
  31           28.7314079   27.6221593  0.0322581 
  32           28.7266685   27.6191257  0.03125   
  25           28.7219893   27.6160885  0.04      
  24           28.7173703   27.6130476  0.0416667 
  26           28.7128114   27.6100031  0.0384615 
  23           28.7083128   27.606955   0.0434783 
  23           28.7038742   27.6039032  0.0434783 
  26           28.6999957   27.6008478  0.0384615 
  24           28.6956783   27.5977888  0.0416667 
  28           28.691421    27.5947261  0.0357143 
  26           28.6872242   27.5916598  0.0384615 
  22           28.6841799   27.5885898  0.0454545 
  26           28.6801052   27.5855162  0.0384615 
  28           28.6760912   27.582439   0.0357143 
  24           28.6721378   27.5793581  0.0416667 
  23           28.6682454   27.5762736  0.0434783 
  25           28.664414    27.5731855  0.04      
  26           28.6606438   27.5700937  0.0384615 
  30           28.6569349   27.5669983  0.0333333 
  28           28.6532877   27.5638993  0.0357143 
  28           28.6497022   27.5607967  0.0357143 
  24           28.6461787   27.5576904  0.0416667 
  28           28.6427175   27.5545804  0.0357143 
  27           28.6393188   27.5514669  0.037037  
  39           28.6359829   27.5483497  0.025641  
  30           28.63271     27.5452289  0.0333333 
  33           28.6295005   27.5421044  0.030303  
  30           28.6263547   27.5389764  0.0333333 
  19           28.623273    27.5358446  0.0526316 
  38           28.6202557   27.5327093  0.0263158 
  41           28.6173031   27.5295703  0.0243902 
  21           28.6144157   27.5264278  0.047619  
  22           28.611594    27.5232815  0.0454545 
  16           28.6088381   27.5201317  0.0625    
  25           28.6061488   27.5169782  0.04      
  29           28.6035263   27.5138211  0.0344828 
  31           28.6009713   27.5106604  0.0322581 
  26           28.5984842   27.507496   0.0384615 
  33           28.5960656   27.5043281  0.030303  
  26           28.593716    27.5011565  0.0384615 
  26           28.5914358   27.4979812  0.0384615 
  24           28.5892258   27.4948024  0.0416667 
  17           28.5870865   27.4916199  0.0588235 
  18           28.5850187   27.4884338  0.0555556 
  36           28.5830229   27.4852441  0.0277778 
  30           28.5810997   27.4820508  0.0333333 
  29           28.57925     27.4788538  0.0344828 
  27           28.5774743   27.4756532  0.037037  
  31           28.5757736   27.472449   0.0322581 
  20           28.5741485   27.4692412  0.05      
  19           28.5725998   27.4660298  0.0526316 
  30           28.5711284   27.4628147  0.0333333 
  28           28.5697351   27.4595961  0.0357143 
  27           28.5684207   27.4563738  0.037037  
  32           28.5671864   27.4531479  0.03125   
  41           28.5660327   27.4499184  0.0243902 
  39           28.5649608   27.4466852  0.025641  
  36           28.5639717   27.4434485  0.0277778 
  19           28.5630664   27.4402081  0.0526316 
  17           28.5622459   27.4369642  0.0588235 
  34           28.5615113   27.4337166  0.0294118 
  33           28.5608638   27.4304654  0.030303  
  25           28.5603044   27.4272106  0.04      
  27           28.5598344   27.4239522  0.037037  
  23           28.5594549   27.4206901  0.0434783 
  42           28.5591673   27.4174245  0.0238095 
  20           28.5589728   27.4141553  0.05      
  38           28.5588727   27.4108824  0.0263158 
  31           28.5588684   27.4076059  0.0322581 
  30           28.5589614   27.4043259  0.0333333 
  32           28.5591531   27.4010422  0.03125   
  24           28.5594448   27.3977549  0.0416667 
  30           28.5598383   27.394464   0.0333333 
  33           28.560335    27.3911696  0.030303  
  29           28.5609366   27.3878715  0.0344828 
  20           28.5616448   27.3845698  0.05      
  21           28.5624612   27.3812645  0.047619  
  31           28.5633877   27.3779556  0.0322581 
  21           28.5644261   27.3746431  0.047619  
  32           28.5655781   27.371327   0.03125   
  21           28.566846    27.3680073  0.047619  
  28           28.5682313   27.3646841  0.0357143 
  26           28.5697363   27.3613572  0.0384615 
  22           28.5713631   27.3580267  0.0454545 
  32           28.5731139   27.3546926  0.03125   
  31           28.5749908   27.351355   0.0322581 
  28           28.5769962   27.3480137  0.0357143 
  27           28.5791324   27.3446689  0.037037  
  31           28.5814017   27.3413204  0.0322581 
  28           28.5838068   27.3379684  0.0357143 
  29           28.5863501   27.3346128  0.0344828 
  20           28.5890345   27.3312535  0.05      
  27           28.5918624   27.3278907  0.037037  
  26           28.5991028   27.3245244  0.0384615 
  24           28.602232    27.3211544  0.0416667 
  17           28.6055136   27.3177808  0.0588235 
  16           28.6089505   27.3144037  0.0625    
  40           28.612546    27.311023   0.025     
  23           28.6163032   27.3076386  0.0434783 
  22           28.6202254   27.3042507  0.0454545 
  32           28.6243163   27.3008593  0.03125   
  30           28.6323884   27.2974642  0.0333333 
  26           28.6368311   27.2940656  0.0384615 
  34           28.6414533   27.2906634  0.0294118 
  24           28.6462588   27.2872576  0.0416667 
  33           28.6512518   27.2838482  0.030303  
  21           28.6584946   27.2804353  0.047619  
  23           28.6638778   27.2770187  0.0434783 
  23           28.6694608   27.2735987  0.0434783 
  31           28.6752485   27.270175   0.0322581 
  26           28.6812457   27.2667478  0.0384615 
  26           28.687457    27.263317   0.0384615 
  29           28.6938873   27.2598826  0.0344828 
  43           28.700542    27.2564446  0.0232558 
  30           28.7074261   27.2530031  0.0333333 
  27           28.7145454   27.249558   0.037037  
  26           28.7237453   27.2461094  0.0384615 
  21           28.7313537   27.2426572  0.047619  
  27           28.7392144   27.2392014  0.037037  
  23           28.7473338   27.2357421  0.0434783 
  25           28.7557183   27.2322792  0.04      
  28           28.7643745   27.2288127  0.0357143 
  20           28.7733094   27.2253427  0.05      
  27           28.78253     27.2218691  0.037037  
  30           28.7920434   27.218392   0.0333333 
  27           28.8018575   27.2149113  0.037037  
  25           28.8119801   27.2114271  0.04      
  37           28.8224192   27.2079393  0.027027  
  31           28.8331831   27.2044479  0.0322581 
  32           28.8442806   27.200953   0.03125   
  31           28.8557207   27.1974546  0.0322581 
  29           28.8675126   27.1939526  0.0344828 
  26           28.8796662   27.190447   0.0384615 
  35           28.8921911   27.1869379  0.0285714 
  28           28.905098    27.1834253  0.0357143 
  33           28.9183973   27.1799091  0.030303  
  33           28.9321003   27.1763893  0.030303  
  33           28.9462186   27.1728661  0.030303  
  33           28.9607639   27.1693392  0.030303  
  22           28.9757488   27.1658089  0.0454545 
  27           28.9911861   27.162275   0.037037  
  26           29.007089    27.1587376  0.0384615 
  28           29.0234715   27.1551966  0.0357143 
  25           29.040348    27.1516521  0.04      
  40           29.0577332   27.148104   0.025     
  26           29.0756431   27.1445524  0.0384615 
  31           29.0940935   27.1409973  0.0322581 
  35           29.1131011   27.1374387  0.0285714 
  24           29.1326835   27.1338765  0.0416667 
  37           29.1528589   27.1303108  0.027027  
  30           29.173646    27.1267416  0.0333333 
  25           29.1950647   27.1231688  0.04      
  20           29.2171351   27.1195926  0.05      
  25           29.2398787   27.1160128  0.04      
  27           29.2633176   27.1124294  0.037037  
  37           29.287475    27.1088426  0.027027  
  39           29.312375    27.1052522  0.025641  
  25           29.3380427   27.1016584  0.04      
  29           29.3645044   27.098061   0.0344828 
  29           29.3917874   27.09446    0.0344828 
  23           29.4199203   27.0908556  0.0434783 
  33           29.4489328   27.0872477  0.030303  
  38           29.4788562   27.0836362  0.0263158 
  29           29.5097231   27.0800213  0.0344828 
  27           29.5415674   27.0764028  0.037037  
  40           29.5744245   27.0727808  0.025     
  30           29.6083321   27.0691553  0.0333333 
  33           29.643329    27.0655263  0.030303  
  41           29.6794561   27.0618938  0.0243902 
  36           29.7167559   27.0582578  0.0277778 
  30           29.7552735   27.0546183  0.0333333 
  35           29.7950556   27.0509753  0.0285714 
  29           29.8361516   27.0473288  0.0344828 
  36           29.8786135   27.0436788  0.0277778 
  37           29.9224952   27.0400253  0.027027  
  33           29.9678541   27.0363683  0.030303  
  33           30.0147495   27.0327079  0.030303  
  33           30.0632449   27.0290439  0.030303  
  29           30.1134066   27.0253764  0.0344828 
  41           30.1653042   27.0217055  0.0243902 
  39           30.2190112   27.0180311  0.025641  
  33           30.2746046   27.0143531  0.030303  
  36           30.3321665   27.0106717  0.0277778 
  29           30.3917821   27.0069868  0.0344828 
  32           30.4535431   27.0032985  0.03125   
  30           30.5175446   26.9996066  0.0333333 
  35           30.5838883   26.9959113  0.0285714 
  27           30.6526808   26.9922125  0.037037  
  43           30.7240353   26.9885102  0.0232558 
  32           30.7980724   26.9848044  0.03125   
  28           30.8749168   26.9810952  0.0357143 
  31           30.9547054   26.9773825  0.0322581 
  35           31.0375792   26.9736663  0.0285714 
  26           31.1236895   26.9699467  0.0384615 
  31           31.2131973   26.9662236  0.0322581 
  33           31.3062734   26.962497   0.030303  
  34           31.4030994   26.958767   0.0294118 
  35           31.5038674   26.9550335  0.0285714 
  44           31.6087836   26.9512966  0.0227273 
  27           31.7180672   26.9475561  0.037037  
  34           31.8319518   26.9438123  0.0294118 
  36           31.9506873   26.9400649  0.0277778 
  33           32.0745398   26.9363142  0.030303  
  41           32.2037948   26.9325599  0.0243902 
  28           32.338758    26.9288022  0.0357143 
  30           32.4797552   26.9250411  0.0333333 
  35           32.6271365   26.9212765  0.0285714 
  29           32.7812795   26.9175085  0.0344828 
  49           32.9425869   26.913737   0.0204082 
  36           33.1114939   26.9099621  0.0277778 
  40           33.2884679   26.9061837  0.025     
  34           33.4740128   26.9024019  0.0294118 
  40           33.6686718   26.8986167  0.025     
  48           33.8730319   26.894828   0.0208333 
  38           34.0877278   26.8910359  0.0263158 
  48           34.3134461   26.8872404  0.0208333 
  32           34.5509308   26.8834414  0.03125   
  36           34.8009887   26.879639   0.0277778 
  39           35.0644984   26.8758332  0.025641  
  37           35.3424127   26.8720239  0.027027  
  50           35.6357695   26.8682112  0.02      
  54           35.9457045   26.8643951  0.0185185 
  53           36.2734531   26.8605756  0.0188679 
  50           36.620369    26.8567527  0.02      
  42           36.987937    26.8529263  0.0238095 
  41           37.3777825   26.8490965  0.0243902 
  43           37.7916937   26.8452633  0.0232558 
  43           38.2316396   26.8414267  0.0232558 
  39           38.6997876   26.8375867  0.025641  
  41           39.1985404   26.8337432  0.0243902 
  39           39.7305509   26.8298964  0.025641  
  34           40.2987582   26.8260461  0.0294118 
  38           40.9064423   26.8221925  0.0263158 
  44           41.5572442   26.8183354  0.0227273 
  43           42.2552333   26.814475   0.0232558 
  46           43.0049676   26.8106111  0.0217391 
  47           43.8115589   26.8067439  0.0212766 
  46           44.680745    26.8028732  0.0217391 
  47           45.6190098   26.7989992  0.0212766 
  53           46.6336643   26.7951217  0.0188679 
  54           47.7329915   26.7912409  0.0185185 
  61           48.9263904   26.7873567  0.0163934 
  52           50.2245293   26.7834691  0.0192308 
  51           51.6395559   26.7795781  0.0196078 
  58           53.1853019   26.7756837  0.0172414 
  61           54.8775139   26.771786   0.0163934 
  50           56.7341628   26.7678849  0.02      
  62           58.7756903   26.7639803  0.016129  
  61           61.0253702   26.7600725  0.0163934 
  55           63.5096322   26.7561612  0.0181818 
  57           66.2584106   26.7522466  0.0175439 
  62           69.3054984   26.7483286  0.016129  
  74           72.6888194   26.7444072  0.0135135 
  90           76.4506776   26.7404825  0.0111111 
  73           80.6377354   26.7365544  0.0136986 
  88           85.300792    26.7326229  0.0113636 
  75           90.4939476   26.7286881  0.0133333 
  77           96.2734696   26.7247499  0.012987  
  108          102.6934246  26.7208083  0.0092593 
  106          109.8034964  26.7168634  0.009434  
  104          117.6404768  26.7129152  0.0096154 
  142          126.2184116  26.7089636  0.0070423 
  120          135.5147624  26.7050086  0.0083333 
  156          145.4528043  26.7010503  0.0064103 
  159          155.8817957  26.6970887  0.0062893 
  133          166.5586431  26.6931237  0.0075188 
  184          177.1380478  26.6891554  0.0054348 
  172          187.1806918  26.6851837  0.005814  
  213          196.1884809  26.6812087  0.0046948 
  173          203.6703431  26.6772303  0.0057803 
  188          209.2278009  26.6732487  0.0053191 
  199          212.6364969  26.6692637  0.0050251 
  212          213.8900948  26.6652753  0.004717  
  223          213.1893029  26.6612836  0.0044843 
  228          210.873591   26.6572886  0.004386  
  229          207.3244557  26.6532903  0.0043668 
  215          202.8740272  26.6492887  0.0046512 
  193          197.7464343  26.6452837  0.0051813 
  184          192.0443115  26.6412754  0.0054348 
  165          185.7771115  26.6372638  0.0060606 
  160          178.9157511  26.6332489  0.00625   
  148          171.4517617  26.6292307  0.0067568 
  153          163.4393348  26.6252092  0.0065359 
  161          155.0074414  26.6211843  0.0062112 
  136          146.343082   26.6171562  0.0073529 
  124          137.6578004  26.6131247  0.0080645 
  133          129.1528335  26.60909    0.0075188 
  112          120.9943189  26.6050519  0.0089286 
  112          113.3016604  26.6010106  0.0089286 
  100          106.1474098  26.5969659  0.01      
  88           99.5639805   26.592918   0.0113636 
  101          93.5532132   26.5888667  0.009901  
  68           88.095792    26.5848122  0.0147059 
  90           83.1592424   26.5807544  0.0111111 
  80           78.704031    26.5766933  0.0125    
  62           74.6878487   26.5726289  0.016129  
  56           71.0684441   26.5685613  0.0178571 
  63           67.8053298   26.5644903  0.015873  
  74           64.8608052   26.5604161  0.0135135 
  56           62.2003453   26.5563386  0.0178571 
  57           59.7927727   26.5522579  0.0175439 
  51           57.6101666   26.5481738  0.0196078 
  54           55.6276723   26.5440865  0.0185185 
  53           53.8232657   26.539996   0.0188679 
  52           52.1774928   26.5359021  0.0192308 
  52           50.6731949   26.531805   0.0192308 
  59           49.2952623   26.5277047  0.0169492 
  53           48.030392    26.5236011  0.0188679 
  47           46.8668691   26.5194942  0.0212766 
  49           45.7943795   26.5153841  0.0204082 
  44           44.8038301   26.5112707  0.0227273 
  39           43.8871933   26.5071541  0.025641  
  41           43.0373755   26.5030342  0.0243902 
  57           42.2480955   26.4989111  0.0175439 
  46           41.5137767   26.4947848  0.0217391 
  40           40.8294646   26.4906552  0.025     
  43           40.1907419   26.4865223  0.0232558 
  44           39.5936689   26.4823863  0.0227273 
  48           39.0347138   26.478247   0.0208333 
  44           38.5107103   26.4741045  0.0227273 
  34           38.0188135   26.4699587  0.0294118 
  48           37.5564567   26.4658097  0.0208333 
  38           37.1213259   26.4616575  0.0263158 
  51           36.7113219   26.4575021  0.0196078 
  43           36.3245516   26.4533434  0.0232558 
  37           35.9592874   26.4491815  0.027027  
  45           35.613959    26.4450165  0.0222222 
  41           35.2871403   26.4408482  0.0243902 
  46           34.977524    26.4366766  0.0217391 
  41           34.6839195   26.4325019  0.0243902 
  42           34.4052323   26.428324   0.0238095 
  44           34.1404625   26.4241429  0.0227273 
  29           33.8886912   26.4199585  0.0344828 
  43           33.6490725   26.415771   0.0232558 
  31           33.4208295   26.4115803  0.0322581 
  44           33.2032439   26.4073864  0.0227273 
  45           32.9956542   26.4031893  0.0222222 
  40           32.7974486   26.398989   0.025     
  32           32.6080615   26.3947855  0.03125   
  37           32.4269695   26.3905788  0.027027  
  40           32.2536852   26.3863689  0.025     
  35           32.0877587   26.3821559  0.0285714 
  37           31.9287706   26.3779397  0.027027  
  36           31.7763318   26.3737203  0.0277778 
  30           31.6300783   26.3694977  0.0333333 
  26           31.4896723   26.365272   0.0384615 
  27           31.3547986   26.3610431  0.037037  
  31           31.2251625   26.356811   0.0322581 
  37           31.1004879   26.3525758  0.027027  
  33           30.9805189   26.3483374  0.030303  
  41           30.8650124   26.3440958  0.0243902 
  35           30.7537442   26.3398511  0.0285714 
  38           30.6465015   26.3356032  0.0263158 
  40           30.5430863   26.3313522  0.025     
  28           30.4433113   26.327098   0.0357143 
  28           30.3470008   26.3228407  0.0357143 
  32           30.2539908   26.3185803  0.03125   
  39           30.1641244   26.3143167  0.025641  
  38           30.0772566   26.3100499  0.0263158 
  28           29.9932489   26.30578    0.0357143 
  26           29.9119712   26.301507   0.0384615 
  33           29.8333008   26.2972309  0.030303  
  34           29.7571209   26.2929516  0.0294118 
  24           29.6833233   26.2886692  0.0416667 
  29           29.6118032   26.2843836  0.0344828 
  31           29.5424626   26.280095   0.0322581 
  34           29.4752096   26.2758032  0.0294118 
  27           29.4099549   26.2715083  0.037037  
  28           29.346616    26.2672103  0.0357143 
  33           29.2851133   26.2629092  0.030303  
  25           29.2253718   26.258605   0.04      
  21           29.1673207   26.2542976  0.047619  
  31           29.1108913   26.2499872  0.0322581 
  26           29.0560207   26.2456736  0.0384615 
  25           29.0026461   26.241357   0.04      
  32           28.9507101   26.2370373  0.03125   
  28           28.9001575   26.2327144  0.0357143 
  33           28.8509352   26.2283885  0.030303  
  28           28.8029932   26.2240595  0.0357143 
  32           28.7562828   26.2197274  0.03125   
  25           28.7107593   26.2153922  0.04      
  22           28.6663784   26.2110539  0.0454545 
  38           28.6230989   26.2067125  0.0263158 
  33           28.5808806   26.2023681  0.030303  
  32           28.539686    26.1980206  0.03125   
  29           28.4994787   26.19367    0.0344828 
  30           28.4602239   26.1893164  0.0333333 
  39           28.4218885   26.1849597  0.025641  
  30           28.384441    26.1805999  0.0333333 
  29           28.3478506   26.1762371  0.0344828 
  35           28.3120886   26.1718712  0.0285714 
  34           28.2771266   26.1675022  0.0294118 
  26           28.2429386   26.1631302  0.0384615 
  31           28.2094986   26.1587551  0.0322581 
  34           28.1767822   26.154377   0.0294118 
  30           28.1447658   26.1499959  0.0333333 
  33           28.1134269   26.1456117  0.030303  
  31           28.0827436   26.1412245  0.0322581 
  25           28.0526954   26.1368342  0.04      
  26           28.0232623   26.1324409  0.0384615 
  25           27.9944248   26.1280445  0.04      
  26           27.9661646   26.1236452  0.0384615 
  23           27.938464    26.1192428  0.0434783 
  18           27.911306    26.1148373  0.0555556 
  26           27.884674    26.1104289  0.0384615 
  29           27.8585524   26.1060174  0.0344828 
  27           27.8329259   26.1016029  0.037037  
  22           27.8077798   26.0971854  0.0454545 
  28           27.7831001   26.0927649  0.0357143 
  38           27.7588733   26.0883414  0.0263158 
  23           27.7350862   26.0839149  0.0434783 
  23           27.7117263   26.0794854  0.0434783 
  28           27.6887812   26.0750528  0.0357143 
  25           27.6662393   26.0706173  0.04      
  28           27.6440894   26.0661788  0.0357143 
  26           27.6223206   26.0617373  0.0384615 
  28           27.6009222   26.0572928  0.0357143 
  27           27.5798841   26.0528453  0.037037  
  35           27.5591966   26.0483948  0.0285714 
  24           27.5388502   26.0439414  0.0416667 
  25           27.5188356   26.0394849  0.04      
  19           27.4991441   26.0350255  0.0526316 
  15           27.4797671   26.0305632  0.0666667 
  28           27.4606963   26.0260978  0.0357143 
  23           27.4419239   26.0216295  0.0434783 
  24           27.4234418   26.0171582  0.0416667 
  32           27.4052429   26.012684   0.03125   
  32           27.3873198   26.0082068  0.03125   
  20           27.3696656   26.0037266  0.05      
  28           27.3522735   25.9992435  0.0357143 
  28           27.3351368   25.9947574  0.0357143 
  26           27.3182493   25.9902684  0.0384615 
  28           27.301605    25.9857765  0.0357143 
  25           27.2851977   25.9812816  0.04      
  19           27.2690216   25.9767837  0.0526316 
  28           27.2530713   25.972283   0.0357143 
  43           27.2373414   25.9677793  0.0232558 
  24           27.2218265   25.9632726  0.0416667 
  34           27.2065217   25.958763   0.0294118 
  27           27.1914219   25.9542506  0.037037  
  22           27.1765223   25.9497351  0.0454545 
  38           27.1618184   25.9452168  0.0263158 
  26           27.1473056   25.9406956  0.0384615 
  23           27.1329796   25.9361714  0.0434783 
  22           27.1188362   25.9316443  0.0454545 
  29           27.1048711   25.9271143  0.0344828 
  19           27.0910805   25.9225814  0.0526316 
  26           27.0774605   25.9180457  0.0384615 
  36           27.0640071   25.913507   0.0277778 
  21           27.0507169   25.9089654  0.047619  
  27           27.0375864   25.9044209  0.037037  
  32           27.0246119   25.8998735  0.03125   
  17           27.0117903   25.8953233  0.0588235 
  18           26.999118    25.8907701  0.0555556 
  27           26.9865922   25.8862141  0.037037  
  23           26.9742097   25.8816552  0.0434783 
  27           26.9619674   25.8770934  0.037037  
  23           26.9498625   25.8725287  0.0434783 
  25           26.9378923   25.8679612  0.04      
  20           26.9260537   25.8633908  0.05      
  26           26.9143444   25.8588176  0.0384615 
  22           26.9027615   25.8542415  0.0454545 
  20           26.8913027   25.8496625  0.05      
  21           26.8799653   25.8450806  0.047619  
  31           26.8687471   25.840496   0.0322581 
  24           26.8576457   25.8359084  0.0416667 
  26           26.846659    25.831318   0.0384615 
  24           26.8357844   25.8267248  0.0416667 
  26           26.8250201   25.8221287  0.0384615 
  19           26.8143639   25.8175298  0.0526316 
  32           26.8038137   25.8129281  0.03125   
  25           26.7933676   25.8083235  0.04      
  22           26.7830236   25.8037161  0.0454545 
  29           26.7727799   25.7991059  0.0344828 
  28           26.7626347   25.7944929  0.0357143 
  21           26.7525861   25.789877   0.047619  
  20           26.7426323   25.7852583  0.05      
  38           26.7327718   25.7806368  0.0263158 
  29           26.7230028   25.7760125  0.0344828 
  20           26.7133238   25.7713854  0.05      
  29           26.7037332   25.7667555  0.0344828 
  28           26.6942295   25.7621227  0.0357143 
  22           26.6848111   25.7574872  0.0454545 
  16           26.6754767   25.7528489  0.0625    
  18           26.6662248   25.7482078  0.0555556 
  17           26.657054    25.7435639  0.0588235 
  25           26.647963    25.7389172  0.04      
  34           26.6389506   25.7342677  0.0294118 
  27           26.6300153   25.7296155  0.037037  
  20           26.621156    25.7249605  0.05      
  25           26.6123715   25.7203027  0.04      
  26           26.6036606   25.7156421  0.0384615 
  23           26.595022    25.7109787  0.0434783 
  28           26.5864549   25.7063126  0.0357143 
  20           26.5779579   25.7016438  0.05      
  23           26.5695301   25.6969721  0.0434783 
  16           26.5611704   25.6922978  0.0625    
  29           26.5528777   25.6876206  0.0344828 
  16           26.5446513   25.6829408  0.0625    
  30           26.5364899   25.6782581  0.0333333 
  19           26.5283928   25.6735728  0.0526316 
  25           26.5203589   25.6688846  0.04      
  20           26.5123875   25.6641938  0.05      
  22           26.5044777   25.6595002  0.0454545 
  31           26.4966285   25.6548039  0.0322581 
  19           26.4888391   25.6501049  0.0526316 
  17           26.4811089   25.6454031  0.0588235 
  30           26.4734369   25.6406986  0.0333333 
  25           26.4658225   25.6359914  0.04      
  30           26.4582648   25.6312815  0.0333333 
  21           26.4507631   25.6265689  0.047619  
  19           26.4433168   25.6218535  0.0526316 
  25           26.4359251   25.6171355  0.04      
  14           26.4285874   25.6124147  0.0714286 
  24           26.4213031   25.6076913  0.0416667 
  27           26.4140714   25.6029652  0.037037  
  25           26.4068918   25.5982363  0.04      
  24           26.3997636   25.5935048  0.0416667 
  19           26.3926864   25.5887706  0.0526316 
  15           26.3856595   25.5840337  0.0666667 
  31           26.3786823   25.5792941  0.0322581 
  28           26.3717544   25.5745519  0.0357143 
  21           26.3648751   25.569807   0.047619  
  21           26.358044    25.5650594  0.047619  
  24           26.3512605   25.5603091  0.0416667 
  29           26.3445244   25.5555562  0.0344828 
  20           26.3378349   25.5508006  0.05      
  24           26.3311918   25.5460424  0.0416667 
  30           26.3245945   25.5412815  0.0333333 
  21           26.3180425   25.536518   0.047619  
  23           26.3115356   25.5317518  0.0434783 
  23           26.3050732   25.526983   0.0434783 
  19           26.2986551   25.5222115  0.0526316 
  16           26.2922808   25.5174374  0.0625    
  24           26.2859499   25.5126606  0.0416667 
  20           26.2796621   25.5078812  0.05      
  30           26.2734171   25.5030992  0.0333333 
  24           26.2672145   25.4983146  0.0416667 
  16           26.261054    25.4935274  0.0625    
  26           26.2549353   25.4887375  0.0384615 
  28           26.2488581   25.483945   0.0357143 
  24           26.2428221   25.4791499  0.0416667 
  20           26.2368269   25.4743522  0.05      
  21           26.2308725   25.4695519  0.047619  
  30           26.2249585   25.464749   0.0333333 
  15           26.2190846   25.4599435  0.0666667 
  17           26.2132506   25.4551354  0.0588235 
  17           26.2074564   25.4503247  0.0588235 
  19           26.2017016   25.4455114  0.0526316 
  16           26.1959861   25.4406956  0.0625    
  17           26.1903096   25.4358771  0.0588235 
  18           26.184672    25.4310561  0.0555556 
  25           26.1790731   25.4262325  0.04      
  17           26.1735128   25.4214063  0.0588235 
  20           26.1679907   25.4165776  0.05      
  20           26.1625069   25.4117463  0.05      
  28           26.1570613   25.4069124  0.0357143 
  24           26.1516535   25.402076   0.0416667 
  19           26.1462835   25.397237   0.0526316 
  28           26.1409513   25.3923955  0.0357143 
  16           26.1356566   25.3875514  0.0625    
  27           26.1303995   25.3827048  0.037037  
  15           26.1251797   25.3778556  0.0666667 
  18           26.1199973   25.3730039  0.0555556 
  18           26.1148521   25.3681497  0.0555556 
  25           26.1097442   25.3632929  0.04      
  30           26.1046733   25.3584337  0.0333333 
  18           26.0996395   25.3535718  0.0555556 
  29           26.0946428   25.3487075  0.0344828 
  28           26.0896831   25.3438406  0.0357143 
  21           26.0847604   25.3389713  0.047619  
  18           26.0798747   25.3340994  0.0555556 
  21           26.075026    25.329225   0.047619  
  10           26.0702142   25.3243481  0.1       
  25           26.0654395   25.3194687  0.04      
  26           26.0607017   25.3145869  0.0384615 
  24           26.056001    25.3097025  0.0416667 
  21           26.0513374   25.3048156  0.047619  
  31           26.0467109   25.2999263  0.0322581 
  16           26.0421216   25.2950344  0.0625    
  23           26.0375695   25.2901401  0.0434783 
  27           26.0330548   25.2852433  0.037037  
  26           26.0285774   25.280344   0.0384615 
  24           26.0241375   25.2754423  0.0416667 
  25           26.0197352   25.2705381  0.04      
  20           26.0153705   25.2656314  0.05      
  22           26.0110437   25.2607223  0.0454545 
  20           26.0067547   25.2558107  0.05      
  24           26.0025038   25.2508967  0.0416667 
  18           25.9982911   25.2459802  0.0555556 
  15           25.9941167   25.2410613  0.0666667 
  15           25.9899808   25.23614    0.0666667 
  14           25.9858835   25.2312162  0.0714286 
  20           25.9818251   25.2262899  0.05      
  20           25.9778056   25.2213613  0.05      
  27           25.9738254   25.2164302  0.037037  
  25           25.9698846   25.2114967  0.04      
  25           25.9659834   25.2065607  0.04      
  20           25.962122    25.2016224  0.05      
  25           25.9583006   25.1966816  0.04      
  18           25.9545196   25.1917384  0.0555556 
  21           25.9507792   25.1867928  0.047619  
  21           25.9470795   25.1818449  0.047619  
  24           25.9434209   25.1768945  0.0416667 
  25           25.9398037   25.1719417  0.04      
  22           25.9362281   25.1669865  0.0454545 
  24           25.9326945   25.162029   0.0416667 
  18           25.9292031   25.157069   0.0555556 
  18           25.9257542   25.1521067  0.0555556 
  31           25.9223483   25.147142   0.0322581 
  28           25.9189857   25.1421749  0.0357143 
  28           25.9156666   25.1372055  0.0357143 
  22           25.9123914   25.1322337  0.0454545 
  30           25.9091606   25.1272595  0.0333333 
  17           25.9059746   25.122283   0.0588235 
  21           25.9028336   25.1173041  0.047619  
  21           25.8930278   25.1123228  0.047619  
  17           25.8899874   25.1073392  0.0588235 
  30           25.8869935   25.1023533  0.0333333 
  26           25.8840463   25.097365   0.0384615 
  22           25.8811464   25.0923744  0.0454545 
  14           25.8782943   25.0873814  0.0714286 
  22           25.8754903   25.0823862  0.0454545 
  18           25.8727351   25.0773886  0.0555556 
  29           25.8667929   25.0723886  0.0344828 
  23           25.8641411   25.0673864  0.0434783 
  25           25.8615396   25.0623818  0.04      
  17           25.8589889   25.0573749  0.0588235 
  20           25.8564896   25.0523657  0.05      
  19           25.8540424   25.0473542  0.0526316 
  21           25.8516476   25.0423404  0.047619  
  25           25.8493062   25.0373243  0.04      
  18           25.8470185   25.0323059  0.0555556 
  17           25.8447853   25.0272853  0.0588235 
  26           25.8426073   25.0222623  0.0384615 
  27           25.840485    25.017237   0.037037  
  26           25.8384193   25.0122095  0.0384615 
  26           25.8364108   25.0071797  0.0384615 
  23           25.8344603   25.0021476  0.0434783 
  17           25.8325684   24.9971133  0.0588235 
  24           25.8307361   24.9920766  0.0416667 
  24           25.828964    24.9870378  0.0416667 
  25           25.827253    24.9819966  0.04      
  28           25.8256038   24.9769532  0.0357143 
  16           25.8240174   24.9719076  0.0625    
  17           25.8224947   24.9668597  0.0588235 
  22           25.8210363   24.9618096  0.0454545 
  23           25.8196435   24.9567572  0.0434783 
  17           25.8183169   24.9517026  0.0588235 
  21           25.8170577   24.9466458  0.047619  
  36           25.8158667   24.9415867  0.0277778 
  15           25.814745    24.9365254  0.0666667 
  23           25.8136936   24.9314619  0.0434783 
  17           25.8127135   24.9263962  0.0588235 
  29           25.8118059   24.9213283  0.0344828 
  17           25.8109719   24.9162581  0.0588235 
  18           25.8102125   24.9111858  0.0555556 
  22           25.8095289   24.9061112  0.0454545 
  22           25.8089223   24.9010345  0.0454545 
  18           25.808394    24.8959555  0.0555556 
  13           25.8079452   24.8908744  0.0769231 
  25           25.8075771   24.885791   0.04      
  26           25.8072911   24.8807055  0.0384615 
  17           25.8070884   24.8756178  0.0588235 
  25           25.8069706   24.870528   0.04      
  26           25.8069391   24.8654359  0.0384615 
  20           25.806995    24.8603417  0.05      
  20           25.8071401   24.8552454  0.05      
  17           25.8073759   24.8501468  0.0588235 
  20           25.8077037   24.8450462  0.05      
  14           25.8081255   24.8399433  0.0714286 
  22           25.8086425   24.8348383  0.0454545 
  31           25.8092567   24.8297312  0.0322581 
  26           25.8099697   24.8246219  0.0384615 
  18           25.8107832   24.8195105  0.0555556 
  24           25.811699    24.814397   0.0416667 
  20           25.8127191   24.8092813  0.05      
  22           25.8138452   24.8041635  0.0454545 
  20           25.8150795   24.7990436  0.05      
  29           25.8164237   24.7939215  0.0344828 
  30           25.81788     24.7887974  0.0333333 
  27           25.8194505   24.7836711  0.037037  
  23           25.8211374   24.7785427  0.0434783 
  18           25.8280215   24.7734122  0.0555556 
  22           25.8299526   24.7682796  0.0454545 
  19           25.8320068   24.763145   0.0526316 
  18           25.8341867   24.7580082  0.0555556 
  12           25.8364945   24.7528693  0.0833333 
  28           25.8389327   24.7477284  0.0357143 
  19           25.841504    24.7425854  0.0526316 
  23           25.8442111   24.7374403  0.0434783 
  19           25.8470566   24.7322931  0.0526316 
  23           25.8500433   24.7271439  0.0434783 
  23           25.8531741   24.7219926  0.0434783 
  21           25.8564521   24.7168392  0.047619  
  24           25.8598801   24.7116838  0.0416667 
  20           25.8634612   24.7065263  0.05      
  26           25.867199    24.7013668  0.0384615 
  20           25.8710961   24.6962052  0.05      
  25           25.8751564   24.6910416  0.04      
  21           25.8818357   24.6858759  0.047619  
  19           25.8862351   24.6807083  0.0526316 
  17           25.890808    24.6755385  0.0588235 
  18           25.8955587   24.6703668  0.0555556 
  18           25.9004906   24.665193   0.0555556 
  21           25.905608    24.6600173  0.047619  
  25           25.9109148   24.6548395  0.04      
  22           25.9164156   24.6496597  0.0454545 
  19           25.9221142   24.6444779  0.0526316 
  15           25.9280153   24.639294   0.0666667 
  20           25.9341237   24.6341082  0.05      
  24           25.940444    24.6289204  0.0416667 
  15           25.946981    24.6237306  0.0666667 
  20           25.9537398   24.6185388  0.05      
  37           25.9607256   24.6133451  0.027027  
  19           25.9679437   24.6081493  0.0526316 
  19           25.9753996   24.6029516  0.0526316 
  17           25.9830988   24.5977519  0.0588235 
  16           25.9910473   24.5925502  0.0625    
  25           25.9992513   24.5873466  0.04      
  24           26.0077166   24.582141   0.0416667 
  25           26.0164498   24.5769335  0.04      
  29           26.0254577   24.571724   0.0344828 
  26           26.0347467   24.5665125  0.0384615 
  15           26.0443238   24.5612992  0.0666667 
  26           26.0541968   24.5560838  0.0384615 
  29           26.0643726   24.5508666  0.0344828 
  23           26.0748593   24.5456474  0.0434783 
  19           26.0856644   24.5404263  0.0526316 
  23           26.0967967   24.5352032  0.0434783 
  28           26.1082642   24.5299783  0.0357143 
  27           26.1200762   24.5247514  0.037037  
  18           26.1322411   24.5195226  0.0555556 
  16           26.1447688   24.5142919  0.0625    
  28           26.1576686   24.5090593  0.0357143 
  29           26.1709509   24.5038248  0.0344828 
  21           26.1846259   24.4985884  0.047619  
  22           26.1987043   24.4933501  0.0454545 
  18           26.2131971   24.48811    0.0555556 
  28           26.228116    24.4828679  0.0357143 
  21           26.2434727   24.477624   0.047619  
  21           26.2592795   24.4723782  0.047619  
  20           26.2755491   24.4671305  0.05      
  35           26.292295    24.4618809  0.0285714 
  27           26.3095304   24.4566295  0.037037  
  21           26.32727     24.4513762  0.047619  
  25           26.3455278   24.4461211  0.04      
  22           26.3643197   24.4408641  0.0454545 
  23           26.383661    24.4356053  0.0434783 
  23           26.4035686   24.4303446  0.0434783 
  18           26.4240587   24.4250821  0.0555556 
  35           26.4451497   24.4198178  0.0285714 
  27           26.4668595   24.4145516  0.037037  
  28           26.4892076   24.4092836  0.0357143 
  21           26.512213    24.4040137  0.047619  
  24           26.5358967   24.3987421  0.0416667 
  21           26.56028     24.3934686  0.047619  
  33           26.585385    24.3881934  0.030303  
  34           26.6112347   24.3829163  0.0294118 
  29           26.6378534   24.3776374  0.0344828 
  28           26.6652659   24.3723567  0.0357143 
  30           26.6934982   24.3670742  0.0333333 
  22           26.7225772   24.36179    0.0454545 
  35           26.7525312   24.3565039  0.0285714 
  34           26.7833897   24.3512161  0.0294118 
  28           26.8151833   24.3459265  0.0357143 
  24           26.8479441   24.3406351  0.0416667 
  30           26.8817048   24.3353419  0.0333333 
  24           26.9165007   24.330047   0.0416667 
  20           26.9523678   24.3247503  0.05      
  32           26.989344    24.3194518  0.03125   
  26           27.0274689   24.3141516  0.0384615 
  22           27.0667842   24.3088497  0.0454545 
  25           27.1073322   24.303546   0.04      
  12           27.1491588   24.2982406  0.0833333 
  22           27.192311    24.2929334  0.0454545 
  25           27.2368382   24.2876245  0.04      
  22           27.2827921   24.2823139  0.0454545 
  28           27.3302272   24.2770015  0.0357143 
  34           27.3791999   24.2716874  0.0294118 
  16           27.4297702   24.2663716  0.0625    
  22           27.4820001   24.2610541  0.0454545 
  29           27.535955    24.2557349  0.0344828 
  31           27.5917038   24.250414   0.0322581 
  25           27.6493188   24.2450913  0.04      
  35           27.7088761   24.239767   0.0285714 
  19           27.7704549   24.234441   0.0526316 
  33           27.8341392   24.2291133  0.030303  
  33           27.9024115   24.2237839  0.030303  
  31           27.9705778   24.2184529  0.0322581 
  19           28.0411282   24.2131201  0.0526316 
  29           28.1141662   24.2077857  0.0344828 
  35           28.1897992   24.2024496  0.0285714 
  26           28.2681428   24.1971119  0.0384615 
  31           28.3493175   24.1917725  0.0322581 
  25           28.4334502   24.1864315  0.04      
  30           28.5206771   24.1810888  0.0333333 
  35           28.6111397   24.1757444  0.0285714 
  35           28.7049884   24.1703984  0.0285714 
  35           28.8023841   24.1650508  0.0285714 
  26           28.9034945   24.1597015  0.0384615 
  41           29.0084995   24.1543506  0.0243902 
  42           29.1175883   24.1489981  0.0238095 
  28           29.2309631   24.143644   0.0357143 
  45           29.3488373   24.1382882  0.0222222 
  31           29.4714371   24.1329309  0.0322581 
  30           29.600163    24.1275719  0.0333333 
  32           29.732958    24.1222113  0.03125   
  39           29.8712535   24.1168491  0.025641  
  37           30.0153393   24.1114854  0.027027  
  36           30.1655272   24.10612    0.0277778 
  32           30.3221491   24.1007531  0.03125   
  39           30.4855602   24.0953845  0.025641  
  42           30.6561375   24.0900144  0.0238095 
  32           30.8342878   24.0846427  0.03125   
  40           31.0204442   24.0792695  0.025     
  30           31.215073    24.0738946  0.0333333 
  53           31.4186719   24.0685182  0.0188679 
  43           31.6317747   24.0631403  0.0232558 
  38           31.8549595   24.0577608  0.0263158 
  40           32.0888429   24.0523798  0.025     
  37           32.3340911   24.0469972  0.027027  
  45           32.591422    24.041613   0.0222222 
  45           32.8616084   24.0362274  0.0222222 
  38           33.1454876   24.0308402  0.0263158 
  35           33.4439623   24.0254514  0.0285714 
  37           33.758009    24.0200612  0.027027  
  42           34.0886898   24.0146694  0.0238095 
  38           34.4371497   24.0092761  0.0263158 
  36           34.8046414   24.0038813  0.0277778 
  41           35.1925185   23.998485   0.0243902 
  39           35.6022572   23.9930872  0.025641  
  48           36.0354708   23.9876879  0.0208333 
  47           36.4939148   23.9822871  0.0212766 
  41           36.9795082   23.9768848  0.0243902 
  41           37.4943507   23.971481   0.0243902 
  36           38.0407446   23.9660758  0.0277778 
  52           38.6212075   23.960669   0.0192308 
  47           39.2385086   23.9552608  0.0212766 
  44           39.8956869   23.9498512  0.0227273 
  50           40.5960844   23.94444    0.02      
  54           41.3433755   23.9390274  0.0185185 
  39           42.1416094   23.9336134  0.025641  
  61           42.9952422   23.9281979  0.0163934 
  56           43.9091877   23.9227809  0.0178571 
  46           44.8888537   23.9173625  0.0217391 
  51           45.940203    23.9119427  0.0196078 
  58           47.0698002   23.9065214  0.0172414 
  45           48.2848753   23.9010987  0.0222222 
  58           49.5933702   23.8956746  0.0172414 
  62           51.0040199   23.8902491  0.016129  
  63           52.5263818   23.8848221  0.015873  
  67           54.170917    23.8793938  0.0149254 
  58           55.9490209   23.873964   0.0172414 
  60           57.8730693   23.8685328  0.0166667 
  63           59.9564093   23.8631002  0.015873  
  71           62.2133514   23.8576662  0.0140845 
  78           64.6590731   23.8522309  0.0128205 
  59           67.3094777   23.8467941  0.0169492 
  75           70.1809295   23.841356   0.0133333 
  82           73.2898613   23.8359165  0.0121951 
  70           76.6521558   23.8304756  0.0142857 
  73           80.2823563   23.8250333  0.0136986 
  79           84.1924668   23.8195897  0.0126582 
  75           88.3904161   23.8141447  0.0133333 
  98           92.8781383   23.8086984  0.0102041 
  91           97.6490635   23.8032507  0.010989  
  86           102.685236   23.7978017  0.0116279 
  92           107.9541621  23.7923513  0.0108696 
  100          113.4055384  23.7868996  0.01      
  93           118.968504   23.7814465  0.0107527 
  132          124.5500004  23.7759922  0.0075758 
  118          130.0353367  23.7705365  0.0084746 
  123          135.2913648  23.7650794  0.0081301 
  130          140.1737097  23.7596211  0.0076923 
  146          144.5371233  23.7541614  0.0068493 
  152          148.2488557  23.7487005  0.0065789 
  155          151.2023511  23.7432382  0.0064516 
  143          153.3288611  23.7377746  0.006993  
  119          154.6040764  23.7323098  0.0084034 
  153          155.0476867  23.7268436  0.0065359 
  144          154.7162429  23.7213762  0.0069444 
  158          153.6905441  23.7159075  0.0063291 
  157          152.0609986  23.7104375  0.0063694 
  123          149.9140895  23.7049662  0.0081301 
  136          147.322769   23.6994937  0.0073529 
  110          144.3423465  23.6940199  0.0090909 
  132          141.011686   23.6885448  0.0075758 
  143          137.3588599  23.6830685  0.006993  
  115          133.4086217  23.6775909  0.0086957 
  110          129.1899519  23.6721121  0.0090909 
  104          124.7410926  23.6666321  0.0096154 
  102          120.111509   23.6611508  0.0098039 
  110          115.3603214  23.6556682  0.0090909 
  91           110.5524064  23.6501845  0.010989  
  98           105.7533002  23.6446995  0.0102041 
  92           101.0244045  23.6392133  0.0108696 
  94           96.4191135   23.6337259  0.0106383 
  92           91.9806667   23.6282373  0.0108696 
  74           87.7413328   23.6227474  0.0135135 
  74           83.7228402   23.6172564  0.0135135 
  80           79.9375332   23.6117642  0.0125    
  69           76.3899592   23.6062707  0.0144928 
  83           73.078531    23.6007761  0.0120482 
  80           69.9970784   23.5952803  0.0125    
  58           67.136244    23.5897833  0.0172414 
  67           64.4845837   23.5842852  0.0149254 
  76           62.0294652   23.5787859  0.0131579 
  68           59.7577314   23.5732854  0.0147059 
  65           57.6561933   23.5677837  0.0153846 
  64           55.7119636   23.5622809  0.015625  
  75           53.9126886   23.5567769  0.0133333 
  54           52.2466818   23.5512718  0.0185185 
  66           50.7030048   23.5457655  0.0151515 
  58           49.2714932   23.5402581  0.0172414 
  39           47.9427667   23.5347496  0.025641  
  59           46.7082059   23.5292399  0.0169492 
  50           45.5599002   23.5237291  0.02      
  67           44.4906349   23.5182172  0.0149254 
  43           43.4938261   23.5127042  0.0232558 
  40           42.5634759   23.50719    0.025     
  44           41.6941246   23.5016748  0.0227273 
  49           40.8808117   23.4961584  0.0204082 
  49           40.1190235   23.4906409  0.0204082 
  48           39.4046585   23.4851224  0.0208333 
  44           38.7339848   23.4796027  0.0227273 
  37           38.1036105   23.474082   0.027027  
  51           37.5104491   23.4685602  0.0196078 
  50           36.9516858   23.4630373  0.02      
  45           36.4247604   23.4575133  0.0222222 
  46           35.9273336   23.4519883  0.0217391 
  33           35.4572745   23.4464622  0.030303  
  47           35.0126295   23.440935   0.0212766 
  42           34.5916179   23.4354068  0.0238095 
  38           34.192601    23.4298775  0.0263158 
  35           33.8140872   23.4243472  0.0285714 
  45           33.4546965   23.4188159  0.0222222 
  42           33.1131663   23.4132835  0.0238095 
  36           32.7883358   23.4077501  0.0277778 
  31           32.4791308   23.4022156  0.0322581 
  28           32.1845648   23.3966801  0.0357143 
  32           31.9037255   23.3911436  0.03125   
  32           31.6357692   23.3856061  0.03125   
  33           31.3799157   23.3800676  0.030303  
  44           31.1354433   23.3745281  0.0227273 
  41           30.901679    23.3689876  0.0243902 
  37           30.6780027   23.363446   0.027027  
  31           30.4638348   23.3579035  0.0322581 
  31           30.2586381   23.35236    0.0322581 
  28           30.0619108   23.3468155  0.0357143 
  32           29.8731853   23.3412701  0.03125   
  28           29.6920282   23.3357236  0.0357143 
  33           29.5180323   23.3301762  0.030303  
  38           29.3508161   23.3246279  0.0263158 
  33           29.1900258   23.3190785  0.030303  
  39           29.0353275   23.3135283  0.025641  
  39           28.8864105   23.307977   0.025641  
  32           28.7429831   23.3024248  0.03125   
  30           28.6047701   23.2968717  0.0333333 
  35           28.471514    23.2913176  0.0285714 
  34           28.342975    23.2857626  0.0294118 
  28           28.2189234   23.2802067  0.0357143 
  51           28.0991468   23.2746499  0.0196078 
  31           27.9834433   23.2690921  0.0322581 
  39           27.8716234   23.2635334  0.025641  
  26           27.7635077   23.2579738  0.0384615 
  21           27.6589271   23.2524133  0.047619  
  31           27.5577232   23.2468519  0.0322581 
  36           27.4597447   23.2412896  0.0277778 
  31           27.3648499   23.2357264  0.0322581 
  31           27.2729031   23.2301624  0.0322581 
  37           27.1837781   23.2245974  0.027027  
  30           27.0973534   23.2190316  0.0333333 
  25           27.0135158   23.2134648  0.04      
  25           26.9321559   23.2078973  0.04      
  30           26.8531716   23.2023288  0.0333333 
  31           26.7764653   23.1967595  0.0322581 
  33           26.7019442   23.1911893  0.030303  
  30           26.6295207   23.1856183  0.0333333 
  30           26.5591108   23.1800465  0.0333333 
  13           26.4906355   23.1744738  0.0769231 
  26           26.424019    23.1689002  0.0384615 
  26           26.3591894   23.1633259  0.0384615 
  28           26.2960777   23.1577507  0.0357143 
  38           26.2346191   23.1521746  0.0263158 
  34           26.1747516   23.1465978  0.0294118 
  27           26.1164156   23.1410201  0.037037  
  23           26.0595545   23.1354417  0.0434783 
  31           26.0041143   23.1298624  0.0322581 
  27           25.9500432   23.1242823  0.037037  
  24           25.8972923   23.1187014  0.0416667 
  24           25.8458145   23.1131198  0.0416667 
  20           25.7955643   23.1075373  0.05      
  36           25.7464994   23.1019541  0.0277778 
  31           25.6985783   23.0963701  0.0322581 
  30           25.6517614   23.0907853  0.0333333 
  29           25.6060114   23.0851998  0.0344828 
  20           25.5612918   23.0796135  0.05      
  20           25.5175685   23.0740264  0.05      
  21           25.4748078   23.0684386  0.047619  
  34           25.432978    23.06285    0.0294118 
  23           25.3920489   23.0572607  0.0434783 
  30           25.351991    23.0516706  0.0333333 
  29           25.3127764   23.0460798  0.0344828 
  25           25.2743777   23.0404883  0.04      
  29           25.2367697   23.034896   0.0344828 
  39           25.1999264   23.0293031  0.025641  
  35           25.1638256   23.0237094  0.0285714 
  25           25.1284427   23.018115   0.04      
  32           25.0937565   23.0125198  0.03125   
  19           25.0597459   23.006924   0.0526316 
  24           25.0263896   23.0013275  0.0416667 
  24           24.9936685   22.9957303  0.0416667 
  28           24.9615636   22.9901324  0.0357143 
  26           24.9300567   22.9845338  0.0384615 
  24           24.8991303   22.9789345  0.0416667 
  24           24.868767    22.9733346  0.0416667 
  27           24.8389512   22.967734   0.037037  
  30           24.8096665   22.9621327  0.0333333 
  21           24.7808982   22.9565307  0.047619  
  26           24.7526314   22.9509281  0.0384615 
  28           24.7248524   22.9453249  0.0357143 
  30           24.697547    22.939721   0.0333333 
  25           24.6707025   22.9341164  0.04      
  16           24.644306    22.9285112  0.0625    
  24           24.6183455   22.9229054  0.0416667 
  31           24.5928088   22.917299   0.0322581 
  18           24.5676848   22.9116919  0.0555556 
  33           24.5429623   22.9060842  0.030303  
  22           24.5186305   22.9004759  0.0454545 
  22           24.4946795   22.894867   0.0454545 
  20           24.4710989   22.8892574  0.05      
  27           24.4478791   22.8836473  0.037037  
  23           24.425011    22.8780366  0.0434783 
  32           24.4024854   22.8724253  0.03125   
  37           24.3802934   22.8668134  0.027027  
  27           24.3584269   22.8612009  0.037037  
  29           24.3368773   22.8555878  0.0344828 
  19           24.315637    22.8499742  0.0526316 
  22           24.2946982   22.84436    0.0454545 
  27           24.2740533   22.8387452  0.037037  
  16           24.2536952   22.8331298  0.0625    
  26           24.2336171   22.827514   0.0384615 
  22           24.2138117   22.8218975  0.0454545 
  23           24.1942729   22.8162805  0.0434783 
  31           24.1749942   22.810663   0.0322581 
  27           24.1559695   22.8050449  0.037037  
  14           24.1371924   22.7994263  0.0714286 
  22           24.1186577   22.7938072  0.0454545 
  35           24.1003591   22.7881876  0.0285714 
  17           24.0822918   22.7825674  0.0588235 
  22           24.0644497   22.7769468  0.0454545 
  27           24.0468283   22.7713256  0.037037  
  15           24.0294223   22.7657039  0.0666667 
  17           24.0122268   22.7600817  0.0588235 
  22           23.9952372   22.754459   0.0454545 
  34           23.9784489   22.7488359  0.0294118 
  13           23.9618572   22.7432122  0.0769231 
  22           23.945458    22.7375881  0.0454545 
  20           23.929247    22.7319635  0.05      
  19           23.91322     22.7263384  0.0526316 
  27           23.8973732   22.7207128  0.037037  
  15           23.8817026   22.7150868  0.0666667 
  22           23.8662045   22.7094604  0.0454545 
  25           23.8508751   22.7038335  0.04      
  14           23.835711    22.6982061  0.0714286 
  27           23.8207086   22.6925783  0.037037  
  31           23.8058646   22.68695    0.0322581 
  21           23.7911755   22.6813214  0.047619  
  32           23.7766384   22.6756923  0.03125   
  21           23.76225     22.6700627  0.047619  
  23           23.7480075   22.6644328  0.0434783 
  24           23.7339074   22.6588024  0.0416667 
  23           23.7199475   22.6531717  0.0434783 
  25           23.7061244   22.6475405  0.04      
  29           23.6924359   22.6419089  0.0344828 
  18           23.6788789   22.6362769  0.0555556 
  24           23.6654511   22.6306446  0.0416667 
  18           23.6521498   22.6250118  0.0555556 
  20           23.6389726   22.6193787  0.05      
  19           23.6259171   22.6137452  0.0526316 
  15           23.612981    22.6081113  0.0666667 
  25           23.6001619   22.6024771  0.04      
  22           23.5874577   22.5968425  0.0454545 
  24           23.5748663   22.5912075  0.0416667 
  20           23.5623853   22.5855722  0.05      
  31           23.5500129   22.5799365  0.0322581 
  19           23.5377469   22.5743005  0.0526316 
  26           23.5255855   22.5686642  0.0384615 
  17           23.5135267   22.5630275  0.0588235 
  19           23.5015687   22.5573905  0.0526316 
  16           23.4897095   22.5517532  0.0625    
  17           23.4779476   22.5461155  0.0588235 
  21           23.4662808   22.5404775  0.047619  
  28           23.4547081   22.5348392  0.0357143 
  26           23.4432271   22.5292007  0.0384615 
  19           23.4318368   22.5235618  0.0526316 
  21           23.4205351   22.5179226  0.047619  
  23           23.4093209   22.5122831  0.0434783 
  23           23.3981923   22.5066433  0.0434783 
  23           23.3871482   22.5010033  0.0434783 
  19           23.3761869   22.495363   0.0526316 
  21           23.3653072   22.4897224  0.047619  
  28           23.3545075   22.4840815  0.0357143 
  19           23.3437866   22.4784404  0.0526316 
  17           23.3331431   22.472799   0.0588235 
  15           23.322576    22.4671574  0.0666667 
  25           23.3120836   22.4615155  0.04      
  21           23.301665    22.4558734  0.047619  
  29           23.291319    22.450231   0.0344828 
  22           23.2810443   22.4445884  0.0454545 
  21           23.2708398   22.4389456  0.047619  
  25           23.2607043   22.4333025  0.04      
  19           23.2506369   22.4276592  0.0526316 
  32           23.2406365   22.4220157  0.03125   
  27           23.2307019   22.416372   0.037037  
  18           23.2210139   22.4107281  0.0555556 
  21           23.2112082   22.405084   0.047619  
  28           23.2014653   22.3994397  0.0357143 
  11           23.1917845   22.3937952  0.0909091 
  17           23.1821646   22.3881505  0.0588235 
  24           23.172605    22.3825056  0.0416667 
  13           23.1631043   22.3768606  0.0769231 
  22           23.1536622   22.3712154  0.0454545 
  28           23.1442774   22.36557    0.0357143 
  32           23.1349494   22.3599244  0.03125   
  30           23.1256769   22.3542787  0.0333333 
  15           23.1164598   22.3486328  0.0666667 
  20           23.1072967   22.3429868  0.05      
  24           23.0981873   22.3373407  0.0416667 
  22           23.0891304   22.3316944  0.0454545 
  20           23.0801256   22.3260479  0.05      
  18           23.071172    22.3204014  0.0555556 
  29           23.062269    22.3147547  0.0344828 
  22           23.0534158   22.3091079  0.0454545 
  37           23.044612    22.303461   0.027027  
  22           23.0359442   22.2978139  0.0454545 
  23           23.0272368   22.2921668  0.0434783 
  24           23.0185766   22.2865196  0.0416667 
  31           23.0099631   22.2808722  0.0322581 
  14           23.0013958   22.2752248  0.0714286 
  17           22.9928737   22.2695773  0.0588235 
  28           22.9843966   22.2639297  0.0357143 
  15           22.9759635   22.258282   0.0666667 
  17           22.9675746   22.2526342  0.0588235 
  18           22.9592285   22.2469864  0.0555556 
  20           22.9509255   22.2413385  0.05      
  22           22.9426642   22.2356906  0.0454545 
  31           22.9344449   22.2300426  0.0322581 
  22           22.9262664   22.2243946  0.0454545 
  17           22.9181288   22.2187465  0.0588235 
  25           22.9100312   22.2130984  0.04      
  13           22.9019735   22.2074502  0.0769231 
  25           22.8939549   22.201802   0.04      
  25           22.8859752   22.1961538  0.04      
  27           22.8780336   22.1905056  0.037037  
  25           22.8701303   22.1848573  0.04      
  21           22.8622642   22.1792091  0.047619  
  19           22.8544353   22.1735608  0.0526316 
  18           22.846643    22.1679125  0.0555556 
  22           22.8388872   22.1622643  0.0454545 
  12           22.831167    22.156616   0.0833333 
  24           22.8234826   22.1509678  0.0416667 
  20           22.8158331   22.1453196  0.05      
  19           22.8082186   22.1396714  0.0526316 
  28           22.8006385   22.1340232  0.0357143 
  18           22.7930925   22.1283751  0.0555556 
  23           22.7855802   22.1227269  0.0434783 
  20           22.7781012   22.1170789  0.05      
  26           22.7706556   22.1114309  0.0384615 
  17           22.7632424   22.1057829  0.0588235 
  25           22.7558621   22.100135   0.04      
  12           22.7485135   22.0944872  0.0833333 
  35           22.7411972   22.0888394  0.0285714 
  16           22.7339122   22.0831917  0.0625    
  13           22.7266587   22.0775441  0.0769231 
  23           22.719436    22.0718965  0.0434783 
  17           22.7122444   22.066249   0.0588235 
  24           22.7050828   22.0606017  0.0416667 
  21           22.6987913   22.0549544  0.047619  
  19           22.6916909   22.0493072  0.0526316 
  17           22.6846205   22.0436601  0.0588235 
  17           22.6775793   22.0380132  0.0588235 
  18           22.6705676   22.0323663  0.0555556 
  26           22.6635847   22.0267196  0.0384615 
  16           22.6566308   22.021073   0.0625    
  17           22.6497053   22.0154265  0.0588235 
  16           22.6428084   22.0097802  0.0625    
  18           22.6359394   22.0041339  0.0555556 
  22           22.6290987   21.9984879  0.0454545 
  21           22.6222856   21.992842   0.047619  
  15           22.6155      21.9871962  0.0666667 
  20           22.6087418   21.9815506  0.05      
  23           22.6020107   21.9759051  0.0434783 
  18           22.595307    21.9702599  0.0555556 
  17           22.5886297   21.9646147  0.0588235 
  23           22.5819795   21.9589698  0.0434783 
  15           22.5757607   21.9533251  0.0666667 
  31           22.5691638   21.9476805  0.0322581 
  15           22.5625928   21.9420361  0.0666667 
  16           22.5560482   21.936392   0.0625    
  30           22.5495291   21.930748   0.0333333 
  21           22.5430363   21.9251042  0.047619  
  25           22.5365686   21.9194606  0.04      
  19           22.5301269   21.9138173  0.0526316 
  17           22.5237102   21.9081742  0.0588235 
  23           22.5173192   21.9025313  0.0434783 
  22           22.5109529   21.8968886  0.0454545 
  18           22.504612    21.8912462  0.0555556 
  22           22.4982957   21.885604   0.0454545 
  19           22.4920045   21.879962   0.0526316 
  18           22.4857377   21.8743203  0.0555556 
  18           22.4794958   21.8686788  0.0555556 
  17           22.4732784   21.8630376  0.0588235 
  25           22.4670854   21.8573967  0.04      
  14           22.4609167   21.851756   0.0714286 
  13           22.4547723   21.8461157  0.0769231 
  15           22.4486521   21.8404755  0.0666667 
  18           22.4425558   21.8348357  0.0555556 
  13           22.4364838   21.8291962  0.0769231 
  21           22.4304356   21.8235569  0.047619  
  23           22.4244115   21.817918   0.0434783 
  30           22.4184111   21.8122793  0.0333333 
  27           22.4124347   21.806641   0.037037  
  16           22.4064818   21.8010029  0.0625    
  15           22.4005529   21.7953652  0.0666667 
  28           22.3946474   21.7897278  0.0357143 
  16           22.3887656   21.7840907  0.0625    
  23           22.3829075   21.778454   0.0434783 
  18           22.3770728   21.7728176  0.0555556 
  20           22.3712616   21.7671815  0.05      
  10           22.3654739   21.7615458  0.1       
  17           22.3597097   21.7559104  0.0588235 
  17           22.3539688   21.7502754  0.0588235 
  17           22.3482515   21.7446407  0.0588235 
  16           22.3425575   21.7390064  0.0625    
  29           22.3368868   21.7333725  0.0344828 
  21           22.3312397   21.727739   0.047619  
  22           22.3256159   21.7221058  0.0454545 
  27           22.3200156   21.716473   0.037037  
  27           22.3144386   21.7108406  0.037037  
  20           22.308885    21.7052086  0.05      
  31           22.3033549   21.699577   0.0322581 
  24           22.2978479   21.6939458  0.0416667 
  22           22.2923647   21.688315   0.0454545 
  17           22.2869049   21.6826846  0.0588235 
  18           22.2814687   21.6770546  0.0555556 
  26           22.2760559   21.6714251  0.0384615 
  19           22.2706667   21.6657959  0.0526316 
  22           22.2653012   21.6601673  0.0454545 
  22           22.2599593   21.654539   0.0454545 
  14           22.254641    21.6489112  0.0714286 
  15           22.2493466   21.6432838  0.0666667 
  19           22.2440762   21.6376569  0.0526316 
  14           22.2388293   21.6320304  0.0714286 
  18           22.2336064   21.6264045  0.0555556 
  14           22.2284075   21.6207789  0.0714286 
  21           22.2232326   21.6151539  0.047619  
  21           22.2180818   21.6095293  0.047619  
  17           22.2129552   21.6039052  0.0588235 
  26           22.2078529   21.5982815  0.0384615 
  15           22.2027748   21.5926584  0.0666667 
  23           22.1977212   21.5870358  0.0434783 
  25           22.1926922   21.5814136  0.04      
  18           22.1876878   21.575792   0.0555556 
  20           22.1827081   21.5701709  0.05      
  24           22.1777531   21.5645503  0.0416667 
  14           22.1728231   21.5589302  0.0714286 
  19           22.1679178   21.5533106  0.0526316 
  27           22.1630381   21.5476916  0.037037  
  20           22.1581835   21.542073   0.05      
  23           22.1533543   21.5364551  0.0434783 
  30           22.1485506   21.5308376  0.0333333 
  14           22.1437725   21.5252208  0.0714286 
  19           22.1390203   21.5196044  0.0526316 
  22           22.1342939   21.5139887  0.0454545 
  15           22.1295936   21.5083734  0.0666667 
  15           22.1249195   21.5027588  0.0666667 
  15           22.1202719   21.4971447  0.0666667 
  17           22.1156507   21.4915312  0.0588235 
  28           22.1110561   21.4859183  0.0357143 
  25           22.1064884   21.480306   0.04      
  22           22.1019476   21.4746943  0.0454545 
  19           22.0974341   21.4690831  0.0526316 
  21           22.0929479   21.4634726  0.047619  
  18           22.0884893   21.4578626  0.0555556 
  20           22.0840584   21.4522533  0.05      
  33           22.0796554   21.4466446  0.030303  
  16           22.0752806   21.4410365  0.0625    
  23           22.0709343   21.435429   0.0434783 
  24           22.0666164   21.4298222  0.0416667 
  20           22.0623273   21.424216   0.05      
  18           22.0580672   21.4186104  0.0555556 
  23           22.0538359   21.4130055  0.0434783 
  19           22.0496345   21.4074013  0.0526316 
  28           22.0454628   21.4017976  0.0357143 
  20           22.0413211   21.3961947  0.05      
  13           22.0372095   21.3905924  0.0769231 
  15           22.0331284   21.3849908  0.0666667 
  17           22.029078    21.3793898  0.0588235 
  21           22.0250586   21.3737895  0.047619  
  26           22.0219111   21.3681899  0.0384615 
  24           22.0179552   21.362591   0.0416667 
  19           22.0140314   21.3569928  0.0526316 
  18           22.0101394   21.3513953  0.0555556 
  27           22.0062798   21.3457985  0.037037  
  23           22.0024531   21.3402024  0.0434783 
  26           21.9986593   21.334607   0.0384615 
  15           21.9948989   21.3290123  0.0666667 
  16           21.9911723   21.3234183  0.0625    
  19           21.9874797   21.3178251  0.0526316 
  25           21.9838214   21.3122326  0.04      
  16           21.9801979   21.3066408  0.0625    
  23           21.9766096   21.3010498  0.0434783 
  15           21.9730569   21.2954595  0.0666667 
  20           21.96954     21.28987    0.05      
  18           21.9660593   21.2842812  0.0555556 
  16           21.9626152   21.2786932  0.0625    
  20           21.9592077   21.2731059  0.05      
  23           21.9558383   21.2675194  0.0434783 
  24           21.9525067   21.2619337  0.0416667 
  25           21.949619    21.2563488  0.04      
  11           21.9463648   21.2507646  0.0909091 
  27           21.9431498   21.2451813  0.037037  
  17           21.9399744   21.2395987  0.0588235 
  18           21.9368392   21.234017   0.0555556 
  28           21.9337446   21.228436   0.0357143 
  19           21.9306911   21.2228558  0.0526316 
  22           21.9276796   21.2172765  0.0454545 
  21           21.9247099   21.211698   0.047619  
  22           21.9217828   21.2061203  0.0454545 
  14           21.918899    21.2005434  0.0714286 
  28           21.9160589   21.1949673  0.0357143 
  21           21.9132631   21.1893921  0.047619  
  29           21.9105122   21.1838177  0.0344828 
  25           21.9078068   21.1782442  0.04      
  23           21.9051474   21.1726716  0.0434783 
  21           21.9025347   21.1670997  0.047619  
  14           21.8999694   21.1615288  0.0714286 
  25           21.8974521   21.1559587  0.04      
  26           21.8949833   21.1503895  0.0384615 
  16           21.8925637   21.1448211  0.0625    
  23           21.8901941   21.1392537  0.0434783 
  21           21.8878745   21.1336871  0.047619  
  30           21.8856071   21.1281214  0.0333333 
  18           21.8833916   21.1225566  0.0555556 
  24           21.881229    21.1169927  0.0416667 
  25           21.87912     21.1114297  0.04      
  19           21.8770654   21.1058676  0.0526316 
  15           21.875066    21.1003065  0.0666667 
  14           21.8731226   21.0947462  0.0714286 
  21           21.8712361   21.0891869  0.047619  
  19           21.8694072   21.0836285  0.0526316 
  24           21.8676373   21.078071   0.0416667 
  23           21.8659266   21.0725145  0.0434783 
  19           21.8642762   21.0669589  0.0526316 
  27           21.8626872   21.0614043  0.037037  
  20           21.8611605   21.0558506  0.05      
  18           21.8596971   21.0502979  0.0555556 
  18           21.8582979   21.0447461  0.0555556 
  13           21.8569641   21.0391953  0.0769231 
  26           21.8556967   21.0336455  0.0384615 
  22           21.8550096   21.0280966  0.0454545 
  21           21.8538785   21.0225487  0.047619  
  20           21.8528173   21.0170018  0.05      
  22           21.8518269   21.0114559  0.0454545 
  23           21.8509084   21.005911   0.0434783 
  28           21.8500633   21.0003671  0.0357143 
  15           21.8492923   20.9948242  0.0666667 
  27           21.8485977   20.9892824  0.037037  
  14           21.8479799   20.9837415  0.0714286 
  25           21.8474405   20.9782016  0.04      
  19           21.8469809   20.9726628  0.0526316 
  13           21.8466026   20.967125   0.0769231 
  22           21.8463069   20.9615882  0.0454545 
  25           21.8460954   20.9560525  0.04      
  23           21.8459687   20.9505178  0.0434783 
  23           21.8459301   20.9449842  0.0434783 
  32           21.8459806   20.9394516  0.03125   
  18           21.8461212   20.9339201  0.0555556 
  14           21.8463539   20.9283896  0.0714286 
  25           21.8466804   20.9228602  0.04      
  18           21.8471026   20.9173319  0.0555556 
  18           21.8478699   20.9118046  0.0555556 
  19           21.8484889   20.9062785  0.0526316 
  13           21.8492091   20.9007534  0.0769231 
  23           21.8500326   20.8952294  0.0434783 
  22           21.8509611   20.8897065  0.0454545 
  23           21.8519969   20.8841847  0.0434783 
  28           21.8531421   20.878664   0.0357143 
  22           21.8543984   20.8731444  0.0454545 
  21           21.8557689   20.867626   0.047619  
  20           21.8572554   20.8621086  0.05      
  21           21.8588605   20.8565924  0.047619  
  14           21.8605863   20.8510773  0.0714286 
  22           21.8624356   20.8455634  0.0454545 
  25           21.8644112   20.8400506  0.04      
  18           21.866515    20.8345389  0.0555556 
  20           21.8687502   20.8290284  0.05      
  23           21.8711194   20.823519   0.0434783 
  29           21.8736257   20.8180108  0.0344828 
  22           21.8762708   20.8125037  0.0454545 
  18           21.8790599   20.8069979  0.0555556 
  17           21.8819958   20.8014932  0.0588235 
  14           21.8850804   20.7959896  0.0714286 
  24           21.8883177   20.7904873  0.0416667 
  16           21.8917111   20.7849861  0.0625    
  28           21.895264    20.7794861  0.0357143 
  28           21.8989807   20.7739874  0.0357143 
  28           21.8851272   20.7684898  0.0357143 
  24           21.8892015   20.7629934  0.0416667 
  25           21.8934506   20.7574983  0.04      
  26           21.8978787   20.7520043  0.0384615 
  29           21.9024898   20.7465116  0.0344828 
  20           21.9072884   20.7410201  0.05      
  18           21.9122785   20.7355298  0.0555556 
  18           21.9174657   20.7300408  0.0555556 
  18           21.9142872   20.724553   0.0555556 
  30           21.919892    20.7190665  0.0333333 
  16           21.9257081   20.7135812  0.0625    
  17           21.9317411   20.7080971  0.0588235 
  27           21.9379968   20.7026143  0.037037  
  33           21.9444797   20.6971328  0.030303  
  19           21.9511963   20.6916526  0.0526316 
  20           21.9581524   20.6861736  0.05      
  20           21.9653545   20.6806959  0.05      
  23           21.972809    20.6752194  0.0434783 
  18           21.9805222   20.6697443  0.0555556 
  22           21.9885009   20.6642705  0.0454545 
  23           21.9967531   20.6587979  0.0434783 
  20           22.0052857   20.6533267  0.05      
  24           22.0141062   20.6478567  0.0416667 
  26           22.0232229   20.6423881  0.0384615 
  18           22.0354639   20.6369208  0.0555556 
  20           22.0451998   20.6314548  0.05      
  15           22.0552572   20.6259901  0.0666667 
  13           22.0656451   20.6205267  0.0769231 
  28           22.0763733   20.6150647  0.0357143 
  22           22.0874514   20.6096041  0.0454545 
  22           22.0988898   20.6041447  0.0454545 
  17           22.1106982   20.5986868  0.0588235 
  27           22.1228894   20.5932301  0.037037  
  17           22.1354739   20.5877749  0.0588235 
  20           22.1484637   20.582321   0.05      
  22           22.1618711   20.5768684  0.0454545 
  37           22.175709    20.5714173  0.027027  
  17           22.189992    20.5659675  0.0588235 
  19           22.2047319   20.5605191  0.0526316 
  27           22.2199441   20.5550721  0.037037  
  22           22.235643    20.5496264  0.0454545 
  28           22.2518462   20.5441822  0.0357143 
  28           22.2685693   20.5387394  0.0357143 
  34           22.2858292   20.5332979  0.0294118 
  25           22.3050048   20.5278579  0.04      
  23           22.3233942   20.5224193  0.0434783 
  23           22.3423765   20.5169822  0.0434783 
  25           22.3619721   20.5115464  0.04      
  17           22.3822022   20.5061121  0.0588235 
  22           22.4030903   20.5006792  0.0454545 
  28           22.4246571   20.4952477  0.0357143 
  20           22.4469283   20.4898177  0.05      
  23           22.469928    20.4843892  0.0434783 
  29           22.4936852   20.478962   0.0344828 
  30           22.518227    20.4735364  0.0333333 
  16           22.5435822   20.4681122  0.0625    
  14           22.5697818   20.4626895  0.0714286 
  24           22.5968578   20.4572682  0.0416667 
  18           22.6248442   20.4518485  0.0555556 
  14           22.6537764   20.4464302  0.0714286 
  33           22.6836916   20.4410133  0.030303  
  27           22.7146292   20.435598   0.037037  
  28           22.7466324   20.4301842  0.0357143 
  24           22.7797408   20.4247719  0.0416667 
  35           22.8171992   20.4193611  0.0285714 
  20           22.8526618   20.4139518  0.05      
  24           22.8893783   20.408544   0.0416667 
  25           22.9274006   20.4031377  0.04      
  25           22.966785    20.3977329  0.04      
  26           23.0075917   20.3923297  0.0384615 
  24           23.0498838   20.386928   0.0416667 
  25           23.0937283   20.3815279  0.04      
  23           23.1391963   20.3761292  0.0434783 
  25           23.1863625   20.3707322  0.04      
  24           23.2353071   20.3653367  0.0416667 
  33           23.2861137   20.3599427  0.030303  
  23           23.3388731   20.3545503  0.0434783 
  24           23.3936797   20.3491595  0.0416667 
  20           23.4506351   20.3437702  0.05      
  24           23.5098476   20.3383825  0.0416667 
  39           23.5714314   20.3329964  0.025641  
  35           23.6355094   20.3276119  0.0285714 
  30           23.7022125   20.322229   0.0333333 
  24           23.7716796   20.3168476  0.0416667 
  22           23.8440602   20.3114679  0.0454545 
  37           23.9195146   20.3060898  0.027027  
  20           23.998213    20.3007132  0.05      
  33           24.0818827   20.2953383  0.030303  
  37           24.1676341   20.289965   0.027027  
  31           24.2572215   20.2845934  0.0322581 
  28           24.3508717   20.2792233  0.0357143 
  23           24.4488297   20.2738549  0.0434783 
  28           24.5513602   20.2684881  0.0357143 
  27           24.6587473   20.263123   0.037037  
  26           24.7712991   20.2577595  0.0384615 
  36           24.8893487   20.2523976  0.0277778 
  24           25.0132574   20.2470374  0.0416667 
  35           25.1434163   20.2416789  0.0285714 
  36           25.2802501   20.236322   0.0277778 
  21           25.424222    20.2309668  0.047619  
  38           25.5758342   20.2256133  0.0263158 
  33           25.7356358   20.2202615  0.030303  
  42           25.9042249   20.2149113  0.0238095 
  23           26.0822547   20.2095628  0.0434783 
  35           26.2704398   20.204216   0.0285714 
  40           26.4695622   20.198871   0.025     
  36           26.6804774   20.1935276  0.0277778 
  27           26.9041224   20.1881859  0.037037  
  43           27.1415256   20.1828459  0.0232558 
  31           27.3938126   20.1775077  0.0322581 
  24           27.6622191   20.1721711  0.0416667 
  33           27.9480992   20.1668363  0.030303  
  38           28.2529351   20.1615032  0.0263158 
  37           28.578352    20.1561719  0.027027  
  42           28.9261231   20.1508423  0.0238095 
  42           29.2981879   20.1455144  0.0238095 
  32           29.6966563   20.1401883  0.03125   
  40           30.1238179   20.1348639  0.025     
  39           30.5821492   20.1295413  0.025641  
  41           31.0743108   20.1242205  0.0243902 
  42           31.6031419   20.1189014  0.0238095 
  42           32.1716403   20.1135841  0.0238095 
  32           32.782932    20.1082686  0.03125   
  36           33.4402129   20.1029548  0.0277778 
  41           34.1466738   20.0976429  0.0243902 
  43           34.9053719   20.0923327  0.0232558 
  41           35.7190751   20.0870243  0.0243902 
  38           36.5900361   20.0817177  0.0263158 
  37           37.51971     20.0764129  0.027027  
  32           38.5083988   20.07111    0.03125   
  55           39.5548485   20.0658088  0.0181818 
  41           40.6557893   20.0605095  0.0243902 
  52           41.8055095   20.0552119  0.0192308 
  54           42.9954955   20.0499162  0.0185185 
  53           44.214293    20.0446224  0.0188679 
  61           45.4476644   20.0393304  0.0163934 
  69           46.6792175   20.0340402  0.0144928 
  71           47.8914917   20.0287518  0.0140845 
  71           49.067528    20.0234653  0.0140845 
  62           50.1926304   20.0181807  0.016129  
  40           51.2560347   20.0128979  0.025     
  55           52.2520269   20.007617   0.0181818 
  64           53.1801687   20.002338   0.015625  
  64           54.0444786   19.9970608  0.015625  
  60           54.8517006   19.9917855  0.0166667 
  71           55.608991    19.9865121  0.0140845 
  76           56.3215459   19.9812405  0.0131579 
  68           56.9906452   19.9759709  0.0147059 
  63           57.6124583   19.9707032  0.015873  
  61           58.1779115   19.9654373  0.0163934 
  70           58.6735112   19.9601734  0.0142857 
  72           59.0831353   19.9549114  0.0138889 
  63           59.3904204   19.9496513  0.015873  
  54           59.5813305   19.9443931  0.0185185 
  67           59.646506    19.9391368  0.0149254 
  80           59.5828613   19.9338825  0.0125    
  51           59.3941859   19.92863    0.0196078 
  61           59.090669    19.9233796  0.0163934 
  71           58.6875144   19.918131   0.0140845 
  60           58.20301     19.9128845  0.0166667 
  84           57.6564034   19.9076398  0.0119048 
  70           57.0660539   19.9023971  0.0142857 
  79           56.4480655   19.8971564  0.0126582 
  48           55.8155224   19.8919177  0.0208333 
  51           55.1783746   19.8866809  0.0196078 
  53           54.5438479   19.8814461  0.0188679 
  50           53.9171854   19.8762132  0.02      
  46           53.3026065   19.8709824  0.0217391 
  61           52.7041965   19.8657535  0.0163934 
  49           52.1272089   19.8605266  0.0204082 
  44           51.5762974   19.8553018  0.0227273 
  56           51.0590207   19.8500789  0.0178571 
  63           50.5835116   19.844858   0.015873  
  59           50.1587247   19.8396392  0.0169492 
  54           49.7940789   19.8344223  0.0185185 
  62           49.4990693   19.8292075  0.016129  
  55           49.2829784   19.8239947  0.0181818 
  47           49.1546786   19.8187839  0.0212766 
  50           49.1225486   19.8135752  0.02      
  61           49.1944943   19.8083685  0.0163934 
  45           49.378042    19.8031638  0.0222222 
  64           49.6804698   19.7979612  0.015625  
  58           50.1089313   19.7927606  0.0172414 
  52           50.6706048   19.7875621  0.0192308 
  47           51.3727719   19.7823657  0.0212766 
  65           52.222839    19.7771713  0.0153846 
  55           53.2283061   19.771979   0.0181818 
  68           54.396574    19.7667887  0.0147059 
  52           55.734664    19.7616006  0.0192308 
  67           57.2487325   19.7564145  0.0149254 
  52           58.9436225   19.7512305  0.0192308 
  75           60.820849    19.7460486  0.0133333 
  73           62.8789322   19.7408688  0.0136986 
  73           65.1107431   19.7356911  0.0136986 
  66           67.5019119   19.7305155  0.0151515 
  85           70.0287725   19.725342   0.0117647 
  93           72.6564097   19.7201706  0.0107527 
  78           75.3370865   19.7150014  0.0128205 
  69           78.0096868   19.7098343  0.0144928 
  86           80.6007739   19.7046693  0.0116279 
  83           83.027842    19.6995064  0.0120482 
  91           85.2050818   19.6943456  0.010989  
  89           87.0514084   19.6891871  0.011236  
  113          88.499572    19.6840306  0.0088496 
  99           89.5047806   19.6788763  0.010101  
  95           90.0505965   19.6737242  0.0105263 
  102          90.1505108   19.6685742  0.0098039 
  96           89.8446267   19.6634264  0.0104167 
  93           89.1920904   19.6582807  0.0107527 
  109          88.2610097   19.6531372  0.0091743 
  91           87.1181636   19.6479959  0.010989  
  101          85.8203386   19.6428568  0.009901  
  81           84.4086059   19.6377199  0.0123457 
  103          82.9062078   19.6325851  0.0097087 
  105          81.3198558   19.6274526  0.0095238 
  77           79.6437694   19.6223222  0.012987  
  95           77.8656885   19.6171941  0.0105263 
  96           75.9734131   19.6120682  0.0104167 
  76           73.9605922   19.6069444  0.0131579 
  69           71.8306431   19.6018229  0.0144928 
  72           69.5981444   19.5967037  0.0138889 
  89           67.2877181   19.5915866  0.011236  
  66           64.9310027   19.5864718  0.0151515 
  81           62.562821    19.5813592  0.0123457 
  77           60.2174097   19.5762488  0.012987  
  65           57.9254735   19.5711407  0.0153846 
  66           55.7123363   19.5660349  0.0151515 
  58           53.5971538   19.5609313  0.0172414 
  47           51.5929973   19.5558299  0.0212766 
  51           49.7075058   19.5507309  0.0196078 
  48           47.9437729   19.545634   0.0208333 
  55           46.3013555   19.5405395  0.0181818 
  54           44.7772078   19.5354472  0.0185185 
  35           43.3664763   19.5303572  0.0285714 
  58           42.0631666   19.5252695  0.0172414 
  44           40.8606446   19.5201841  0.0227273 
  57           39.7520159   19.515101   0.0175439 
  47           38.7303994   19.5100202  0.0212766 
  47           37.789099    19.5049416  0.0212766 
  42           36.9217354   19.4998654  0.0238095 
  41           36.1223028   19.4947915  0.0243902 
  39           35.3852163   19.4897199  0.025641  
  34           34.7053172   19.4846507  0.0294118 
  38           34.0778683   19.4795837  0.0263158 
  43           33.4985435   19.4745191  0.0232558 
  48           32.9634025   19.4694568  0.0208333 
  36           32.468867    19.4643969  0.0277778 
  32           32.0116973   19.4593393  0.03125   
  37           31.5889611   19.454284   0.027027  
  28           31.1980085   19.4492311  0.0357143 
  44           30.8364541   19.4441805  0.0227273 
  42           30.5021457   19.4391323  0.0238095 
  48           30.193145    19.4340865  0.0208333 
  51           29.907711    19.4290431  0.0196078 
  25           29.6442796   19.424002   0.04      
  38           29.4014504   19.4189633  0.0263158 
  38           29.1779628   19.4139269  0.0263158 
  38           28.9726972   19.408893   0.0263158 
  24           28.7846514   19.4038614  0.0416667 
  35           28.6129357   19.3988323  0.0285714 
  45           28.4567619   19.3938055  0.0222222 
  32           28.3154367   19.3887811  0.03125   
  45           28.1883533   19.3837592  0.0222222 
  28           28.0749869   19.3787397  0.0357143 
  31           27.9748871   19.3737225  0.0322581 
  21           27.8876743   19.3687078  0.047619  
  26           27.8130391   19.3636956  0.0384615 
  35           27.7507358   19.3586857  0.0285714 
  30           27.7005788   19.3536783  0.0333333 
  44           27.6624477   19.3486733  0.0227273 
  29           27.6362789   19.3436708  0.0344828 
  37           27.6220688   19.3386707  0.027027  
  36           27.6198749   19.3336731  0.0277778 
  32           27.629812    19.3286779  0.03125   
  29           27.6520569   19.3236852  0.0344828 
  46           27.6868536   19.3186949  0.0217391 
  37           27.7345077   19.3137071  0.027027  
  33           27.7953942   19.3087218  0.030303  
  31           27.869959    19.303739   0.0322581 
  41           27.9587237   19.2987587  0.0243902 
  46           28.0622932   19.2937808  0.0217391 
  26           28.1813576   19.2888054  0.0384615 
  35           28.3166971   19.2838325  0.0285714 
  38           28.4691916   19.2788621  0.0263158 
  37           28.639827    19.2738943  0.027027  
  39           28.8297033   19.2689289  0.025641  
  41           29.0400402   19.263966   0.0243902 
  42           29.2721892   19.2590057  0.0238095 
  44           29.5276448   19.2540479  0.0227273 
  42           29.8080454   19.2490926  0.0238095 
  41           30.115193    19.2441398  0.0243902 
  34           30.4510525   19.2391896  0.0294118 
  44           30.8177634   19.2342419  0.0227273 
  40           31.2176493   19.2292967  0.025     
  39           31.6532146   19.2243541  0.025641  
  38           32.1271402   19.2194141  0.0263158 
  46           32.6422846   19.2144766  0.0217391 
  43           33.2016556   19.2095416  0.0232558 
  40           33.8083872   19.2046093  0.025     
  60           34.4656826   19.1996794  0.0166667 
  40           35.1767637   19.1947522  0.025     
  41           35.9447424   19.1898275  0.0243902 
  42           36.7725083   19.1849055  0.0238095 
  37           37.6625391   19.179986   0.027027  
  53           38.6166495   19.1750691  0.0188679 
  33           39.6357113   19.1701548  0.030303  
  48           40.7192717   19.165243   0.0208333 
  49           41.8650972   19.1603339  0.0204082 
  36           43.0686992   19.1554274  0.0277778 
  51           44.3227777   19.1505235  0.0196078 
  40           45.6166953   19.1456223  0.025     
  42           46.9360573   19.1407236  0.0238095 
  68           48.2624129   19.1358276  0.0147059 
  63           49.5733595   19.1309341  0.015873  
  60           50.8429804   19.1260434  0.0166667 
  70           52.0428843   19.1211552  0.0142857 
  70           53.143781    19.1162697  0.0142857 
  61           54.1175555   19.1113869  0.0163934 
  70           54.9396043   19.1065067  0.0142857 
  53           55.5911085   19.1016291  0.0188679 
  63           56.060838    19.0967542  0.015873  
  68           56.3460676   19.091882   0.0147059 
  50           56.4524667   19.0870124  0.02      
  65           56.3928464   19.0821455  0.0153846 
  63           56.1850759   19.0772813  0.015873  
  59           55.849538    19.0724198  0.0169492 
  64           55.4065306   19.0675609  0.015625  
  52           54.874127    19.0627047  0.0192308 
  63           54.2667249   19.0578512  0.015873  
  66           53.5944299   19.0530004  0.0151515 
  61           52.8633373   19.0481524  0.0163934 
  64           52.0764379   19.043307   0.015625  
  48           51.2350412   19.0384643  0.0208333 
  43           50.3402762   19.0336243  0.0232558 
  59           49.3945291   19.0287871  0.0169492 
  57           48.4023746   19.0239526  0.0175439 
  42           47.3710245   19.0191208  0.0238095 
  65           46.310218    19.0142917  0.0153846 
  63           45.2316092   19.0094653  0.015873  
  54           44.1479387   19.0046417  0.0185185 
  44           43.0720754   18.9998209  0.0227273 
  60           42.0162138   18.9950028  0.0166667 
  45           40.9912194   18.9901874  0.0222222 
  51           40.0062443   18.9853748  0.0196078 
  44           39.0685781   18.9805649  0.0227273 
  48           38.1836652   18.9757578  0.0208333 
  45           37.3552805   18.9709535  0.0222222 
  35           36.5857519   18.966152   0.0285714 
  55           35.8762214   18.9613532  0.0181818 
  51           35.226912    18.9565572  0.0196078 
  35           34.6373518   18.951764   0.0285714 
  38           34.1065592   18.9469736  0.0263158 
  30           33.6331958   18.9421859  0.0333333 
  32           33.215657    18.9374011  0.03125   
  39           32.852116    18.932619   0.025641  
  48           32.5405346   18.9278398  0.0208333 
  42           32.2785932   18.9230634  0.0238095 
  40           32.0636055   18.9182898  0.025     
  31           31.8923778   18.913519   0.0322581 
  46           31.76103     18.908751   0.0217391 
  42           31.6648119   18.9039858  0.0238095 
  46           31.5979329   18.8992235  0.0217391 
  32           31.5534541   18.894464   0.03125   
  37           31.523315    18.8897074  0.027027  
  46           31.498526    18.8849535  0.0217391 
  50           31.4696108   18.8802026  0.02      
  47           31.4272826   18.8754545  0.0212766 
  33           31.3632823   18.8707092  0.030303  
  40           31.2712486   18.8659668  0.025     
  38           31.1474324   18.8612272  0.0263158 
  48           30.9910511   18.8564906  0.0208333 
  34           30.8041901   18.8517568  0.0294118 
  56           30.5912453   18.8470258  0.0178571 
  53           30.3580426   18.8422978  0.0188679 
  40           30.1108171   18.8375726  0.025     
  44           29.8552752   18.8328503  0.0227273 
  44           29.5958701   18.8281309  0.0227273 
  45           29.3353975   18.8234144  0.0222222 
  44           29.0749121   18.8187008  0.0227273 
  46           28.8139521   18.8139901  0.0217391 
  37           28.5509894   18.8092823  0.027027  
  32           28.2840378   18.8045774  0.03125   
  41           28.0112779   18.7998754  0.0243902 
  34           27.7316013   18.7951764  0.0294118 
  30           27.4449506   18.7904802  0.0333333 
  33           27.1524204   18.785787   0.030303  
  40           26.8561178   18.7810968  0.025     
  36           26.5588488   18.7764094  0.0277778 
  40           26.263737    18.771725   0.025     
  32           25.9738559   18.7670436  0.03125   
  32           25.6919483   18.7623651  0.03125   
  28           25.4202504   18.7576895  0.0357143 
  29           25.1604199   18.7530169  0.0344828 
  34           24.9135472   18.7483473  0.0294118 
  27           24.6802183   18.7436806  0.037037  
  25           24.460599    18.7390169  0.04      
  21           24.2545315   18.7343562  0.047619  
  27           24.0616207   18.7296984  0.037037  
  38           23.8813103   18.7250436  0.0263158 
  32           23.7137731   18.7203918  0.03125   
  36           23.55664     18.715743   0.0277778 
  25           23.4100117   18.7110972  0.04      
  28           23.2731653   18.7064544  0.0357143 
  44           23.1454015   18.7018145  0.0227273 
  33           23.0260541   18.6971777  0.030303  
  27           22.9144964   18.6925439  0.037037  
  26           22.8101451   18.6879131  0.0384615 
  27           22.7124592   18.6832853  0.037037  
  33           22.6209406   18.6786605  0.030303  
  32           22.5351336   18.6740388  0.03125   
  29           22.45462     18.6694201  0.0344828 
  25           22.379018    18.6648044  0.04      
  27           22.3079808   18.6601917  0.037037  
  25           22.2411911   18.6555821  0.04      
  19           22.1783607   18.6509755  0.0526316 
  22           22.1192276   18.646372   0.0454545 
  22           22.0635536   18.6417716  0.0454545 
  38           22.0111223   18.6371741  0.0263158 
  33           21.9617347   18.6325798  0.030303  
  23           21.9152115   18.6279885  0.0434783 
  28           21.8713908   18.6234003  0.0357143 
  26           21.8301229   18.6188151  0.0384615 
  30           21.7912723   18.614233   0.0333333 
  28           21.7551159   18.609654   0.0357143 
  16           21.7207405   18.6050781  0.0625    
  26           21.6884436   18.6005053  0.0384615 
  26           21.6581317   18.5959355  0.0384615 
  25           21.6297192   18.5913689  0.04      
  28           21.6031283   18.5868053  0.0357143 
  23           21.5782881   18.5822449  0.0434783 
  30           21.5551335   18.5776876  0.0333333 
  22           21.5336063   18.5731333  0.0454545 
  24           21.5136525   18.5685822  0.0416667 
  21           21.4952236   18.5640342  0.047619  
  24           21.4782755   18.5594893  0.0416667 
  36           21.4627687   18.5549476  0.0277778 
  20           21.4486671   18.550409   0.05      
  20           21.4359387   18.5458735  0.05      
  16           21.4245548   18.5413411  0.0625    
  21           21.41449     18.5368119  0.047619  
  26           21.4057221   18.5322859  0.0384615 
  19           21.3982315   18.527763   0.0526316 
  29           21.3920027   18.5232432  0.0344828 
  16           21.3870201   18.5187266  0.0625    
  32           21.3832724   18.5142132  0.03125   
  27           21.3807522   18.5097029  0.037037  
  33           21.3794521   18.5051958  0.030303  
  28           21.3793681   18.5006919  0.0357143 
  29           21.3804979   18.4961911  0.0344828 
  35           21.3828419   18.4916935  0.0285714 
  28           21.3864027   18.4871991  0.0357143 
  25           21.3911846   18.4827079  0.04      
  23           21.3971942   18.4782199  0.0434783 
  21           21.4044405   18.4737351  0.047619  
  21           21.4129344   18.4692535  0.047619  
  29           21.4226886   18.464775   0.0344828 
  37           21.4337187   18.4602998  0.027027  
  25           21.4460417   18.4558278  0.04      
  29           21.459677    18.4513591  0.0344828 
  31           21.4746467   18.4468935  0.0322581 
  18           21.4909754   18.4424311  0.0555556 
  29           21.5086882   18.437972   0.0344828 
  24           21.5278145   18.4335161  0.0416667 
  22           21.5483858   18.4290635  0.0454545 
  24           21.570436    18.4246141  0.0416667 
  22           21.594001    18.4201679  0.0454545 
  27           21.6191213   18.415725   0.037037  
  38           21.6458379   18.4112853  0.0263158 
  29           21.6741974   18.4068489  0.0344828 
  37           21.7042465   18.4024157  0.027027  
  20           21.7360389   18.3979858  0.05      
  25           21.7696289   18.3935591  0.04      
  25           21.8050755   18.3891358  0.04      
  25           21.8424414   18.3847157  0.04      
  26           21.8817942   18.3802988  0.0384615 
  37           21.923204    18.3758853  0.027027  
  30           21.9667473   18.371475   0.0333333 
  21           22.0125046   18.367068   0.047619  
  30           22.0605612   18.3626643  0.0333333 
  31           22.1110089   18.3582639  0.0322581 
  28           22.1639438   18.3538668  0.0357143 
  26           22.21947     18.349473   0.0384615 
  21           22.2776967   18.3450825  0.047619  
  26           22.3387405   18.3406954  0.0384615 
  32           22.402727    18.3363115  0.03125   
  23           22.4697858   18.3319309  0.0434783 
  33           22.5400595   18.3275537  0.030303  
  22           22.6136986   18.3231798  0.0454545 
  28           22.6908612   18.3188092  0.0357143 
  22           22.7717192   18.314442   0.0454545 
  25           22.8564534   18.3100781  0.04      
  27           22.9452581   18.3057175  0.037037  
  23           23.0383408   18.3013602  0.0434783 
  31           23.1359228   18.2970064  0.0322581 
  34           23.2382396   18.2926558  0.0294118 
  29           23.3455454   18.2883086  0.0344828 
  20           23.4581112   18.2839648  0.05      
  38           23.5762266   18.2796244  0.0263158 
  29           23.7002025   18.2752873  0.0344828 
  28           23.8303728   18.2709535  0.0357143 
  30           23.9670953   18.2666232  0.0333333 
  19           24.1107563   18.2622962  0.0526316 
  15           24.2617676   18.2579726  0.0666667 
  26           24.4205748   18.2536524  0.0384615 
  24           24.5876582   18.2493355  0.0416667 
  23           24.7635338   18.2450221  0.0434783 
  26           24.9487583   18.2407121  0.0384615 
  20           25.1439337   18.2364054  0.05      
  22           25.3497081   18.2321022  0.0454545 
  28           25.5667857   18.2278023  0.0357143 
  27           25.7959229   18.2235059  0.037037  
  25           26.0379416   18.2192129  0.04      
  33           26.2937321   18.2149233  0.030303  
  30           26.5642568   18.2106371  0.0333333 
  20           26.8505609   18.2063543  0.05      
  31           27.1537738   18.202075   0.0322581 
  42           27.4751248   18.1977991  0.0238095 
  34           27.815946    18.1935266  0.0294118 
  27           28.1776792   18.1892576  0.037037  
  28           28.5618919   18.184992   0.0357143 
  21           28.9702822   18.1807298  0.047619  
  34           29.4046924   18.1764711  0.0294118 
  29           29.8671127   18.1722159  0.0344828 
  38           30.3597066   18.1679641  0.0263158 
  30           30.8848084   18.1637158  0.0333333 
  29           31.4449385   18.1594709  0.0344828 
  27           32.0428191   18.1552295  0.037037  
  32           32.6813731   18.1509916  0.03125   
  38           33.3637397   18.1467571  0.0263158 
  39           34.0932758   18.1425262  0.025641  
  41           34.8735535   18.1382987  0.0243902 
  29           35.7083569   18.1340747  0.0344828 
  24           36.6016638   18.1298541  0.0416667 
  32           37.5576202   18.1256371  0.03125   
  29           38.5804967   18.1214236  0.0344828 
  37           39.6746244   18.1172135  0.027027  
  34           40.8443229   18.113007   0.0294118 
  34           42.0937467   18.108804   0.0294118 
  32           43.4267518   18.1046044  0.03125   
  35           44.8466766   18.1004084  0.0285714 
  28           46.3560647   18.0962159  0.0357143 
  47           47.956338    18.092027   0.0212766 
  46           49.6473894   18.0878415  0.0217391 
  48           51.4270879   18.0836596  0.0208333 
  42           53.2907395   18.0794812  0.0238095 
  50           55.2304836   18.0753063  0.02      
  42           57.2346964   18.071135   0.0238095 
  57           59.287402    18.0669672  0.0175439 
  55           61.3678703   18.062803   0.0181818 
  55           63.4503931   18.0586423  0.0181818 
  53           65.5044722   18.0544852  0.0188679 
  71           67.4954429   18.0503316  0.0140845 
  70           69.38568     18.0461816  0.0142857 
  52           71.1364264   18.0420351  0.0192308 
  64           72.7100506   18.0378922  0.015625  
  67           74.0727136   18.0337529  0.0149254 
  78           75.1969556   18.0296172  0.0128205 
  63           76.0638552   18.025485   0.015873  
  67           76.6645205   18.0213564  0.0149254 
  76           77.0004048   18.0172314  0.0131579 
  79           77.082495    18.0131099  0.0126582 
  63           76.9294812   18.0089921  0.015873  
  66           76.5651435   18.0048778  0.0151515 
  75           76.0154537   18.0007672  0.0133333 
  65           75.3058277   17.9966601  0.0153846 
  66           74.4588328   17.9925567  0.0151515 
  66           73.4927619   17.9884569  0.0151515 
  68           72.4210439   17.9843606  0.0147059 
  71           71.2525936   17.980268   0.0140845 
  60           69.9927888   17.976179   0.0166667 
  62           68.6450341   17.9720936  0.016129  
  42           67.2123731   17.9680119  0.0238095 
  58           65.6990395   17.9639338  0.0172414 
  57           64.1115734   17.9598593  0.0175439 
  53           62.4594155   17.9557884  0.0188679 
  53           60.7549308   17.9517212  0.0188679 
  56           59.0128857   17.9476576  0.0178571 
  48           57.2495989   17.9435977  0.0208333 
  39           55.4819254   17.9395414  0.025641  
  56           53.7262565   17.9354887  0.0178571 
  36           51.9977037   17.9314397  0.0277778 
  43           50.3094456   17.9273944  0.0232558 
  37           48.672426    17.9233527  0.027027  
  35           47.0951925   17.9193147  0.0285714 
  46           45.5839743   17.9152804  0.0217391 
  38           44.1428666   17.9112497  0.0263158 
  34           42.7741153   17.9072227  0.0294118 
  42           41.4783914   17.9031994  0.0238095 
  30           40.2551205   17.8991798  0.0333333 
  40           39.1027458   17.8951639  0.025     
  35           38.0189945   17.8911516  0.0285714 
  26           37.0010786   17.887143   0.0384615 
  36           36.0458794   17.8831382  0.0277778 
  30           35.1500834   17.879137   0.0333333 
  29           34.3102976   17.8751395  0.0344828 
  22           33.5244081   17.8711457  0.0454545 
  27           32.7865214   17.8671557  0.037037  
  17           32.0946897   17.8631693  0.0588235 
  31           31.4458243   17.8591867  0.0322581 
  37           30.8369847   17.8552078  0.027027  
  39           30.2654007   17.8512326  0.025641  
  29           29.7284653   17.8472611  0.0344828 
  31           29.2237419   17.8432934  0.0322581 
  28           28.7489607   17.8393293  0.0357143 
  36           28.302008    17.8353691  0.0277778 
  26           27.8809241   17.8314125  0.0384615 
  32           27.4838914   17.8274597  0.03125   
  24           27.1092286   17.8235107  0.0416667 
  32           26.7553794   17.8195654  0.03125   
  24           26.420908    17.8156238  0.0416667 
  37           26.1044861   17.811686   0.027027  
  41           25.8048875   17.8077519  0.0243902 
  33           25.5209784   17.8038216  0.030303  
  32           25.251715    17.7998951  0.03125   
  28           24.9961292   17.7959724  0.0357143 
  31           24.7533304   17.7920534  0.0322581 
  23           24.5224924   17.7881382  0.0434783 
  30           24.3028525   17.7842267  0.0333333 
  23           24.0943229   17.780319   0.0434783 
  35           23.8950138   17.7764152  0.0285714 
  25           23.704939    17.7725151  0.04      
  37           23.5235371   17.7686188  0.027027  
  21           23.3502865   17.7647263  0.047619  
  27           23.1847065   17.7608375  0.037037  
  17           23.0263468   17.7569526  0.0588235 
  27           22.8747914   17.7530715  0.037037  
  28           22.7296518   17.7491942  0.0357143 
  32           22.5905673   17.7453207  0.03125   
  28           22.4572008   17.741451   0.0357143 
  23           22.3292387   17.7375851  0.0434783 
  22           22.2063882   17.7337231  0.0454545 
  24           22.088375    17.7298648  0.0416667 
  32           21.9749435   17.7260104  0.03125   
  23           21.8658544   17.7221598  0.0434783 
  32           21.7608841   17.7183131  0.03125   
  27           21.6598214   17.7144702  0.037037  
  18           21.5624707   17.7106311  0.0555556 
  29           21.4686463   17.7067958  0.0344828 
  28           21.3781748   17.7029644  0.0357143 
  26           21.2908927   17.6991369  0.0384615 
  20           21.2066478   17.6953132  0.05      
  25           21.1252944   17.6914933  0.04      
  29           21.046697    17.6876773  0.0344828 
  30           20.9707275   17.6838652  0.0333333 
  21           20.8972649   17.6800569  0.047619  
  28           20.8261954   17.6762525  0.0357143 
  31           20.7574113   17.6724519  0.0322581 
  23           20.6908109   17.6686552  0.0434783 
  13           20.6262978   17.6648624  0.0769231 
  26           20.5637812   17.6610735  0.0384615 
  18           20.5031753   17.6572884  0.0555556 
  27           20.4443978   17.6535073  0.037037  
  22           20.3873728   17.64973    0.0454545 
  28           20.332026    17.6459566  0.0357143 
  35           20.2782885   17.6421871  0.0285714 
  24           20.2260942   17.6384215  0.0416667 
  26           20.1753806   17.6346598  0.0384615 
  17           20.1209261   17.630902   0.0588235 
  22           20.0730044   17.6271481  0.0454545 
  27           20.026394    17.6233981  0.037037  
  18           19.9810434   17.619652   0.0555556 
  25           19.9369045   17.6159099  0.04      
  30           19.8939303   17.6121716  0.0333333 
  16           19.8520777   17.6084373  0.0625    
  20           19.8113035   17.6047069  0.05      
  20           19.7715689   17.6009804  0.05      
  23           19.7328344   17.5972579  0.0434783 
  25           19.6925726   17.5935392  0.04      
  24           19.6557348   17.5898246  0.0416667 
  22           19.6197933   17.5861138  0.0454545 
  25           19.5847158   17.582407   0.04      
  26           19.5504729   17.5787041  0.0384615 
  26           19.5170343   17.5750052  0.0384615 
  15           19.4843734   17.5713102  0.0666667 
  29           19.4524627   17.5676192  0.0344828 
  24           19.4212775   17.5639322  0.0416667 
  16           19.3907929   17.5602491  0.0625    
  17           19.3609858   17.5565699  0.0588235 
  25           19.3318336   17.5528948  0.04      
  20           19.3033151   17.5492235  0.05      
  25           19.2754096   17.5455563  0.04      
  17           19.2480972   17.541893   0.0588235 
  18           19.2213593   17.5382337  0.0555556 
  26           19.1951777   17.5345784  0.0384615 
  18           19.1695347   17.5309271  0.0555556 
  20           19.1444135   17.5272798  0.05      
  28           19.1197984   17.5236364  0.0357143 
  29           19.0956732   17.519997   0.0344828 
  14           19.0720239   17.5163617  0.0714286 
  18           19.0488354   17.5127303  0.0555556 
  24           19.0260944   17.5091029  0.0416667 
  19           19.0037874   17.5054795  0.0526316 
  20           18.9819018   17.5018602  0.05      
  24           18.9604251   17.4982448  0.0416667 
  24           18.9393457   17.4946335  0.0416667 
  19           18.918652    17.4910261  0.0526316 
  16           18.8983332   17.4874228  0.0625    
  16           18.8783785   17.4838235  0.0625    
  28           18.8587779   17.4802282  0.0357143 
  33           18.8395213   17.476637   0.030303  
  17           18.8205995   17.4730497  0.0588235 
  25           18.8020031   17.4694665  0.04      
  16           18.7837233   17.4658874  0.0625    
  18           18.7657515   17.4623122  0.0555556 
  18           18.7480798   17.4587412  0.0555556 
  23           18.7306996   17.4551741  0.0434783 
  24           18.7136037   17.4516111  0.0416667 
  18           18.6967846   17.4480522  0.0555556 
  17           18.680235    17.4444973  0.0588235 
  14           18.6639481   17.4409464  0.0714286 
  16           18.6479168   17.4373996  0.0625    
  28           18.6321351   17.4338569  0.0357143 
  14           18.6165963   17.4303182  0.0714286 
  18           18.6012946   17.4267836  0.0555556 
  18           18.5862238   17.4232531  0.0555556 
  21           18.5713787   17.4197266  0.047619  
  21           18.5567532   17.4162042  0.047619  
  16           18.5423424   17.4126859  0.0625    
  30           18.5281409   17.4091716  0.0333333 
  22           18.5141437   17.4056615  0.0454545 
  19           18.500346    17.4021554  0.0526316 
  12           18.4867431   17.3986534  0.0833333 
  20           18.4733302   17.3951555  0.05      
  24           18.4601033   17.3916617  0.0416667 
  18           18.4470577   17.388172   0.0555556 
  24           18.4341895   17.3846864  0.0416667 
  18           18.4214946   17.3812049  0.0555556 
  18           18.408969    17.3777274  0.0555556 
  32           18.3966089   17.3742541  0.03125   
  21           18.3844107   17.3707849  0.047619  
  18           18.3723708   17.3673198  0.0555556 
  14           18.3604855   17.3638589  0.0714286 
  19           18.3487519   17.360402   0.0526316 
  18           18.3371662   17.3569493  0.0555556 
  13           18.3257256   17.3535006  0.0769231 
  17           18.3144266   17.3500561  0.0588235 
  21           18.3032667   17.3466158  0.047619  
  19           18.2922424   17.3431795  0.0526316 
  16           18.2813514   17.3397474  0.0625    
  25           18.2705904   17.3363195  0.04      
  13           18.2599574   17.3328956  0.0769231 
  20           18.249449    17.3294759  0.05      
  16           18.2390633   17.3260604  0.0625    
  22           18.2287975   17.322649   0.0454545 
  26           18.2186493   17.3192417  0.0384615 
  22           18.2086162   17.3158386  0.0454545 
  20           18.1986961   17.3124397  0.05      
  15           18.1888867   17.3090449  0.0666667 
  25           18.1791858   17.3056543  0.04      
  22           18.1695914   17.3022678  0.0454545 
  17           18.1601014   17.2988855  0.0588235 
  19           18.1507138   17.2955073  0.0526316 
  24           18.1414266   17.2921334  0.0416667 
  29           18.1322381   17.2887636  0.0344828 
  19           18.1231463   17.2853979  0.0526316 
  18           18.1141494   17.2820365  0.0555556 
  14           18.1052456   17.2786792  0.0714286 
  19           18.0964334   17.2753261  0.0526316 
  20           18.0877109   17.2719772  0.05      
  20           18.0790767   17.2686325  0.05      
  26           18.070529    17.265292   0.0384615 
  25           18.0620665   17.2619556  0.04      
  24           18.0536874   17.2586235  0.0416667 
  19           18.0453906   17.2552955  0.0526316 
  19           18.0371743   17.2519718  0.0526316 
  23           18.0290373   17.2486523  0.0434783 
  19           18.0209782   17.2453369  0.0526316 
  20           18.0129958   17.2420258  0.05      
  15           18.0050885   17.2387189  0.0666667 
  19           17.9972553   17.2354162  0.0526316 
  25           17.9894949   17.2321177  0.04      
  11           17.9818061   17.2288234  0.0909091 
  18           17.9741876   17.2255333  0.0555556 
  21           17.9666384   17.2222475  0.047619  
  18           17.9591573   17.2189659  0.0555556 
  25           17.9517433   17.2156885  0.04      
  20           17.9443952   17.2124154  0.05      
  23           17.937112    17.2091465  0.0434783 
  22           17.9298928   17.2058818  0.0454545 
  16           17.9227364   17.2026213  0.0625    
  15           17.9156419   17.1993651  0.0666667 
  13           17.9086083   17.1961132  0.0769231 
  12           17.901635    17.1928654  0.0833333 
  25           17.8947206   17.189622   0.04      
  15           17.8878645   17.1863827  0.0666667 
  15           17.8810657   17.1831478  0.0666667 
  18           17.8743236   17.1799171  0.0555556 
  24           17.867637    17.1766906  0.0416667 
  18           17.8610054   17.1734684  0.0555556 
  16           17.8544278   17.1702505  0.0625    
  21           17.8479036   17.1670368  0.047619  
  15           17.8414318   17.1638274  0.0666667 
  21           17.8350119   17.1606222  0.047619  
  18           17.8286431   17.1574214  0.0555556 
  18           17.8223246   17.1542248  0.0555556 
  20           17.8160558   17.1510324  0.05      
  19           17.809836    17.1478444  0.0526316 
  13           17.8036645   17.1446606  0.0769231 
  14           17.7975406   17.1414811  0.0714286 
  20           17.7914639   17.1383059  0.05      
  25           17.7854335   17.135135   0.04      
  26           17.7794489   17.1319684  0.0384615 
  23           17.7735096   17.1288061  0.0434783 
  19           17.7676149   17.1256481  0.0526316 
  14           17.7617641   17.1224943  0.0714286 
  17           17.7559569   17.1193449  0.0588235 
  13           17.7501926   17.1161998  0.0769231 
  5            17.7444708   17.1130589  0.2       
  25           17.7387908   17.1099224  0.04      
  21           17.7331522   17.1067902  0.047619  
  19           17.7275544   17.1036623  0.0526316 
  18           17.7219972   17.1005387  0.0555556 
  22           17.7164796   17.0974194  0.0454545 
  16           17.7110016   17.0943045  0.0625    
  20           17.7055624   17.0911938  0.05      
  18           17.7001619   17.0880875  0.0555556 
  19           17.6947993   17.0849855  0.0526316 
  16           17.6894744   17.0818878  0.0625    
  19           17.6841866   17.0787945  0.0526316 
  23           17.6789357   17.0757055  0.0434783 
  29           17.6737211   17.0726208  0.0344828 
  14           17.6685425   17.0695405  0.0714286 
  27           17.6633994   17.0664645  0.037037  
  18           17.6582916   17.0633928  0.0555556 
  13           17.6532186   17.0603255  0.0769231 
  23           17.64818     17.0572625  0.0434783 
  15           17.6431755   17.0542039  0.0666667 
  15           17.6382048   17.0511496  0.0666667 
  15           17.6332674   17.0480997  0.0666667 
  20           17.6283631   17.0450541  0.05      
  16           17.6234916   17.0420129  0.0625    
  27           17.6186523   17.038976   0.037037  
  22           17.6138453   17.0359435  0.0454545 
  16           17.6090699   17.0329154  0.0625    
  24           17.604326    17.0298916  0.0416667 
  27           17.5996132   17.0268722  0.037037  
  23           17.5949314   17.0238571  0.0434783 
  24           17.5902801   17.0208464  0.0416667 
  14           17.5856591   17.0178401  0.0714286 
  20           17.5810681   17.0148382  0.05      
  16           17.5765069   17.0118407  0.0625    
  26           17.5719751   17.0088475  0.0384615 
  16           17.5674726   17.0058587  0.0625    
  14           17.5629991   17.0028743  0.0714286 
  16           17.5585543   16.9998943  0.0625    
  20           17.5541379   16.9969186  0.05      
  19           17.5497498   16.9939474  0.0526316 
  12           17.5453897   16.9909805  0.0833333 
  16           17.5410573   16.9880181  0.0625    
  19           17.5367526   16.98506    0.0526316 
  22           17.532475    16.9821063  0.0454545 
  33           17.5282247   16.9791571  0.030303  
  22           17.5240013   16.9762122  0.0454545 
  20           17.5198046   16.9732717  0.05      
  16           17.5156343   16.9703357  0.0625    
  14           17.5114904   16.967404   0.0714286 
  14           17.5073725   16.9644768  0.0714286 
  20           17.5032806   16.961554   0.05      
  20           17.4992144   16.9586356  0.05      
  17           17.4951738   16.9557216  0.0588235 
  23           17.4911585   16.952812   0.0434783 
  14           17.4871685   16.9499068  0.0714286 
  18           17.4832034   16.9470061  0.0555556 
  13           17.4792632   16.9441098  0.0769231 
  19           17.4753477   16.9412179  0.0526316 
  16           17.4714568   16.9383304  0.0625    
  19           17.4677191   16.9354474  0.0526316 
  14           17.4638769   16.9325688  0.0714286 
  18           17.4600588   16.9296946  0.0555556 
  28           17.4562646   16.9268249  0.0357143 
  15           17.4524943   16.9239596  0.0666667 
  16           17.4487475   16.9210988  0.0625    
  19           17.4450244   16.9182424  0.0526316 
  18           17.4413246   16.9153904  0.0555556 
  25           17.437648    16.9125429  0.04      
  15           17.4339947   16.9096998  0.0666667 
  17           17.4303643   16.9068612  0.0588235 
  13           17.4267568   16.904027   0.0769231 
  21           17.4231721   16.9011973  0.047619  
  20           17.4196101   16.8983721  0.05      
  12           17.4160707   16.8955512  0.0833333 
  21           17.4125536   16.8927349  0.047619  
  21           17.409059    16.889923   0.047619  
  20           17.4055865   16.8871156  0.05      
  21           17.4021363   16.8843126  0.047619  
  15           17.398708    16.8815142  0.0666667 
  19           17.3953018   16.8787201  0.0526316 
  19           17.3919173   16.8759306  0.0526316 
  25           17.3885547   16.8731455  0.04      
  15           17.3852136   16.8703649  0.0666667 
  17           17.3819565   16.8675888  0.0588235 
  24           17.3786586   16.8648171  0.0416667 
  16           17.3753823   16.8620499  0.0625    
  16           17.3721273   16.8592873  0.0625    
  21           17.3688935   16.856529   0.047619  
  17           17.365681    16.8537753  0.0588235 
  19           17.3624897   16.8510261  0.0526316 
  14           17.3593194   16.8482813  0.0714286 
  18           17.3561701   16.8455411  0.0555556 
  18           17.3530418   16.8428053  0.0555556 
  20           17.3499343   16.840074   0.05      
  17           17.3468478   16.8373473  0.0588235 
  20           17.3437819   16.834625   0.05      
  15           17.3407368   16.8319072  0.0666667 
  21           17.3377124   16.8291939  0.047619  
  24           17.3347087   16.8264852  0.0416667 
  12           17.3317254   16.8237809  0.0833333 
  19           17.3287628   16.8210811  0.0526316 
  19           17.3258206   16.8183859  0.0526316 
  14           17.3228989   16.8156951  0.0714286 
  25           17.3199976   16.8130089  0.04      
  21           17.3171167   16.8103272  0.047619  
  18           17.3142561   16.80765    0.0555556 
  17           17.3114159   16.8049773  0.0588235 
  28           17.3085958   16.8023091  0.0357143 
  23           17.3057961   16.7996454  0.0434783 
  20           17.3030166   16.7969863  0.05      
  18           17.3002574   16.7943317  0.0555556 
  17           17.2975183   16.7916816  0.0588235 
  24           17.2947994   16.7890361  0.0416667 
  15           17.2921007   16.786395   0.0666667 
  16           17.289422    16.7837585  0.0625    
  20           17.2867635   16.7811266  0.05      
  10           17.2841251   16.7784991  0.1       
  21           17.2815068   16.7758762  0.047619  
  17           17.2789086   16.7732579  0.0588235 
  25           17.2763305   16.770644   0.04      
  27           17.2737724   16.7680348  0.037037  
  18           17.2712345   16.76543    0.0555556 
  21           17.2687166   16.7628298  0.047619  
  13           17.2662189   16.7602342  0.0769231 
  23           17.2637412   16.7576431  0.0434783 
  24           17.2612836   16.7550565  0.0416667 
  19           17.2588461   16.7524745  0.0526316 
  18           17.2564288   16.749897   0.0555556 
  17           17.2540316   16.7473241  0.0588235 
  28           17.2516545   16.7447558  0.0357143 
  15           17.2492976   16.742192   0.0666667 
  24           17.2469609   16.7396327  0.0416667 
  31           17.2446443   16.737078   0.0322581 
  12           17.2423481   16.7345279  0.0833333 
  17           17.240072    16.7319824  0.0588235 
  19           17.2378162   16.7294414  0.0526316 
  17           17.2355808   16.7269049  0.0588235 
  23           17.2333656   16.7243731  0.0434783 
  11           17.2311708   16.7218458  0.0909091 
  17           17.2289965   16.719323   0.0588235 
  21           17.2268425   16.7168049  0.047619  
  24           17.2247091   16.7142913  0.0416667 
  15           17.2225962   16.7117823  0.0666667 
  23           17.2205037   16.7092779  0.0434783 
  21           17.218432    16.706778   0.047619  
  26           17.2163808   16.7042827  0.0384615 
  16           17.2143504   16.701792   0.0625    
  17           17.2123407   16.6993059  0.0588235 
  18           17.2103518   16.6968244  0.0555556 
  21           17.2083838   16.6943474  0.047619  
  5            17.2064367   16.691875   0.2       
  17           17.2045105   16.6894073  0.0588235 
  6            17.2026055   16.6869441  0.1666667 
  14           17.2007214   16.6844855  0.0714286 
  19           17.1988587   16.6820315  0.0526316 
  13           17.197017    16.679582   0.0769231 
  18           17.1951968   16.6771372  0.0555556 
  17           17.1933978   16.674697   0.0588235 
  21           17.1916204   16.6722614  0.047619  
  20           17.1898645   16.6698303  0.05      
  17           17.1881302   16.6674039  0.0588235 
  16           17.1864176   16.6649821  0.0625    
  19           17.1847267   16.6625648  0.0526316 
  26           17.1830577   16.6601522  0.0384615 
  12           17.1814107   16.6577442  0.0833333 
  17           17.1797857   16.6553408  0.0588235 
  29           17.1781828   16.652942   0.0344828 
  14           17.1766022   16.6505478  0.0714286 
  14           17.1750439   16.6481582  0.0714286 
  19           17.1735081   16.6457732  0.0526316 
  19           17.1719947   16.6433928  0.0526316 
  15           17.1705041   16.6410171  0.0666667 
  17           17.1690362   16.638646   0.0588235 
  18           17.1675911   16.6362794  0.0555556 
  22           17.166169    16.6339176  0.0454545 
  18           17.1647701   16.6315603  0.0555556 
  16           17.1633943   16.6292076  0.0625    
  27           17.1620418   16.6268596  0.037037  
  17           17.1607128   16.6245162  0.0588235 
  23           17.1594075   16.6221774  0.0434783 
  18           17.1581258   16.6198432  0.0555556 
  17           17.156868    16.6175137  0.0588235 
  23           17.1556342   16.6151888  0.0434783 
  12           17.1544245   16.6128685  0.0833333 
  17           17.1532391   16.6105529  0.0588235 
  28           17.1520781   16.6082419  0.0357143 
  17           17.1509417   16.6059355  0.0588235 
  15           17.14983     16.6036337  0.0666667 
  11           17.1487432   16.6013366  0.0909091 
  24           17.1476814   16.5990441  0.0416667 
  17           17.1466448   16.5967563  0.0588235 
  12           17.1456336   16.5944731  0.0833333 
  16           17.1446479   16.5921946  0.0625    
  24           17.1436879   16.5899207  0.0416667 
  21           17.1427538   16.5876514  0.047619  
  27           17.1418457   16.5853868  0.037037  
  19           17.1409639   16.5831268  0.0526316 
  23           17.1401085   16.5808714  0.0434783 
  16           17.1392797   16.5786207  0.0625    
  19           17.1384777   16.5763747  0.0526316 
  21           17.1377027   16.5741333  0.047619  
  19           17.136955    16.5718966  0.0526316 
  26           17.1362346   16.5696645  0.0384615 
  21           17.1355418   16.5674371  0.047619  
  24           17.134877    16.5652143  0.0416667 
  15           17.1342401   16.5629961  0.0666667 
  26           17.1336315   16.5607827  0.0384615 
  18           17.1330515   16.5585739  0.0555556 
  14           17.1325001   16.5563697  0.0714286 
  19           17.1319777   16.5541702  0.0526316 
  10           17.1314846   16.5519754  0.1       
  19           17.1310208   16.5497852  0.0526316 
  13           17.1305868   16.5475997  0.0769231 
  27           17.1301827   16.5454188  0.037037  
  11           17.1298088   16.5432427  0.0909091 
  15           17.1294654   16.5410711  0.0666667 
  12           17.1291527   16.5389043  0.0833333 
  24           17.128871    16.5367421  0.0416667 
  22           17.1286207   16.5345846  0.0454545 
  16           17.1284019   16.5324317  0.0625    
  13           17.1282149   16.5302836  0.0769231 
  21           17.1280601   16.5281401  0.047619  
  19           17.1279378   16.5260012  0.0526316 
  13           17.1278482   16.5238671  0.0769231 
  22           17.1277916   16.5217376  0.0454545 
  19           17.1277685   16.5196128  0.0526316 
  14           17.1277792   16.5174927  0.0714286 
  18           17.1278238   16.5153772  0.0555556 
  12           17.1279028   16.5132664  0.0833333 
  25           17.1280165   16.5111603  0.04      
  23           17.1281653   16.5090589  0.0434783 
  25           17.1283495   16.5069622  0.04      
  19           17.1285695   16.5048701  0.0526316 
  10           17.1288256   16.5027828  0.1       
  19           17.1291183   16.5007001  0.0526316 
  10           17.1294479   16.4986221  0.1       
  26           17.1298148   16.4965487  0.0384615 
  18           17.1302194   16.4944801  0.0555556 
  22           17.1306621   16.4924162  0.0454545 
  15           17.1311433   16.4903569  0.0666667 
  19           17.1316634   16.4883024  0.0526316 
  22           17.1322229   16.4862525  0.0454545 
  11           17.1328222   16.4842073  0.0909091 
  16           17.1334618   16.4821668  0.0625    
  17           17.1341421   16.480131   0.0588235 
  18           17.1348634   16.4780999  0.0555556 
  20           17.1356266   16.4760735  0.05      
  24           17.1364317   16.4740518  0.0416667 
  18           17.1372795   16.4720347  0.0555556 
  21           17.1381704   16.4700224  0.047619  
  21           17.139105    16.4680148  0.047619  
  14           17.1400837   16.4660118  0.0714286 
  18           17.141107    16.4640136  0.0555556 
  11           17.1421755   16.4620201  0.0909091 
  20           17.1432898   16.4600312  0.05      
  21           17.1444505   16.4580471  0.047619  
  20           17.145658    16.4560677  0.05      
  15           17.146913    16.454093   0.0666667 
  20           17.1482161   16.4521229  0.05      
  24           17.1495678   16.4501576  0.0416667 
  13           17.1509689   16.448197   0.0769231 
  27           17.1524199   16.4462411  0.037037  
  19           17.1539215   16.4442899  0.0526316 
  34           17.1554743   16.4423434  0.0294118 
  21           17.1570791   16.4404016  0.047619  
  25           17.1587365   16.4384645  0.04      
  14           17.1604471   16.4365321  0.0714286 
  17           17.1622118   16.4346045  0.0588235 
  17           17.1640312   16.4326815  0.0588235 
  20           17.165906    16.4307633  0.05      
  15           17.1678371   16.4288497  0.0666667 
  16           17.1698253   16.4269409  0.0625    
  16           17.1718712   16.4250368  0.0625    
  14           17.1739758   16.4231374  0.0714286 
  18           17.1761397   16.4212428  0.0555556 
  23           17.178364    16.4193528  0.0434783 
  25           17.1806494   16.4174675  0.04      
  16           17.1829968   16.415587   0.0625    
  22           17.185407    16.4137112  0.0454545 
  19           17.1878811   16.4118401  0.0526316 
  19           17.19042     16.4099737  0.0526316 
  14           17.1930246   16.4081121  0.0714286 
  19           17.1956958   16.4062551  0.0526316 
  19           17.1984347   16.4044029  0.0526316 
  14           17.2012423   16.4025554  0.0714286 
  18           17.2041196   16.4007126  0.0555556 
  19           17.2070677   16.3988745  0.0526316 
  24           17.2100876   16.3970412  0.0416667 
  26           17.2131807   16.3952126  0.0384615 
  18           17.2163477   16.3933887  0.0555556 
  20           17.21959     16.3915695  0.05      
  22           17.2229087   16.3897551  0.0454545 
  15           17.2263051   16.3879453  0.0666667 
  17           17.2297805   16.3861403  0.0588235 
  18           17.233336    16.3843401  0.0555556 
  13           17.2369728   16.3825445  0.0769231 
  17           17.2406924   16.3807537  0.0588235 
  18           17.2444962   16.3789676  0.0555556 
  23           17.2483856   16.3771862  0.0434783 
  13           17.2523617   16.3754096  0.0769231 
  17           17.2564263   16.3736377  0.0588235 
  11           17.2605807   16.3718705  0.0909091 
  17           17.2648264   16.370108   0.0588235 
  17           17.2691649   16.3683503  0.0588235 
  26           17.2735982   16.3665973  0.0384615 
  24           17.2781274   16.364849   0.0416667 
  18           17.2827544   16.3631055  0.0555556 
  14           17.2874808   16.3613667  0.0714286 
  20           17.2923085   16.3596326  0.05      
  21           17.2972392   16.3579033  0.047619  
  22           17.3022747   16.3561787  0.0454545 
  27           17.3074168   16.3544588  0.037037  
  19           17.3126676   16.3527436  0.0526316 
  20           17.3180289   16.3510332  0.05      
  16           17.3235029   16.3493275  0.0625    
  20           17.3290913   16.3476266  0.05      
  26           17.3347966   16.3459304  0.0384615 
  20           17.3406207   16.3442389  0.05      
  25           17.346566    16.3425522  0.04      
  21           17.3526346   16.3408702  0.047619  
  30           17.3588289   16.3391929  0.0333333 
  23           17.3651514   16.3375203  0.0434783 
  19           17.3716043   16.3358525  0.0526316 
  22           17.3781903   16.3341895  0.0454545 
  23           17.3849119   16.3325312  0.0434783 
  25           17.3917718   16.3308776  0.04      
  16           17.3987727   16.3292287  0.0625    
  26           17.4059172   16.3275846  0.0384615 
  15           17.4132085   16.3259452  0.0666667 
  26           17.4206492   16.3243106  0.0384615 
  31           17.4282424   16.3226807  0.0322581 
  23           17.4359912   16.3210555  0.0434783 
  26           17.443899    16.3194351  0.0384615 
  14           17.4519686   16.3178194  0.0714286 
  19           17.4602035   16.3162084  0.0526316 
  17           17.4686074   16.3146022  0.0588235 
  15           17.4771835   16.3130008  0.0666667 
  28           17.4859355   16.311404   0.0357143 
  26           17.4948672   16.309812   0.0384615 
  24           17.5039825   16.3082248  0.0416667 
  26           17.513285    16.3066423  0.0384615 
  18           17.522779    16.3050645  0.0555556 
  24           17.5324685   16.3034915  0.0416667 
  24           17.542358    16.3019232  0.0416667 
  16           17.5524517   16.3003596  0.0625    
  18           17.562754    16.2988008  0.0555556 
  26           17.5732699   16.2972467  0.0384615 
  20           17.584004    16.2956974  0.05      
  15           17.594961    16.2941528  0.0666667 
  21           17.6061463   16.292613   0.047619  
  21           17.6175648   16.2910779  0.047619  
  21           17.6292224   16.2895475  0.047619  
  10           17.6411239   16.2880219  0.1       
  19           17.6532754   16.286501   0.0526316 
  25           17.6656827   16.2849849  0.04      
  13           17.678352    16.2834735  0.0769231 
  21           17.6912893   16.2819668  0.047619  
  18           17.7045012   16.2804649  0.0555556 
  24           17.7179939   16.2789677  0.0416667 
  21           17.7317748   16.2774753  0.047619  
  17           17.7458505   16.2759876  0.0588235 
  19           17.7602285   16.2745046  0.0526316 
  14           17.774916    16.2730264  0.0714286 
  31           17.789921    16.271553   0.0322581 
  18           17.8052513   16.2700842  0.0555556 
  25           17.8209152   16.2686203  0.04      
  20           17.8369211   16.267161   0.05      
  23           17.853278    16.2657065  0.0434783 
  25           17.8699946   16.2642568  0.04      
  20           17.8870804   16.2628117  0.05      
  24           17.9045451   16.2613715  0.0416667 
  17           17.9223987   16.2599359  0.0588235 
  16           17.9406514   16.2585051  0.0625    
  30           17.9593141   16.2570791  0.0333333 
  17           17.9783975   16.2556578  0.0588235 
  16           17.9979132   16.2542412  0.0625    
  21           18.0178731   16.2528294  0.047619  
  24           18.0382893   16.2514223  0.0416667 
  18           18.0591743   16.2500199  0.0555556 
  19           18.0805414   16.2486223  0.0526316 
  24           18.1024042   16.2472294  0.0416667 
  13           18.1247765   16.2458413  0.0769231 
  28           18.1476729   16.2444579  0.0357143 
  24           18.1711087   16.2430793  0.0416667 
  29           18.1950993   16.2417053  0.0344828 
  15           18.219661    16.2403362  0.0666667 
  27           18.2448104   16.2389717  0.037037  
  20           18.2705652   16.237612   0.05      
  16           18.2969432   16.2362571  0.0625    
  20           18.3239635   16.2349069  0.05      
  28           18.3516452   16.2335614  0.0357143 
  13           18.3800087   16.2322207  0.0769231 
  30           18.4090751   16.2308847  0.0333333 
  28           18.4388661   16.2295534  0.0357143 
  25           18.4694045   16.2282269  0.04      
  23           18.5007135   16.2269051  0.0434783 
  20           18.5328183   16.225588   0.05      
  23           18.5657438   16.2242757  0.0434783 
  24           18.5995167   16.2229681  0.0416667 
  21           18.6341648   16.2216653  0.047619  
  24           18.6697167   16.2203672  0.0416667 
  24           18.7062023   16.2190738  0.0416667 
  14           18.7436528   16.2177852  0.0714286 
  23           18.7821009   16.2165013  0.0434783 
  24           18.8215803   16.2152221  0.0416667 
  25           18.8621266   16.2139477  0.04      
  25           18.9037762   16.212678   0.04      
  24           18.946568    16.211413   0.0416667 
  25           18.9905417   16.2101528  0.04      
  24           19.0357401   16.2088973  0.0416667 
  18           19.0822061   16.2076465  0.0555556 
  21           19.1299859   16.2064005  0.047619  
  28           19.1791274   16.2051592  0.0357143 
  26           19.2296805   16.2039226  0.0384615 
  20           19.2816974   16.2026908  0.05      
  20           19.3352334   16.2014637  0.05      
  23           19.3903452   16.2002413  0.0434783 
  22           19.4470934   16.1990237  0.0454545 
  23           19.5055407   16.1978107  0.0434783 
  29           19.5657532   16.1966025  0.0344828 
  31           19.6278001   16.1953991  0.0322581 
  22           19.691754    16.1942003  0.0454545 
  25           19.7576908   16.1930063  0.04      
  17           19.8256909   16.1918171  0.0588235 
  28           19.8958384   16.1906325  0.0357143 
  25           19.9682213   16.1894527  0.04      
  23           20.0429326   16.1882776  0.0434783 
  21           20.1200702   16.1871072  0.047619  
  24           20.1997364   16.1859416  0.0416667 
  26           20.2820399   16.1847806  0.0384615 
  17           20.3670946   16.1836244  0.0588235 
  29           20.4550204   16.182473   0.0344828 
  16           20.5459441   16.1813262  0.0625    
  31           20.6400002   16.1801842  0.0322581 
  18           20.7373293   16.1790468  0.0555556 
  23           20.8380803   16.1779143  0.0434783 
  31           20.9424108   16.1767864  0.0322581 
  31           21.0504874   16.1756632  0.0322581 
  27           21.162486    16.1745448  0.037037  
  26           21.2785945   16.1734311  0.0384615 
  26           21.3990082   16.1723221  0.0384615 
  28           21.5239385   16.1712178  0.0357143 
  27           21.6536059   16.1701182  0.037037  
  20           21.7882469   16.1690234  0.05      
  32           21.9281115   16.1679333  0.03125   
  18           22.0734646   16.1668479  0.0555556 
  24           22.2245907   16.1657672  0.0416667 
  33           22.3817882   16.1646912  0.030303  
  27           22.5453775   16.1636199  0.037037  
  24           22.7157013   16.1625533  0.0416667 
  24           22.8931207   16.1614915  0.0416667 
  39           23.0780242   16.1604343  0.025641  
  26           23.2708263   16.1593819  0.0384615 
  19           23.471968    16.1583342  0.0526316 
  29           23.681922    16.1572912  0.0344828 
  33           23.9011938   16.1562529  0.030303  
  22           24.1303243   16.1552193  0.0454545 
  22           24.3698938   16.1541904  0.0454545 
  25           24.6205229   16.1531662  0.04      
  25           24.8828773   16.1521467  0.04      
  38           25.157673    16.151132   0.0263158 
  21           25.4456756   16.1501219  0.047619  
  21           25.7477115   16.1491165  0.047619  
  31           26.0646648   16.1481159  0.0322581 
  26           26.3974887   16.1471199  0.0384615 
  35           26.7472093   16.1461286  0.0285714 
  33           27.1149264   16.1451421  0.030303  
  43           27.5018314   16.1441602  0.0232558 
  26           27.9091959   16.143183   0.0384615 
  24           28.3383985   16.1422106  0.0416667 
  27           28.7909185   16.1412428  0.037037  
  27           29.2683487   16.1402797  0.037037  
  30           29.7724064   16.1393213  0.0333333 
  44           30.3049345   16.1383676  0.0227273 
  35           30.8679213   16.1374187  0.0285714 
  29           31.4634959   16.1364743  0.0344828 
  33           32.093951    16.1355347  0.030303  
  38           32.7617441   16.1345998  0.0263158 
  36           33.4695056   16.1336696  0.0277778 
  33           34.2200529   16.132744   0.030303  
  38           35.0163915   16.1318232  0.0263158 
  35           35.8617187   16.130907   0.0285714 
  35           36.7594274   16.1299955  0.0285714 
  41           37.7131103   16.1290887  0.0243902 
  47           38.7265438   16.1281866  0.0212766 
  38           39.8036747   16.1272892  0.0263158 
  32           40.9486043   16.1263964  0.03125   
  39           42.1655454   16.1255084  0.025641  
  35           43.4587863   16.124625   0.0285714 
  40           44.8325995   16.1237463  0.025     
  41           46.2911796   16.1228722  0.0243902 
  32           47.8384998   16.1220029  0.03125   
  49           49.4781735   16.1211382  0.0204082 
  51           51.2132549   16.1202782  0.0196078 
  57           53.0459975   16.1194229  0.0175439 
  35           54.9775663   16.1185722  0.0285714 
  46           57.0076828   16.1177262  0.0217391 
  61           59.1342419   16.1168849  0.0163934 
  46           61.352836    16.1160483  0.0217391 
  52           63.6562789   16.1152163  0.0192308 
  54           66.0341092   16.114389   0.0185185 
  63           68.4720667   16.1135663  0.015873  
  70           70.9517406   16.1127484  0.0142857 
  63           73.4502734   16.111935   0.015873  
  89           75.9403099   16.1111264  0.011236  
  67           78.3902711   16.1103224  0.0149254 
  70           80.7649998   16.1095231  0.0142857 
  87           83.0268545   16.1087284  0.0114943 
  88           85.1372486   16.1079384  0.0113636 
  72           87.0585511   16.107153   0.0138889 
  79           88.7563068   16.1063724  0.0126582 
  76           90.201397    16.1055963  0.0131579 
  87           91.3720553   16.1048249  0.0114943 
  79           92.2553888   16.1040582  0.0126582 
  106          92.8480474   16.1032961  0.009434  
  89           93.1562052   16.1025387  0.011236  
  73           93.1945067   16.1017859  0.0136986 
  80           92.9843755   16.1010378  0.0125    
  89           92.5517171   16.1002943  0.011236  
  99           91.9244151   16.0995554  0.010101  
  101          91.1299734   16.0988212  0.009901  
  68           90.1934109   16.0980917  0.0147059 
  94           89.1357407   16.0973668  0.0106383 
  83           87.9731011   16.0966465  0.0120482 
  81           86.7165775   16.0959309  0.0123457 
  95           85.372632    16.0952199  0.0105263 
  57           83.9440704   16.0945135  0.0175439 
  65           82.4313716   16.0938118  0.0153846 
  67           80.8341463   16.0931147  0.0149254 
  62           79.1526179   16.0924223  0.016129  
  64           77.3888252   16.0917344  0.015625  
  72           75.5474471   16.0910512  0.0138889 
  65           73.6362846   16.0903727  0.0153846 
  59           71.6661049   16.0896987  0.0169492 
  61           69.6503069   16.0890294  0.0163934 
  55           67.604119    16.0883647  0.0181818 
  58           65.5437557   16.0877047  0.0172414 
  58           63.4855343   16.0870492  0.0172414 
  57           61.4450513   16.0863984  0.0175439 
  42           59.4365832   16.0857522  0.0238095 
  46           57.4725926   16.0851106  0.0217391 
  48           55.5635166   16.0844737  0.0208333 
  41           53.717658    16.0838413  0.0243902 
  49           51.9412595   16.0832136  0.0204082 
  41           50.2386412   16.0825904  0.0243902 
  40           48.6124231   16.0819719  0.025     
  38           47.0637553   16.081358   0.0263158 
  38           45.5925852   16.0807487  0.0263158 
  48           44.197866    16.080144   0.0208333 
  45           42.8778056   16.0795439  0.0222222 
  42           41.6300322   16.0789484  0.0238095 
  33           40.4517766   16.0783575  0.030303  
  33           39.3399888   16.0777713  0.030303  
  26           38.2914646   16.0771896  0.0384615 
  38           37.3029223   16.0766125  0.0263158 
  37           36.3710777   16.07604    0.027027  
  37           35.4926854   16.0754721  0.027027  
  31           34.6645878   16.0749088  0.0322581 
  35           33.8837437   16.07435    0.0285714 
  29           33.1472311   16.0737959  0.0344828 
  20           32.4522729   16.0732464  0.05      
  32           31.7962395   16.0727014  0.03125   
  32           31.1766446   16.072161   0.03125   
  26           30.5911566   16.0716253  0.0384615 
  29           30.0375844   16.0710941  0.0344828 
  32           29.5138763   16.0705674  0.03125   
  43           29.018116    16.0700454  0.0232558 
  40           28.5485162   16.0695279  0.025     
  27           28.1034071   16.069015   0.037037  
  28           27.6812354   16.0685067  0.0357143 
  26           27.2805557   16.0680029  0.0384615 
  34           26.9000191   16.0675037  0.0294118 
  25           26.5383739   16.0670091  0.04      
  39           26.1944545   16.0665191  0.025641  
  26           25.8671759   16.0660336  0.0384615 
  22           25.5555303   16.0655527  0.0454545 
  28           25.2585784   16.0650763  0.0357143 
  29           24.9754444   16.0646045  0.0344828 
  27           24.7053176   16.0641373  0.037037  
  31           24.4474401   16.0636746  0.0322581 
  22           24.2011049   16.0632164  0.0454545 
  20           23.9656558   16.0627629  0.05      
  25           23.740478    16.0623138  0.04      
  26           23.5249987   16.0618694  0.0384615 
  28           23.3186852   16.0614294  0.0357143 
  25           23.1210369   16.060994   0.04      
  30           22.9315874   16.0605632  0.0333333 
  30           22.7499003   16.0601369  0.0333333 
  31           22.5755676   16.0597151  0.0322581 
  25           22.4082075   16.0592979  0.04      
  30           22.2474608   16.0588852  0.0333333 
  17           22.0929918   16.058477   0.0588235 
  22           21.9444845   16.0580734  0.0454545 
  17           21.801644    16.0576743  0.0588235 
  33           21.6641909   16.0572798  0.030303  
  24           21.5318651   16.0568897  0.0416667 
  31           21.4044197   16.0565042  0.0322581 
  22           21.2816228   16.0561232  0.0454545 
  30           21.1632568   16.0557468  0.0333333 
  24           21.0491156   16.0553748  0.0416667 
  38           20.9390056   16.0550074  0.0263158 
  35           20.8327434   16.0546445  0.0285714 
  37           20.730156    16.0542861  0.027027  
  27           20.6310806   16.0539322  0.037037  
  26           20.535362    16.0535828  0.0384615 
  26           20.4428548   16.0532379  0.0384615 
  28           20.35342     16.0528976  0.0357143 
  24           20.2669268   16.0525617  0.0416667 
  29           20.1832514   16.0522304  0.0344828 
  27           20.1022753   16.0519035  0.037037  
  20           20.0238883   16.0515811  0.05      
  20           19.9479831   16.0512633  0.05      
  26           19.8744599   16.0509499  0.0384615 
  19           19.8032222   16.050641   0.0526316 
  20           19.7341803   16.0503366  0.05      
  26           19.6672474   16.0500367  0.0384615 
  21           19.6023413   16.0497413  0.047619  
  26           19.5393835   16.0494503  0.0384615 
  26           19.4783001   16.0491639  0.0384615 
  16           19.4190199   16.0488819  0.0625    
  20           19.361475    16.0486044  0.05      
  26           19.3056015   16.0483314  0.0384615 
  19           19.2513378   16.0480628  0.0526316 
  26           19.1986254   16.0477988  0.0384615 
  27           19.1474079   16.0475391  0.037037  
  15           19.0976318   16.047284   0.0666667 
  24           19.0492463   16.0470333  0.0416667 
  17           19.0022027   16.0467871  0.0588235 
  20           18.9564539   16.0465453  0.05      
  23           18.9119556   16.046308   0.0434783 
  20           18.8686652   16.0460752  0.05      
  16           18.8265414   16.0458468  0.0625    
  26           18.7855454   16.0456228  0.0384615 
  14           18.7456395   16.0454034  0.0714286 
  22           18.7067881   16.0451883  0.0454545 
  25           18.6689565   16.0449777  0.04      
  24           18.6321116   16.0447715  0.0416667 
  23           18.5962222   16.0445698  0.0434783 
  16           18.5612575   16.0443725  0.0625    
  22           18.5271887   16.0441797  0.0454545 
  16           18.4939875   16.0439913  0.0625    
  21           18.4616276   16.0438073  0.047619  
  16           18.4300826   16.0436277  0.0625    
  18           18.3993281   16.0434526  0.0555556 
  23           18.3693398   16.0432819  0.0434783 
  24           18.3400956   16.0431156  0.0416667 
  16           18.3115726   16.0429538  0.0625    
  18           18.2837505   16.0427963  0.0555556 
  19           18.2566084   16.0426433  0.0526316 
  12           18.2301268   16.0424947  0.0833333 
  25           18.2042868   16.0423505  0.04      
  25           18.1790702   16.0422106  0.04      
  23           18.1544596   16.0420753  0.0434783 
  26           18.1304382   16.0419443  0.0384615 
  14           18.1069896   16.0418177  0.0714286 
  18           18.0840982   16.0416955  0.0555556 
  21           18.0617489   16.0415777  0.047619  
  15           18.0399275   16.0414643  0.0666667 
  16           18.0186193   16.0413552  0.0625    
  19           17.9978113   16.0412506  0.0526316 
  16           17.9774902   16.0411504  0.0625    
  19           17.9576437   16.0410545  0.0526316 
  13           17.9382591   16.040963   0.0769231 
  18           17.9193253   16.0408759  0.0555556 
  23           17.9008304   16.0407932  0.0434783 
  26           17.8827638   16.0407148  0.0384615 
  22           17.8651148   16.0406408  0.0454545 
  21           17.8478734   16.0405712  0.047619  
  21           17.8310294   16.040506   0.047619  
  22           17.8145737   16.0404451  0.0454545 
  22           17.7984967   16.0403886  0.0454545 
  24           17.7827897   16.0403364  0.0416667 
  25           17.7674439   16.0402886  0.04      
  20           17.7524511   16.0402451  0.05      
  14           17.7378032   16.040206   0.0714286 
  16           17.7234928   16.0401713  0.0625    
  18           17.7095117   16.0401408  0.0555556 
  20           17.6958532   16.0401148  0.05      
  17           17.6825099   16.040093   0.0588235 
  28           17.6694752   16.0400756  0.0357143 
  19           17.6567422   16.0400626  0.0526316 
  28           17.6443049   16.0400538  0.0357143 
  20           17.632157    16.0400494  0.05      
  18           17.6202925   16.0400494  0.0555556 
  15           17.6087055   16.0400536  0.0666667 
  14           17.5973905   16.0400622  0.0714286 
  26           17.586342    16.0400751  0.0384615 
  17           17.5755549   16.0400923  0.0588235 
  21           17.565024    16.0401138  0.047619  
  23           17.5547446   16.0401396  0.0434783 
  29           17.5447116   16.0401697  0.0344828 
  20           17.5349205   16.0402042  0.05      
  17           17.525367    16.0402429  0.0588235 
  24           17.5160467   16.040286   0.0416667 
  22           17.5069554   16.0403333  0.0454545 
  29           17.498089    16.0403849  0.0344828 
  19           17.4894437   16.0404409  0.0526316 
  24           17.4810156   16.0405011  0.0416667 
  19           17.4728011   16.0405656  0.0526316 
  19           17.4647965   16.0406343  0.0526316 
  21           17.4569987   16.0407074  0.047619  
  21           17.4494042   16.0407847  0.047619  
  16           17.4420097   16.0408663  0.0625    
  24           17.434812    16.0409522  0.0416667 
  18           17.4278085   16.0410424  0.0555556 
  20           17.420996    16.0411368  0.05      
  23           17.4143716   16.0412354  0.0434783 
  23           17.4079329   16.0413384  0.0434783 
  22           17.401677    16.0414456  0.0454545 
  19           17.3956017   16.041557   0.0526316 
  14           17.3897042   16.0416727  0.0714286 
  22           17.3839823   16.0417926  0.0454545 
  18           17.3784339   16.0419168  0.0555556 
  14           17.3730565   16.0420453  0.0714286 
  22           17.3678482   16.0421779  0.0454545 
  13           17.362807    16.0423148  0.0769231 
  18           17.3579308   16.042456   0.0555556 
  17           17.3532178   16.0426013  0.0588235 
  25           17.3486661   16.0427509  0.04      
  23           17.3442742   16.0429048  0.0434783 
  12           17.3400402   16.0430628  0.0833333 
  24           17.3359626   16.0432251  0.0416667 
  22           17.33204     16.0433915  0.0454545 
  18           17.3282707   16.0435622  0.0555556 
  18           17.3246535   16.0437371  0.0555556 
  22           17.3211869   16.0439162  0.0454545 
  14           17.3178699   16.0440995  0.0714286 
  19           17.3147009   16.044287   0.0526316 
  17           17.3116792   16.0444787  0.0588235 
  21           17.3088034   16.0446746  0.047619  
  19           17.3060728   16.0448747  0.0526316 
  17           17.3034859   16.045079   0.0588235 
  19           17.3010424   16.0452874  0.0526316 
  25           17.2987411   16.0455001  0.04      
  11           17.2965813   16.0457169  0.0909091 
  24           17.2945622   16.0459379  0.0416667 
  13           17.2926833   16.046163   0.0769231 
  17           17.2909439   16.0463923  0.0588235 
  18           17.2893433   16.0466258  0.0555556 
  16           17.2878811   16.0468635  0.0625    
  23           17.2865569   16.0471053  0.0434783 
  22           17.2853703   16.0473513  0.0454545 
  17           17.2843208   16.0476014  0.0588235 
  18           17.2834083   16.0478557  0.0555556 
  16           17.2826324   16.0481141  0.0625    
  17           17.281993    16.0483766  0.0588235 
  15           17.2814899   16.0486433  0.0666667 
  16           17.2811232   16.0489142  0.0625    
  27           17.2808927   16.0491891  0.037037  
  13           17.2807985   16.0494682  0.0769231 
  22           17.2808407   16.0497515  0.0454545 
  16           17.2810194   16.0500388  0.0625    
  19           17.2813348   16.0503303  0.0526316 
  14           17.2817872   16.0506259  0.0714286 
  20           17.2823768   16.0509256  0.05      
  23           17.2831042   16.0512294  0.0434783 
  17           17.2839696   16.0515373  0.0588235 
  17           17.2849735   16.0518493  0.0588235 
  24           17.2861164   16.0521654  0.0416667 
  17           17.2873991   16.0524856  0.0588235 
  21           17.288822    16.0528099  0.047619  
  11           17.2903861   16.0531383  0.0909091 
  16           17.2920918   16.0534708  0.0625    
  15           17.2939403   16.0538073  0.0666667 
  16           17.2959323   16.054148   0.0625    
  14           17.2980687   16.0544927  0.0714286 
  22           17.3003507   16.0548415  0.0454545 
  15           17.3027793   16.0551943  0.0666667 
  11           17.3053558   16.0555512  0.0909091 
  23           17.3080811   16.0559122  0.0434783 
  18           17.3109569   16.0562772  0.0555556 
  14           17.3139842   16.0566463  0.0714286 
  21           17.3171647   16.0570195  0.047619  
  16           17.3204998   16.0573967  0.0625    
  19           17.3239912   16.0577779  0.0526316 
  22           17.3276403   16.0581632  0.0454545 
  18           17.3314492   16.0585525  0.0555556 
  14           17.3354196   16.0589458  0.0714286 
  18           17.3395534   16.0593432  0.0555556 
  21           17.3438526   16.0597446  0.047619  
  25           17.3483192   16.06015    0.04      
  15           17.3529555   16.0605595  0.0666667 
  30           17.3577638   16.0609729  0.0333333 
  16           17.3627465   16.0613904  0.0625    
  26           17.3679059   16.0618119  0.0384615 
  20           17.3732447   16.0622374  0.05      
  24           17.3787658   16.0626668  0.0416667 
  18           17.3844716   16.0631003  0.0555556 
  19           17.3903651   16.0635378  0.0526316 
  16           17.3964496   16.0639793  0.0625    
  14           17.402728    16.0644247  0.0714286 
  27           17.4092034   16.0648741  0.037037  
  26           17.4158796   16.0653276  0.0384615 
  21           17.42276     16.0657849  0.047619  
  20           17.4298482   16.0662463  0.05      
  18           17.437148    16.0667116  0.0555556 
  17           17.4446634   16.0671809  0.0588235 
  23           17.4523985   16.0676542  0.0434783 
  21           17.4603575   16.0681314  0.047619  
  28           17.468545    16.0686125  0.0357143 
  23           17.4769654   16.0690976  0.0434783 
  22           17.4856238   16.0695867  0.0454545 
  15           17.4945249   16.0700797  0.0666667 
  19           17.503674    16.0705766  0.0526316 
  17           17.5130764   16.0710775  0.0588235 
  17           17.5227377   16.0715823  0.0588235 
  23           17.5326636   16.072091   0.0434783 
  25           17.5428604   16.0726036  0.04      
  25           17.553334    16.0731202  0.04      
  22           17.5640911   16.0736406  0.0454545 
  17           17.5751385   16.074165   0.0588235 
  12           17.5864832   16.0746933  0.0833333 
  17           17.5981323   16.0752255  0.0588235 
  26           17.6100937   16.0757616  0.0384615 
  18           17.622375    16.0763016  0.0555556 
  15           17.6349847   16.0768454  0.0666667 
  20           17.6479313   16.0773932  0.05      
  18           17.6612235   16.0779448  0.0555556 
  20           17.6748707   16.0785004  0.05      
  28           17.6888828   16.0790598  0.0357143 
  22           17.7032693   16.079623   0.0454545 
  24           17.7180413   16.0801902  0.0416667 
  31           17.7332092   16.0807612  0.0322581 
  22           17.7487848   16.081336   0.0454545 
  20           17.7647797   16.0819147  0.05      
  17           17.7812064   16.0824973  0.0588235 
  22           17.7980776   16.0830837  0.0454545 
  23           17.8154071   16.0836739  0.0434783 
  17           17.8332088   16.084268   0.0588235 
  18           17.8514975   16.084866   0.0555556 
  21           17.8702885   16.0854677  0.047619  
  24           17.8895978   16.0860733  0.0416667 
  14           17.9094422   16.0866827  0.0714286 
  29           17.9298396   16.0872959  0.0344828 
  20           17.950808    16.0879129  0.05      
  16           17.9723666   16.0885338  0.0625    
  23           17.9945359   16.0891584  0.0434783 
  19           18.0173369   16.0897869  0.0526316 
  21           18.0407917   16.0904191  0.047619  
  27           18.0649234   16.0910552  0.037037  
  26           18.0897566   16.091695   0.0384615 
  22           18.1153168   16.0923386  0.0454545 
  24           18.1416307   16.092986   0.0416667 
  23           18.168727    16.0936372  0.0434783 
  18           18.1966348   16.0942921  0.0555556 
  19           18.2253856   16.0949508  0.0526316 
  15           18.2550125   16.0956133  0.0666667 
  21           18.2855498   16.0962795  0.047619  
  18           18.3170342   16.0969495  0.0555556 
  17           18.3495039   16.0976233  0.0588235 
  16           18.3829995   16.0983007  0.0625    
  24           18.4175643   16.098982   0.0416667 
  20           18.4532432   16.0996669  0.05      
  23           18.4900839   16.1003556  0.0434783 
  19           18.5281373   16.1010481  0.0526316 
  19           18.5674568   16.1017442  0.0526316 
  26           18.608099    16.1024441  0.0384615 
  19           18.6501242   16.1031477  0.0526316 
  17           18.6935961   16.103855   0.0588235 
  20           18.7385825   16.104566   0.05      
  30           18.7851553   16.1052807  0.0333333 
  16           18.833391    16.1059991  0.0625    
  23           18.8833709   16.1067212  0.0434783 
  23           18.9351816   16.107447   0.0434783 
  23           18.9889155   16.1081765  0.0434783 
  21           19.0446714   16.1089096  0.047619  
  20           19.1025541   16.1096465  0.05      
  22           19.1626761   16.110387   0.0454545 
  25           19.2251576   16.1111311  0.04      
  22           19.290127    16.111879   0.0454545 
  26           19.357722    16.1126305  0.0384615 
  23           19.4280904   16.1133856  0.0434783 
  19           19.5013898   16.1141444  0.0526316 
  16           19.5777913   16.1149069  0.0625    
  25           19.657476    16.115673   0.04      
  17           19.7406405   16.1164427  0.0588235 
  30           19.8274956   16.117216   0.0333333 
  26           19.9182673   16.117993   0.0384615 
  19           20.0132007   16.1187736  0.0526316 
  34           20.1125572   16.1195578  0.0294118 
  32           20.2166207   16.1203457  0.03125   
  33           20.3256946   16.1211371  0.030303  
  22           20.4401078   16.1219321  0.0454545 
  22           20.5602127   16.1227308  0.0454545 
  23           20.6863902   16.123533   0.0434783 
  28           20.8190491   16.1243388  0.0357143 
  23           20.9586307   16.1251482  0.0434783 
  20           21.1056072   16.1259612  0.05      
  24           21.2604875   16.1267778  0.0416667 
  21           21.4238165   16.1275979  0.047619  
  23           21.5961778   16.1284216  0.0434783 
  17           21.7781951   16.1292489  0.0588235 
  27           21.9705329   16.1300797  0.037037  
  34           22.1738967   16.1309141  0.0294118 
  23           22.3890335   16.131752   0.0434783 
  25           22.6167283   16.1325935  0.04      
  31           22.8578019   16.1334385  0.0322581 
  11           23.1131059   16.134287   0.0909091 
  25           23.3835128   16.1351391  0.04      
  27           23.6699055   16.1359947  0.037037  
  26           23.973158    16.1368538  0.0384615 
  25           24.2941186   16.1377164  0.04      
  21           24.6335744   16.1385825  0.047619  
  29           24.9922179   16.1394522  0.0344828 
  37           25.3705959   16.1403253  0.027027  
  29           25.7690539   16.1412019  0.0344828 
  27           26.1876653   16.1420821  0.037037  
  30           26.6261441   16.1429657  0.0333333 
  24           27.0837537   16.1438527  0.0416667 
  33           27.5592046   16.1447433  0.030303  
  39           28.050541    16.1456373  0.025641  
  26           28.5550464   16.1465348  0.0384615 
  27           29.0691562   16.1474358  0.037037  
  35           29.5884127   16.1483402  0.0285714 
  34           30.1074568   16.149248   0.0294118 
  29           30.6201186   16.1501593  0.0344828 
  23           31.1195796   16.1510741  0.0434783 
  34           31.5986379   16.1519923  0.0294118 
  30           32.050089    16.1529139  0.0333333 
  47           32.4671648   16.1538389  0.0212766 
  25           32.8440202   16.1547674  0.04      
  41           33.1762114   16.1556992  0.0243902 
  38           33.4610629   16.1566345  0.0263158 
  40           33.6979206   16.1575732  0.025     
  43           33.8882046   16.1585153  0.0232558 
  38           34.0352515   16.1594608  0.0263158 
  39           34.143989    16.1604096  0.025641  
  55           34.2204655   16.1613619  0.0181818 
  37           34.2713081   16.1623175  0.027027  
  36           34.303176    16.1632765  0.0277778 
  35           34.3222753   16.1642389  0.0285714 
  36           34.3339676   16.1652047  0.0277778 
  28           34.3425066   16.1661738  0.0357143 
  40           34.3509274   16.1671462  0.025     
  48           34.3610417   16.168122   0.0208333 
  33           34.373591    16.1691012  0.030303  
  31           34.3884739   16.1700837  0.0322581 
  30           34.4050522   16.1710695  0.0333333 
  34           34.4225058   16.1720586  0.0294118 
  39           34.4401668   16.1730511  0.025641  
  26           34.4578352   16.1740469  0.0384615 
  44           34.4759955   16.175046   0.0227273 
  28           34.4959555   16.1760484  0.0357143 
  47           34.5198684   16.1770541  0.0212766 
  36           34.5506535   16.1780632  0.0277778 
  32           34.591847    16.1790755  0.03125   
  40           34.6473983   16.180091   0.025     
  35           34.7214595   16.1811099  0.0285714 
  30           34.8181857   16.1821321  0.0333333 
  41           34.9415666   16.1831575  0.0243902 
  27           35.0953021   16.1841862  0.037037  
  26           35.2827229   16.1852181  0.0384615 
  38           35.5067474   16.1862533  0.0263158 
  47           35.7698697   16.1872917  0.0212766 
  41           36.0741642   16.1883334  0.0243902 
  34           36.421305    16.1893783  0.0294118 
  24           36.8125822   16.1904265  0.0416667 
  33           37.2489094   16.1914779  0.030303  
  40           37.7308334   16.1925325  0.025     
  49           38.2585221   16.1935903  0.0204082 
  36           38.8317298   16.1946513  0.0277778 
  36           39.4497682   16.1957156  0.0277778 
  34           40.111446    16.196783   0.0294118 
  36           40.8149886   16.1978537  0.0277778 
  40           41.5579771   16.1989275  0.025     
  39           42.3372396   16.2000045  0.025641  
  48           43.1487763   16.2010847  0.0208333 
  28           43.9876721   16.202168   0.0357143 
  45           44.8480216   16.2032545  0.0222222 
  43           45.7228901   16.2043442  0.0232558 
  55           46.6043136   16.2054371  0.0181818 
  39           47.4833246   16.2065331  0.025641  
  50           48.3500684   16.2076322  0.02      
  41           49.1939758   16.2087345  0.0243902 
  50           50.0040166   16.2098399  0.02      
  52           50.7690123   16.2109484  0.0192308 
  50           51.4780229   16.2120601  0.02      
  47           52.1207647   16.2131749  0.0212766 
  37           52.6880617   16.2142927  0.027027  
  58           53.1722281   16.2154137  0.0172414 
  51           53.5674381   16.2165378  0.0196078 
  49           53.8699469   16.217665   0.0204082 
  50           54.0782231   16.2187953  0.02      
  45           54.1929051   16.2199286  0.0222222 
  62           54.2166459   16.2210651  0.016129  
  51           54.1537718   16.2222046  0.0196078 
  56           54.0099225   16.2233471  0.0178571 
  52           53.7915566   16.2244928  0.0192308 
  43           53.505508    16.2256415  0.0232558 
  61           53.1585366   16.2267932  0.0163934 
  46           52.7569435   16.227948   0.0217391 
  53           52.3063093   16.2291058  0.0188679 
  52           51.8113215   16.2302666  0.0192308 
  47           51.2757186   16.2314305  0.0212766 
  62           50.7023586   16.2325974  0.016129  
  51           50.0933529   16.2337673  0.0196078 
  37           49.4502926   16.2349402  0.027027  
  59           48.7744916   16.2361161  0.0169492 
  27           48.0672525   16.237295   0.037037  
  38           47.3300975   16.2384769  0.0263158 
  33           46.5649615   16.2396618  0.030303  
  51           45.7743156   16.2408496  0.0196078 
  44           44.9612188   16.2420405  0.0227273 
  41           44.1293005   16.2432343  0.0243902 
  43           43.2826929   16.244431   0.0232558 
  35           42.425874    16.2456307  0.0285714 
  40           41.5635573   16.2468334  0.025     
  30           40.7004784   16.248039   0.0333333 
  39           39.8412766   16.2492476  0.025641  
  42           38.990327    16.250459   0.0238095 
  37           38.1516545   16.2516734  0.027027  
  23           37.3288233   16.2528907  0.0434783 
  33           36.5249122   16.254111   0.030303  
  32           35.7424829   16.2553341  0.03125   
  26           34.9835892   16.2565601  0.0384615 
  32           34.2497934   16.2577891  0.03125   
  28           33.5422028   16.2590209  0.0357143 
  34           32.8615204   16.2602556  0.0294118 
  22           32.2080935   16.2614932  0.0454545 
  43           31.5782597   16.2627336  0.0232558 
  25           30.9792094   16.2639769  0.04      
  19           30.4068081   16.2652231  0.0526316 
  26           29.860461    16.2664721  0.0384615 
  26           29.339441    16.267724   0.0384615 
  28           28.842927    16.2689787  0.0357143 
  32           28.3700241   16.2702362  0.03125   
  20           27.9197952   16.2714966  0.05      
  28           27.4912762   16.2727598  0.0357143 
  24           27.0834938   16.2740258  0.0416667 
  24           26.6954757   16.2752946  0.0416667 
  23           26.3244772   16.2765662  0.0434783 
  43           25.9731382   16.2778406  0.0232558 
  25           25.6387596   16.2791178  0.04      
  25           25.3204613   16.2803978  0.04      
  29           25.0173968   16.2816806  0.0344828 
  28           24.7287588   16.2829661  0.0357143 
  23           24.4537729   16.2842544  0.0434783 
  32           24.1917034   16.2855455  0.03125   
  20           23.9418516   16.2868393  0.05      
  20           23.7035551   16.2881359  0.05      
  26           23.4761863   16.2894352  0.0384615 
  26           23.2591529   16.2907372  0.0384615 
  27           23.0518945   16.292042   0.037037  
  28           22.853884    16.2933494  0.0357143 
  27           22.6646224   16.2946596  0.037037  
  19           22.4836409   16.2959725  0.0526316 
  14           22.3104987   16.2972881  0.0714286 
  34           22.1447789   16.2986064  0.0294118 
  27           21.9860909   16.2999274  0.037037  
  24           21.8340653   16.3012511  0.0416667 
  28           21.6883563   16.3025774  0.0357143 
  27           21.5486374   16.3039065  0.037037  
  28           21.4146022   16.3052381  0.0357143 
  20           21.2859613   16.3065725  0.05      
  18           21.1624416   16.3079095  0.0555556 
  19           21.0437892   16.3092491  0.0526316 
  17           20.9297618   16.3105914  0.0588235 
  24           20.8201326   16.3119363  0.0416667 
  25           20.7146873   16.3132838  0.04      
  18           20.6132244   16.3146339  0.0555556 
  23           20.5155539   16.3159867  0.0434783 
  21           20.4214961   16.317342   0.047619  
  22           20.3308822   16.3187     0.0454545 
  23           20.243552    16.3200605  0.0434783 
  17           20.1593552   16.3214236  0.0588235 
  20           20.0781489   16.3227893  0.05      
  20           19.9997982   16.3241576  0.05      
  29           19.924176    16.3255285  0.0344828 
  17           19.8511617   16.3269019  0.0588235 
  18           19.7806417   16.3282778  0.0555556 
  19           19.7125075   16.3296563  0.0526316 
  18           19.646657    16.3310373  0.0555556 
  19           19.5829936   16.3324209  0.0526316 
  20           19.5214244   16.333807   0.05      
  26           19.4618629   16.3351956  0.0384615 
  26           19.4042265   16.3365867  0.0384615 
  19           19.3484362   16.3379803  0.0526316 
  26           19.2944174   16.3393765  0.0384615 
  20           19.2420993   16.3407751  0.05      
  22           19.1914144   16.3421762  0.0454545 
  13           19.142298    16.3435797  0.0769231 
  11           19.09469     16.3449858  0.0909091 
  23           19.0485312   16.3463943  0.0434783 
  18           19.0037669   16.3478053  0.0555556 
  20           18.9603443   16.3492187  0.05      
  29           18.9182125   16.3506345  0.0344828 
  16           18.877324    16.3520528  0.0625    
  33           18.8376329   16.3534736  0.030303  
  19           18.7990954   16.3548967  0.0526316 
  21           18.7616698   16.3563223  0.047619  
  18           18.7253162   16.3577502  0.0555556 
  17           18.6899965   16.3591806  0.0588235 
  21           18.6556741   16.3606134  0.047619  
  15           18.6223144   16.3620486  0.0666667 
  29           18.589884    16.3634861  0.0344828 
  28           18.558351    16.364926   0.0357143 
  19           18.5276847   16.3663683  0.0526316 
  24           18.497856    16.3678129  0.0416667 
  23           18.4688368   16.3692599  0.0434783 
  37           18.4406004   16.3707093  0.027027  
  21           18.4131208   16.372161   0.047619  
  21           18.3863734   16.373615   0.047619  
  13           18.3603346   16.3750713  0.0769231 
  16           18.3349815   16.37653    0.0625    
  18           18.3102925   16.3779909  0.0555556 
  26           18.2862464   16.3794542  0.0384615 
  25           18.2628232   16.3809198  0.04      
  18           18.2400035   16.3823876  0.0555556 
  21           18.2177688   16.3838578  0.047619  
  14           18.196101    16.3853302  0.0714286 
  21           18.1749831   16.3868049  0.047619  
  21           18.1543986   16.3882818  0.047619  
  20           18.1343314   16.389761   0.05      
  21           18.1147665   16.3912425  0.047619  
  25           18.0956887   16.3927262  0.04      
  23           18.0770844   16.3942121  0.0434783 
  19           18.0589393   16.3957002  0.0526316 
  18           18.0412405   16.3971906  0.0555556 
  21           18.0239753   16.3986832  0.047619  
  12           18.0071315   16.400178   0.0833333 
  18           17.9906971   16.401675   0.0555556 
  21           17.974661    16.4031741  0.047619  
  23           17.9590118   16.4046755  0.0434783 
  19           17.9437394   16.406179   0.0526316 
  26           17.9288331   16.4076847  0.0384615 
  20           17.9142833   16.4091925  0.05      
  19           17.9000803   16.4107026  0.0526316 
  10           17.8862151   16.4122147  0.1       
  21           17.8726785   16.413729   0.047619  
  15           17.8594622   16.4152454  0.0666667 
  9            17.8465576   16.416764   0.1111111 
  18           17.8339568   16.4182846  0.0555556 
  18           17.821652    16.4198074  0.0555556 
  24           17.8096357   16.4213323  0.0416667 
  22           17.7979006   16.4228592  0.0454545 
  22           17.7864396   16.4243883  0.0454545 
  22           17.7752461   16.4259194  0.0454545 
  22           17.7643132   16.4274526  0.0454545 
  15           17.7536347   16.4289879  0.0666667 
  15           17.7432045   16.4305252  0.0666667 
  24           17.7330164   16.4320646  0.0416667 
  13           17.7230647   16.433606   0.0769231 
  22           17.7133437   16.4351495  0.0454545 
  17           17.7038482   16.4366949  0.0588235 
  21           17.6945726   16.4382424  0.047619  
  15           17.685512    16.4397919  0.0666667 
  18           17.6766614   16.4413434  0.0555556 
  20           17.6680158   16.442897   0.05      
  20           17.6595708   16.4444525  0.05      
  17           17.6513217   16.4460099  0.0588235 
  13           17.6432642   16.4475694  0.0769231 
  15           17.635394    16.4491308  0.0666667 
  17           17.627707    16.4506942  0.0588235 
  12           17.6201992   16.4522595  0.0833333 
  22           17.6128665   16.4538268  0.0454545 
  14           17.6057053   16.455396   0.0714286 
  22           17.5987119   16.4569671  0.0454545 
  24           17.5918826   16.4585402  0.0416667 
  17           17.5852141   16.4601152  0.0588235 
  24           17.5787031   16.461692   0.0416667 
  15           17.5723461   16.4632708  0.0666667 
  20           17.56614     16.4648515  0.05      
  23           17.5600817   16.466434   0.0434783 
  14           17.5541681   16.4680184  0.0714286 
  16           17.5483965   16.4696047  0.0625    
  13           17.5427639   16.4711928  0.0769231 
  18           17.5372675   16.4727828  0.0555556 
  24           17.5319047   16.4743747  0.0416667 
  17           17.5266729   16.4759683  0.0588235 
  18           17.5215694   16.4775638  0.0555556 
  20           17.516592    16.4791612  0.05      
  19           17.511738    16.4807603  0.0526316 
  17           17.5070052   16.4823612  0.0588235 
  24           17.5023913   16.483964   0.0416667 
  16           17.497894    16.4855685  0.0625    
  18           17.4935112   16.4871748  0.0555556 
  18           17.4892409   16.4887828  0.0555556 
  19           17.4850809   16.4903927  0.0526316 
  17           17.4810293   16.4920043  0.0588235 
  19           17.4770839   16.4936176  0.0526316 
  14           17.4732432   16.4952327  0.0714286 
  24           17.469505    16.4968495  0.0416667 
  20           17.4658678   16.498468   0.05      
  19           17.4623296   16.5000883  0.0526316 
  17           17.4588888   16.5017102  0.0588235 
  10           17.4555438   16.5033339  0.1       
  17           17.4522928   16.5049592  0.0588235 
  16           17.4491345   16.5065863  0.0625    
  24           17.446067    16.508215   0.0416667 
  18           17.4430891   16.5098454  0.0555556 
  10           17.4401993   16.5114774  0.1       
  18           17.4373961   16.5131111  0.0555556 
  11           17.4346779   16.5147464  0.0909091 
  21           17.4320438   16.5163834  0.047619  
  17           17.4294921   16.518022   0.0588235 
  10           17.4270217   16.5196622  0.1       
  15           17.4246312   16.5213041  0.0666667 
  14           17.4223196   16.5229475  0.0714286 
  20           17.4200855   16.5245925  0.05      
  22           17.4179278   16.5262391  0.0454545 
  17           17.4158454   16.5278873  0.0588235 
  11           17.4138372   16.5295371  0.0909091 
  17           17.411902    16.5311884  0.0588235 
  18           17.4100389   16.5328413  0.0555556 
  22           17.4082467   16.5344957  0.0454545 
  20           17.4065245   16.5361517  0.05      
  31           17.4048715   16.5378092  0.0322581 
  13           17.4032864   16.5394682  0.0769231 
  27           17.4017685   16.5411287  0.037037  
  15           17.4003168   16.5427908  0.0666667 
  14           17.3989304   16.5444543  0.0714286 
  17           17.3976086   16.5461193  0.0588235 
  18           17.3963504   16.5477858  0.0555556 
  22           17.395155    16.5494538  0.0454545 
  15           17.3940216   16.5511232  0.0666667 
  17           17.3929494   16.5527941  0.0588235 
  21           17.3919378   16.5544664  0.047619  
  21           17.3909858   16.5561402  0.047619  
  21           17.3900929   16.5578154  0.047619  
  22           17.3892583   16.559492   0.0454545 
  13           17.3884814   16.56117    0.0769231 
  20           17.3877613   16.5628494  0.05      
  18           17.3870976   16.5645303  0.0555556 
  18           17.3864895   16.5662125  0.0555556 
  15           17.3859365   16.5678961  0.0666667 
  18           17.3854379   16.569581   0.0555556 
  12           17.3849931   16.5712674  0.0833333 
  20           17.3846016   16.572955   0.05      
  14           17.3842629   16.574644   0.0714286 
  18           17.3839763   16.5763344  0.0555556 
  23           17.3837413   16.5780261  0.0434783 
  13           17.3835575   16.5797191  0.0769231 
  21           17.3834243   16.5814134  0.047619  
  23           17.3833412   16.583109   0.0434783 
  16           17.3833078   16.5848059  0.0625    
  11           17.3833236   16.5865041  0.0909091 
  17           17.3833881   16.5882036  0.0588235 
  14           17.3835009   16.5899043  0.0714286 
  25           17.3836617   16.5916063  0.04      
  17           17.3838699   16.5933095  0.0588235 
  28           17.3841252   16.595014   0.0357143 
  17           17.3844271   16.5967197  0.0588235 
  9            17.3847754   16.5984266  0.1111111 
  15           17.3851695   16.6001348  0.0666667 
  17           17.3856093   16.6018441  0.0588235 
  22           17.3860944   16.6035547  0.0454545 
  21           17.3866243   16.6052664  0.047619  
  20           17.3871988   16.6069793  0.05      
  20           17.3878176   16.6086934  0.05      
  21           17.3884803   16.6104087  0.047619  
  17           17.3891868   16.6121251  0.0588235 
  19           17.3899366   16.6138426  0.0526316 
  25           17.3907296   16.6155613  0.04      
  16           17.3915654   16.6172811  0.0625    
  18           17.3924438   16.619002   0.0555556 
  6            17.3933645   16.6207241  0.1666667 
  16           17.3943274   16.6224472  0.0625    
  15           17.3953323   16.6241714  0.0666667 
  11           17.3963788   16.6258967  0.0909091 
  20           17.3974667   16.6276231  0.05      
  13           17.398596    16.6293506  0.0769231 
  18           17.3997663   16.6310791  0.0555556 
  16           17.4009776   16.6328086  0.0625    
  17           17.4022296   16.6345392  0.0588235 
  12           17.4035222   16.6362708  0.0833333 
  20           17.4048552   16.6380034  0.05      
  17           17.4062284   16.6397371  0.0588235 
  23           17.4076419   16.6414717  0.0434783 
  25           17.4090952   16.6432074  0.04      
  20           17.4105886   16.644944   0.05      
  23           17.4121216   16.6466816  0.0434783 
  14           17.4136944   16.6484201  0.0714286 
  20           17.4153067   16.6501596  0.05      
  17           17.4169585   16.6519001  0.0588235 
  18           17.4186496   16.6536415  0.0555556 
  14           17.4203802   16.6553838  0.0714286 
  17           17.4221499   16.6571271  0.0588235 
  20           17.4239589   16.6588712  0.05      
  13           17.425807    16.6606163  0.0769231 
  15           17.4276943   16.6623622  0.0666667 
  30           17.4296205   16.6641091  0.0333333 
  25           17.4315859   16.6658568  0.04      
  24           17.4335903   16.6676054  0.0416667 
  17           17.4356337   16.6693548  0.0588235 
  20           17.4377161   16.6711051  0.05      
  14           17.4398376   16.6728562  0.0714286 
  19           17.441998    16.6746081  0.0526316 
  15           17.4441975   16.6763609  0.0666667 
  11           17.4464361   16.6781144  0.0909091 
  17           17.4487138   16.6798688  0.0588235 
  15           17.4510306   16.6816239  0.0666667 
  10           17.4533867   16.6833799  0.1       
  21           17.455782    16.6851366  0.047619  
  19           17.4582166   16.686894   0.0526316 
  17           17.4606907   16.6886523  0.0588235 
  16           17.4632042   16.6904112  0.0625    
  23           17.4657573   16.6921709  0.0434783 
  15           17.4683501   16.6939313  0.0666667 
  12           17.4709827   16.6956925  0.0833333 
  19           17.4736551   16.6974543  0.0526316 
  23           17.4763676   16.6992169  0.0434783 
  19           17.4791202   16.7009801  0.0526316 
  25           17.481913    16.702744   0.04      
  15           17.4847464   16.7045086  0.0666667 
  14           17.4876203   16.7062738  0.0714286 
  17           17.4905348   16.7080397  0.0588235 
  21           17.4934904   16.7098062  0.047619  
  19           17.496487    16.7115733  0.0526316 
  14           17.499525    16.7133411  0.0714286 
  17           17.5026044   16.7151095  0.0588235 
  14           17.5057255   16.7168785  0.0714286 
  15           17.5088885   16.718648   0.0666667 
  19           17.5120936   16.7204182  0.0526316 
  12           17.515341    16.7221889  0.0833333 
  16           17.5186311   16.7239602  0.0625    
  16           17.521964    16.725732   0.0625    
  18           17.52534     16.7275044  0.0555556 
  12           17.5287594   16.7292773  0.0833333 
  10           17.5322224   16.7310508  0.1       
  9            17.5357295   16.7328247  0.1111111 
  13           17.5392807   16.7345992  0.0769231 
  17           17.5428765   16.7363742  0.0588235 
  21           17.5465171   16.7381496  0.047619  
  18           17.550203    16.7399255  0.0555556 
  20           17.5539344   16.7417019  0.05      
  10           17.5577118   16.7434787  0.1       
  24           17.5615352   16.745256   0.0416667 
  23           17.5654055   16.7470337  0.0434783 
  17           17.5693226   16.7488119  0.0588235 
  20           17.5732872   16.7505905  0.05      
  14           17.5772996   16.7523694  0.0714286 
  24           17.5813603   16.7541488  0.0416667 
  19           17.5854696   16.7559286  0.0526316 
  15           17.5896279   16.7577087  0.0666667 
  18           17.5938359   16.7594892  0.0555556 
  17           17.5980938   16.7612701  0.0588235 
  14           17.6024023   16.7630513  0.0714286 
  17           17.6067617   16.7648328  0.0588235 
  14           17.6111726   16.7666147  0.0714286 
  13           17.6156356   16.7683969  0.0769231 
  17           17.6201511   16.7701794  0.0588235 
  25           17.6247196   16.7719622  0.04      
  25           17.6293419   16.7737453  0.04      
  21           17.6340183   16.7755286  0.047619  
  25           17.6387496   16.7773122  0.04      
  19           17.6435363   16.7790961  0.0526316 
  15           17.6483791   16.7808803  0.0666667 
  14           17.6532785   16.7826647  0.0714286 
  17           17.6582353   16.7844493  0.0588235 
  20           17.66325     16.7862341  0.05      
  18           17.6683235   16.7880191  0.0555556 
  17           17.6734564   16.7898043  0.0588235 
  16           17.6786494   16.7915897  0.0625    
  18           17.6839032   16.7933753  0.0555556 
  18           17.6892187   16.7951611  0.0555556 
  12           17.6945965   16.796947   0.0833333 
  15           17.7000376   16.7987331  0.0666667 
  22           17.7055427   16.8005193  0.0454545 
  16           17.7111125   16.8023056  0.0625    
  19           17.7167481   16.804092   0.0526316 
  12           17.7224503   16.8058786  0.0833333 
  18           17.7282199   16.8076652  0.0555556 
  14           17.734058    16.809452   0.0714286 
  13           17.7399653   16.8112388  0.0769231 
  22           17.745943    16.8130256  0.0454545 
  20           17.7519921   16.8148126  0.05      
  18           17.7581133   16.8165995  0.0555556 
  21           17.764308    16.8183865  0.047619  
  16           17.7705771   16.8201736  0.0625    
  25           17.7769217   16.8219606  0.04      
  17           17.783343    16.8237477  0.0588235 
  25           17.789842    16.8255347  0.04      
  15           17.79642     16.8273217  0.0666667 
  12           17.8030783   16.8291087  0.0833333 
  13           17.8098178   16.8308957  0.0769231 
  20           17.8166401   16.8326826  0.05      
  15           17.8235463   16.8344694  0.0666667 
  23           17.830538    16.8362562  0.0434783 
  21           17.8376162   16.8380429  0.047619  
  19           17.8447825   16.8398295  0.0526316 
  22           17.8520383   16.841616   0.0454545 
  21           17.8593851   16.8434024  0.047619  
  16           17.8668243   16.8451887  0.0625    
  16           17.8743576   16.8469748  0.0625    
  17           17.8819865   16.8487608  0.0588235 
  23           17.8897126   16.8505466  0.0434783 
  11           17.8975377   16.8523323  0.0909091 
  16           17.9054634   16.8541178  0.0625    
  23           17.9134914   16.8559031  0.0434783 
  21           17.9216236   16.8576883  0.047619  
  15           17.9298618   16.8594732  0.0666667 
  20           17.9382079   16.8612579  0.05      
  20           17.9466639   16.8630423  0.05      
  11           17.9552317   16.8648266  0.0909091 
  19           17.9639135   16.8666106  0.0526316 
  16           17.9727112   16.8683943  0.0625    
  17           17.981627    16.8701777  0.0588235 
  14           17.9906633   16.8719609  0.0714286 
  19           17.9998222   16.8737438  0.0526316 
  23           18.009106    16.8755264  0.0434783 
  18           18.0185173   16.8773086  0.0555556 
  20           18.0280584   16.8790906  0.05      
  14           18.0377319   16.8808722  0.0714286 
  14           18.0475402   16.8826534  0.0714286 
  17           18.0574863   16.8844343  0.0588235 
  18           18.0675727   16.8862149  0.0555556 
  23           18.0778024   16.887995   0.0434783 
  20           18.0881781   16.8897748  0.05      
  16           18.098703    16.8915542  0.0625    
  18           18.1093799   16.8933331  0.0555556 
  16           18.1202122   16.8951117  0.0625    
  10           18.131203    16.8968898  0.1       
  18           18.1423557   16.8986674  0.0555556 
  22           18.1536737   16.9004446  0.0454545 
  23           18.1651604   16.9022214  0.0434783 
  20           18.1768198   16.9039976  0.05      
  25           18.1886552   16.9057734  0.04      
  10           18.2006707   16.9075487  0.1       
  21           18.2128702   16.9093235  0.047619  
  19           18.2252578   16.9110977  0.0526316 
  17           18.2378375   16.9128714  0.0588235 
  19           18.2506141   16.9146446  0.0526316 
  19           18.2635914   16.9164172  0.0526316 
  21           18.2767746   16.9181893  0.047619  
  24           18.2901681   16.9199608  0.0416667 
  22           18.3037768   16.9217317  0.0454545 
  18           18.3176057   16.923502   0.0555556 
  25           18.3316602   16.9252717  0.04      
  19           18.3459454   16.9270407  0.0526316 
  23           18.360467    16.9288092  0.0434783 
  19           18.3752305   16.930577   0.0526316 
  20           18.3902419   16.9323441  0.05      
  24           18.4055072   16.9341106  0.0416667 
  15           18.4210328   16.9358764  0.0666667 
  11           18.4368248   16.9376415  0.0909091 
  16           18.4528903   16.939406   0.0625    
  21           18.4692359   16.9411697  0.047619  
  16           18.4858688   16.9429327  0.0625    
  12           18.5027962   16.9446949  0.0833333 
  21           18.5200261   16.9464564  0.047619  
  9            18.537566    16.9482172  0.1111111 
  25           18.5554242   16.9499772  0.04      
  23           18.573609    16.9517364  0.0434783 
  29           18.5921291   16.9534949  0.0344828 
  15           18.6109935   16.9552525  0.0666667 
  13           18.6302116   16.9570093  0.0769231 
  21           18.6497929   16.9587653  0.047619  
  17           18.6697476   16.9605205  0.0588235 
  19           18.6900858   16.9622748  0.0526316 
  22           18.7108184   16.9640283  0.0454545 
  17           18.7319565   16.9657809  0.0588235 
  28           18.7535115   16.9675326  0.0357143 
  14           18.7754952   16.9692834  0.0714286 
  21           18.7979204   16.9710333  0.047619  
  14           18.8207997   16.9727824  0.0714286 
  22           18.8441464   16.9745304  0.0454545 
  19           18.8679743   16.9762776  0.0526316 
  19           18.8922981   16.9780238  0.0526316 
  16           18.9171323   16.979769   0.0625    
  14           18.9424928   16.9815133  0.0714286 
  16           18.9683955   16.9832566  0.0625    
  16           18.9948572   16.9849989  0.0625    
  13           19.0218954   16.9867402  0.0769231 
  11           19.0495282   16.9884805  0.0909091 
  27           19.0777745   16.9902197  0.037037  
  23           19.1066538   16.9919579  0.0434783 
  16           19.1361869   16.9936951  0.0625    
  17           19.1663949   16.9954312  0.0588235 
  24           19.1973002   16.9971662  0.0416667 
  19           19.2289257   16.9989001  0.0526316 
  18           19.2612957   17.0006329  0.0555556 
  22           19.2944355   17.0023646  0.0454545 
  25           19.3283713   17.0040952  0.04      
  35           19.3631305   17.0058247  0.0285714 
  25           19.398742    17.007553   0.04      
  25           19.4352355   17.0092801  0.04      
  23           19.4726427   17.0110061  0.0434783 
  10           19.5109958   17.0127309  0.1       
  26           19.5503294   17.0144545  0.0384615 
  22           19.5906793   17.016177   0.0454545 
  22           19.6320829   17.0178981  0.0454545 
  16           19.6745795   17.0196181  0.0625    
  17           19.7182102   17.0213368  0.0588235 
  14           19.7630178   17.0230543  0.0714286 
  28           19.8090479   17.0247705  0.0357143 
  22           19.8563475   17.0264854  0.0454545 
  26           19.9049664   17.0281991  0.0384615 
  18           19.9549562   17.0299114  0.0555556 
  23           20.006372    17.0316224  0.0434783 
  19           20.0592711   17.0333321  0.0526316 
  28           20.1137129   17.0350405  0.0357143 
  32           20.1697618   17.0367475  0.03125   
  23           20.2274834   17.0384532  0.0434783 
  21           20.2869473   17.0401575  0.047619  
  20           20.348227    17.0418604  0.05      
  19           20.4114001   17.0435619  0.0526316 
  28           20.4765465   17.045262   0.0357143 
  18           20.5437517   17.0469607  0.0555556 
  19           20.6131052   17.048658   0.0526316 
  22           20.6847012   17.0503538  0.0454545 
  20           20.7586382   17.0520481  0.05      
  23           20.8350205   17.053741   0.0434783 
  16           20.9139565   17.0554324  0.0625    
  29           20.9955613   17.0571223  0.0344828 
  13           21.0799557   17.0588107  0.0769231 
  22           21.1672659   17.0604976  0.0454545 
  22           21.257624    17.062183   0.0454545 
  23           21.3511696   17.0638668  0.0434783 
  15           21.4480487   17.0655491  0.0666667 
  21           21.5484138   17.0672298  0.047619  
  17           21.6524233   17.0689089  0.0588235 
  29           21.7602449   17.0705864  0.0344828 
  19           21.8720513   17.0722623  0.0526316 
  34           21.988023    17.0739367  0.0294118 
  23           22.1083466   17.0756094  0.0434783 
  19           22.2332163   17.0772804  0.0526316 
  20           22.3628307   17.0789498  0.05      
  28           22.4973959   17.0806175  0.0357143 
  27           22.6371211   17.0822836  0.037037  
  39           22.7822189   17.083948   0.025641  
  19           22.932905    17.0856106  0.0526316 
  23           23.089396    17.0872716  0.0434783 
  19           23.2519068   17.0889308  0.0526316 
  26           23.4206488   17.0905883  0.0384615 
  18           23.5958281   17.092244   0.0555556 
  21           23.7776408   17.093898   0.047619  
  20           23.9662719   17.0955502  0.05      
  20           24.1618904   17.0972006  0.05      
  23           24.3646453   17.0988493  0.0434783 
  27           24.5746633   17.1004961  0.037037  
  24           24.7920453   17.102141   0.0416667 
  33           25.0168617   17.1037842  0.030303  
  24           25.249152    17.1054254  0.0416667 
  20           25.488923    17.1070649  0.05      
  22           25.7361502   17.1087024  0.0454545 
  27           25.9907807   17.1103381  0.037037  
  23           26.2527371   17.1119718  0.0434783 
  20           26.5219285   17.1136037  0.05      
  34           26.7982595   17.1152336  0.0294118 
  26           27.0816495   17.1168616  0.0384615 
  26           27.3720454   17.1184876  0.0384615 
  26           27.6694475   17.1201117  0.0384615 
  26           27.9739257   17.1217337  0.0384615 
  25           28.2856497   17.1233538  0.04      
  15           28.6049074   17.1249719  0.0666667 
  34           28.9321215   17.126588   0.0294118 
  29           29.2678701   17.1282021  0.0344828 
  27           29.6128909   17.1298141  0.037037  
  26           29.9680927   17.131424   0.0384615 
  30           30.3345457   17.1330319  0.0333333 
  31           30.7134769   17.1346377  0.0322581 
  30           31.1062518   17.1362414  0.0333333 
  35           31.5143641   17.1378431  0.0285714 
  20           31.9394002   17.1394426  0.05      
  31           32.3830306   17.1410399  0.0322581 
  30           32.8469775   17.1426351  0.0333333 
  28           33.3329931   17.1442282  0.0357143 
  34           33.8428493   17.1458191  0.0294118 
  24           34.3783076   17.1474078  0.0416667 
  19           34.9411091   17.1489943  0.0526316 
  28           35.5329586   17.1505787  0.0357143 
  44           36.1555145   17.1521607  0.0227273 
  35           36.8103582   17.1537406  0.0285714 
  28           37.4989953   17.1553182  0.0357143 
  39           38.2228083   17.1568936  0.025641  
  50           38.9830364   17.1584666  0.02      
  25           39.7807202   17.1600374  0.04      
  46           40.6166427   17.1616059  0.0217391 
  32           41.4912724   17.1631721  0.03125   
  40           42.4046526   17.164736   0.025     
  32           43.356311    17.1662975  0.03125   
  45           44.3451298   17.1678567  0.0222222 
  40           45.3692346   17.1694135  0.025     
  44           46.4258318   17.1709679  0.0227273 
  33           47.5110897   17.1725199  0.030303  
  45           48.6199907   17.1740696  0.0222222 
  51           49.7462367   17.1756168  0.0196078 
  42           50.8821728   17.1771616  0.0238095 
  43           52.0187487   17.1787039  0.0232558 
  54           53.1455748   17.1802438  0.0185185 
  49           54.2510366   17.1817812  0.0204082 
  57           55.3225419   17.1833161  0.0175439 
  47           56.3468208   17.1848486  0.0212766 
  52           57.3103722   17.1863785  0.0192308 
  62           58.1999836   17.1879059  0.016129  
  55           59.0032882   17.1894308  0.0181818 
  44           59.7093762   17.1909531  0.0227273 
  60           60.3093629   17.1924728  0.0166667 
  51           60.7968379   17.19399    0.0196078 
  48           61.1682352   17.1955046  0.0208333 
  60           61.4229718   17.1970166  0.0166667 
  51           61.5633949   17.198526   0.0196078 
  43           61.5945685   17.2000327  0.0232558 
  59           61.5238141   17.2015368  0.0169492 
  55           61.3601831   17.2030383  0.0181818 
  56           61.1137862   17.204537   0.0178571 
  72           60.7951314   17.2060331  0.0138889 
  55           60.4144843   17.2075265  0.0181818 
  49           59.9813114   17.2090172  0.0204082 
  55           59.5038461   17.2105051  0.0181818 
  47           58.9887822   17.2119904  0.0212766 
  57           58.4411246   17.2134728  0.0175439 
  56           57.8642018   17.2149525  0.0178571 
  56           57.2597854   17.2164295  0.0178571 
  57           56.6283642   17.2179036  0.0175439 
  55           55.9694621   17.2193749  0.0181818 
  51           55.2820484   17.2208434  0.0196078 
  47           54.5649542   17.2223091  0.0212766 
  59           53.817254    17.223772   0.0169492 
  42           53.0386106   17.2252319  0.0238095 
  44           52.2295377   17.226689   0.0227273 
  37           51.3915538   17.2281432  0.027027  
  50           50.527226    17.2295946  0.02      
  44           49.6401322   17.2310429  0.0227273 
  37           48.7347074   17.2324884  0.027027  
  51           47.8160658   17.2339309  0.0196078 
  43           46.8897266   17.2353705  0.0232558 
  37           45.9614112   17.2368071  0.027027  
  37           45.03678     17.2382407  0.027027  
  28           44.1212407   17.2396714  0.0357143 
  41           43.2197891   17.241099   0.0243902 
  42           42.3368865   17.2425236  0.0238095 
  37           41.4764002   17.2439451  0.027027  
  36           40.6415619   17.2453636  0.0277778 
  36           39.8349728   17.246779   0.0277778 
  38           39.058644    17.2481914  0.0263158 
  31           38.3140219   17.2496006  0.0322581 
  33           37.6020632   17.2510068  0.030303  
  40           36.9232923   17.2524098  0.025     
  37           36.277866    17.2538097  0.027027  
  33           35.6656379   17.2552065  0.030303  
  43           35.0862113   17.2566     0.0232558 
  28           34.5389997   17.2579904  0.0357143 
  42           34.0232668   17.2593776  0.0238095 
  29           33.5381735   17.2607616  0.0344828 
  29           33.0828085   17.2621424  0.0344828 
  29           32.6562144   17.26352    0.0344828 
  27           32.2574178   17.2648943  0.037037  
  42           31.8854447   17.2662653  0.0238095 
  21           31.5393357   17.2676331  0.047619  
  29           31.2181629   17.2689976  0.0344828 
  28           30.9210313   17.2703587  0.0357143 
  26           30.647092    17.2717166  0.0384615 
  28           30.3955448   17.2730711  0.0357143 
  17           30.165645    17.2744223  0.0588235 
  32           29.9566999   17.2757701  0.03125   
  34           29.7680734   17.2771145  0.0294118 
  26           29.5991891   17.2784556  0.0384615 
  37           29.4495238   17.2797932  0.027027  
  23           29.3186128   17.2811274  0.0434783 
  31           29.2060428   17.2824582  0.0322581 
  32           29.1114564   17.2837856  0.03125   
  32           29.0345429   17.2851095  0.03125   
  17           28.9750412   17.2864299  0.0588235 
  16           28.9327336   17.2877468  0.0625    
  29           28.9074433   17.2890602  0.0344828 
  33           28.8990309   17.2903701  0.030303  
  29           28.9073849   17.2916765  0.0344828 
  29           28.9324258   17.2929793  0.0344828 
  27           28.9736221   17.2942786  0.037037  
  29           29.0318491   17.2955743  0.0344828 
  32           29.1065929   17.2968664  0.03125   
  17           29.1977921   17.2981549  0.0588235 
  24           29.3053664   17.2994398  0.0416667 
  27           29.4292026   17.300721   0.037037  
  37           29.5691349   17.3019986  0.027027  
  36           29.7249311   17.3032726  0.0277778 
  28           29.8962693   17.3045428  0.0357143 
  32           30.0827208   17.3058094  0.03125   
  29           30.2837208   17.3070723  0.0344828 
  31           30.4966438   17.3083314  0.0322581 
  18           30.7244046   17.3095868  0.0555556 
  33           30.9639853   17.3108385  0.030303  
  15           31.2138292   17.3120864  0.0666667 
  33           31.4728012   17.3133305  0.030303  
  31           31.7388413   17.3145708  0.0322581 
  31           32.0098483   17.3158073  0.0322581 
  40           32.2834719   17.31704    0.025     
  43           32.5571247   17.3182689  0.0232558 
  33           32.8280236   17.3194939  0.030303  
  31           33.0932403   17.320715   0.0322581 
  39           33.3497751   17.3219323  0.025641  
  34           33.5946328   17.3231457  0.0294118 
  29           33.8249273   17.3243551  0.0344828 
  39           34.0370637   17.3255607  0.025641  
  35           34.2305235   17.3267623  0.0285714 
  42           34.4024442   17.3279599  0.0238095 
  34           34.551378    17.3291536  0.0294118 
  43           34.676443    17.3303432  0.0232558 
  31           34.7773379   17.3315289  0.0322581 
  29           34.8543646   17.3327106  0.0344828 
  45           34.9083733   17.3338882  0.0222222 
  38           34.940714    17.3350618  0.0263158 
  33           34.9531351   17.3362314  0.030303  
  41           34.947689    17.3373969  0.0243902 
  41           34.9266028   17.3385582  0.0243902 
  33           34.8921717   17.3397155  0.030303  
  33           34.8466459   17.3408687  0.030303  
  40           34.7921384   17.3420177  0.025     
  40           34.7305546   17.3431626  0.025     
  30           34.663548    17.3443033  0.0333333 
  38           34.5924857   17.3454398  0.0263158 
  35           34.5184656   17.3465722  0.0285714 
  30           34.4423265   17.3477003  0.0333333 
  40           34.3646954   17.3488242  0.025     
  34           34.2860368   17.3499439  0.0294118 
  32           34.2067092   17.3510593  0.03125   
  37           34.1270298   17.3521705  0.027027  
  42           34.0473176   17.3532773  0.0238095 
  31           33.9679343   17.3543799  0.0322581 
  31           33.8893106   17.3554781  0.0322581 
  31           33.811947    17.3565721  0.0322581 
  34           33.7363967   17.3576617  0.0294118 
  47           33.6632379   17.3587469  0.0212766 
  32           33.5930172   17.3598277  0.03125   
  41           33.5261985   17.3609042  0.0243902 
  28           33.4630867   17.3619762  0.0357143 
  30           33.403779    17.3630439  0.0333333 
  28           33.348091    17.3641071  0.0357143 
  42           33.2955146   17.3651658  0.0238095 
  27           33.2451974   17.3662201  0.037037  
  31           33.1959271   17.3672699  0.0322581 
  26           33.1461541   17.3683152  0.0384615 
  39           33.0940349   17.369356   0.025641  
  36           33.0375103   17.3703923  0.0277778 
  23           32.9743981   17.371424   0.0434783 
  28           32.9025099   17.3724512  0.0357143 
  35           32.8197862   17.3734737  0.0285714 
  31           32.7244203   17.3744917  0.0322581 
  38           32.6149751   17.3755051  0.0263158 
  36           32.4904829   17.3765139  0.0277778 
  28           32.3505075   17.3775181  0.0357143 
  29           32.1951664   17.3785176  0.0344828 
  30           32.0251138   17.3795124  0.0333333 
  31           31.8414794   17.3805025  0.0322581 
  31           31.6457773   17.381488   0.0322581 
  40           31.4397886   17.3824687  0.025     
  31           31.2254304   17.3834447  0.0322581 
  31           31.0046274   17.384416   0.0322581 
  31           30.7791922   17.3853825  0.0322581 
  30           30.5507224   17.3863442  0.0333333 
  34           30.3205299   17.3873012  0.0294118 
  22           30.0895856   17.3882533  0.0454545 
  27           29.8585096   17.3892006  0.037037  
  31           29.6275761   17.3901431  0.0322581 
  44           29.3967536   17.3910807  0.0227273 
  31           29.1657576   17.3920134  0.0322581 
  34           28.9341336   17.3929413  0.0294118 
  33           28.7013274   17.3938643  0.030303  
  32           28.4667806   17.3947823  0.03125   
  29           28.2300073   17.3956954  0.0344828 
  37           27.9906615   17.3966036  0.027027  
  28           27.7485904   17.3975068  0.0357143 
  39           27.5038643   17.398405   0.025641  
  35           27.256787    17.3992983  0.0285714 
  32           27.0078806   17.4001865  0.03125   
  39           26.7578601   17.4010697  0.025641  
  25           26.507587    17.4019478  0.04      
  24           26.2580234   17.4028209  0.0416667 
  25           26.0101794   17.403689   0.04      
  21           25.7650627   17.4045519  0.047619  
  25           25.523641    17.4054097  0.04      
  14           25.286804    17.4062624  0.0714286 
  26           25.055342    17.40711    0.0384615 
  35           24.8299306   17.4079524  0.0285714 
  27           24.6111218   17.4087896  0.037037  
  24           24.3993476   17.4096217  0.0416667 
  20           24.1949213   17.4104485  0.05      
  24           23.9980506   17.4112702  0.0416667 
  30           23.8088459   17.4120866  0.0333333 
  18           23.627333    17.4128977  0.0555556 
  28           23.4534681   17.4137036  0.0357143 
  22           23.2871475   17.4145042  0.0454545 
  23           23.1282202   17.4152995  0.0434783 
  22           22.9764983   17.4160895  0.0454545 
  20           22.8317662   17.4168742  0.05      
  29           22.6937883   17.4176535  0.0344828 
  31           22.562315    17.4184274  0.0322581 
  27           22.4370898   17.419196   0.037037  
  21           22.3178521   17.4199592  0.047619  
  27           22.2043428   17.420717   0.037037  
  21           22.0963049   17.4214693  0.047619  
  20           21.9934879   17.4222162  0.05      
  21           21.8956477   17.4229576  0.047619  
  30           21.8025492   17.4236936  0.0333333 
  15           21.7139662   17.4244241  0.0666667 
  30           21.6296827   17.425149   0.0333333 
  23           21.5494923   17.4258684  0.0434783 
  19           21.4731993   17.4265823  0.0526316 
  27           21.4006177   17.4272907  0.037037  
  26           21.3315725   17.4279934  0.0384615 
  22           21.2658969   17.4286906  0.0454545 
  19           21.2034356   17.4293822  0.0526316 
  23           21.1440413   17.4300681  0.0434783 
  21           21.0875754   17.4307484  0.047619  
  17           21.0339088   17.431423   0.0588235 
  17           20.9829198   17.432092   0.0588235 
  27           20.9344943   17.4327553  0.037037  
  24           20.8885264   17.4334129  0.0416667 
  22           20.8449159   17.4340647  0.0454545 
  23           20.8035707   17.4347108  0.0434783 
  15           20.7644039   17.4353512  0.0666667 
  20           20.7273351   17.4359858  0.05      
  27           20.6922897   17.4366146  0.037037  
  20           20.6591979   17.4372376  0.05      
  23           20.6279957   17.4378547  0.0434783 
  19           20.5986237   17.4384661  0.0526316 
  28           20.5710273   17.4390715  0.0357143 
  24           20.5451558   17.4396711  0.0416667 
  23           20.5209636   17.4402649  0.0434783 
  22           20.4984083   17.4408527  0.0454545 
  18           20.4774519   17.4414346  0.0555556 
  21           20.4580601   17.4420105  0.047619  
  25           20.4402017   17.4425805  0.04      
  23           20.42385     17.4431446  0.0434783 
  24           20.4089804   17.4437026  0.0416667 
  18           20.3955726   17.4442546  0.0555556 
  18           20.3836088   17.4448006  0.0555556 
  21           20.3730747   17.4453406  0.047619  
  21           20.3639588   17.4458745  0.047619  
  26           20.3562533   17.4464024  0.0384615 
  19           20.3499519   17.4469241  0.0526316 
  20           20.345053    17.4474398  0.05      
  23           20.3415567   17.4479493  0.0434783 
  15           20.3394666   17.4484527  0.0666667 
  20           20.338789    17.4489499  0.05      
  19           20.3395337   17.449441   0.0526316 
  18           20.3417129   17.4499259  0.0555556 
  26           20.345342    17.4504045  0.0384615 
  28           20.3504396   17.450877   0.0357143 
  19           20.3570276   17.4513432  0.0526316 
  13           20.3651312   17.4518031  0.0769231 
  19           20.3747784   17.4522567  0.0526316 
  22           20.3860013   17.4527041  0.0454545 
  16           20.3988349   17.4531452  0.0625    
  22           20.4131367   17.4535799  0.0454545 
  24           20.4293133   17.4540083  0.0416667 
  14           20.4472293   17.4544303  0.0714286 
  19           20.4669354   17.454846   0.0526316 
  28           20.4884868   17.4552552  0.0357143 
  14           20.5119427   17.4556581  0.0714286 
  14           20.537367    17.4560545  0.0714286 
  24           20.5648284   17.4564444  0.0416667 
  16           20.5944002   17.4568279  0.0625    
  19           20.6261612   17.457205   0.0526316 
  19           20.660195    17.4575755  0.0526316 
  18           20.6965909   17.4579395  0.0555556 
  22           20.7354441   17.458297   0.0454545 
  22           20.7768551   17.4586479  0.0454545 
  23           20.8208421   17.4589922  0.0434783 
  25           20.8676941   17.45933    0.04      
  21           20.9174416   17.4596612  0.047619  
  20           20.9702095   17.4599857  0.05      
  25           21.0261287   17.4603037  0.04      
  29           21.0853364   17.4606149  0.0344828 
  26           21.1479757   17.4609195  0.0384615 
  23           21.2141952   17.4612174  0.0434783 
  11           21.2841491   17.4615086  0.0909091 
  14           21.357996    17.4617931  0.0714286 
  18           21.4358984   17.4620708  0.0555556 
  18           21.5180226   17.4623418  0.0555556 
  22           21.6045353   17.462606   0.0454545 
  28           21.6956053   17.4628634  0.0357143 
  18           21.7913976   17.463114   0.0555556 
  25           21.892075    17.4633577  0.04      
  29           21.997792    17.4635946  0.0344828 
  17           22.108694    17.4638247  0.0588235 
  20           22.224911    17.4640479  0.05      
  20           22.3465534   17.4642641  0.05      
  26           22.4737082   17.4644735  0.0384615 
  25           22.606429    17.4646759  0.04      
  24           22.7447333   17.4648714  0.0416667 
  19           22.8885894   17.4650599  0.0526316 
  27           23.0379108   17.4652414  0.037037  
  24           23.1925445   17.4654159  0.0416667 
  28           23.3522611   17.4655834  0.0357143 
  18           23.5167427   17.4657438  0.0555556 
  27           23.6855749   17.4658972  0.037037  
  20           23.8582316   17.4660436  0.05      
  13           24.0340685   17.4661828  0.0769231 
  32           24.2123146   17.4663149  0.03125   
  27           24.3920684   17.4664399  0.037037  
  21           24.5722907   17.4665577  0.047619  
  17           24.751815    17.4666684  0.0588235 
  28           24.9293518   17.4667719  0.0357143 
  30           25.1035061   17.4668681  0.0333333 
  17           25.2727956   17.4669572  0.0588235 
  28           25.4356868   17.467039   0.0357143 
  16           25.5906261   17.4671136  0.0625    
  29           25.7361108   17.4671809  0.0344828 
  25           25.8706352   17.467241   0.04      
  20           25.9928849   17.4672937  0.05      
  20           26.1016893   17.467339   0.05      
  17           26.1960895   17.4673771  0.0588235 
  34           26.2753674   17.4674078  0.0294118 
  21           26.3390754   17.4674311  0.047619  
  19           26.387047    17.467447   0.0526316 
  20           26.4193895   17.4674555  0.05      
  26           26.4364723   17.4674565  0.0384615 
  20           26.4388937   17.4674501  0.05      
  18           26.4274367   17.4674362  0.0555556 
  20           26.4030282   17.4674149  0.05      
  26           26.3666784   17.467386   0.0384615 
  23           26.3194309   17.4673496  0.0434783 
  22           26.2623169   17.4673057  0.0454545 
  21           26.1963041   17.4672542  0.047619  
  16           26.1222696   17.4671951  0.0625    
  22           26.0409724   17.4671285  0.0454545 
  14           25.9530423   17.4670542  0.0714286 
  22           25.8589772   17.4669723  0.0454545 
  29           25.759153    17.4668827  0.0344828 
  23           25.6538393   17.4667855  0.0434783 
  24           25.543226    17.4666805  0.0416667 
  31           25.4274484   17.4665679  0.0322581 
  34           25.3066225   17.4664475  0.0294118 
  18           25.1808672   17.4663194  0.0555556 
  27           25.0503409   17.4661836  0.037037  
  20           24.9152556   17.4660399  0.05      
  17           24.7758951   17.4658885  0.0588235 
  20           24.6326213   17.4657292  0.05      
  24           24.4858798   17.4655621  0.0416667 
  26           24.3361881   17.4653872  0.0384615 
  16           24.1841279   17.4652043  0.0625    
  20           24.0303325   17.4650136  0.05      
  17           23.8754624   17.464815   0.0588235 
  12           23.720191    17.4646084  0.0833333 
  21           23.5651848   17.4643939  0.047619  
  23           23.4110867   17.4641715  0.0434783 
  22           23.2585051   17.463941   0.0454545 
  24           23.107997    17.4637026  0.0416667 
  14           22.9600622   17.4634561  0.0714286 
  21           22.8151425   17.4632016  0.047619  
  16           22.6736113   17.462939   0.0625    
  29           22.5357813   17.4626684  0.0344828 
  24           22.4019025   17.4623896  0.0416667 
  18           22.2721665   17.4621028  0.0555556 
  19           22.146711    17.4618078  0.0526316 
  20           22.0256249   17.4615047  0.05      
  30           21.9089543   17.4611934  0.0333333 
  25           21.7967076   17.4608739  0.04      
  25           21.6888611   17.4605462  0.04      
  15           21.5853637   17.4602102  0.0666667 
  21           21.4861421   17.4598661  0.047619  
  11           21.3911048   17.4595136  0.0909091 
  20           21.300146    17.4591529  0.05      
  16           21.2131493   17.4587839  0.0625    
  19           21.1299902   17.4584065  0.0526316 
  10           21.050538    17.4580209  0.1       
  22           20.9746602   17.4576268  0.0454545 
  13           20.9022213   17.4572244  0.0769231 
  18           20.8330863   17.4568136  0.0555556 
  26           20.7671212   17.4563944  0.0384615 
  16           20.7041938   17.4559667  0.0625    
  19           20.6441754   17.4555306  0.0526316 
  19           20.5869401   17.455086   0.0526316 
  21           20.5323664   17.4546329  0.047619  
  16           20.4803359   17.4541713  0.0625    
  18           20.4307356   17.4537012  0.0555556 
  23           20.3834566   17.4532226  0.0434783 
  22           20.3383947   17.4527353  0.0454545 
  18           20.29545     17.4522395  0.0555556 
  25           20.2545277   17.4517351  0.04      
  21           20.2155363   17.4512221  0.047619  
  13           20.1783903   17.4507004  0.0769231 
  22           20.1430069   17.45017    0.0454545 
  23           20.1093085   17.449631   0.0434783 
  25           20.0772211   17.4490833  0.04      
  16           20.0466743   17.4485268  0.0625    
  20           20.0176012   17.4479616  0.05      
  13           19.9899395   17.4473877  0.0769231 
  24           19.9636288   17.4468049  0.0416667 
  25           19.938613    17.4462134  0.04      
  14           19.9148385   17.4456131  0.0714286 
  14           19.8922547   17.4450039  0.0714286 
  23           19.8708135   17.4443858  0.0434783 
  24           19.8504702   17.4437589  0.0416667 
  18           19.8311818   17.4431231  0.0555556 
  15           19.8129078   17.4424784  0.0666667 
  15           19.79561     17.4418248  0.0666667 
  27           19.7792527   17.4411622  0.037037  
  19           19.7638016   17.4404906  0.0526316 
  14           19.7492244   17.4398101  0.0714286 
  10           19.7354911   17.4391205  0.1       
  17           19.7225727   17.4384219  0.0588235 
  17           19.7104426   17.4377143  0.0588235 
  13           19.6990748   17.4369975  0.0769231 
  17           19.6884457   17.4362717  0.0588235 
  24           19.6785323   17.4355368  0.0416667 
  23           19.6693131   17.4347928  0.0434783 
  18           19.6607685   17.4340396  0.0555556 
  23           19.6528789   17.4332773  0.0434783 
  25           19.6456268   17.4325057  0.04      
  21           19.6389953   17.431725   0.047619  
  13           19.6329686   17.430935   0.0769231 
  22           19.6275317   17.4301358  0.0454545 
  19           19.6226709   17.4293273  0.0526316 
  15           19.618373    17.4285096  0.0666667 
  24           19.6146259   17.4276825  0.0416667 
  20           19.6114179   17.4268461  0.05      
  21           19.6087384   17.4260004  0.047619  
  21           19.6065773   17.4251453  0.047619  
  15           19.6049256   17.4242808  0.0666667 
  14           19.6037743   17.423407   0.0714286 
  14           19.6031157   17.4225237  0.0714286 
  19           19.6029419   17.4216309  0.0526316 
  23           19.6032467   17.4207287  0.0434783 
  24           19.6040233   17.419817   0.0416667 
  19           19.6052662   17.4188958  0.0526316 
  27           19.6069702   17.4179651  0.037037  
  26           19.6091302   17.4170249  0.0384615 
  21           19.6117426   17.4160751  0.047619  
  20           19.6148034   17.4151157  0.05      
  19           19.6183089   17.4141467  0.0526316 
  20           19.6222569   17.4131681  0.05      
  21           19.6266445   17.4121798  0.047619  
  26           19.6314697   17.4111819  0.0384615 
  21           19.6367312   17.4101743  0.047619  
  15           19.6424277   17.409157   0.0666667 
  20           19.6485583   17.40813    0.05      
  16           19.6551227   17.4070933  0.0625    
  29           19.6621206   17.4060467  0.0344828 
  33           19.6695527   17.4049904  0.030303  
  21           19.6774194   17.4039243  0.047619  
  13           19.6857222   17.4028484  0.0769231 
  16           19.6944622   17.4017626  0.0625    
  19           19.7029994   17.400667   0.0526316 
  21           19.7126203   17.3995615  0.047619  
  22           19.7226848   17.3984461  0.0454545 
  18           19.7331963   17.3973208  0.0555556 
  18           19.7441575   17.3961855  0.0555556 
  15           19.7555722   17.3950402  0.0666667 
  24           19.7674442   17.393885   0.0416667 
  12           19.7797779   17.3927198  0.0833333 
  18           19.7925782   17.3915445  0.0555556 
  19           19.8058499   17.3903593  0.0526316 
  21           19.8195984   17.3891639  0.047619  
  22           19.8338294   17.3879585  0.0454545 
  20           19.8485494   17.3867429  0.05      
  16           19.8637645   17.3855172  0.0625    
  17           19.879172    17.3842814  0.0588235 
  18           19.895399    17.3830354  0.0555556 
  27           19.9121434   17.3817793  0.037037  
  20           19.929413    17.3805129  0.05      
  25           19.9472165   17.3792363  0.04      
  14           19.9655629   17.3779494  0.0714286 
  32           19.9844616   17.3766523  0.03125   
  17           20.0039225   17.3753449  0.0588235 
  18           20.0239558   17.3740271  0.0555556 
  18           20.0445723   17.3726991  0.0555556 
  22           20.0657835   17.3713607  0.0454545 
  24           20.0876009   17.3700119  0.0416667 
  23           20.1100368   17.3686527  0.0434783 
  19           20.1331041   17.3672832  0.0526316 
  26           20.1568164   17.3659031  0.0384615 
  27           20.1811873   17.3645127  0.037037  
  27           20.2062312   17.3631117  0.037037  
  15           20.2319638   17.3617003  0.0666667 
  22           20.2584      17.3602783  0.0454545 
  22           20.2855568   17.3588459  0.0454545 
  25           20.313451    17.3574028  0.04      
  26           20.3421007   17.3559492  0.0384615 
  29           20.3715237   17.354485   0.0344828 
  18           20.4017396   17.3530101  0.0555556 
  25           20.4327682   17.3515246  0.04      
  23           20.4646306   17.3500285  0.0434783 
  18           20.4973476   17.3485216  0.0555556 
  20           20.5309422   17.3470041  0.05      
  19           20.565438    17.3454759  0.0526316 
  30           20.6008582   17.3439369  0.0333333 
  22           20.6372299   17.3423871  0.0454545 
  25           20.6745772   17.3408265  0.04      
  23           20.7129293   17.3392552  0.0434783 
  21           20.7523133   17.337673   0.047619  
  30           20.7927593   17.3360799  0.0333333 
  24           20.8342978   17.334476   0.0416667 
  26           20.8769614   17.3328612  0.0384615 
  20           20.920783    17.3312355  0.05      
  30           20.9657971   17.3295989  0.0333333 
  25           21.0120399   17.3279512  0.04      
  20           21.0595498   17.3262927  0.05      
  12           21.1083643   17.3246231  0.0833333 
  18           21.1585263   17.3229425  0.0555556 
  18           21.2100763   17.3212509  0.0555556 
  25           21.2630597   17.3195482  0.04      
  26           21.317522    17.3178344  0.0384615 
  28           21.3735119   17.3161095  0.0357143 
  24           21.4310794   17.3143735  0.0416667 
  27           21.4902768   17.3126264  0.037037  
  25           21.5511583   17.310868   0.04      
  30           21.6137818   17.3090985  0.0333333 
  31           21.6782064   17.3073178  0.0322581 
  28           21.7444934   17.3055259  0.0357143 
  27           21.8127086   17.3037227  0.037037  
  26           21.8829195   17.3019082  0.0384615 
  29           21.9551967   17.3000825  0.0344828 
  19           22.0296148   17.2982454  0.0526316 
  17           22.1062503   17.296397   0.0588235 
  26           22.1851844   17.2945372  0.0384615 
  24           22.2665026   17.2926661  0.0416667 
  26           22.3502922   17.2907835  0.0384615 
  16           22.4366468   17.2888895  0.0625    
  28           22.5256628   17.2869841  0.0357143 
  27           22.6164316   17.2850672  0.037037  
  25           22.7110829   17.2831389  0.04      
  19           22.8087161   17.281199   0.0526316 
  33           22.9094477   17.2792476  0.030303  
  28           23.013402    17.2772846  0.0357143 
  20           23.1207065   17.2753101  0.05      
  29           23.2314968   17.273324   0.0344828 
  26           23.3459149   17.2713262  0.0384615 
  27           23.4641094   17.2693168  0.037037  
  30           23.5862373   17.2672958  0.0333333 
  21           23.7124622   17.2652631  0.047619  
  36           23.8429567   17.2632186  0.0277778 
  28           23.977903    17.2611625  0.0357143 
  22           24.117491    17.2590946  0.0454545 
  27           24.2614328   17.2570149  0.037037  
  25           24.4109171   17.2549235  0.04      
  28           24.5656755   17.2528202  0.0357143 
  26           24.7259415   17.2507051  0.0384615 
  23           24.8919609   17.2485781  0.0434783 
  31           25.0639906   17.2464393  0.0322581 
  30           25.2423029   17.2442886  0.0333333 
  23           25.4271831   17.2421259  0.0434783 
  23           25.6189322   17.2399513  0.0434783 
  29           25.8178664   17.2377648  0.0344828 
  27           26.0243178   17.2355662  0.037037  
  27           26.2386355   17.2333557  0.037037  
  31           26.4611903   17.2311331  0.0322581 
  33           26.6923686   17.2288985  0.030303  
  28           26.9325764   17.2266518  0.0357143 
  25           27.1822442   17.2243929  0.04      
  21           27.441821    17.222122   0.047619  
  31           27.7117779   17.219839   0.0322581 
  29           27.9926151   17.2175437  0.0344828 
  25           28.2848511   17.2152363  0.04      
  32           28.5890318   17.2129167  0.03125   
  29           28.9057357   17.2105849  0.0344828 
  29           29.2355558   17.2082408  0.0344828 
  20           29.5791225   17.2058844  0.05      
  32           29.9370917   17.2035158  0.03125   
  28           30.3101445   17.2011348  0.0357143 
  37           30.698999    17.1987415  0.027027  
  26           31.1043906   17.1963358  0.0384615 
  33           31.5270878   17.1939177  0.030303  
  36           31.9678887   17.1914873  0.0277778 
  28           32.4276098   17.1890444  0.0357143 
  39           32.9070992   17.186589   0.025641  
  31           33.4072161   17.1841212  0.0322581 
  33           33.9288455   17.1816409  0.030303  
  44           34.4728729   17.1791481  0.0227273 
  37           35.0401988   17.1766427  0.027027  
  38           35.6317233   17.1741248  0.0263158 
  35           36.2483301   17.1715943  0.0285714 
  27           36.8908799   17.1690512  0.037037  
  44           37.5602054   17.1664954  0.0227273 
  44           38.2570829   17.163927   0.0227273 
  37           38.9822255   17.1613459  0.027027  
  47           39.7362533   17.1587522  0.0212766 
  38           40.5196705   17.1561457  0.0263158 
  28           41.3328383   17.1535265  0.0357143 
  47           42.1759515   17.1508945  0.0212766 
  42           43.0489812   17.1482497  0.0238095 
  40           43.9516625   17.1455921  0.025     
  48           44.8834196   17.1429217  0.0208333 
  55           45.843358    17.1402384  0.0181818 
  58           46.8301746   17.1375423  0.0172414 
  35           47.842148    17.1348332  0.0285714 
  50           48.8770477   17.1321113  0.02      
  46           49.9321319   17.1293764  0.0217391 
  54           51.0040551   17.1266285  0.0185185 
  52           52.088881    17.1238676  0.0192308 
  49           53.1820278   17.1210937  0.0204082 
  58           54.2782669   17.1183068  0.0172414 
  55           55.3717512   17.1155069  0.0181818 
  58           56.4560206   17.1126938  0.0172414 
  55           57.5240944   17.1098677  0.0181818 
  75           58.56854     17.1070284  0.0133333 
  63           59.5816009   17.1041759  0.015873  
  74           60.5553667   17.1013103  0.0135135 
  69           61.4819353   17.0984315  0.0144928 
  55           62.353589    17.0955395  0.0181818 
  58           63.1630826   17.0926343  0.0172414 
  69           63.9037817   17.0897158  0.0144928 
  58           64.5699281   17.086784   0.0172414 
  73           65.1567902   17.0838389  0.0136986 
  63           65.6608286   17.0808804  0.015873  
  67           66.0798038   17.0779086  0.0149254 
  81           66.4128023   17.0749234  0.0123457 
  66           66.6602437   17.0719249  0.0151515 
  66           66.823813    17.0689129  0.0151515 
  80           66.9063025   17.0658874  0.0125    
  74           66.9114814   17.0628485  0.0135135 
  79           66.8438427   17.0597961  0.0126582 
  64           66.7083804   17.0567302  0.015625  
  74           66.5103847   17.0536507  0.0135135 
  49           66.2551584   17.0505577  0.0204082 
  56           65.9478623   17.047451   0.0178571 
  72           65.5932979   17.0443308  0.0138889 
  60           65.1958116   17.041197   0.0166667 
  72           64.7591685   17.0380495  0.0138889 
  59           64.2865374   17.0348883  0.0169492 
  61           63.7804892   17.0317134  0.0163934 
  47           63.2430499   17.0285248  0.0212766 
  51           62.67576     17.0253224  0.0196078 
  55           62.0798082   17.0221063  0.0181818 
  66           61.4561732   17.0188763  0.0151515 
  63           60.8057104   17.0156326  0.015873  
  61           60.1293158   17.012375   0.0163934 
  59           59.4280506   17.0091036  0.0169492 
  64           58.7032219   17.0058182  0.015625  
  68           57.9564624   17.002519   0.0147059 
  62           57.189782    16.9992058  0.016129  
  53           56.4055775   16.9958786  0.0188679 
  50           55.6066014   16.9925375  0.02      
  55           54.7959502   16.9891824  0.0181818 
  70           53.9769853   16.9858132  0.0142857 
  51           53.1532585   16.98243    0.0196078 
  44           52.3284375   16.9790327  0.0227273 
  54           51.5062208   16.9756213  0.0185185 
  44           50.6902607   16.9721958  0.0227273 
  51           49.8840881   16.9687562  0.0196078 
  50           49.0910528   16.9653023  0.02      
  44           48.3142815   16.9618343  0.0227273 
  59           47.5566443   16.9583521  0.0169492 
  43           46.8207265   16.9548556  0.0232558 
  40           46.1088169   16.9513448  0.025     
  41           45.4229288   16.9478198  0.0243902 
  51           44.7647817   16.9442805  0.0196078 
  50           44.1358328   16.9407268  0.02      
  52           43.5373006   16.9371588  0.0192308 
  42           42.9701698   16.9335763  0.0238095 
  48           42.4352311   16.9299795  0.0208333 
  49           41.9331125   16.9263682  0.0204082 
  44           41.4642761   16.9227425  0.0227273 
  43           41.0290759   16.9191023  0.0232558 
  41           40.6277524   16.9154476  0.0243902 
  48           40.2604598   16.9117784  0.0208333 
  42           39.9272962   16.9080947  0.0238095 
  51           39.6282928   16.9043963  0.0196078 
  45           39.3634368   16.9006834  0.0222222 
  45           39.1326828   16.8969558  0.0222222 
  48           38.9359447   16.8932136  0.0208333 
  35           38.7731044   16.8894567  0.0285714 
  52           38.6439924   16.8856852  0.0192308 
  40           38.5484054   16.8818989  0.025     
  41           38.486065    16.8780978  0.0243902 
  57           38.4566115   16.874282   0.0175439 
  44           38.4595834   16.8704514  0.0227273 
  48           38.4943873   16.866606   0.0208333 
  58           38.560257    16.8627458  0.0172414 
  56           38.656225    16.8588707  0.0178571 
  53           38.7810721   16.8549807  0.0188679 
  44           38.9332889   16.8510758  0.0227273 
  49           39.1110158   16.847156   0.0204082 
  47           39.3120066   16.8432212  0.0212766 
  57           39.533584    16.8392714  0.0175439 
  44           39.772582    16.8353067  0.0227273 
  51           40.0253477   16.8313268  0.0196078 
  53           40.2877189   16.827332   0.0188679 
  58           40.5550334   16.823322   0.0172414 
  51           40.8221859   16.819297   0.0196078 
  58           41.0836967   16.8152568  0.0172414 
  48           41.3338338   16.8112015  0.0208333 
  57           41.5667514   16.807131   0.0175439 
  55           41.7766854   16.8030453  0.0181818 
  50           41.958156    16.7989443  0.02      
  50           42.1061969   16.7948281  0.02      
  69           42.2165578   16.7906967  0.0144928 
  63           42.2859166   16.7865499  0.015873  
  61           42.3120335   16.7823878  0.0163934 
  77           42.293836    16.7782104  0.012987  
  63           42.2314684   16.7740176  0.015873  
  62           42.1262357   16.7698094  0.016129  
  47           41.9805059   16.7655858  0.0212766 
  61           41.7975212   16.7613467  0.0163934 
  58           41.5811856   16.7570922  0.0172414 
  43           41.3358219   16.7528221  0.0232558 
  54           41.0659187   16.7485366  0.0185185 
  53           40.7758724   16.7442355  0.0188679 
  39           40.4697929   16.7399188  0.025641  
  54           40.151305    16.7355865  0.0185185 
  55           39.8234267   16.7312387  0.0181818 
  58           39.4884849   16.7268751  0.0172414 
  57           39.1480685   16.7224959  0.0175439 
  43           38.8030583   16.7181011  0.0232558 
  46           38.4536725   16.7136905  0.0217391 
  55           38.0995644   16.7092641  0.0181818 
  43           37.7399539   16.704822   0.0232558 
  51           37.3737655   16.7003641  0.0196078 
  24           36.9997867   16.6958904  0.0416667 
  45           36.6168328   16.6914008  0.0222222 
  49           36.223889    16.6868954  0.0204082 
  55           35.8202378   16.6823741  0.0181818 
  44           35.4055486   16.6778368  0.0227273 
  46           34.9799485   16.6732836  0.0217391 
  42           34.5440245   16.6687145  0.0238095 
  32           34.0988282   16.6641294  0.03125   
  40           33.6458053   16.6595282  0.025     
  50           33.1867331   16.654911   0.02      
  34           32.7236288   16.6502778  0.0294118 
  49           32.258649    16.6456284  0.0204082 
  42           31.7939957   16.640963   0.0238095 
  25           31.3318347   16.6362814  0.04      
  32           30.8742172   16.6315836  0.03125   
  42           30.4230291   16.6268696  0.0238095 
  47           29.9799461   16.6221394  0.0212766 
  37           29.5464118   16.617393   0.027027  
  37           29.1236312   16.6126303  0.027027  
  29           28.7125726   16.6078513  0.0344828 
  31           28.3139724   16.6030561  0.0322581 
  36           27.9283594   16.5982444  0.0277778 
  35           27.5560707   16.5934164  0.0285714 
  35           27.197279    16.588572   0.0285714 
  27           26.8520121   16.5837112  0.037037  
  30           26.5201775   16.5788339  0.0333333 
  20           26.201584    16.5739402  0.05      
  27           25.8959607   16.56903    0.037037  
  24           25.6029747   16.5641032  0.0416667 
  36           25.3222442   16.5591599  0.0277778 
  39           25.0533554   16.5542001  0.025641  
  24           24.7958714   16.5492236  0.0416667 
  23           24.5493391   16.5442306  0.0434783 
  38           24.313301    16.5392208  0.0263158 
  29           24.0872994   16.5341944  0.0344828 
  22           23.870881    16.5291514  0.0454545 
  38           23.6635985   16.5240915  0.0263158 
  16           23.4650199   16.519015   0.0625    
  26           23.2747226   16.5139217  0.0384615 
  31           23.092302    16.5088115  0.0322581 
  31           22.9173674   16.5036846  0.0322581 
  41           22.7495446   16.4985408  0.0243902 
  37           22.5884766   16.4933801  0.027027  
  25           22.433824    16.4882025  0.04      
  27           22.2852625   16.483008   0.037037  
  32           22.1424843   16.4777965  0.03125   
  25           22.0051988   16.4725681  0.04      
  33           21.8731285   16.4673226  0.030303  
  19           21.7460134   16.4620601  0.0526316 
  17           21.6236056   16.4567806  0.0588235 
  18           21.5056711   16.451484   0.0555556 
  21           21.3919889   16.4461702  0.047619  
  27           21.2823511   16.4408394  0.037037  
  30           21.1765599   16.4354914  0.0333333 
  16           21.0744299   16.4301262  0.0625    
  14           20.9757843   16.4247438  0.0714286 
  21           20.8804592   16.4193441  0.047619  
  13           20.7882966   16.4139272  0.0769231 
  25           20.6991495   16.408493   0.04      
  22           20.612878    16.4030415  0.0454545 
  15           20.5293505   16.3975726  0.0666667 
  23           20.4484423   16.3920864  0.0434783 
  21           20.3700364   16.3865828  0.047619  
  24           20.294021    16.3810618  0.0416667 
  26           20.2202916   16.3755233  0.0384615 
  28           20.1487486   16.3699674  0.0357143 
  20           20.079298    16.3643939  0.05      
  19           20.0118508   16.358803   0.0526316 
  26           19.9463232   16.3531945  0.0384615 
  21           19.882635    16.3475684  0.047619  
  19           19.820711    16.3419247  0.0526316 
  23           19.7604793   16.3362634  0.0434783 
  23           19.7018721   16.3305844  0.0434783 
  23           19.6448251   16.3248878  0.0434783 
  16           19.5892773   16.3191734  0.0625    
  24           19.5351701   16.3134413  0.0416667 
  28           19.4824489   16.3076915  0.0357143 
  23           19.4310608   16.3019239  0.0434783 
  26           19.3809567   16.2961384  0.0384615 
  30           19.3320885   16.2903352  0.0333333 
  25           19.2844114   16.284514   0.04      
  13           19.2378826   16.278675   0.0769231 
  26           19.1924607   16.2728181  0.0384615 
  10           19.1481073   16.2669432  0.1       
  22           19.1047848   16.2610504  0.0454545 
  21           19.0624579   16.2551395  0.047619  
  23           19.0210932   16.2492107  0.0434783 
  22           18.9806577   16.2432638  0.0454545 
  16           18.9411213   16.2372988  0.0625    
  23           18.9024542   16.2313157  0.0434783 
  18           18.8646282   16.2253145  0.0555556 
  33           18.8276169   16.2192951  0.030303  
  22           18.7913941   16.2132576  0.0454545 
  26           18.7559355   16.2072018  0.0384615 
  21           18.7212178   16.2011278  0.047619  
  16           18.6872179   16.1950356  0.0625    
  18           18.6539148   16.1889251  0.0555556 
  25           18.6212878   16.1827962  0.04      
  18           18.5893172   16.176649   0.0555556 
  17           18.5579836   16.1704835  0.0588235 
  14           18.5272696   16.1642996  0.0714286 
  14           18.4971573   16.1580972  0.0714286 
  19           18.4676303   16.1518764  0.0526316 
  16           18.4386727   16.1456371  0.0625    
  26           18.4102691   16.1393793  0.0384615 
  28           18.3824048   16.133103   0.0357143 
  22           18.3550657   16.1268082  0.0454545 
  20           18.3282386   16.1204947  0.05      
  24           18.30191     16.1141627  0.0416667 
  18           18.2760681   16.107812   0.0555556 
  28           18.2507004   16.1014426  0.0357143 
  19           18.2257961   16.0950546  0.0526316 
  17           18.2013435   16.0886479  0.0588235 
  18           18.1773328   16.0822224  0.0555556 
  20           18.1537535   16.0757781  0.05      
  17           18.1305962   16.0693151  0.0588235 
  18           18.1078514   16.0628332  0.0555556 
  22           18.0855102   16.0563325  0.0454545 
  15           18.0635642   16.0498129  0.0666667 
  20           18.0420053   16.0432744  0.05      
  21           18.0208254   16.0367169  0.047619  
  28           18.0000173   16.0301405  0.0357143 
  19           17.9795735   16.0235452  0.0526316 
  15           17.9594875   16.0169308  0.0666667 
  20           17.9397526   16.0102973  0.05      
  35           17.9203625   16.0036448  0.0285714 
  18           17.9013112   15.9969733  0.0555556 
  17           17.8825932   15.9902825  0.0588235 
  24           17.8642028   15.9835727  0.0416667 
  24           17.8461347   15.9768437  0.0416667 
  25           17.8283843   15.9700954  0.04      
  20           17.8109467   15.9633279  0.05      
  16           17.7938175   15.9565412  0.0625    
  24           17.7769926   15.9497352  0.0416667 
  22           17.7604677   15.9429099  0.0454545 
  13           17.7442393   15.9360652  0.0769231 
  16           17.7283038   15.9292012  0.0625    
  25           17.7126578   15.9223178  0.04      
  18           17.6972982   15.915415   0.0555556 
  17           17.6822222   15.9084927  0.0588235 
  20           17.6674268   15.9015509  0.05      
  15           17.6529098   15.8945896  0.0666667 
  25           17.6386687   15.8876088  0.04      
  17           17.6247014   15.8806085  0.0588235 
  18           17.611006    15.8735885  0.0555556 
  32           17.5975808   15.866549   0.03125   
  23           17.5844241   15.8594898  0.0434783 
  14           17.5715349   15.8524109  0.0714286 
  7            17.5589116   15.8453123  0.1428571 
  20           17.5465534   15.838194   0.05      
  19           17.5344596   15.831056   0.0526316 
  19           17.5226296   15.8238982  0.0526316 
  21           17.5110627   15.8167206  0.047619  
  20           17.499759    15.8095231  0.05      
  15           17.4887183   15.8023058  0.0666667 
  21           17.4779408   15.7950686  0.047619  
  17           17.4674267   15.7878114  0.0588235 
  18           17.4571766   15.7805343  0.0555556 
  15           17.4471914   15.7732373  0.0666667 
  31           17.4374719   15.7659202  0.0322581 
  19           17.4280192   15.7585832  0.0526316 
  24           17.4188345   15.751226   0.0416667 
  19           17.4099195   15.7438488  0.0526316 
  22           17.401276    15.7364515  0.0454545 
  18           17.3929056   15.729034   0.0555556 
  11           17.3848108   15.7215963  0.0909091 
  23           17.3769939   15.7141385  0.0434783 
  17           17.3694574   15.7066604  0.0588235 
  12           17.3622043   15.6991621  0.0833333 
  25           17.3552374   15.6916435  0.04      
  22           17.3485604   15.6841046  0.0454545 
  20           17.3421764   15.6765453  0.05      
  23           17.3360896   15.6689657  0.0434783 
  10           17.3303038   15.6613657  0.1       
  18           17.3248235   15.6537453  0.0555556 
  19           17.3196534   15.6461044  0.0526316 
  14           17.3147982   15.6384431  0.0714286 
  17           17.3102632   15.6307612  0.0588235 
  17           17.306054    15.6230588  0.0588235 
  15           17.3021763   15.6153359  0.0666667 
  16           17.2986363   15.6075923  0.0625    
  22           17.2954404   15.5998282  0.0454545 
  13           17.2925957   15.5920434  0.0769231 
  19           17.2901091   15.5842379  0.0526316 
  19           17.2879885   15.5764117  0.0526316 
  17           17.2862415   15.5685648  0.0588235 
  21           17.2848769   15.5606971  0.047619  
  23           17.2839032   15.5528086  0.0434783 
  18           17.2833301   15.5448993  0.0555556 
  19           17.2831667   15.5369692  0.0526316 
  16           17.2834239   15.5290182  0.0625    
  27           17.284112    15.5210463  0.037037  
  11           17.2852424   15.5130535  0.0909091 
  17           17.2868268   15.5050397  0.0588235 
  22           17.2888777   15.4970049  0.0454545 
  20           17.291408    15.4889491  0.05      
  21           17.2944314   15.4808723  0.047619  
  10           17.2979621   15.4727744  0.1       
  13           17.302015    15.4646554  0.0769231 
  26           17.306606    15.4565152  0.0384615 
  14           17.3117514   15.4483539  0.0714286 
  18           17.3174687   15.4401714  0.0555556 
  26           17.3237756   15.4319677  0.0384615 
  21           17.3306914   15.4237428  0.047619  
  25           17.3382358   15.4154966  0.04      
  25           17.3464299   15.4072291  0.04      
  17           17.3552954   15.3989402  0.0588235 
  26           17.3648554   15.39063    0.0384615 
  20           17.3751338   15.3822984  0.05      
  18           17.3861562   15.3739454  0.0555556 
  27           17.3979491   15.3655709  0.037037  
  15           17.4105403   15.357175   0.0666667 
  28           17.4239588   15.3487575  0.0357143 
  21           17.4382358   15.3403186  0.047619  
  19           17.4534032   15.331858   0.0526316 
  18           17.4694953   15.3233759  0.0555556 
  17           17.4865475   15.3148722  0.0588235 
  15           17.5045971   15.3063468  0.0666667 
  14           17.5236835   15.2977997  0.0714286 
  14           17.5438482   15.2892309  0.0714286 
  22           17.5651346   15.2806404  0.0454545 
  13           17.5875883   15.2720282  0.0769231 
  30           17.6112573   15.2633941  0.0333333 
  26           17.6361922   15.2547382  0.0384615 
  20           17.6624462   15.2460605  0.05      
  12           17.6900751   15.2373609  0.0833333 
  16           17.7191377   15.2286393  0.0625    
  12           17.7496958   15.2198959  0.0833333 
  20           17.7818147   15.2111304  0.05      
  26           17.8155624   15.202343   0.0384615 
  18           17.851011    15.1935336  0.0555556 
  14           17.8882362   15.184702   0.0714286 
  23           17.927318    15.1758484  0.0434783 
  25           17.9683395   15.1669727  0.04      
  16           18.0113892   15.1580749  0.0625    
  10           18.0565596   15.1491549  0.1       
  15           18.1039484   15.1402126  0.0666667 
  13           18.1536572   15.1312482  0.0769231 
  14           18.2057938   15.1222615  0.0714286 
  14           18.2604707   15.1132525  0.0714286
[truncated: 8,059 more chars]
