# Supplementary material for: Structural and magnetic investigations of the Weyl semimetal family CeAlSi1–xGex
Source: Acta Crystallogr B Struct Sci Cryst Eng Mater. 2026 Apr 7;82(Pt 3):250–7. doi: 10.1107/S2052520626002635 (PMC13238493; doi:10.1107/S2052520626002635)
Supplement: Supplementary file 7 [file b-82-00250-CeAlSi0.7Ge0.3sup7.rtv]

######################################################################
#data_CeAlSi0p7Ge0p3
data_CeAlSi0.7Ge0.3

_pd_block_id      CeAlSi0.7Ge0.3

_pd_meas_2theta_range_min  10.00000
_pd_meas_2theta_range_max  89.99000
_pd_meas_2theta_range_inc  0.01000
_pd_meas_number_of_points  8000

loop_
   _pd_meas_intensity_total
   _pd_calc_intensity_total
   _pd_proc_intensity_bkg_calc
   _pd_proc_ls_weight
  65           64.100327    64.100327   0.0153846 
  73           64.050016    64.050016   0.0136986 
  58           63.999756    63.999756   0.0172414 
  72           63.949547    63.949547   0.0138889 
  71           63.899389    63.899389   0.0140845 
  54           63.849282    63.849282   0.0185185 
  64           63.799226    63.799226   0.015625  
  78           63.74922     63.74922    0.0128205 
  77           63.699265    63.699265   0.012987  
  77           63.649361    63.649361   0.012987  
  78           63.599507    63.599507   0.0128205 
  77           63.549704    63.549704   0.012987  
  66           63.499952    63.499952   0.0151515 
  64           63.45025     63.45025    0.015625  
  75           63.400599    63.400599   0.0133333 
  70           63.350998    63.350998   0.0142857 
  70           63.301447    63.301447   0.0142857 
  59           63.251947    63.251947   0.0169492 
  62           63.202497    63.202497   0.016129  
  82           63.153097    63.153097   0.0121951 
  56           63.103748    63.103748   0.0178571 
  71           63.054449    63.054449   0.0140845 
  63           63.005199    63.005199   0.015873  
  57           62.956001    62.956001   0.0175439 
  61           62.906852    62.906852   0.0163934 
  75           62.857753    62.857753   0.0133333 
  74           62.808704    62.808704   0.0135135 
  84           62.759705    62.759705   0.0119048 
  76           62.710757    62.710757   0.0131579 
  53           62.661858    62.661858   0.0188679 
  64           62.613008    62.613008   0.015625  
  76           62.564209    62.564209   0.0131579 
  77           62.51546     62.51546    0.012987  
  68           62.46676     62.46676    0.0147059 
  68           62.41811     62.41811    0.0147059 
  59           62.369509    62.369509   0.0169492 
  70           62.320959    62.320959   0.0142857 
  65           62.272457    62.272457   0.0153846 
  74           62.224006    62.224006   0.0135135 
  76           62.175604    62.175604   0.0131579 
  70           62.127251    62.127251   0.0142857 
  66           62.078948    62.078948   0.0151515 
  65           62.030694    62.030694   0.0153846 
  57           61.982489    61.982489   0.0175439 
  76           61.934334    61.934334   0.0131579 
  60           61.886228    61.886228   0.0166667 
  69           61.838171    61.838171   0.0144928 
  65           61.790164    61.790164   0.0153846 
  66           61.742206    61.742206   0.0151515 
  65           61.694296    61.694296   0.0153846 
  58           61.646436    61.646436   0.0172414 
  78           61.598625    61.598625   0.0128205 
  70           61.550863    61.550863   0.0142857 
  63           61.50315     61.50315    0.015873  
  73           61.455486    61.455486   0.0136986 
  68           61.407871    61.407871   0.0147059 
  62           61.360304    61.360304   0.016129  
  78           61.312787    61.312787   0.0128205 
  70           61.265318    61.265318   0.0142857 
  57           61.217898    61.217898   0.0175439 
  65           61.170526    61.170526   0.0153846 
  66           61.123204    61.123204   0.0151515 
  65           61.07593     61.07593    0.0153846 
  63           61.028704    61.028704   0.015873  
  65           60.981527    60.981527   0.0153846 
  74           60.934399    60.934399   0.0135135 
  60           60.887319    60.887319   0.0166667 
  61           60.840287    60.840287   0.0163934 
  52           60.793304    60.793304   0.0192308 
  69           60.746369    60.746369   0.0144928 
  65           60.699483    60.699483   0.0153846 
  63           60.652644    60.652644   0.015873  
  62           60.605855    60.605855   0.016129  
  70           60.559113    60.559113   0.0142857 
  46           60.512419    60.512419   0.0217391 
  72           60.465774    60.465774   0.0138889 
  80           60.419176    60.419176   0.0125    
  80           60.372627    60.372627   0.0125    
  64           60.326126    60.326126   0.015625  
  68           60.279673    60.279673   0.0147059 
  63           60.233267    60.233267   0.015873  
  61           60.18691     60.18691    0.0163934 
  70           60.1406      60.1406     0.0142857 
  58           60.094338    60.094338   0.0172414 
  62           60.048125    60.048125   0.016129  
  59           60.001958    60.001958   0.0169492 
  59           59.95584     59.95584    0.0169492 
  65           59.909769    59.909769   0.0153846 
  64           59.863746    59.863746   0.015625  
  66           59.81777     59.81777    0.0151515 
  69           59.771842    59.771842   0.0144928 
  78           59.725962    59.725962   0.0128205 
  68           59.680129    59.680129   0.0147059 
  61           59.634343    59.634343   0.0163934 
  59           59.588605    59.588605   0.0169492 
  44           59.542914    59.542914   0.0227273 
  64           59.497271    59.497271   0.015625  
  59           59.451675    59.451675   0.0169492 
  59           59.406126    59.406126   0.0169492 
  60           59.360624    59.360624   0.0166667 
  71           59.31517     59.31517    0.0140845 
  64           59.269763    59.269763   0.015625  
  66           59.224402    59.224402   0.0151515 
  63           59.179089    59.179089   0.015873  
  75           59.133823    59.133823   0.0133333 
  69           59.088604    59.088604   0.0144928 
  53           59.043432    59.043432   0.0188679 
  59           58.998307    58.998307   0.0169492 
  64           58.953229    58.953229   0.015625  
  49           58.908197    58.908197   0.0204082 
  54           58.863213    58.863213   0.0185185 
  69           58.818275    58.818275   0.0144928 
  60           58.773384    58.773384   0.0166667 
  65           58.728539    58.728539   0.0153846 
  69           58.683742    58.683742   0.0144928 
  62           58.638991    58.638991   0.016129  
  64           58.594286    58.594286   0.015625  
  67           58.549628    58.549628   0.0149254 
  58           58.505017    58.505017   0.0172414 
  59           58.460452    58.460452   0.0169492 
  75           58.415933    58.415933   0.0133333 
  63           58.371461    58.371461   0.015873  
  49           58.327036    58.327036   0.0204082 
  67           58.282656    58.282656   0.0149254 
  56           58.238323    58.238323   0.0178571 
  50           58.194036    58.194036   0.02      
  53           58.149796    58.149796   0.0188679 
  68           58.105601    58.105601   0.0147059 
  67           58.061453    58.061453   0.0149254 
  78           58.017351    58.017351   0.0128205 
  58           57.973295    57.973295   0.0172414 
  69           57.929285    57.929285   0.0144928 
  69           57.885321    57.885321   0.0144928 
  68           57.841403    57.841403   0.0147059 
  65           57.797531    57.797531   0.0153846 
  67           57.753704    57.753704   0.0149254 
  62           57.709924    57.709924   0.016129  
  60           57.666189    57.666189   0.0166667 
  68           57.622501    57.622501   0.0147059 
  58           57.578857    57.578857   0.0172414 
  75           57.53526     57.53526    0.0133333 
  54           57.491708    57.491708   0.0185185 
  55           57.448202    57.448202   0.0181818 
  58           57.404742    57.404742   0.0172414 
  42           57.361327    57.361327   0.0238095 
  61           57.317958    57.317958   0.0163934 
  59           57.274634    57.274634   0.0169492 
  57           57.231355    57.231355   0.0175439 
  59           57.188122    57.188122   0.0169492 
  63           57.144935    57.144935   0.015873  
  69           57.101792    57.101792   0.0144928 
  50           57.058695    57.058695   0.02      
  73           57.015644    57.015644   0.0136986 
  58           56.972637    56.972637   0.0172414 
  57           56.929676    56.929676   0.0175439 
  57           56.88676     56.88676    0.0175439 
  50           56.843889    56.843889   0.02      
  54           56.801063    56.801063   0.0185185 
  82           56.758282    56.758282   0.0121951 
  53           56.715546    56.715546   0.0188679 
  55           56.672855    56.672855   0.0181818 
  87           56.630209    56.630209   0.0114943 
  44           56.587608    56.587608   0.0227273 
  36           56.545052    56.545052   0.0277778 
  51           56.50254     56.50254    0.0196078 
  57           56.460074    56.460074   0.0175439 
  62           56.417652    56.417652   0.016129  
  46           56.375275    56.375275   0.0217391 
  68           56.332942    56.332942   0.0147059 
  55           56.290655    56.290655   0.0181818 
  78           56.248412    56.248412   0.0128205 
  52           56.206213    56.206213   0.0192308 
  59           56.164059    56.164059   0.0169492 
  72           56.121949    56.121949   0.0138889 
  51           56.079884    56.079884   0.0196078 
  51           56.037864    56.037864   0.0196078 
  62           55.995888    55.995888   0.016129  
  51           55.953956    55.953956   0.0196078 
  60           55.912068    55.912068   0.0166667 
  51           55.870225    55.870225   0.0196078 
  57           55.828426    55.828426   0.0175439 
  80           55.786671    55.786671   0.0125    
  68           55.744961    55.744961   0.0147059 
  65           55.703294    55.703294   0.0153846 
  64           55.661672    55.661672   0.015625  
  60           55.620094    55.620094   0.0166667 
  64           55.578559    55.578559   0.015625  
  59           55.537069    55.537069   0.0169492 
  68           55.495623    55.495623   0.0147059 
  48           55.454221    55.454221   0.0208333 
  64           55.412862    55.412862   0.015625  
  58           55.371548    55.371548   0.0172414 
  55           55.330277    55.330277   0.0181818 
  55           55.28905     55.28905    0.0181818 
  68           55.247867    55.247867   0.0147059 
  62           55.206727    55.206727   0.016129  
  53           55.165631    55.165631   0.0188679 
  70           55.124579    55.124579   0.0142857 
  55           55.083571    55.083571   0.0181818 
  54           55.042606    55.042606   0.0185185 
  54           55.001684    55.001684   0.0185185 
  47           54.960806    54.960806   0.0212766 
  46           54.919972    54.919972   0.0217391 
  54           54.879181    54.879181   0.0185185 
  55           54.838433    54.838433   0.0181818 
  48           54.797729    54.797729   0.0208333 
  59           54.757068    54.757068   0.0169492 
  57           54.71645     54.71645    0.0175439 
  60           54.675876    54.675876   0.0166667 
  48           54.635345    54.635345   0.0208333 
  53           54.594857    54.594857   0.0188679 
  59           54.554412    54.554412   0.0169492 
  48           54.51401     54.51401    0.0208333 
  53           54.473651    54.473651   0.0188679 
  43           54.433336    54.433336   0.0232558 
  61           54.393063    54.393063   0.0163934 
  58           54.352833    54.352833   0.0172414 
  59           54.312647    54.312647   0.0169492 
  51           54.272503    54.272503   0.0196078 
  51           54.232402    54.232402   0.0196078 
  53           54.192344    54.192344   0.0188679 
  55           54.152328    54.152328   0.0181818 
  55           54.112356    54.112356   0.0181818 
  47           54.072426    54.072426   0.0212766 
  47           54.032539    54.032539   0.0212766 
  72           53.992694    53.992694   0.0138889 
  50           53.952892    53.952892   0.02      
  65           53.913133    53.913133   0.0153846 
  59           53.873416    53.873416   0.0169492 
  64           53.833742    53.833742   0.015625  
  54           53.79411     53.79411    0.0185185 
  52           53.754521    53.754521   0.0192308 
  47           53.714974    53.714974   0.0212766 
  62           53.67547     53.67547    0.016129  
  53           53.636007    53.636007   0.0188679 
  58           53.596587    53.596587   0.0172414 
  48           53.55721     53.55721    0.0208333 
  51           53.517874    53.517874   0.0196078 
  55           53.478581    53.478581   0.0181818 
  66           53.43933     53.43933    0.0151515 
  49           53.400121    53.400121   0.0204082 
  48           53.360954    53.360954   0.0208333 
  55           53.32183     53.32183    0.0181818 
  50           53.282747    53.282747   0.02      
  51           53.243706    53.243706   0.0196078 
  62           53.204707    53.204707   0.016129  
  57           53.165751    53.165751   0.0175439 
  57           53.126836    53.126836   0.0175439 
  62           53.087962    53.087962   0.016129  
  57           53.049131    53.049131   0.0175439 
  59           53.010342    53.010342   0.0169492 
  48           52.971594    52.971594   0.0208333 
  49           52.932888    52.932888   0.0204082 
  44           52.894223    52.894223   0.0227273 
  54           52.8556      52.8556     0.0185185 
  65           52.817019    52.817019   0.0153846 
  46           52.77848     52.77848    0.0217391 
  66           52.739982    52.739982   0.0151515 
  61           52.701525    52.701525   0.0163934 
  61           52.66311     52.66311    0.0163934 
  42           52.624736    52.624736   0.0238095 
  51           52.586404    52.586404   0.0196078 
  61           52.548113    52.548113   0.0163934 
  57           52.509864    52.509864   0.0175439 
  58           52.471656    52.471656   0.0172414 
  50           52.433489    52.433489   0.02      
  62           52.395363    52.395363   0.016129  
  51           52.357278    52.357278   0.0196078 
  48           52.319235    52.319235   0.0208333 
  47           52.281233    52.281233   0.0212766 
  42           52.243271    52.243271   0.0238095 
  60           52.205351    52.205351   0.0166667 
  41           52.167472    52.167472   0.0243902 
  55           52.129634    52.129634   0.0181818 
  45           52.091837    52.091837   0.0222222 
  55           52.054081    52.054081   0.0181818 
  41           52.016365    52.016365   0.0243902 
  64           51.978691    51.978691   0.015625  
  50           51.941057    51.941057   0.02      
  53           51.903464    51.903464   0.0188679 
  51           51.865912    51.865912   0.0196078 
  55           51.828401    51.828401   0.0181818 
  50           51.79093     51.79093    0.02      
  54           51.7535      51.7535     0.0185185 
  53           51.71611     51.71611    0.0188679 
  56           51.678761    51.678761   0.0178571 
  66           51.641453    51.641453   0.0151515 
  63           51.604185    51.604185   0.015873  
  48           51.566957    51.566957   0.0208333 
  49           51.52977     51.52977    0.0204082 
  61           51.492624    51.492624   0.0163934 
  57           51.455518    51.455518   0.0175439 
  47           51.418452    51.418452   0.0212766 
  50           51.381426    51.381426   0.02      
  52           51.344441    51.344441   0.0192308 
  49           51.307496    51.307496   0.0204082 
  61           51.270591    51.270591   0.0163934 
  48           51.233727    51.233727   0.0208333 
  63           51.196902    51.196902   0.015873  
  72           51.160118    51.160118   0.0138889 
  49           51.123373    51.123373   0.0204082 
  50           51.086669    51.086669   0.02      
  48           51.050005    51.050005   0.0208333 
  45           51.01338     51.01338    0.0222222 
  52           50.976796    50.976796   0.0192308 
  66           50.940251    50.940251   0.0151515 
  36           50.903747    50.903747   0.0277778 
  53           50.867282    50.867282   0.0188679 
  46           50.830857    50.830857   0.0217391 
  63           50.794472    50.794472   0.015873  
  46           50.758126    50.758126   0.0217391 
  48           50.72182     50.72182    0.0208333 
  66           50.685554    50.685554   0.0151515 
  45           50.649327    50.649327   0.0222222 
  64           50.613141    50.613141   0.015625  
  56           50.576993    50.576993   0.0178571 
  35           50.540885    50.540885   0.0285714 
  52           50.504817    50.504817   0.0192308 
  63           50.468788    50.468788   0.015873  
  55           50.432799    50.432799   0.0181818 
  55           50.396849    50.396849   0.0181818 
  50           50.360938    50.360938   0.02      
  49           50.325066    50.325066   0.0204082 
  57           50.289234    50.289234   0.0175439 
  62           50.253442    50.253442   0.016129  
  52           50.217688    50.217688   0.0192308 
  57           50.181974    50.181974   0.0175439 
  46           50.146298    50.146298   0.0217391 
  55           50.110662    50.110662   0.0181818 
  62           50.075065    50.075065   0.016129  
  49           50.039507    50.039507   0.0204082 
  49           50.003988    50.003988   0.0204082 
  52           49.968509    49.968509   0.0192308 
  42           49.933068    49.933068   0.0238095 
  46           49.897666    49.897666   0.0217391 
  58           49.862302    49.862302   0.0172414 
  49           49.826978    49.826978   0.0204082 
  54           49.791693    49.791693   0.0185185 
  53           49.756446    49.756446   0.0188679 
  55           49.721238    49.721238   0.0181818 
  54           49.686069    49.686069   0.0185185 
  37           49.650939    49.650939   0.027027  
  43           49.615847    49.615847   0.0232558 
  40           49.580794    49.580794   0.025     
  60           49.545779    49.545779   0.0166667 
  44           49.510803    49.510803   0.0227273 
  48           49.475866    49.475866   0.0208333 
  52           49.440967    49.440967   0.0192308 
  54           49.406106    49.406106   0.0185185 
  56           49.371284    49.371284   0.0178571 
  42           49.336501    49.336501   0.0238095 
  53           49.301755    49.301755   0.0188679 
  52           49.267048    49.267048   0.0192308 
  43           49.23238     49.23238    0.0232558 
  49           49.197749    49.197749   0.0204082 
  48           49.163157    49.163157   0.0208333 
  47           49.128603    49.128603   0.0212766 
  42           49.094087    49.094087   0.0238095 
  49           49.05961     49.05961    0.0204082 
  57           49.02517     49.02517    0.0175439 
  50           48.990769    48.990769   0.02      
  42           48.956405    48.956405   0.0238095 
  53           48.92208     48.92208    0.0188679 
  48           48.887792    48.887792   0.0208333 
  42           48.853543    48.853543   0.0238095 
  50           48.819331    48.819331   0.02      
  52           48.785158    48.785158   0.0192308 
  53           48.751022    48.751022   0.0188679 
  41           48.716924    48.716924   0.0243902 
  40           48.682863    48.682863   0.025     
  51           48.648841    48.648841   0.0196078 
  40           48.614856    48.614856   0.025     
  50           48.580909    48.580909   0.02      
  52           48.546999    48.546999   0.0192308 
  51           48.513128    48.513128   0.0196078 
  42           48.479293    48.479293   0.0238095 
  43           48.445496    48.445496   0.0232558 
  36           48.411737    48.411737   0.0277778 
  53           48.378016    48.378016   0.0188679 
  39           48.344331    48.344331   0.025641  
  50           48.310684    48.310684   0.02      
  49           48.277075    48.277075   0.0204082 
  62           48.243503    48.243503   0.016129  
  46           48.209968    48.209968   0.0217391 
  58           48.17647     48.17647    0.0172414 
  48           48.14301     48.14301    0.0208333 
  41           48.109587    48.109587   0.0243902 
  47           48.076201    48.076201   0.0212766 
  50           48.042853    48.042853   0.02      
  52           48.009541    48.009541   0.0192308 
  43           47.976267    47.976267   0.0232558 
  38           47.943029    47.943029   0.0263158 
  50           47.909829    47.909829   0.02      
  48           47.876666    47.876666   0.0208333 
  49           47.843539    47.843539   0.0204082 
  46           47.81045     47.81045    0.0217391 
  48           47.777397    47.777397   0.0208333 
  51           47.744382    47.744382   0.0196078 
  51           47.711403    47.711403   0.0196078 
  48           47.678461    47.678461   0.0208333 
  38           47.645555    47.645555   0.0263158 
  37           47.612687    47.612687   0.027027  
  52           47.579855    47.579855   0.0192308 
  40           47.54706     47.54706    0.025     
  41           47.514302    47.514302   0.0243902 
  55           47.48158     47.48158    0.0181818 
  43           47.448894    47.448894   0.0232558 
  47           47.416246    47.416246   0.0212766 
  56           47.383634    47.383634   0.0178571 
  56           47.351058    47.351058   0.0178571 
  58           47.318519    47.318519   0.0172414 
  55           47.286016    47.286016   0.0181818 
  52           47.253549    47.253549   0.0192308 
  49           47.221119    47.221119   0.0204082 
  46           47.188726    47.188726   0.0217391 
  42           47.156368    47.156368   0.0238095 
  50           47.124047    47.124047   0.02      
  46           47.091762    47.091762   0.0217391 
  51           47.059513    47.059513   0.0196078 
  51           47.027301    47.027301   0.0196078 
  52           46.995124    46.995124   0.0192308 
  56           46.962984    46.962984   0.0178571 
  49           46.93088     46.93088    0.0204082 
  43           46.898812    46.898812   0.0232558 
  33           46.866779    46.866779   0.030303  
  47           46.834783    46.834783   0.0212766 
  53           46.802823    46.802823   0.0188679 
  57           46.770899    46.770899   0.0175439 
  46           46.73901     46.73901    0.0217391 
  43           46.707157    46.707157   0.0232558 
  52           46.675341    46.675341   0.0192308 
  42           46.64356     46.64356    0.0238095 
  51           46.611814    46.611814   0.0196078 
  43           46.580105    46.580105   0.0232558 
  44           46.548431    46.548431   0.0227273 
  43           46.516793    46.516793   0.0232558 
  41           46.485191    46.485191   0.0243902 
  48           46.453624    46.453624   0.0208333 
  34           46.422092    46.422092   0.0294118 
  47           46.390596    46.390596   0.0212766 
  45           46.359136    46.359136   0.0222222 
  48           46.327711    46.327711   0.0208333 
  44           46.296322    46.296322   0.0227273 
  42           46.264968    46.264968   0.0238095 
  41           46.233649    46.233649   0.0243902 
  55           46.202366    46.202366   0.0181818 
  42           46.171118    46.171118   0.0238095 
  40           46.139906    46.139906   0.025     
  49           46.108728    46.108728   0.0204082 
  56           46.077586    46.077586   0.0178571 
  46           46.046479    46.046479   0.0217391 
  53           46.015408    46.015408   0.0188679 
  58           45.984371    45.984371   0.0172414 
  40           45.953369    45.953369   0.025     
  46           45.922403    45.922403   0.0217391 
  52           45.891471    45.891471   0.0192308 
  31           45.860575    45.860575   0.0322581 
  57           45.829714    45.829714   0.0175439 
  41           45.798887    45.798887   0.0243902 
  47           45.768095    45.768095   0.0212766 
  45           45.737339    45.737339   0.0222222 
  48           45.706617    45.706617   0.0208333 
  48           45.67593     45.67593    0.0208333 
  54           45.645278    45.645278   0.0185185 
  58           45.61466     45.61466    0.0172414 
  37           45.584077    45.584077   0.027027  
  44           45.553529    45.553529   0.0227273 
  50           45.523016    45.523016   0.02      
  56           45.492537    45.492537   0.0178571 
  53           45.462093    45.462093   0.0188679 
  43           45.431684    45.431684   0.0232558 
  40           45.401309    45.401309   0.025     
  44           45.370968    45.370968   0.0227273 
  55           45.340662    45.340662   0.0181818 
  57           45.31039     45.31039    0.0175439 
  51           45.280153    45.280153   0.0196078 
  44           45.249951    45.249951   0.0227273 
  48           45.219782    45.219782   0.0208333 
  47           45.189648    45.189648   0.0212766 
  39           45.159548    45.159548   0.025641  
  37           45.129483    45.129483   0.027027  
  29           45.099452    45.099452   0.0344828 
  42           45.069454    45.069454   0.0238095 
  52           45.039492    45.039492   0.0192308 
  60           45.009563    45.009563   0.0166667 
  41           44.979668    44.979668   0.0243902 
  41           44.949808    44.949808   0.0243902 
  33           44.919981    44.919981   0.030303  
  49           44.890189    44.890189   0.0204082 
  54           44.86043     44.86043    0.0185185 
  44           44.830706    44.830706   0.0227273 
  55           44.801015    44.801015   0.0181818 
  53           44.771358    44.771358   0.0188679 
  57           44.741736    44.741736   0.0175439 
  42           44.712147    44.712147   0.0238095 
  40           44.682591    44.682591   0.025     
  47           44.65307     44.65307    0.0212766 
  39           44.623582    44.623582   0.025641  
  38           44.594128    44.594128   0.0263158 
  50           44.564708    44.564708   0.02      
  54           44.535322    44.535322   0.0185185 
  63           44.505969    44.505969   0.015873  
  41           44.476649    44.476649   0.0243902 
  62           44.447363    44.447363   0.016129  
  38           44.418111    44.418111   0.0263158 
  46           44.388892    44.388892   0.0217391 
  43           44.359707    44.359707   0.0232558 
  44           44.330555    44.330555   0.0227273 
  51           44.301437    44.301437   0.0196078 
  48           44.272352    44.272352   0.0208333 
  44           44.2433      44.2433     0.0227273 
  59           44.214282    44.214282   0.0169492 
  35           44.185297    44.185297   0.0285714 
  52           44.156345    44.156345   0.0192308 
  40           44.127426    44.127426   0.025     
  45           44.098541    44.098541   0.0222222 
  51           44.069689    44.069689   0.0196078 
  42           44.04087     44.04087    0.0238095 
  45           44.012084    44.012084   0.0222222 
  48           43.983331    43.983331   0.0208333 
  40           43.954611    43.954611   0.025     
  49           43.925924    43.925924   0.0204082 
  45           43.89727     43.89727    0.0222222 
  45           43.86865     43.86865    0.0222222 
  41           43.840062    43.840062   0.0243902 
  42           43.811507    43.811507   0.0238095 
  37           43.782985    43.782985   0.027027  
  38           43.754495    43.754495   0.0263158 
  41           43.726039    43.726039   0.0243902 
  39           43.697615    43.697615   0.025641  
  40           43.669224    43.669224   0.025     
  50           43.640866    43.640866   0.02      
  47           43.612541    43.612541   0.0212766 
  44           43.584248    43.584248   0.0227273 
  43           43.555988    43.555988   0.0232558 
  45           43.52776     43.52776    0.0222222 
  26           43.499565    43.499565   0.0384615 
  60           43.471402    43.471402   0.0166667 
  55           43.443272    43.443272   0.0181818 
  44           43.415175    43.415175   0.0227273 
  38           43.38711     43.38711    0.0263158 
  47           43.359077    43.359077   0.0212766 
  46           43.331077    43.331077   0.0217391 
  45           43.303109    43.303109   0.0222222 
  50           43.275174    43.275174   0.02      
  44           43.247271    43.247271   0.0227273 
  42           43.2194      43.2194     0.0238095 
  52           43.191561    43.191561   0.0192308 
  52           43.163755    43.163755   0.0192308 
  48           43.13598     43.13598    0.0208333 
  40           43.108238    43.108238   0.025     
  35           43.080528    43.080528   0.0285714 
  37           43.052851    43.052851   0.027027  
  42           43.025205    43.025205   0.0238095 
  53           42.997591    42.997591   0.0188679 
  42           42.970009    42.970009   0.0238095 
  49           42.94246     42.94246    0.0204082 
  45           42.914942    42.914942   0.0222222 
  35           42.887456    42.887456   0.0285714 
  45           42.860002    42.860002   0.0222222 
  44           42.83258     42.83258    0.0227273 
  41           42.80519     42.80519    0.0243902 
  50           42.777831    42.777831   0.02      
  41           42.750504    42.750504   0.0243902 
  42           42.72321     42.72321    0.0238095 
  49           42.695946    42.695946   0.0204082 
  41           42.668715    42.668715   0.0243902 
  47           42.641515    42.641515   0.0212766 
  46           42.614347    42.614347   0.0217391 
  35           42.58721     42.58721    0.0285714 
  34           42.560105    42.560105   0.0294118 
  54           42.533032    42.533032   0.0185185 
  32           42.50599     42.50599    0.03125   
  46           42.478979    42.478979   0.0217391 
  47           42.452       42.452      0.0212766 
  41           42.425052    42.425052   0.0243902 
  36           42.398136    42.398136   0.0277778 
  43           42.371251    42.371251   0.0232558 
  44           42.344398    42.344398   0.0227273 
  33           42.317576    42.317576   0.030303  
  54           42.290785    42.290785   0.0185185 
  45           42.264025    42.264025   0.0222222 
  43           42.237297    42.237297   0.0232558 
  44           42.210599    42.210599   0.0227273 
  48           42.183933    42.183933   0.0208333 
  40           42.157298    42.157298   0.025     
  48           42.130695    42.130695   0.0208333 
  46           42.104122    42.104122   0.0217391 
  44           42.07758     42.07758    0.0227273 
  43           42.051069    42.051069   0.0232558 
  47           42.02459     42.02459    0.0212766 
  39           41.998141    41.998141   0.025641  
  42           41.971723    41.971723   0.0238095 
  39           41.945336    41.945336   0.025641  
  46           41.91898     41.91898    0.0217391 
  35           41.892655    41.892655   0.0285714 
  41           41.866361    41.866361   0.0243902 
  43           41.840097    41.840097   0.0232558 
  41           41.813865    41.813865   0.0243902 
  44           41.787663    41.787663   0.0227273 
  36           41.761491    41.761491   0.0277778 
  29           41.735351    41.735351   0.0344828 
  52           41.709241    41.709241   0.0192308 
  35           41.683161    41.683161   0.0285714 
  47           41.657113    41.657113   0.0212766 
  52           41.631094    41.631094   0.0192308 
  39           41.605107    41.605107   0.025641  
  48           41.579149    41.579149   0.0208333 
  45           41.553223    41.553223   0.0222222 
  38           41.527326    41.527326   0.0263158 
  42           41.501461    41.501461   0.0238095 
  49           41.475625    41.475625   0.0204082 
  39           41.44982     41.44982    0.025641  
  34           41.424045    41.424045   0.0294118 
  38           41.398301    41.398301   0.0263158 
  42           41.372587    41.372587   0.0238095 
  43           41.346903    41.346903   0.0232558 
  34           41.321249    41.321249   0.0294118 
  40           41.295626    41.295626   0.025     
  63           41.270032    41.270032   0.015873  
  41           41.244469    41.244469   0.0243902 
  41           41.218936    41.218936   0.0243902 
  33           41.193433    41.193433   0.030303  
  37           41.16796     41.16796    0.027027  
  35           41.142517    41.142517   0.0285714 
  43           41.117104    41.117104   0.0232558 
  42           41.091721    41.091721   0.0238095 
  33           41.066368    41.066368   0.030303  
  35           41.041045    41.041045   0.0285714 
  54           41.015752    41.015752   0.0185185 
  34           40.990488    40.990488   0.0294118 
  44           40.965255    40.965255   0.0227273 
  44           40.940051    40.940051   0.0227273 
  39           40.914877    40.914877   0.025641  
  43           40.889733    40.889733   0.0232558 
  40           40.864618    40.864618   0.025     
  46           40.839533    40.839533   0.0217391 
  46           40.814478    40.814478   0.0217391 
  43           40.789452    40.789452   0.0232558 
  33           40.764456    40.764456   0.030303  
  34           40.73949     40.73949    0.0294118 
  58           40.714553    40.714553   0.0172414 
  50           40.689646    40.689646   0.02      
  46           40.664768    40.664768   0.0217391 
  36           40.639919    40.639919   0.0277778 
  44           40.6151      40.6151     0.0227273 
  34           40.590311    40.590311   0.0294118 
  40           40.565551    40.565551   0.025     
  36           40.54082     40.54082    0.0277778 
  53           40.516118    40.516118   0.0188679 
  41           40.491446    40.491446   0.0243902 
  45           40.466803    40.466803   0.0222222 
  46           40.442189    40.442189   0.0217391 
  35           40.417605    40.417605   0.0285714 
  42           40.393049    40.393049   0.0238095 
  33           40.368523    40.368523   0.030303  
  47           40.344026    40.344026   0.0212766 
  45           40.319558    40.319558   0.0222222 
  44           40.295119    40.295119   0.0227273 
  54           40.270709    40.270709   0.0185185 
  44           40.246329    40.246329   0.0227273 
  50           40.221977    40.221977   0.02      
  28           40.197654    40.197654   0.0357143 
  31           40.17336     40.17336    0.0322581 
  38           40.149095    40.149095   0.0263158 
  39           40.124859    40.124859   0.025641  
  35           40.100651    40.100651   0.0285714 
  42           40.076473    40.076473   0.0238095 
  49           40.052323    40.052323   0.0204082 
  41           40.028202    40.028202   0.0243902 
  40           40.00411     40.00411    0.025     
  38           39.980046    39.980046   0.0263158 
  45           39.956012    39.956012   0.0222222 
  30           39.932005    39.932005   0.0333333 
  46           39.908028    39.908028   0.0217391 
  49           39.884079    39.884079   0.0204082 
  34           39.860159    39.860159   0.0294118 
  40           39.836267    39.836267   0.025     
  36           39.812403    39.812403   0.0277778 
  43           39.788569    39.788569   0.0232558 
  33           39.764762    39.764762   0.030303  
  39           39.740984    39.740984   0.025641  
  44           39.717235    39.717235   0.0227273 
  44           39.693514    39.693514   0.0227273 
  49           39.669821    39.669821   0.0204082 
  38           39.646157    39.646157   0.0263158 
  35           39.62252     39.62252    0.0285714 
  43           39.598913    39.598913   0.0232558 
  42           39.575333    39.575333   0.0238095 
  44           39.551782    39.551782   0.0227273 
  38           39.528258    39.528258   0.0263158 
  46           39.504763    39.504763   0.0217391 
  33           39.481296    39.481296   0.030303  
  31           39.457858    39.457858   0.0322581 
  47           39.434447    39.434447   0.0212766 
  45           39.411064    39.411064   0.0222222 
  32           39.38771     39.38771    0.03125   
  53           39.364383    39.364383   0.0188679 
  31           39.341084    39.341084   0.0322581 
  41           39.317814    39.317814   0.0243902 
  38           39.294571    39.294571   0.0263158 
  35           39.271356    39.271356   0.0285714 
  36           39.248169    39.248169   0.0277778 
  44           39.22501     39.22501    0.0227273 
  48           39.201878    39.201878   0.0208333 
  32           39.178775    39.178775   0.03125   
  41           39.155699    39.155699   0.0243902 
  42           39.132651    39.132651   0.0238095 
  43           39.10963     39.10963    0.0232558 
  33           39.086638    39.086638   0.030303  
  33           39.063673    39.063673   0.030303  
  47           39.040735    39.040735   0.0212766 
  44           39.017825    39.017825   0.0227273 
  28           38.994943    38.994943   0.0357143 
  37           38.972088    38.972088   0.027027  
  36           38.949261    38.949261   0.0277778 
  32           38.926461    38.926461   0.03125   
  45           38.903689    38.903689   0.0222222 
  36           38.880944    38.880944   0.0277778 
  39           38.858227    38.858227   0.025641  
  39           38.835537    38.835537   0.025641  
  26           38.812874    38.812874   0.0384615 
  40           38.790239    38.790239   0.025     
  35           38.76763     38.76763    0.0285714 
  32           38.74505     38.74505    0.03125   
  34           38.722496    38.722496   0.0294118 
  34           38.69997     38.69997    0.0294118 
  45           38.677471    38.677471   0.0222222 
  43           38.654999    38.654999   0.0232558 
  39           38.632554    38.632554   0.025641  
  38           38.610136    38.610136   0.0263158 
  38           38.587746    38.587746   0.0263158 
  32           38.565382    38.565382   0.03125   
  42           38.543045    38.543045   0.0238095 
  41           38.520736    38.520736   0.0243902 
  51           38.498453    38.498453   0.0196078 
  40           38.476198    38.476198   0.025     
  34           38.453969    38.453969   0.0294118 
  33           38.431767    38.431767   0.030303  
  32           38.409593    38.409593   0.03125   
  38           38.387445    38.387445   0.0263158 
  43           38.365323    38.365323   0.0232558 
  39           38.343229    38.343229   0.025641  
  31           38.321161    38.321161   0.0322581 
  43           38.299121    38.299121   0.0232558 
  43           38.277106    38.277106   0.0232558 
  39           38.255119    38.255119   0.025641  
  43           38.233158    38.233158   0.0232558 
  31           38.211224    38.211224   0.0322581 
  25           38.189316    38.189316   0.04      
  37           38.167435    38.167435   0.027027  
  40           38.145581    38.145581   0.025     
  45           38.123753    38.123753   0.0222222 
  30           38.101952    38.101952   0.0333333 
  30           38.080177    38.080177   0.0333333 
  50           38.058428    38.058428   0.02      
  40           38.036706    38.036706   0.025     
  45           38.015011    38.015011   0.0222222 
  41           37.993342    37.993342   0.0243902 
  31           37.971699    37.971699   0.0322581 
  35           37.950082    37.950082   0.0285714 
  37           37.928492    37.928492   0.027027  
  33           37.906928    37.906928   0.030303  
  25           37.88539     37.88539    0.04      
  27           37.863879    37.863879   0.037037  
  29           37.842394    37.842394   0.0344828 
  42           37.820934    37.820934   0.0238095 
  32           37.799501    37.799501   0.03125   
  33           37.778095    37.778095   0.030303  
  31           37.756714    37.756714   0.0322581 
  43           37.735359    37.735359   0.0232558 
  39           37.71403     37.71403    0.025641  
  50           37.692728    37.692728   0.02      
  35           37.671451    37.671451   0.0285714 
  31           37.6502      37.6502     0.0322581 
  28           37.628975    37.628975   0.0357143 
  48           37.607777    37.607777   0.0208333 
  45           37.586604    37.586604   0.0222222 
  35           37.565456    37.565456   0.0285714 
  47           37.544335    37.544335   0.0212766 
  44           37.52324     37.52324    0.0227273 
  50           37.50217     37.50217    0.02      
  45           37.481126    37.481126   0.0222222 
  37           37.460108    37.460108   0.027027  
  46           37.439115    37.439115   0.0217391 
  38           37.418148    37.418148   0.0263158 
  49           37.397207    37.397207   0.0204082 
  46           37.376292    37.376292   0.0217391 
  23           37.355402    37.355402   0.0434783 
  29           37.334537    37.334537   0.0344828 
  37           37.313698    37.313698   0.027027  
  36           37.292885    37.292885   0.0277778 
  31           37.272097    37.272097   0.0322581 
  32           37.251335    37.251335   0.03125   
  33           37.24528     37.230598   0.030303  
  30           37.224609    37.209886   0.0333333 
  38           37.203963    37.1892     0.0263158 
  34           37.183343    37.16854    0.0294118 
  37           37.162748    37.147904   0.027027  
  49           37.148277    37.127294   0.0204082 
  30           37.12775     37.106709   0.0333333 
  32           37.107248    37.08615    0.03125   
  32           37.086772    37.065616   0.03125   
  38           37.066321    37.045107   0.0263158 
  42           37.045896    37.024623   0.0238095 
  42           37.025496    37.004164   0.0238095 
  38           37.005121    36.98373    0.0263158 
  25           36.984772    36.963322   0.04      
  31           36.964448    36.942939   0.0322581 
  26           36.94415     36.92258    0.0384615 
  41           36.923877    36.902247   0.0243902 
  30           36.903629    36.881939   0.0333333 
  33           36.883406    36.861656   0.030303  
  38           36.863208    36.841397   0.0263158 
  39           36.843036    36.821164   0.025641  
  32           36.822889    36.800956   0.03125   
  45           36.802767    36.780772   0.0222222 
  35           36.78267     36.760614   0.0285714 
  32           36.762598    36.74048    0.03125   
  29           36.742551    36.720371   0.0344828 
  42           36.72253     36.700286   0.0238095 
  44           36.702533    36.680227   0.0227273 
  45           36.682561    36.660192   0.0222222 
  34           36.662615    36.640182   0.0294118 
  50           36.642693    36.620197   0.02      
  35           36.622796    36.600236   0.0285714 
  42           36.602924    36.5803     0.0238095 
  33           36.583077    36.560389   0.030303  
  37           36.563255    36.540502   0.027027  
  33           36.543458    36.52064    0.030303  
  35           36.523685    36.500802   0.0285714 
  34           36.503938    36.480989   0.0294118 
  41           36.484215    36.4612     0.0243902 
  42           36.464517    36.441436   0.0238095 
  33           36.444843    36.421696   0.030303  
  41           36.425194    36.40198    0.0243902 
  34           36.40557     36.382289   0.0294118 
  33           36.385971    36.362623   0.030303  
  41           36.366396    36.34298    0.0243902 
  32           36.346846    36.323362   0.03125   
  27           36.32732     36.303768   0.037037  
  25           36.307819    36.284199   0.04      
  31           36.288343    36.264654   0.0322581 
  33           36.268891    36.245133   0.030303  
  28           36.249463    36.225636   0.0357143 
  45           36.23006     36.206163   0.0222222 
  32           36.210682    36.186714   0.03125   
  49           36.191327    36.16729    0.0204082 
  41           36.171998    36.14789    0.0243902 
  39           36.152692    36.128513   0.025641  
  28           36.133411    36.109161   0.0357143 
  36           36.114154    36.089833   0.0277778 
  32           36.094922    36.070529   0.03125   
  32           36.075714    36.051248   0.03125   
  33           36.05653     36.031992   0.030303  
  37           36.03737     36.01276    0.027027  
  27           36.018235    35.993551   0.037037  
  36           35.999124    35.974366   0.0277778 
  49           35.980037    35.955206   0.0204082 
  50           35.960974    35.936069   0.02      
  33           35.941935    35.916955   0.030303  
  40           35.92292     35.897866   0.025     
  39           35.90393     35.8788     0.025641  
  43           35.884963    35.859758   0.0232558 
  37           35.866021    35.84074    0.027027  
  28           35.847102    35.821745   0.0357143 
  35           35.828208    35.802774   0.0285714 
  34           35.809337    35.783827   0.0294118 
  25           35.79049     35.764903   0.04      
  43           35.771668    35.746003   0.0232558 
  34           35.752869    35.727126   0.0294118 
  29           35.734094    35.708273   0.0344828 
  39           35.715343    35.689444   0.025641  
  40           35.696616    35.670637   0.025     
  38           35.677912    35.651855   0.0263158 
  39           35.659233    35.633095   0.025641  
  37           35.640577    35.61436    0.027027  
  30           35.621945    35.595647   0.0333333 
  38           35.603337    35.576958   0.0263158 
  37           35.584752    35.558292   0.027027  
  27           35.566191    35.53965    0.037037  
  34           35.547654    35.52103    0.0294118 
  27           35.52914     35.502434   0.037037  
  22           35.51065     35.483862   0.0454545 
  42           35.492183    35.465312   0.0238095 
  30           35.47374     35.446786   0.0333333 
  32           35.455321    35.428283   0.03125   
  22           35.436925    35.409803   0.0454545 
  37           35.418553    35.391346   0.027027  
  44           35.400204    35.372912   0.0227273 
  37           35.381879    35.354501   0.027027  
  34           35.363577    35.336113   0.0294118 
  36           35.345298    35.317749   0.0277778 
  44           35.327043    35.299407   0.0227273 
  36           35.308811    35.281088   0.0277778 
  33           35.290603    35.262792   0.030303  
  36           35.272418    35.244519   0.0277778 
  37           35.254256    35.226269   0.027027  
  27           35.236117    35.208042   0.037037  
  35           35.218002    35.189838   0.0285714 
  44           35.19991     35.171656   0.0227273 
  28           35.181842    35.153498   0.0357143 
  38           35.163796    35.135362   0.0263158 
  24           35.145774    35.117249   0.0416667 
  40           35.127775    35.099158   0.025     
  27           35.109799    35.081091   0.037037  
  37           35.091846    35.063045   0.027027  
  33           35.073916    35.045023   0.030303  
  32           35.056009    35.027023   0.03125   
  33           35.038125    35.009046   0.030303  
  36           35.020265    34.991092   0.0277778 
  32           35.002427    34.97316    0.03125   
  26           34.984613    34.95525    0.0384615 
  33           34.966821    34.937363   0.030303  
  34           34.949052    34.919499   0.0294118 
  38           34.931306    34.901657   0.0263158 
  37           34.913584    34.883837   0.027027  
  31           34.895884    34.86604    0.0322581 
  24           34.878206    34.848265   0.0416667 
  43           34.860552    34.830513   0.0232558 
  33           34.842921    34.812783   0.030303  
  23           34.825312    34.795075   0.0434783 
  34           34.807726    34.77739    0.0294118 
  32           34.790163    34.759727   0.03125   
  33           34.772623    34.742086   0.030303  
  35           34.755106    34.724467   0.0285714 
  23           34.737611    34.706871   0.0434783 
  41           34.720139    34.689296   0.0243902 
  41           34.702689    34.671744   0.0243902 
  38           34.685262    34.654214   0.0263158 
  31           34.667858    34.636707   0.0322581 
  32           34.650476    34.619221   0.03125   
  43           34.633117    34.601757   0.0232558 
  34           34.615781    34.584315   0.0294118 
  37           34.598467    34.566896   0.027027  
  42           34.581176    34.549498   0.0238095 
  30           34.563907    34.532122   0.0333333 
  32           34.54666     34.514769   0.03125   
  18           34.529436    34.497437   0.0555556 
  36           34.512235    34.480127   0.0277778 
  41           34.495056    34.462839   0.0243902 
  23           34.477899    34.445573   0.0434783 
  31           34.460765    34.428329   0.0322581 
  34           34.443653    34.411106   0.0294118 
  34           34.426564    34.393905   0.0294118 
  38           34.409496    34.376726   0.0263158 
  33           34.392452    34.359569   0.030303  
  27           34.375429    34.342433   0.037037  
  30           34.358429    34.32532    0.0333333 
  34           34.341451    34.308227   0.0294118 
  41           34.324495    34.291157   0.0243902 
  30           34.307561    34.274108   0.0333333 
  28           34.29065     34.257081   0.0357143 
  36           34.273761    34.240075   0.0277778 
  23           34.256893    34.223091   0.0434783 
  33           34.240049    34.206128   0.030303  
  23           34.223226    34.189187   0.0434783 
  32           34.206425    34.172267   0.03125   
  27           34.189646    34.155369   0.037037  
  37           34.17289     34.138492   0.027027  
  37           34.156155    34.121637   0.027027  
  34           34.139443    34.104803   0.0294118 
  28           34.122752    34.08799    0.0357143 
  44           34.106084    34.071199   0.0227273 
  26           34.089438    34.054429   0.0384615 
  29           34.072813    34.037681   0.0344828 
  41           34.05621     34.020953   0.0243902 
  39           34.03963     34.004247   0.025641  
  28           34.023071    33.987562   0.0357143 
  34           34.006534    33.970898   0.0294118 
  42           33.990019    33.954256   0.0238095 
  30           33.973526    33.937635   0.0333333 
  39           33.957054    33.921034   0.025641  
  38           33.940605    33.904455   0.0263158 
  39           33.924177    33.887897   0.025641  
  35           33.907771    33.871361   0.0285714 
  27           33.891387    33.854845   0.037037  
  29           33.875024    33.83835    0.0344828 
  33           33.858684    33.821876   0.030303  
  40           33.842365    33.805423   0.025     
  43           33.826067    33.788991   0.0232558 
  41           33.809791    33.77258    0.0243902 
  37           33.793537    33.75619    0.027027  
  38           33.777305    33.739821   0.0263158 
  33           33.761094    33.723473   0.030303  
  28           33.744905    33.707145   0.0357143 
  30           33.728737    33.690839   0.0333333 
  46           33.712591    33.674553   0.0217391 
  30           33.696467    33.658288   0.0333333 
  34           33.680364    33.642043   0.0294118 
  39           33.664282    33.62582    0.025641  
  32           33.648222    33.609617   0.03125   
  29           33.632184    33.593435   0.0344828 
  21           33.616167    33.577273   0.047619  
  27           33.600171    33.561132   0.037037  
  41           33.584197    33.545012   0.0243902 
  39           33.568244    33.528912   0.025641  
  24           33.552313    33.512833   0.0416667 
  22           33.536403    33.496774   0.0454545 
  32           33.520515    33.480736   0.03125   
  35           33.504647    33.464719   0.0285714 
  28           33.488801    33.448722   0.0357143 
  26           33.472977    33.432745   0.0384615 
  32           33.457174    33.416789   0.03125   
  31           33.441392    33.400853   0.0322581 
  25           33.425631    33.384938   0.04      
  41           33.409892    33.369043   0.0243902 
  24           33.394173    33.353168   0.0416667 
  30           33.378476    33.337314   0.0333333 
  31           33.362801    33.32148    0.0322581 
  35           33.347146    33.305666   0.0285714 
  35           33.331513    33.289873   0.0285714 
  39           33.3159      33.274099   0.025641  
  42           33.300309    33.258346   0.0238095 
  34           33.284739    33.242614   0.0294118 
  40           33.269191    33.226901   0.025     
  28           33.253663    33.211208   0.0357143 
  33           33.238156    33.195536   0.030303  
  27           33.222671    33.179884   0.037037  
  26           33.207206    33.164252   0.0384615 
  38           33.191763    33.148639   0.0263158 
  29           33.17634     33.133047   0.0344828 
  35           33.160939    33.117475   0.0285714 
  30           33.145558    33.101923   0.0333333 
  27           33.130199    33.086391   0.037037  
  28           33.114861    33.070879   0.0357143 
  25           33.099543    33.055386   0.04      
  38           33.084247    33.039914   0.0263158 
  30           33.068971    33.024461   0.0333333 
  33           33.053716    33.009029   0.030303  
  37           33.038483    32.993616   0.027027  
  32           33.02327     32.978223   0.03125   
  34           33.008078    32.96285    0.0294118 
  32           32.992907    32.947496   0.03125   
  27           32.977756    32.932163   0.037037  
  30           32.962627    32.916849   0.0333333 
  40           32.947518    32.901555   0.025     
  43           32.93243     32.88628    0.0232558 
  30           32.917363    32.871025   0.0333333 
  34           32.902317    32.85579    0.0294118 
  36           32.887292    32.840574   0.0277778 
  32           32.872287    32.825378   0.03125   
  33           32.857303    32.810202   0.030303  
  27           32.84234     32.795045   0.037037  
  28           32.827398    32.779907   0.0357143 
  27           32.812476    32.76479    0.037037  
  25           32.797575    32.749691   0.04      
  33           32.782695    32.734612   0.030303  
  35           32.767835    32.719553   0.0285714 
  32           32.752996    32.704513   0.03125   
  19           32.738178    32.689492   0.0526316 
  31           32.72338     32.674491   0.0322581 
  35           32.708603    32.659509   0.0285714 
  29           32.693847    32.644546   0.0344828 
  32           32.679111    32.629603   0.03125   
  28           32.664396    32.614679   0.0357143 
  26           32.649701    32.599774   0.0384615 
  32           32.635027    32.584889   0.03125   
  35           32.620374    32.570023   0.0285714 
  32           32.605741    32.555176   0.03125   
  41           32.591128    32.540348   0.0243902 
  28           32.576537    32.525539   0.0357143 
  28           32.561965    32.51075    0.0357143 
  37           32.547415    32.495979   0.027027  
  30           32.532884    32.481228   0.0333333 
  42           32.518375    32.466496   0.0238095 
  18           32.503885    32.451782   0.0555556 
  27           32.489417    32.437088   0.037037  
  37           32.474968    32.422413   0.027027  
  36           32.460541    32.407757   0.0277778 
  30           32.446133    32.39312    0.0333333 
  30           32.431747    32.378501   0.0333333 
  32           32.41738     32.363902   0.03125   
  36           32.403034    32.349322   0.0277778 
  39           32.388709    32.33476    0.025641  
  39           32.374403    32.320217   0.025641  
  27           32.360119    32.305694   0.037037  
  30           32.345854    32.291189   0.0333333 
  21           32.33161     32.276702   0.047619  
  27           32.317387    32.262235   0.037037  
  31           32.303184    32.247786   0.0322581 
  30           32.289001    32.233356   0.0333333 
  33           32.274839    32.218945   0.030303  
  34           32.260697    32.204552   0.0294118 
  30           32.246575    32.190179   0.0333333 
  33           32.232474    32.175823   0.030303  
  26           32.218393    32.161487   0.0384615 
  37           32.204332    32.147169   0.027027  
  36           32.205473    32.132869   0.0277778 
  36           32.191493    32.118588   0.0277778 
  48           32.177534    32.104326   0.0208333 
  23           32.163596    32.090082   0.0434783 
  34           32.149678    32.075857   0.0294118 
  39           32.135781    32.06165    0.025641  
  39           32.128215    32.047462   0.025641  
  37           32.114376    32.033292   0.027027  
  30           32.100557    32.01914    0.0333333 
  31           32.086758    32.005007   0.0322581 
  46           32.07298     31.990893   0.0217391 
  29           32.059223    31.976796   0.0344828 
  20           32.045486    31.962718   0.05      
  34           32.03177     31.948658   0.0294118 
  39           32.018074    31.934617   0.025641  
  37           32.004399    31.920594   0.027027  
  22           31.990744    31.906589   0.0454545 
  35           31.97711     31.892602   0.0285714 
  27           31.963496    31.878634   0.037037  
  36           31.949903    31.864683   0.0277778 
  26           31.936331    31.850751   0.0384615 
  29           31.922779    31.836837   0.0344828 
  27           31.909247    31.822941   0.037037  
  31           31.895736    31.809064   0.0322581 
  24           31.882245    31.795204   0.0416667 
  36           31.868776    31.781362   0.0277778 
  28           31.855326    31.767539   0.0357143 
  26           31.841897    31.753733   0.0384615 
  36           31.828489    31.739946   0.0277778 
  30           31.815101    31.726176   0.0333333 
  24           31.801734    31.712424   0.0416667 
  45           31.788387    31.698691   0.0222222 
  24           31.775061    31.684975   0.0416667 
  30           31.761755    31.671277   0.0333333 
  30           31.74847     31.657597   0.0333333 
  24           31.735205    31.643935   0.0416667 
  35           31.721961    31.63029    0.0285714 
  33           31.708738    31.616664   0.030303  
  33           31.695535    31.603055   0.030303  
  31           31.682353    31.589464   0.0322581 
  21           31.669191    31.575891   0.047619  
  41           31.65605     31.562335   0.0243902 
  27           31.64293     31.548798   0.037037  
  30           31.62983     31.535278   0.0333333 
  27           31.616751    31.521775   0.037037  
  27           31.603692    31.50829    0.037037  
  35           31.590654    31.494823   0.0285714 
  29           31.577637    31.481374   0.0344828 
  46           31.56464     31.467942   0.0217391 
  29           31.551664    31.454527   0.0344828 
  23           31.538709    31.44113    0.0434783 
  24           31.525774    31.427751   0.0416667 
  32           31.51286     31.414389   0.03125   
  45           31.499967    31.401045   0.0222222 
  29           31.487094    31.387718   0.0344828 
  27           31.474242    31.374409   0.037037  
  25           31.461411    31.361117   0.04      
  37           31.448601    31.347842   0.027027  
  35           31.435811    31.334585   0.0285714 
  31           31.423042    31.321345   0.0322581 
  33           31.410294    31.308122   0.030303  
  27           31.397567    31.294917   0.037037  
  24           31.384861    31.281729   0.0416667 
  27           31.372175    31.268559   0.037037  
  32           31.359511    31.255405   0.03125   
  37           31.346867    31.242269   0.027027  
  24           31.334244    31.22915    0.0416667 
  34           31.321642    31.216049   0.0294118 
  28           31.309061    31.202964   0.0357143 
  26           31.2965      31.189897   0.0384615 
  28           31.283961    31.176846   0.0357143 
  35           31.271443    31.163813   0.0285714 
  30           31.258946    31.150797   0.0333333 
  30           31.246469    31.137798   0.0333333 
  25           31.234014    31.124816   0.04      
  37           31.22158     31.111852   0.027027  
  25           31.209167    31.098904   0.04      
  27           31.196775    31.085973   0.037037  
  24           31.184404    31.073059   0.0416667 
  35           31.172055    31.060162   0.0285714 
  36           31.159726    31.047282   0.0277778 
  31           31.147419    31.034419   0.0322581 
  30           31.135133    31.021573   0.0333333 
  29           31.122868    31.008744   0.0344828 
  28           31.110624    30.995931   0.0357143 
  26           31.098402    30.983136   0.0384615 
  24           31.086201    30.970357   0.0416667 
  37           31.074022    30.957595   0.027027  
  34           31.061864    30.94485    0.0294118 
  33           31.049727    30.932121   0.030303  
  26           31.037612    30.91941    0.0384615 
  31           31.025518    30.906715   0.0322581 
  36           31.013446    30.894036   0.0277778 
  28           31.001395    30.881375   0.0357143 
  25           30.989366    30.86873    0.04      
  32           30.977359    30.856102   0.03125   
  26           30.965373    30.84349    0.0384615 
  29           30.953409    30.830895   0.0344828 
  30           30.941467    30.818316   0.0333333 
  33           30.929546    30.805754   0.030303  
  32           30.917647    30.793209   0.03125   
  30           30.90577     30.78068    0.0333333 
  29           30.893915    30.768168   0.0344828 
  30           30.882082    30.755672   0.0333333 
  32           30.870271    30.743192   0.03125   
  27           30.858482    30.730729   0.037037  
  31           30.846715    30.718283   0.0322581 
  24           30.83497     30.705853   0.0416667 
  29           30.823248    30.693439   0.0344828 
  27           30.811547    30.681041   0.037037  
  21           30.799869    30.66866    0.047619  
  27           30.788213    30.656295   0.037037  
  29           30.776579    30.643947   0.0344828 
  25           30.764968    30.631615   0.04      
  23           30.75338     30.619299   0.0434783 
  22           30.741813    30.606999   0.0454545 
  32           30.73027     30.594716   0.03125   
  30           30.718749    30.582449   0.0333333 
  19           30.70725     30.570197   0.0526316 
  23           30.695775    30.557963   0.0434783 
  31           30.684322    30.545744   0.0322581 
  42           30.672892    30.533541   0.0238095 
  37           30.661485    30.521355   0.027027  
  37           30.650101    30.509184   0.027027  
  35           30.63874     30.49703    0.0285714 
  33           30.627402    30.484892   0.030303  
  25           30.616088    30.472769   0.04      
  37           30.604796    30.460663   0.027027  
  23           30.593528    30.448573   0.0434783 
  25           30.582283    30.436498   0.04      
  30           30.571062    30.42444    0.0333333 
  30           30.559865    30.412398   0.0333333 
  32           30.548691    30.400371   0.03125   
  31           30.53754     30.388361   0.0322581 
  28           30.526414    30.376366   0.0357143 
  29           30.515311    30.364387   0.0344828 
  26           30.504232    30.352424   0.0384615 
  36           30.493177    30.340477   0.0277778 
  34           30.482147    30.328545   0.0294118 
  31           30.47114     30.31663    0.0322581 
  27           30.460158    30.30473    0.037037  
  35           30.4492      30.292846   0.0285714 
  41           30.438267    30.280977   0.0243902 
  22           30.427358    30.269124   0.0454545 
  37           30.416474    30.257287   0.027027  
  35           30.405615    30.245466   0.0285714 
  30           30.39478     30.23366    0.0333333 
  32           30.38397     30.22187    0.03125   
  27           30.373186    30.210096   0.037037  
  28           30.362427    30.198337   0.0357143 
  30           30.351693    30.186593   0.0333333 
  27           30.340984    30.174866   0.037037  
  37           30.330301    30.163153   0.027027  
  33           30.319643    30.151457   0.030303  
  30           30.309011    30.139775   0.0333333 
  33           30.298405    30.12811    0.030303  
  32           30.287826    30.116459   0.03125   
  31           30.277272    30.104824   0.0322581 
  21           30.266744    30.093205   0.047619  
  32           30.256243    30.081601   0.03125   
  32           30.245768    30.070012   0.03125   
  26           30.23532     30.058439   0.0384615 
  25           30.224898    30.046881   0.04      
  37           30.214504    30.035338   0.027027  
  28           30.204136    30.023811   0.0357143 
  34           30.193796    30.012299   0.0294118 
  28           30.183483    30.000802   0.0357143 
  34           30.173198    29.98932    0.0294118 
  34           30.16294     29.977854   0.0294118 
  24           30.15271     29.966403   0.0416667 
  27           30.142508    29.954967   0.037037  
  28           30.132334    29.943546   0.0357143 
  19           30.122189    29.93214    0.0526316 
  31           30.112072    29.92075    0.0322581 
  24           30.101984    29.909375   0.0416667 
  21           30.091924    29.898014   0.047619  
  36           30.081893    29.886669   0.0277778 
  33           30.071892    29.875339   0.030303  
  30           30.06192     29.864024   0.0333333 
  26           30.051978    29.852724   0.0384615 
  32           30.042065    29.841439   0.03125   
  36           30.032183    29.830169   0.0277778 
  29           30.022331    29.818913   0.0344828 
  27           30.012509    29.807673   0.037037  
  33           30.002717    29.796448   0.030303  
  47           29.992957    29.785238   0.0212766 
  29           29.983228    29.774042   0.0344828 
  30           29.97353     29.762862   0.0333333 
  31           29.963863    29.751696   0.0322581 
  36           29.954228    29.740545   0.0277778 
  30           29.944626    29.729409   0.0333333 
  31           29.935055    29.718288   0.0322581 
  22           29.925517    29.707181   0.0454545 
  30           29.916012    29.696089   0.0333333 
  38           29.90654     29.685012   0.0263158 
  27           29.897101    29.67395    0.037037  
  30           29.887696    29.662903   0.0333333 
  25           29.878325    29.65187    0.04      
  25           29.868987    29.640852   0.04      
  22           29.859685    29.629848   0.0454545 
  33           29.850417    29.618859   0.030303  
  32           29.841184    29.607885   0.03125   
  27           29.831987    29.596925   0.037037  
  25           29.822825    29.58598    0.04      
  25           29.8137      29.575049   0.04      
  27           29.804611    29.564133   0.037037  
  30           29.795558    29.553232   0.0333333 
  34           29.786543    29.542345   0.0294118 
  29           29.777565    29.531472   0.0344828 
  14           29.768625    29.520614   0.0714286 
  35           29.759723    29.509771   0.0285714 
  27           29.75086     29.498942   0.037037  
  35           29.742036    29.488127   0.0285714 
  31           29.733251    29.477326   0.0322581 
  33           29.724506    29.46654    0.030303  
  27           29.715801    29.455769   0.037037  
  28           29.707137    29.445012   0.0357143 
  29           29.698513    29.434269   0.0344828 
  26           29.689932    29.42354    0.0384615 
  34           29.681392    29.412825   0.0294118 
  29           29.672895    29.402125   0.0344828 
  27           29.664441    29.39144    0.037037  
  29           29.65603     29.380768   0.0344828 
  29           29.647664    29.37011    0.0344828 
  30           29.639342    29.359467   0.0333333 
  28           29.631064    29.348838   0.0357143 
  28           29.622833    29.338223   0.0357143 
  32           29.614647    29.327623   0.03125   
  20           29.606509    29.317036   0.05      
  31           29.598417    29.306463   0.0322581 
  22           29.590374    29.295905   0.0454545 
  39           29.582378    29.285361   0.025641  
  29           29.574433    29.27483    0.0344828 
  25           29.566537    29.264314   0.04      
  18           29.558691    29.253812   0.0555556 
  21           29.550896    29.243324   0.047619  
  28           29.543153    29.232849   0.0357143 
  32           29.535463    29.222389   0.03125   
  18           29.527826    29.211943   0.0555556 
  34           29.520243    29.20151    0.0294118 
  33           29.512714    29.191092   0.030303  
  29           29.505241    29.180687   0.0344828 
  23           29.497824    29.170296   0.0434783 
  23           29.490465    29.159919   0.0434783 
  28           29.483163    29.149556   0.0357143 
  27           29.475921    29.139207   0.037037  
  28           29.468738    29.128871   0.0357143 
  31           29.461616    29.11855    0.0322581 
  30           29.454555    29.108242   0.0333333 
  33           29.447557    29.097948   0.030303  
  22           29.440623    29.087667   0.0454545 
  32           29.433754    29.0774     0.03125   
  23           29.42695     29.067147   0.0434783 
  27           29.420212    29.056908   0.037037  
  33           29.413542    29.046682   0.030303  
  24           29.406942    29.03647    0.0416667 
  31           29.400411    29.026272   0.0322581 
  26           29.393951    29.016087   0.0384615 
  19           29.387565    29.005916   0.0526316 
  26           29.381252    28.995758   0.0384615 
  34           29.375013    28.985614   0.0294118 
  26           29.368852    28.975483   0.0384615 
  33           29.362768    28.965366   0.030303  
  41           29.356764    28.955263   0.0243902 
  36           29.350839    28.945173   0.0277778 
  31           29.344997    28.935096   0.0322581 
  22           29.339238    28.925033   0.0454545 
  27           29.333565    28.914983   0.037037  
  42           29.327978    28.904947   0.0238095 
  31           29.32248     28.894924   0.0322581 
  30           29.317072    28.884914   0.0333333 
  25           29.311756    28.874918   0.04      
  15           29.306534    28.864935   0.0666667 
  27           29.301407    28.854966   0.037037  
  31           29.296378    28.845009   0.0322581 
  36           29.291449    28.835067   0.0277778 
  25           29.286622    28.825137   0.04      
  31           29.281897    28.81522    0.0322581 
  55           29.277279    28.805317   0.0181818 
  23           29.272768    28.795427   0.0434783 
  23           29.268368    28.785551   0.0434783 
  26           29.264081    28.775687   0.0384615 
  23           29.259909    28.765837   0.0434783 
  24           29.255855    28.756      0.0416667 
  30           29.251922    28.746175   0.0333333 
  34           29.248112    28.736365   0.0294118 
  28           29.244427    28.726567   0.0357143 
  34           29.240871    28.716782   0.0294118 
  36           29.261433    28.70701    0.0277778 
  28           29.2582      28.697251   0.0357143 
  25           29.255104    28.687506   0.04      
  26           29.252149    28.677773   0.0384615 
  36           29.24934     28.668054   0.0277778 
  32           29.24668     28.658347   0.03125   
  21           29.244171    28.648653   0.047619  
  33           29.251791    28.638973   0.030303  
  24           29.249621    28.629305   0.0416667 
  29           29.247615    28.61965    0.0344828 
  26           29.245776    28.610008   0.0384615 
  26           29.244109    28.600379   0.0384615 
  27           29.242619    28.590763   0.037037  
  24           29.241312    28.581159   0.0416667 
  26           29.240189    28.571569   0.0384615 
  28           29.239258    28.561991   0.0357143 
  35           29.23852     28.552426   0.0285714 
  23           29.237986    28.542874   0.0434783 
  17           29.237658    28.533334   0.0588235 
  24           29.237543    28.523807   0.0416667 
  26           29.237647    28.514293   0.0384615 
  29           29.237975    28.504792   0.0344828 
  25           29.238534    28.495304   0.04      
  33           29.23933     28.485828   0.030303  
  30           29.240372    28.476364   0.0333333 
  20           29.241667    28.466914   0.05      
  34           29.243219    28.457476   0.0294118 
  27           29.245038    28.44805    0.037037  
  33           29.247132    28.438638   0.030303  
  39           29.249509    28.429237   0.025641  
  24           29.252178    28.41985    0.0416667 
  30           29.255148    28.410475   0.0333333 
  38           29.258427    28.401112   0.0263158 
  39           29.262028    28.391762   0.025641  
  36           29.265959    28.382424   0.0277778 
  30           29.270231    28.373099   0.0333333 
  32           29.274856    28.363786   0.03125   
  19           29.279844    28.354486   0.0526316 
  37           29.285212    28.345198   0.027027  
  25           29.290965    28.335923   0.04      
  31           29.297119    28.32666    0.0322581 
  24           29.30369     28.317409   0.0416667 
  27           29.31069     28.308171   0.037037  
  29           29.318135    28.298945   0.0344828 
  37           29.32604     28.289731   0.027027  
  28           29.33442     28.28053    0.0357143 
  21           29.343297    28.271341   0.047619  
  31           29.352686    28.262164   0.0322581 
  31           29.362606    28.253      0.0322581 
  34           29.373077    28.243847   0.0294118 
  28           29.384123    28.234707   0.0357143 
  25           29.395759    28.225579   0.04      
  32           29.408011    28.216464   0.03125   
  30           29.420903    28.20736    0.0333333 
  46           29.43446     28.198269   0.0217391 
  38           29.448709    28.18919    0.0263158 
  39           29.463677    28.180122   0.025641  
  30           29.479389    28.171067   0.0333333 
  43           29.495885    28.162025   0.0232558 
  25           29.513197    28.152994   0.04      
  31           29.53135     28.143975   0.0322581 
  39           29.550384    28.134968   0.025641  
  34           29.570338    28.125974   0.0294118 
  29           29.591251    28.116991   0.0344828 
  42           29.613161    28.10802    0.0238095 
  26           29.636121    28.099061   0.0384615 
  36           29.660181    28.090115   0.0277778 
  37           29.685378    28.08118    0.027027  
  36           29.711771    28.072257   0.0277778 
  32           29.739415    28.063346   0.03125   
  37           29.768363    28.054447   0.027027  
  37           29.798691    28.04556    0.027027  
  41           29.830467    28.036684   0.0243902 
  26           29.863746    28.027821   0.0384615 
  31           29.898611    28.018969   0.0322581 
  42           29.935142    28.010129   0.0238095 
  30           29.973416    28.001301   0.0333333 
  30           30.013539    27.992485   0.0333333 
  27           30.055609    27.98368    0.037037  
  29           30.099712    27.974887   0.0344828 
  30           30.145965    27.966106   0.0333333 
  36           30.194488    27.957337   0.0277778 
  39           30.245394    27.948579   0.025641  
  38           30.298839    27.939833   0.0263158 
  29           30.35497     27.931099   0.0344828 
  45           30.413918    27.922376   0.0222222 
  49           30.47586     27.913665   0.0204082 
  30           30.540975    27.904966   0.0333333 
  28           30.609456    27.896278   0.0357143 
  27           30.681508    27.887602   0.037037  
  27           30.757356    27.878937   0.037037  
  43           30.83724     27.870284   0.0232558 
  43           30.921422    27.861643   0.0232558 
  31           31.010181    27.853013   0.0322581 
  34           31.103825    27.844394   0.0294118 
  26           31.202684    27.835787   0.0384615 
  37           31.307117    27.827192   0.027027  
  39           31.417517    27.818607   0.025641  
  33           31.534309    27.810035   0.030303  
  42           31.657959    27.801474   0.0238095 
  44           31.788974    27.792924   0.0227273 
  36           31.927911    27.784385   0.0277778 
  32           32.075378    27.775858   0.03125   
  44           32.232046    27.767343   0.0227273 
  38           32.398649    27.758838   0.0263158 
  51           32.575999    27.750345   0.0196078 
  43           32.76499     27.741863   0.0232558 
  27           32.966611    27.733393   0.037037  
  39           33.181959    27.724934   0.025641  
  42           33.412253    27.716486   0.0238095 
  42           33.658848    27.708049   0.0238095 
  45           33.923256    27.699624   0.0222222 
  27           34.207167    27.69121    0.037037  
  46           34.512476    27.682807   0.0217391 
  33           34.841313    27.674415   0.030303  
  44           35.196078    27.666035   0.0227273 
  39           35.57948     27.657665   0.025641  
  34           35.994594    27.649307   0.0294118 
  34           36.444908    27.64096    0.0294118 
  41           36.934408    27.632624   0.0243902 
  53           37.467647    27.624299   0.0188679 
  40           38.049859    27.615985   0.025     
  34           38.687066    27.607682   0.0294118 
  39           39.386244    27.59939    0.025641  
  37           40.155493    27.591109   0.027027  
  42           41.004261    27.58284    0.0238095 
  40           41.943623    27.574581   0.025     
  47           42.986631    27.566333   0.0212766 
  45           44.148753    27.558096   0.0222222 
  51           45.448444    27.54987    0.0196078 
  51           46.907892    27.541656   0.0196078 
  44           48.554009    27.533452   0.0227273 
  56           50.419755    27.525259   0.0178571 
  48           52.545924    27.517076   0.0208333 
  56           54.983515    27.508905   0.0178571 
  70           57.796892    27.500745   0.0142857 
  79           61.067774    27.492595   0.0126582 
  66           64.900246    27.484456   0.0151515 
  67           69.426695    27.476328   0.0149254 
  92           74.814437    27.468211   0.0108696 
  92           81.272746    27.460105   0.0108696 
  98           89.059372    27.452009   0.0102041 
  93           98.485294    27.443924   0.0107527 
  109          109.914974   27.43585    0.0091743 
  121          123.75655    27.427787   0.0082645 
  132          140.43013    27.419734   0.0075758 
  138          160.291304   27.411692   0.0072464 
  182          183.471947   27.403661   0.0054945 
  202          209.593882   27.39564    0.0049505 
  222          237.357431   27.38763    0.0045045 
  250          264.180289   27.379631   0.004     
  269          286.356307   27.371642   0.0037175 
  320          300.233021   27.363664   0.003125  
  325          304.043396   27.355696   0.0030769 
  317          298.824384   27.347739   0.0031546 
  283          287.354963   27.339793   0.0035336 
  271          272.16228    27.331857   0.00369   
  268          254.445348   27.323931   0.0037313 
  254          234.501033   27.316016   0.003937  
  217          212.779302   27.308112   0.0046083 
  196          190.38107    27.300218   0.005102  
  175          168.70675    27.292334   0.0057143 
  154          148.877699   27.284461   0.0064935 
  121          131.477292   27.276599   0.0082645 
  97           116.620838   27.268747   0.0103093 
  111          104.140374   27.260905   0.009009  
  87           93.742678    27.253073   0.0114943 
  93           85.10576     27.245252   0.0107527 
  70           77.926541    27.237442   0.0142857 
  79           71.939781    27.229641   0.0126582 
  64           66.922337    27.221851   0.015625  
  67           62.690893    27.214072   0.0149254 
  69           59.097168    27.206302   0.0144928 
  58           56.022467    27.198543   0.0172414 
  71           53.372351    27.190794   0.0140845 
  61           51.071932    27.183056   0.0163934 
  39           49.061757    27.175327   0.025641  
  53           47.294452    27.167609   0.0188679 
  55           45.732027    27.159901   0.0181818 
  63           44.343765    27.152203   0.015873  
  42           43.104596    27.144516   0.0238095 
  43           41.993869    27.136838   0.0232558 
  52           40.994425    27.129171   0.0192308 
  50           40.091893    27.121514   0.02      
  45           39.274148    27.113867   0.0222222 
  32           38.530904    27.10623    0.03125   
  48           37.853377    27.098603   0.0208333 
  47           37.234036    27.090986   0.0212766 
  49           36.666391    27.083379   0.0204082 
  36           36.144827    27.075783   0.0277778 
  42           35.664468    27.068196   0.0238095 
  41           35.221063    27.060619   0.0243902 
  47           34.810891    27.053053   0.0212766 
  30           34.430688    27.045496   0.0333333 
  37           34.077577    27.037949   0.027027  
  48           33.74902     27.030413   0.0208333 
  31           33.442767    27.022886   0.0322581 
  40           33.156817    27.015369   0.025     
  39           32.889392    27.007862   0.025641  
  29           32.638902    27.000365   0.0344828 
  32           32.403924    26.992878   0.03125   
  26           32.183181    26.9854     0.0384615 
  23           31.975524    26.977933   0.0434783 
  37           31.779919    26.970475   0.027027  
  32           31.595431    26.963028   0.03125   
  41           31.421214    26.95559    0.0243902 
  40           31.256503    26.948161   0.025     
  32           31.1006      26.940743   0.03125   
  37           30.952872    26.933334   0.027027  
  42           30.812741    26.925935   0.0238095 
  28           30.67968     26.918546   0.0357143 
  46           30.553206    26.911166   0.0217391 
  35           30.432879    26.903797   0.0285714 
  34           30.318291    26.896437   0.0294118 
  34           30.209074    26.889086   0.0294118 
  36           30.104881    26.881745   0.0277778 
  26           30.0054      26.874414   0.0384615 
  30           29.910339    26.867093   0.0333333 
  44           29.81943     26.859781   0.0227273 
  31           29.732424    26.852479   0.0322581 
  31           29.649103    26.845186   0.0322581 
  28           29.569231    26.837903   0.0357143 
  32           29.49261     26.830629   0.03125   
  35           29.41908     26.823365   0.0285714 
  34           29.348459    26.816111   0.0294118 
  30           29.280587    26.808866   0.0333333 
  34           29.215327    26.801631   0.0294118 
  29           29.152521    26.794405   0.0344828 
  42           29.092041    26.787188   0.0238095 
  32           29.033785    26.779981   0.03125   
  32           28.977631    26.772783   0.03125   
  37           28.923475    26.765595   0.027027  
  38           28.871224    26.758417   0.0263158 
  35           28.820771    26.751247   0.0285714 
  26           28.772031    26.744087   0.0384615 
  34           28.724936    26.736937   0.0294118 
  30           28.679402    26.729795   0.0333333 
  32           28.635358    26.722664   0.03125   
  26           28.592735    26.715541   0.0384615 
  31           28.551477    26.708428   0.0322581 
  27           28.51151     26.701324   0.037037  
  24           28.47278     26.694229   0.0416667 
  37           28.435244    26.687144   0.027027  
  35           28.398846    26.680068   0.0285714 
  34           28.363538    26.673001   0.0294118 
  43           28.32928     26.665943   0.0232558 
  31           28.296021    26.658895   0.0322581 
  27           28.26372     26.651856   0.037037  
  36           28.232348    26.644826   0.0277778 
  24           28.201866    26.637805   0.0416667 
  42           28.172238    26.630793   0.0238095 
  30           28.143436    26.623791   0.0333333 
  23           28.115423    26.616797   0.0434783 
  35           28.088168    26.609813   0.0285714 
  31           28.061653    26.602838   0.0322581 
  30           28.035847    26.595872   0.0333333 
  25           28.010725    26.588915   0.04      
  35           27.986267    26.581967   0.0285714 
  48           27.962444    26.575028   0.0208333 
  22           27.939238    26.568098   0.0454545 
  22           27.916629    26.561177   0.0454545 
  30           27.894597    26.554265   0.0333333 
  26           27.873124    26.547362   0.0384615 
  25           27.852191    26.540468   0.04      
  27           27.831786    26.533583   0.037037  
  22           27.81189     26.526708   0.0454545 
  28           27.792488    26.519841   0.0357143 
  21           27.773567    26.512982   0.047619  
  19           27.755113    26.506133   0.0526316 
  28           27.737112    26.499293   0.0357143 
  31           27.719555    26.492462   0.0322581 
  37           27.702425    26.485639   0.027027  
  29           27.685714    26.478825   0.0344828 
  25           27.66941     26.47202    0.04      
  26           27.653505    26.465224   0.0384615 
  23           27.637986    26.458437   0.0434783 
  30           27.622848    26.451659   0.0333333 
  26           27.608081    26.444889   0.0384615 
  34           27.593676    26.438128   0.0294118 
  22           27.579625    26.431376   0.0454545 
  24           27.565922    26.424633   0.0416667 
  22           27.55256     26.417898   0.0454545 
  22           27.53953     26.411172   0.0454545 
  30           27.526827    26.404455   0.0333333 
  27           27.514446    26.397747   0.037037  
  25           27.502379    26.391047   0.04      
  33           27.490623    26.384356   0.030303  
  25           27.479172    26.377673   0.04      
  26           27.468021    26.370999   0.0384615 
  33           27.457166    26.364334   0.030303  
  34           27.446604    26.357677   0.0294118 
  24           27.436332    26.351029   0.0416667 
  33           27.426342    26.34439    0.030303  
  22           27.416634    26.337759   0.0454545 
  27           27.407203    26.331136   0.037037  
  37           27.398049    26.324522   0.027027  
  26           27.389166    26.317917   0.0384615 
  33           27.380554    26.31132    0.030303  
  21           27.372211    26.304732   0.047619  
  26           27.364133    26.298152   0.0384615 
  31           27.356319    26.291581   0.0322581 
  20           27.34877     26.285018   0.05      
  30           27.341482    26.278463   0.0333333 
  34           27.334457    26.271917   0.0294118 
  38           27.327691    26.26538    0.0263158 
  30           27.321184    26.258851   0.0333333 
  34           27.314936    26.25233    0.0294118 
  28           27.308948    26.245817   0.0357143 
  25           27.303218    26.239313   0.04      
  20           27.297748    26.232818   0.05      
  18           27.292538    26.22633    0.0555556 
  33           27.287588    26.219851   0.030303  
  35           27.2829      26.213381   0.0285714 
  23           27.278473    26.206918   0.0434783 
  22           27.274311    26.200464   0.0454545 
  27           27.270414    26.194018   0.037037  
  28           27.266786    26.18758    0.0357143 
  21           27.263425    26.181151   0.047619  
  27           27.260336    26.17473    0.037037  
  32           27.257521    26.168317   0.03125   
  30           27.254982    26.161912   0.0333333 
  20           27.252723    26.155516   0.05      
  20           27.250746    26.149127   0.05      
  29           27.249055    26.142747   0.0344828 
  29           27.247654    26.136375   0.0344828 
  30           27.246546    26.130011   0.0333333 
  18           27.245736    26.123655   0.0555556 
  23           27.245229    26.117308   0.0434783 
  25           27.245029    26.110968   0.04      
  21           27.245141    26.104637   0.047619  
  27           27.245571    26.098313   0.037037  
  29           27.246324    26.091998   0.0344828 
  24           27.247406    26.085691   0.0416667 
  31           27.248824    26.079391   0.0322581 
  30           27.250584    26.0731     0.0333333 
  27           27.252693    26.066817   0.037037  
  26           27.25516     26.060542   0.0384615 
  28           27.257992    26.054274   0.0357143 
  35           27.261196    26.048015   0.0285714 
  20           27.264782    26.041764   0.05      
  35           27.26876     26.03552    0.0285714 
  21           27.273139    26.029285   0.047619  
  37           27.277928    26.023057   0.027027  
  28           27.283138    26.016838   0.0357143 
  31           27.288781    26.010626   0.0322581 
  41           27.294868    26.004422   0.0243902 
  30           27.301411    25.998226   0.0333333 
  31           27.308424    25.992038   0.0322581 
  28           27.31592     25.985858   0.0357143 
  30           27.323914    25.979685   0.0333333 
  30           27.332419    25.97352    0.0333333 
  26           27.341452    25.967363   0.0384615 
  32           27.35103     25.961214   0.03125   
  28           27.36117     25.955073   0.0357143 
  35           27.371889    25.948939   0.0285714 
  24           27.383207    25.942814   0.0416667 
  33           27.395145    25.936695   0.030303  
  24           27.407723    25.930585   0.0416667 
  30           27.420963    25.924482   0.0333333 
  31           27.434889    25.918388   0.0322581 
  27           27.449525    25.9123     0.037037  
  26           27.464897    25.906221   0.0384615 
  33           27.481033    25.900149   0.030303  
  37           27.49796     25.894084   0.027027  
  29           27.51571     25.888028   0.0344828 
  39           27.534314    25.881979   0.025641  
  30           27.553806    25.875937   0.0333333 
  30           27.57422     25.869903   0.0333333 
  31           27.595595    25.863877   0.0322581 
  28           27.617968    25.857858   0.0357143 
  32           27.641384    25.851847   0.03125   
  33           27.665884    25.845844   0.030303  
  33           27.691517    25.839848   0.030303  
  26           27.71833     25.833859   0.0384615 
  22           27.746377    25.827878   0.0454545 
  32           27.775711    25.821905   0.03125   
  42           27.806392    25.815939   0.0238095 
  29           27.896694    25.80998    0.0344828 
  28           27.930375    25.804029   0.0357143 
  26           27.9656      25.798085   0.0384615 
  33           28.002443    25.792149   0.030303  
  31           28.040984    25.78622    0.0322581 
  27           28.081305    25.780299   0.037037  
  32           28.123497    25.774385   0.03125   
  29           28.167655    25.768478   0.0344828 
  34           28.213879    25.762579   0.0294118 
  20           28.286523    25.756687   0.05      
  16           28.337261    25.750802   0.0625    
  26           28.390413    25.744925   0.0384615 
  30           28.446112    25.739055   0.0333333 
  35           28.504498    25.733192   0.0285714 
  34           28.565722    25.727337   0.0294118 
  23           28.629949    25.721489   0.0434783 
  24           28.697351    25.715648   0.0416667 
  24           28.768117    25.709814   0.0416667 
  45           28.842448    25.703988   0.0222222 
  29           28.920563    25.698169   0.0344828 
  31           29.002695    25.692357   0.0322581 
  35           29.089096    25.686553   0.0285714 
  31           29.180041    25.680755   0.0322581 
  30           29.275825    25.674965   0.0333333 
  26           29.376769    25.669182   0.0384615 
  27           29.483219    25.663406   0.037037  
  35           29.595554    25.657637   0.0285714 
  34           29.714183    25.651876   0.0294118 
  35           29.839553    25.646121   0.0285714 
  28           29.972152    25.640374   0.0357143 
  28           30.112512    25.634633   0.0357143 
  38           30.261215    25.6289     0.0263158 
  27           30.418899    25.623174   0.037037  
  29           30.586265    25.617455   0.0344828 
  33           30.764083    25.611743   0.030303  
  33           30.953201    25.606038   0.030303  
  31           31.154553    25.60034    0.0322581 
  36           31.369175    25.594649   0.0277778 
  31           31.598212    25.588965   0.0322581 
  22           31.842936    25.583288   0.0454545 
  33           32.104763    25.577618   0.030303  
  33           32.385269    25.571955   0.030303  
  34           32.686217    25.566298   0.0294118 
  32           33.009583    25.560649   0.03125   
  39           33.357585    25.555007   0.025641  
  25           33.73272     25.549372   0.04      
  37           34.13781     25.543743   0.027027  
  29           34.576048    25.538122   0.0344828 
  37           35.051062    25.532507   0.027027  
  37           35.566987    25.526899   0.027027  
  25           36.128548    25.521298   0.04      
  33           36.741168    25.515704   0.030303  
  36           37.41109     25.510117   0.0277778 
  36           38.145529    25.504536   0.0277778 
  26           38.952855    25.498963   0.0384615 
  45           39.842829    25.493396   0.0222222 
  50           40.826879    25.487836   0.02      
  44           41.918461    25.482282   0.0227273 
  42           43.133502    25.476736   0.0238095 
  39           44.490995    25.471196   0.025641  
  50           46.01375     25.465663   0.02      
  41           47.729407    25.460137   0.0243902 
  47           49.671765    25.454617   0.0212766 
  52           51.882565    25.449104   0.0192308 
  64           54.413846    25.443598   0.015625  
  50           57.330953    25.438098   0.02      
  64           60.716389    25.432605   0.015625  
  77           64.674507    25.427119   0.012987  
  68           69.336967    25.42164    0.0147059 
  65           74.868815    25.416167   0.0153846 
  101          81.474745    25.4107     0.009901  
  115          89.404894    25.40524    0.0086957 
  122          98.958721    25.399787   0.0081967 
  126          110.484444   25.394341   0.0079365 
  143          124.368395   25.388901   0.006993  
  157          141.002638   25.383467   0.0063694 
  173          160.709514   25.37804    0.0057803 
  199          183.588007   25.37262    0.0050251 
  210          209.244      25.367206   0.0047619 
  279          236.410905   25.361798   0.0035842 
  281          262.624014   25.356398   0.0035587 
  309          284.368381   25.351003   0.0032362 
  342          298.149275   25.345615   0.002924  
  311          302.201262   25.340234   0.0032154 
  273          297.469551   25.334859   0.003663  
  303          286.792628   25.32949    0.0033003 
  269          273.008223   25.324128   0.0037175 
  315          257.603111   25.318773   0.0031746 
  233          240.693472   25.313423   0.0042918 
  251          221.975961   25.30808    0.0039841 
  270          201.698053   25.302744   0.0037037 
  180          180.865997   25.297414   0.0055556 
  148          160.753534   25.29209    0.0067568 
  171          142.353204   25.286772   0.005848  
  138          126.169416   25.281461   0.0072464 
  132          112.296031   25.276157   0.0075758 
  116          100.581292   25.270858   0.0086207 
  104          90.764831    25.265566   0.0096154 
  90           82.56095     25.26028    0.0111111 
  66           75.69992     25.255      0.0151515 
  54           69.944576    25.249727   0.0185185 
  70           65.094189    25.24446    0.0142857 
  61           60.982741    25.239199   0.0163934 
  51           57.474923    25.233945   0.0196078 
  46           54.461527    25.228696   0.0217391 
  49           51.854956    25.223454   0.0204082 
  48           49.585178    25.218218   0.0208333 
  42           47.596191    25.212988   0.0238095 
  46           45.843071    25.207765   0.0217391 
  40           44.289593    25.202547   0.025     
  44           42.906324    25.197336   0.0227273 
  40           41.669155    25.192131   0.025     
  52           40.558166    25.186932   0.0192308 
  46           39.556753    25.181739   0.0217391 
  39           38.650976    25.176552   0.025641  
  35           37.82905     25.171371   0.0285714 
  37           37.080954    25.166197   0.027027  
  37           36.398105    25.161028   0.027027  
  39           35.773136    25.155866   0.025641  
  37           35.199682    25.150709   0.027027  
  40           34.672226    25.145559   0.025     
  37           34.185965    25.140415   0.027027  
  34           33.73671     25.135276   0.0294118 
  46           33.32078     25.130144   0.0217391 
  44           32.934945    25.125018   0.0227273 
  25           32.576355    25.119897   0.04      
  45           32.242487    25.114783   0.0222222 
  33           31.931103    25.109675   0.030303  
  46           31.640213    25.104572   0.0217391 
  31           31.368041    25.099476   0.0322581 
  30           31.112998    25.094385   0.0333333 
  27           30.873663    25.0893     0.037037  
  27           30.648756    25.084222   0.037037  
  31           30.437126    25.079149   0.0322581 
  21           30.237734    25.074082   0.047619  
  30           30.049642    25.069021   0.0333333 
  28           29.871997    25.063965   0.0357143 
  33           29.704029    25.058916   0.030303  
  39           29.545035    25.053872   0.025641  
  28           29.394375    25.048835   0.0357143 
  30           29.251466    25.043803   0.0333333 
  47           29.115775    25.038777   0.0212766 
  32           28.986812    25.033756   0.03125   
  35           28.864132    25.028742   0.0285714 
  24           28.747324    25.023733   0.0416667 
  24           28.636008    25.01873    0.0416667 
  34           28.529837    25.013733   0.0294118 
  30           28.428493    25.008741   0.0333333 
  33           28.331677    25.003756   0.030303  
  16           28.239117    24.998775   0.0625    
  31           28.15056     24.993801   0.0322581 
  18           28.065771    24.988832   0.0555556 
  31           27.984532    24.98387    0.0322581 
  24           27.906643    24.978912   0.0416667 
  28           27.831915    24.973961   0.0357143 
  33           27.760173    24.969015   0.030303  
  33           27.691255    24.964074   0.030303  
  32           27.62501     24.95914    0.03125   
  33           27.561296    24.954211   0.030303  
  24           27.499981    24.949287   0.0416667 
  22           27.44094     24.944369   0.0454545 
  40           27.38406     24.939457   0.025     
  23           27.32923     24.93455    0.0434783 
  42           27.276351    24.929649   0.0238095 
  31           27.225326    24.924754   0.0322581 
  30           27.176066    24.919864   0.0333333 
  23           27.128487    24.914979   0.0434783 
  42           27.08251     24.9101     0.0238095 
  41           27.038062    24.905227   0.0243902 
  27           26.995071    24.900359   0.037037  
  37           26.953472    24.895496   0.027027  
  28           26.913203    24.890639   0.0357143 
  26           26.874205    24.885788   0.0384615 
  35           26.836423    24.880942   0.0285714 
  26           26.799804    24.876101   0.0384615 
  37           26.7643      24.871266   0.027027  
  23           26.729862    24.866436   0.0434783 
  27           26.696447    24.861612   0.037037  
  27           26.664013    24.856793   0.037037  
  24           26.63252     24.85198    0.0416667 
  36           26.601931    24.847172   0.0277778 
  35           26.57221     24.842369   0.0285714 
  26           26.543322    24.837572   0.0384615 
  29           26.515236    24.83278    0.0344828 
  24           26.487921    24.827993   0.0416667 
  31           26.461348    24.823212   0.0322581 
  19           26.43549     24.818436   0.0526316 
  27           26.410319    24.813665   0.037037  
  24           26.385811    24.808899   0.0416667 
  25           26.361943    24.804139   0.04      
  32           26.338691    24.799384   0.03125   
  23           26.316034    24.794635   0.0434783 
  31           26.29395     24.789891   0.0322581 
  29           26.272422    24.785152   0.0344828 
  27           26.251429    24.780418   0.037037  
  27           26.230954    24.775689   0.037037  
  15           26.210979    24.770966   0.0666667 
  28           26.191489    24.766248   0.0357143 
  19           26.172468    24.761535   0.0526316 
  22           26.1539      24.756827   0.0454545 
  30           26.135772    24.752124   0.0333333 
  33           26.11807     24.747427   0.030303  
  29           26.10078     24.742735   0.0344828 
  26           26.083891    24.738047   0.0384615 
  28           26.06739     24.733365   0.0357143 
  19           26.051267    24.728689   0.0526316 
  26           26.035509    24.724017   0.0384615 
  35           26.020106    24.71935    0.0285714 
  22           26.005049    24.714689   0.0454545 
  22           25.990328    24.710032   0.0454545 
  29           25.975933    24.705381   0.0344828 
  26           25.961856    24.700734   0.0384615 
  32           25.948088    24.696093   0.03125   
  32           25.934621    24.691457   0.03125   
  24           25.921447    24.686826   0.0416667 
  31           25.908559    24.682199   0.0322581 
  31           25.895949    24.677578   0.0322581 
  35           25.883611    24.672962   0.0285714 
  31           25.871538    24.668351   0.0322581 
  20           25.859723    24.663745   0.05      
  21           25.84816     24.659144   0.047619  
  25           25.836844    24.654547   0.04      
  22           25.825769    24.649956   0.0454545 
  32           25.81493     24.64537    0.03125   
  24           25.804321    24.640788   0.0416667 
  22           25.793937    24.636212   0.0454545 
  29           25.783773    24.63164    0.0344828 
  31           25.773826    24.627073   0.0322581 
  25           25.76409     24.622511   0.04      
  29           25.754561    24.617954   0.0344828 
  30           25.745236    24.613402   0.0333333 
  20           25.73611     24.608855   0.05      
  32           25.727179    24.604313   0.03125   
  23           25.718441    24.599775   0.0434783 
  27           25.709891    24.595243   0.037037  
  26           25.701526    24.590715   0.0384615 
  13           25.693343    24.586192   0.0769231 
  24           25.685339    24.581673   0.0416667 
  33           25.677512    24.57716    0.030303  
  25           25.669857    24.572651   0.04      
  40           25.662374    24.568147   0.025     
  29           25.655058    24.563648   0.0344828 
  15           25.647908    24.559154   0.0666667 
  29           25.640922    24.554664   0.0344828 
  18           25.634097    24.550179   0.0555556 
  29           25.62743     24.545699   0.0344828 
  16           25.620921    24.541223   0.0625    
  21           25.614567    24.536752   0.047619  
  24           25.608366    24.532286   0.0416667 
  26           25.602316    24.527825   0.0384615 
  22           25.596416    24.523368   0.0454545 
  37           25.590665    24.518916   0.027027  
  24           25.58506     24.514469   0.0416667 
  26           25.579601    24.510026   0.0384615 
  29           25.574286    24.505588   0.0344828 
  35           25.569114    24.501154   0.0285714 
  30           25.564083    24.496725   0.0333333 
  32           25.559193    24.492301   0.03125   
  24           25.554443    24.487881   0.0416667 
  30           25.549831    24.483466   0.0333333 
  18           25.545357    24.479055   0.0555556 
  27           25.541021    24.474649   0.037037  
  25           25.53682     24.470248   0.04      
  22           25.532755    24.465851   0.0454545 
  32           25.528826    24.461458   0.03125   
  30           25.525031    24.45707    0.0333333 
  27           25.521369    24.452687   0.037037  
  19           25.517842    24.448308   0.0526316 
  30           25.514448    24.443934   0.0333333 
  20           25.511187    24.439564   0.05      
  35           25.508059    24.435199   0.0285714 
  36           25.505064    24.430838   0.0277778 
  27           25.502201    24.426481   0.037037  
  25           25.499471    24.422129   0.04      
  32           25.496874    24.417782   0.03125   
  27           25.494409    24.413438   0.037037  
  25           25.492078    24.4091     0.04      
  25           25.489879    24.404765   0.04      
  30           25.487814    24.400435   0.0333333 
  31           25.485883    24.39611    0.0322581 
  23           25.484087    24.391789   0.0434783 
  34           25.482425    24.387472   0.0294118 
  30           25.480898    24.383159   0.0333333 
  28           25.479507    24.378851   0.0357143 
  26           25.478253    24.374548   0.0384615 
  27           25.477135    24.370248   0.037037  
  16           25.476156    24.365953   0.0625    
  28           25.475316    24.361662   0.0357143 
  27           25.474615    24.357376   0.037037  
  28           25.474055    24.353094   0.0357143 
  26           25.473637    24.348816   0.0384615 
  33           25.473362    24.344542   0.030303  
  29           25.473231    24.340273   0.0344828 
  35           25.473245    24.336008   0.0285714 
  19           25.473405    24.331747   0.0526316 
  30           25.473714    24.32749    0.0333333 
  33           25.474171    24.323238   0.030303  
  29           25.47478     24.31899    0.0344828 
  23           25.475542    24.314746   0.0434783 
  24           25.476457    24.310506   0.0416667 
  23           25.477529    24.306271   0.0434783 
  26           25.478758    24.302039   0.0384615 
  29           25.480147    24.297812   0.0344828 
  26           25.481697    24.293589   0.0384615 
  21           25.483411    24.28937    0.047619  
  25           25.485292    24.285155   0.04      
  30           25.48734     24.280945   0.0333333 
  31           25.489558    24.276738   0.0322581 
  27           25.49195     24.272536   0.037037  
  30           25.494516    24.268338   0.0333333 
  34           25.497261    24.264144   0.0294118 
  25           25.500187    24.259954   0.04      
  30           25.503296    24.255768   0.0333333 
  34           25.506591    24.251586   0.0294118 
  26           25.510076    24.247408   0.0384615 
  27           25.513753    24.243234   0.037037  
  35           25.517626    24.239064   0.0285714 
  31           25.521698    24.234899   0.0322581 
  22           25.525972    24.230737   0.0454545 
  30           25.530454    24.226579   0.0333333 
  26           25.535144    24.222426   0.0384615 
  23           25.540049    24.218276   0.0434783 
  32           25.545172    24.21413    0.03125   
  36           25.550516    24.209989   0.0277778 
  21           25.556087    24.205851   0.047619  
  28           25.561888    24.201717   0.0357143 
  31           25.567925    24.197587   0.0322581 
  21           25.574202    24.193462   0.047619  
  24           25.580723    24.18934    0.0416667 
  28           25.587495    24.185222   0.0357143 
  29           25.594522    24.181108   0.0344828 
  35           25.601809    24.176997   0.0285714 
  26           25.609363    24.172891   0.0384615 
  36           25.617189    24.168789   0.0277778 
  27           25.625293    24.16469    0.037037  
  32           25.633681    24.160596   0.03125   
  36           25.642361    24.156505   0.0277778 
  26           25.651338    24.152418   0.0384615 
  30           25.660619    24.148335   0.0333333 
  31           25.670213    24.144256   0.0322581 
  33           25.680125    24.14018    0.030303  
  29           25.690364    24.136109   0.0344828 
  27           25.700938    24.132041   0.037037  
  18           25.711854    24.127977   0.0555556 
  21           25.723123    24.123917   0.047619  
  31           25.734751    24.11986    0.0322581 
  31           25.74675     24.115808   0.0322581 
  24           25.759127    24.111759   0.0416667 
  31           25.771894    24.107714   0.0322581 
  27           25.785059    24.103672   0.037037  
  22           25.798635    24.099635   0.0454545 
  35           25.812631    24.095601   0.0285714 
  33           25.827059    24.091571   0.030303  
  33           25.841932    24.087544   0.030303  
  32           25.857261    24.083521   0.03125   
  29           25.873059    24.079502   0.0344828 
  33           25.889339    24.075487   0.030303  
  28           25.906115    24.071475   0.0357143 
  25           25.923402    24.067467   0.04      
  29           25.941214    24.063463   0.0344828 
  32           25.959567    24.059462   0.03125   
  33           25.978476    24.055465   0.030303  
  21           25.997959    24.051472   0.047619  
  26           26.018033    24.047482   0.0384615 
  24           26.038716    24.043495   0.0416667 
  29           26.060026    24.039513   0.0344828 
  30           26.081984    24.035534   0.0333333 
  30           26.104609    24.031558   0.0333333 
  35           26.127923    24.027587   0.0285714 
  22           26.151947    24.023618   0.0454545 
  30           26.176706    24.019654   0.0333333 
  33           26.202223    24.015692   0.030303  
  22           26.228523    24.011735   0.0454545 
  31           26.255632    24.007781   0.0322581 
  21           26.283577    24.00383    0.047619  
  41           26.312388    23.999883   0.0243902 
  32           26.342093    23.99594    0.03125   
  34           26.372723    23.992      0.0294118 
  29           26.404315    23.988063   0.0344828 
  37           26.436893    23.98413    0.027027  
  28           26.470502    23.980201   0.0357143 
  28           26.505176    23.976275   0.0357143 
  34           26.540953    23.972352   0.0294118 
  30           26.577875    23.968433   0.0333333 
  36           26.615984    23.964517   0.0277778 
  31           26.655324    23.960605   0.0322581 
  35           26.695943    23.956696   0.0285714 
  32           26.73789     23.952791   0.03125   
  34           26.781216    23.948888   0.0294118 
  31           26.825975    23.94499    0.0322581 
  29           26.872228    23.941095   0.0344828 
  37           26.920028    23.937203   0.027027  
  35           26.969437    23.933314   0.0285714 
  42           27.020528    23.929429   0.0238095 
  34           27.073369    23.925547   0.0294118 
  41           27.12803     23.921669   0.0243902 
  30           27.18459     23.917794   0.0333333 
  26           27.24313     23.913922   0.0384615 
  33           27.303737    23.910054   0.030303  
  39           27.366499    23.906189   0.025641  
  32           27.431513    23.902327   0.03125   
  39           27.49888     23.898469   0.025641  
  33           27.568706    23.894613   0.030303  
  29           27.641104    23.890762   0.0344828 
  28           27.716193    23.886913   0.0357143 
  33           27.7941      23.883068   0.030303  
  29           27.874959    23.879226   0.0344828 
  31           27.958912    23.875387   0.0322581 
  34           28.04611     23.871551   0.0294118 
  25           28.136712    23.867719   0.04      
  44           28.230889    23.86389    0.0227273 
  25           28.328822    23.860064   0.04      
  30           28.430703    23.856241   0.0333333 
  43           28.536738    23.852422   0.0232558 
  36           28.647145    23.848605   0.0277778 
  35           28.762157    23.844792   0.0285714 
  29           28.882023    23.840982   0.0344828 
  39           29.007009    23.837175   0.025641  
  26           29.1374      23.833372   0.0384615 
  27           29.273501    23.829571   0.037037  
  36           29.415637    23.825774   0.0277778 
  24           29.56416     23.82198    0.0416667 
  37           29.719444    23.818189   0.027027  
  32           29.881894    23.814401   0.03125   
  31           30.051943    23.810616   0.0322581 
  39           30.230061    23.806834   0.025641  
  41           30.416751    23.803056   0.0243902 
  47           30.612558    23.79928    0.0212766 
  51           30.81807     23.795508   0.0196078 
  38           31.033923    23.791738   0.0263158 
  35           31.260807    23.787972   0.0285714 
  48           31.499468    23.784209   0.0208333 
  43           31.75072     23.780449   0.0232558 
  46           32.015444    23.776691   0.0217391 
  28           32.294602    23.772937   0.0357143 
  50           32.589241    23.769186   0.02      
  48           32.900507    23.765438   0.0208333 
  37           33.22967     23.761693   0.027027  
  38           33.578046    23.757951   0.0263158 
  42           33.947194    23.754212   0.0238095 
  52           34.338752    23.750476   0.0192308 
  40           34.754541    23.746743   0.025     
  42           35.196571    23.743012   0.0238095 
  29           35.667061    23.739285   0.0344828 
  52           36.16847     23.735561   0.0192308 
  42           36.703527    23.73184    0.0238095 
  54           37.275266    23.728121   0.0185185 
  41           37.887068    23.724406   0.0243902 
  41           38.542706    23.720693   0.0243902 
  47           39.246409    23.716984   0.0212766 
  43           40.00292     23.713277   0.0232558 
  40           40.817579    23.709573   0.025     
  44           41.6964      23.705872   0.0227273 
  40           42.646199    23.702174   0.025     
  42           43.674699    23.698479   0.0238095 
  51           44.790696    23.694787   0.0196078 
  54           46.004228    23.691097   0.0185185 
  55           47.326793    23.687411   0.0181818 
  42           48.771625    23.683727   0.0238095 
  56           50.35399     23.680046   0.0178571 
  53           52.09161     23.676368   0.0188679 
  57           54.005134    23.672693   0.0175439 
  76           56.118765    23.66902    0.0131579 
  71           58.461032    23.66535    0.0140845 
  69           61.065775    23.661684   0.0144928 
  75           63.973363    23.658019   0.0133333 
  52           67.232245    23.654358   0.0192308 
  67           70.900852    23.6507     0.0149254 
  88           75.049965    23.647044   0.0113636 
  89           79.765462    23.643391   0.011236  
  94           85.151642    23.639741   0.0106383 
  90           91.334945    23.636093   0.0111111 
  111          98.468121    23.632448   0.009009  
  129          106.734576   23.628806   0.0077519 
  106          116.352679   23.625167   0.009434  
  139          127.579369   23.62153    0.0071942 
  122          140.711952   23.617896   0.0081967 
  142          156.085873   23.614265   0.0070423 
  159          174.064224   23.610637   0.0062893 
  185          195.011647   23.607011   0.0054054 
  209          219.240054   23.603388   0.0047847 
  239          246.908295   23.599767   0.0041841 
  276          277.855809   23.596149   0.0036232 
  314          311.363561   23.592534   0.0031847 
  327          345.884906   23.588922   0.0030581 
  360          378.889555   23.585312   0.0027778 
  332          407.070452   23.581704   0.003012  
  411          427.12035    23.5781     0.0024331 
  439          436.91051    23.574498   0.0022779 
  433          436.385048   23.570898   0.0023095 
  430          427.458055   23.567301   0.0023256 
  411          412.933053   23.563707   0.0024331 
  372          395.209189   23.560115   0.0026882 
  387          375.546029   23.556526   0.002584  
  358          354.139253   23.55294    0.0027933 
  344          330.76583    23.549356   0.002907  
  337          305.497736   23.545774   0.0029674 
  266          279.022685   23.542196   0.0037594 
  232          252.464922   23.538619   0.0043103 
  235          226.973829   23.535045   0.0042553 
  182          203.406914   23.531474   0.0054945 
  203          182.229515   23.527905   0.0049261 
  174          163.571951   23.524339   0.0057471 
  144          147.341871   23.520775   0.0069444 
  139          133.327231   23.517214   0.0071942 
  110          121.26853    23.513655   0.0090909 
  94           110.901683   23.510099   0.0106383 
  111          101.980162   23.506545   0.009009  
  82           94.284355    23.502994   0.0121951 
  74           87.643733    23.499445   0.0135135 
  72           81.856713    23.495899   0.0138889 
  61           76.806471    23.492355   0.0163934 
  65           72.378819    23.488813   0.0153846 
  86           68.478684    23.485274   0.0116279 
  61           65.027116    23.481737   0.0163934 
  65           61.958618    23.478203   0.0153846 
  62           59.218805    23.474671   0.016129  
  50           56.762423    23.471142   0.02      
  59           54.551679    23.467615   0.0169492 
  66           52.563108    23.46409    0.0151515 
  50           50.753544    23.460568   0.02      
  51           49.108557    23.457048   0.0196078 
  54           47.608839    23.45353    0.0185185 
  62           46.237844    23.450015   0.016129  
  57           44.981324    23.446502   0.0175439 
  55           43.826945    23.442991   0.0181818 
  71           42.76399     23.439483   0.0140845 
  63           41.783101    23.435977   0.015873  
  42           40.876085    23.432474   0.0238095 
  43           40.035735    23.428973   0.0232558 
  39           39.255705    23.425474   0.025641  
  51           38.530374    23.421977   0.0196078 
  36           37.854763    23.418483   0.0277778 
  54           37.22444     23.414991   0.0185185 
  34           36.635456    23.411501   0.0294118 
  52           36.084279    23.408013   0.0192308 
  43           35.567746    23.404528   0.0232558 
  51           35.083017    23.401045   0.0196078 
  57           34.627534    23.397564   0.0175439 
  38           34.198993    23.394086   0.0263158 
  45           33.79531     23.39061    0.0222222 
  49           33.414597    23.387136   0.0204082 
  33           33.055145    23.383664   0.030303  
  45           32.715397    23.380194   0.0222222 
  33           32.393939    23.376727   0.030303  
  52           32.089477    23.373262   0.0192308 
  34           31.800832    23.369799   0.0294118 
  53           31.526928    23.366338   0.0188679 
  37           31.266773    23.362879   0.027027  
  44           31.019461    23.359423   0.0227273 
  36           30.784158    23.355969   0.0277778 
  35           30.560097    23.352517   0.0285714 
  42           30.34657     23.349067   0.0238095 
  40           30.142927    23.345619   0.025     
  31           29.948564    23.342173   0.0322581 
  44           29.762923    23.33873    0.0227273 
  45           29.585488    23.335288   0.0222222 
  36           29.415782    23.331849   0.0277778 
  38           29.25336     23.328412   0.0263158 
  33           29.097811    23.324977   0.030303  
  50           28.948748    23.321544   0.02      
  29           28.805816    23.318113   0.0344828 
  35           28.668682    23.314684   0.0285714 
  34           28.537034    23.311257   0.0294118 
  27           28.410584    23.307833   0.037037  
  27           28.289059    23.30441    0.037037  
  28           28.172207    23.30099    0.0357143 
  33           28.059789    23.297571   0.030303  
  29           27.951583    23.294155   0.0344828 
  23           27.847382    23.29074    0.0434783 
  29           27.746987    23.287328   0.0344828 
  41           27.650217    23.283918   0.0243902 
  26           27.556898    23.280509   0.0384615 
  36           27.466867    23.277103   0.0277778 
  38           27.379971    23.273699   0.0263158 
  32           27.296066    23.270297   0.03125   
  28           27.215016    23.266896   0.0357143 
  35           27.136692    23.263498   0.0285714 
  35           27.060974    23.260102   0.0285714 
  38           26.987747    23.256707   0.0263158 
  28           26.916902    23.253315   0.0357143 
  34           26.848338    23.249924   0.0294118 
  26           26.781958    23.246536   0.0384615 
  24           26.71767     23.243149   0.0416667 
  27           26.655388    23.239765   0.037037  
  30           26.595028    23.236382   0.0333333 
  39           26.536513    23.233001   0.025641  
  32           26.479769    23.229622   0.03125   
  35           26.424725    23.226245   0.0285714 
  32           26.371315    23.22287    0.03125   
  23           26.319474    23.219497   0.0434783 
  35           26.269144    23.216126   0.0285714 
  34           26.220265    23.212757   0.0294118 
  28           26.172783    23.209389   0.0357143 
  33           26.126646    23.206023   0.030303  
  37           26.081806    23.20266    0.027027  
  26           26.038213    23.199298   0.0384615 
  42           25.995823    23.195938   0.0238095 
  20           25.954593    23.19258    0.05      
  26           25.914482    23.189223   0.0384615 
  28           25.87545     23.185869   0.0357143 
  34           25.837461    23.182516   0.0294118 
  28           25.800478    23.179165   0.0357143 
  29           25.764464    23.175816   0.0344828 
  37           25.729394    23.172469   0.027027  
  36           25.695231    23.169123   0.0277778 
  28           25.661944    23.16578    0.0357143 
  38           25.629507    23.162438   0.0263158 
  37           25.597892    23.159098   0.027027  
  32           25.567072    23.155759   0.03125   
  18           25.537023    23.152423   0.0555556 
  21           25.507719    23.149088   0.047619  
  34           25.479138    23.145755   0.0294118 
  34           25.451258    23.142424   0.0294118 
  24           25.424056    23.139094   0.0416667 
  26           25.397511    23.135766   0.0384615 
  37           25.371608    23.13244    0.027027  
  29           25.346326    23.129116   0.0344828 
  32           25.321644    23.125793   0.03125   
  29           25.297546    23.122472   0.0344828 
  41           25.274016    23.119153   0.0243902 
  39           25.251038    23.115836   0.025641  
  38           25.228595    23.11252    0.0263158 
  37           25.206674    23.109206   0.027027  
  36           25.185259    23.105893   0.0277778 
  33           25.164337    23.102583   0.030303  
  46           25.143895    23.099273   0.0217391 
  44           25.12392     23.095966   0.0227273 
  44           25.104399    23.09266    0.0227273 
  34           25.085321    23.089356   0.0294118 
  43           25.066673    23.086054   0.0232558 
  40           25.048446    23.082753   0.025     
  36           25.030628    23.079453   0.0277778 
  34           25.01321     23.076156   0.0294118 
  39           24.996181    23.07286    0.025641  
  41           24.979531    23.069565   0.0243902 
  48           24.963253    23.066273   0.0208333 
  17           24.947335    23.062981   0.0588235 
  40           24.931772    23.059692   0.025     
  29           24.916553    23.056404   0.0344828 
  40           24.901671    23.053118   0.025     
  30           24.887118    23.049833   0.0333333 
  29           24.872887    23.046549   0.0344828 
  33           24.858971    23.043268   0.030303  
  29           24.845363    23.039988   0.0344828 
  26           24.832056    23.036709   0.0384615 
  27           24.819043    23.033432   0.037037  
  28           24.806319    23.030156   0.0357143 
  28           24.793877    23.026882   0.0357143 
  29           24.781711    23.02361    0.0344828 
  27           24.769817    23.020339   0.037037  
  29           24.758188    23.01707    0.0344828 
  32           24.746819    23.013802   0.03125   
  18           24.735705    23.010535   0.0555556 
  38           24.724842    23.00727    0.0263158 
  25           24.714224    23.004007   0.04      
  29           24.703847    23.000745   0.0344828 
  27           24.693707    22.997485   0.037037  
  28           24.683798    22.994226   0.0357143 
  25           24.674118    22.990968   0.04      
  20           24.664662    22.987712   0.05      
  31           24.655427    22.984457   0.0322581 
  23           24.646407    22.981204   0.0434783 
  22           24.637601    22.977953   0.0454545 
  30           24.629004    22.974702   0.0333333 
  27           24.620614    22.971453   0.037037  
  26           24.612426    22.968206   0.0384615 
  30           24.604438    22.96496    0.0333333 
  35           24.596646    22.961715   0.0285714 
  36           24.589049    22.958472   0.0277778 
  29           24.581642    22.95523    0.0344828 
  38           24.574424    22.95199    0.0263158 
  38           24.567391    22.948751   0.0263158 
  34           24.560541    22.945514   0.0294118 
  38           24.553872    22.942277   0.0263158 
  32           24.547382    22.939042   0.03125   
  47           24.541067    22.935809   0.0212766 
  27           24.534926    22.932577   0.037037  
  30           24.528957    22.929346   0.0333333 
  26           24.523158    22.926117   0.0384615 
  23           24.517526    22.922889   0.0434783 
  32           24.512061    22.919662   0.03125   
  21           24.506759    22.916436   0.047619  
  33           24.50162     22.913212   0.030303  
  35           24.496642    22.90999    0.0285714 
  28           24.491822    22.906768   0.0357143 
  24           24.487161    22.903548   0.0416667 
  25           24.482655    22.900329   0.04      
  21           24.478305    22.897112   0.047619  
  22           24.474108    22.893895   0.0454545 
  35           24.470063    22.890681   0.0285714 
  31           24.466169    22.887467   0.0322581 
  34           24.462425    22.884254   0.0294118 
  32           24.458829    22.881043   0.03125   
  23           24.455382    22.877833   0.0434783 
  21           24.452081    22.874625   0.047619  
  24           24.448925    22.871418   0.0416667 
  21           24.445915    22.868211   0.047619  
  32           24.443048    22.865007   0.03125   
  25           24.440326    22.861803   0.04      
  23           24.437746    22.858601   0.0434783 
  22           24.435307    22.855399   0.0454545 
  26           24.43301     22.852199   0.0384615 
  25           24.430854    22.849001   0.04      
  26           24.428837    22.845803   0.0384615 
  21           24.426961    22.842607   0.047619  
  29           24.425224    22.839412   0.0344828 
  25           24.423626    22.836218   0.04      
  23           24.422166    22.833025   0.0434783 
  41           24.420844    22.829833   0.0243902 
  21           24.419661    22.826643   0.047619  
  25           24.418615    22.823454   0.04      
  34           24.417707    22.820266   0.0294118 
  23           24.416937    22.817079   0.0434783 
  22           24.416304    22.813893   0.0454545 
  26           24.415808    22.810709   0.0384615 
  28           24.41545     22.807525   0.0357143 
  22           24.415229    22.804343   0.0454545 
  25           24.415146    22.801162   0.04      
  27           24.4152      22.797981   0.037037  
  26           24.415392    22.794803   0.0384615 
  22           24.415723    22.791625   0.0454545 
  35           24.416191    22.788448   0.0285714 
  25           24.416799    22.785272   0.04      
  34           24.417545    22.782098   0.0294118 
  25           24.418431    22.778924   0.04      
  25           24.419456    22.775752   0.04      
  32           24.420622    22.772581   0.03125   
  25           24.421929    22.769411   0.04      
  26           24.423376    22.766242   0.0384615 
  25           24.424966    22.763073   0.04      
  35           24.426699    22.759906   0.0285714 
  25           24.428574    22.756741   0.04      
  23           24.430593    22.753576   0.0434783 
  28           24.432758    22.750412   0.0357143 
  28           24.435067    22.747249   0.0357143 
  33           24.437523    22.744087   0.030303  
  22           24.440126    22.740927   0.0454545 
  30           24.442878    22.737767   0.0333333 
  26           24.445778    22.734608   0.0384615 
  25           24.448829    22.73145    0.04      
  21           24.452031    22.728294   0.047619  
  23           24.455386    22.725138   0.0434783 
  26           24.458894    22.721984   0.0384615 
  30           24.462556    22.71883    0.0333333 
  25           24.466375    22.715677   0.04      
  31           24.470351    22.712525   0.0322581 
  32           24.474485    22.709375   0.03125   
  28           24.47878     22.706225   0.0357143 
  21           24.483236    22.703076   0.047619  
  22           24.487855    22.699928   0.0454545 
  18           24.492639    22.696781   0.0555556 
  33           24.497589    22.693636   0.030303  
  36           24.502706    22.690491   0.0277778 
  29           24.507993    22.687347   0.0344828 
  21           24.513452    22.684203   0.047619  
  34           24.519083    22.681061   0.0294118 
  17           24.52489     22.67792    0.0588235 
  31           24.530873    22.67478    0.0322581 
  22           24.537035    22.67164    0.0454545 
  33           24.543379    22.668502   0.030303  
  25           24.549905    22.665364   0.04      
  29           24.556617    22.662228   0.0344828 
  25           24.563515    22.659092   0.04      
  23           24.570605    22.655957   0.0434783 
  37           24.577885    22.652823   0.027027  
  22           24.585361    22.64969    0.0454545 
  22           24.593034    22.646557   0.0454545 
  24           24.600906    22.643426   0.0416667 
  31           24.60898     22.640295   0.0322581 
  24           24.61726     22.637166   0.0416667 
  23           24.625747    22.634037   0.0434783 
  27           24.634445    22.630909   0.037037  
  34           24.643357    22.627782   0.0294118 
  27           24.652485    22.624656   0.037037  
  21           24.661833    22.62153    0.047619  
  12           24.671404    22.618405   0.0833333 
  20           24.681201    22.615282   0.05      
  26           24.691228    22.612159   0.0384615 
  27           24.701488    22.609036   0.037037  
  30           24.711984    22.605915   0.0333333 
  19           24.72272     22.602795   0.0526316 
  23           24.733701    22.599675   0.0434783 
  26           24.744929    22.596556   0.0384615 
  23           24.756408    22.593438   0.0434783 
  26           24.768144    22.59032    0.0384615 
  21           24.780139    22.587204   0.047619  
  26           24.792399    22.584088   0.0384615 
  26           24.804926    22.580973   0.0384615 
  20           24.817728    22.577859   0.05      
  31           24.830806    22.574745   0.0322581 
  21           24.844167    22.571632   0.047619  
  21           24.857815    22.56852    0.047619  
  33           24.871754    22.565409   0.030303  
  23           24.885992    22.562298   0.0434783 
  23           24.900531    22.559189   0.0434783 
  31           24.915379    22.556079   0.0322581 
  19           24.93054     22.552971   0.0526316 
  30           24.94602     22.549864   0.0333333 
  18           24.961825    22.546757   0.0555556 
  26           24.97796     22.54365    0.0384615 
  21           24.994433    22.540545   0.047619  
  24           25.011249    22.53744    0.0416667 
  23           25.028415    22.534336   0.0434783 
  16           25.045937    22.531233   0.0625    
  25           25.063822    22.52813    0.04      
  21           25.082078    22.525028   0.047619  
  29           25.100712    22.521927   0.0344828 
  24           25.11973     22.518826   0.0416667 
  17           25.139141    22.515726   0.0588235 
  28           25.158952    22.512627   0.0357143 
  18           25.179172    22.509528   0.0555556 
  25           25.199808    22.50643    0.04      
  27           25.22087     22.503333   0.037037  
  25           25.242366    22.500236   0.04      
  22           25.264304    22.49714    0.0454545 
  19           25.286695    22.494044   0.0526316 
  26           25.309548    22.49095    0.0384615 
  24           25.332872    22.487855   0.0416667 
  20           25.356678    22.484762   0.05      
  24           25.380976    22.481669   0.0416667 
  30           25.405776    22.478577   0.0333333 
  22           25.43109     22.475485   0.0454545 
  44           25.456929    22.472394   0.0227273 
  25           25.483304    22.469303   0.04      
  28           25.510228    22.466213   0.0357143 
  16           25.537712    22.463124   0.0625    
  23           25.56577     22.460035   0.0434783 
  24           25.594414    22.456947   0.0416667 
  26           25.623658    22.45386    0.0384615 
  26           25.653516    22.450773   0.0384615 
  21           25.684002    22.447686   0.047619  
  19           25.715131    22.4446     0.0526316 
  27           25.746918    22.441515   0.037037  
  27           25.779379    22.43843    0.037037  
  19           25.812529    22.435346   0.0526316 
  27           25.846386    22.432263   0.037037  
  24           25.880966    22.429179   0.0416667 
  30           25.916287    22.426097   0.0333333 
  24           25.952368    22.423015   0.0416667 
  23           25.989228    22.419933   0.0434783 
  35           26.026885    22.416852   0.0285714 
  30           26.06536     22.413772   0.0333333 
  27           26.104673    22.410692   0.037037  
  27           26.144847    22.407613   0.037037  
  27           26.185904    22.404534   0.037037  
  27           26.227864    22.401455   0.037037  
  17           26.270753    22.398377   0.0588235 
  21           26.314596    22.3953     0.047619  
  25           26.359417    22.392223   0.04      
  24           26.405243    22.389146   0.0416667 
  35           26.452099    22.38607    0.0285714 
  27           26.500016    22.382995   0.037037  
  22           26.54902     22.37992    0.0454545 
  27           26.599142    22.376845   0.037037  
  24           26.650414    22.373771   0.0416667 
  29           26.702866    22.370698   0.0344828 
  32           26.756533    22.367624   0.03125   
  23           26.811448    22.364552   0.0434783 
  27           26.867648    22.361479   0.037037  
  28           26.925169    22.358407   0.0357143 
  29           26.98405     22.355336   0.0344828 
  30           27.044329    22.352265   0.0333333 
  27           27.10605     22.349194   0.037037  
  31           27.162581    22.346124   0.0322581 
  29           27.227324    22.343055   0.0344828 
  27           27.29364     22.339985   0.037037  
  31           27.361577    22.336916   0.0322581 
  27           27.431185    22.333848   0.037037  
  29           27.499737    22.33078    0.0344828 
  24           27.572848    22.327712   0.0416667 
  25           27.647791    22.324645   0.04      
  29           27.724623    22.321578   0.0344828 
  24           27.803404    22.318511   0.0416667 
  40           27.884198    22.315445   0.025     
  32           27.967069    22.31238    0.03125   
  24           28.052085    22.309314   0.0416667 
  42           28.139318    22.306249   0.0238095 
  30           28.228839    22.303184   0.0333333 
  34           28.320727    22.30012    0.0294118 
  24           28.415061    22.297056   0.0416667 
  28           28.511926    22.293993   0.0357143 
  19           28.611405    22.290929   0.0526316 
  35           28.713594    22.287867   0.0285714 
  32           28.818584    22.284804   0.03125   
  26           28.926475    22.281742   0.0384615 
  32           29.037371    22.27868    0.03125   
  37           29.15138     22.275618   0.027027  
  21           29.268614    22.272557   0.047619  
  32           29.389191    22.269496   0.03125   
  33           29.513237    22.266436   0.030303  
  26           29.640878    22.263375   0.0384615 
  36           29.772253    22.260315   0.0277778 
  26           29.907501    22.257256   0.0384615 
  32           30.046773    22.254196   0.03125   
  33           30.190223    22.251137   0.030303  
  31           30.338017    22.248079   0.0322581 
  30           30.490323    22.24502    0.0333333 
  38           30.647326    22.241962   0.0263158 
  35           30.809212    22.238904   0.0285714 
  32           30.976182    22.235846   0.03125   
  36           31.148444    22.232789   0.0277778 
  32           31.32622     22.229732   0.03125   
  40           31.509738    22.226675   0.025     
  31           31.699247    22.223618   0.0322581 
  40           31.895002    22.220562   0.025     
  32           32.097273    22.217506   0.03125   
  38           32.306348    22.21445    0.0263158 
  43           32.522528    22.211394   0.0232558 
  36           32.746131    22.208339   0.0277778 
  26           32.977496    22.205284   0.0384615 
  30           33.216976    22.202229   0.0333333 
  47           33.464952    22.199174   0.0212766 
  29           33.721819    22.19612    0.0344828 
  50           34.002465    22.193066   0.02      
  41           34.278433    22.190012   0.0243902 
  42           34.564641    22.186958   0.0238095 
  37           34.861592    22.183904   0.027027  
  38           35.169819    22.180851   0.0263158 
  42           35.489897    22.177798   0.0238095 
  35           35.822429    22.174745   0.0285714 
  35           36.168059    22.171692   0.0285714 
  43           36.527474    22.16864    0.0232558 
  47           36.901412    22.165587   0.0212766 
  37           37.290648    22.162535   0.027027  
  42           37.702033    22.159483   0.0238095 
  42           38.124445    22.156431   0.0238095 
  35           38.56484     22.153379   0.0285714 
  42           39.024244    22.150328   0.0238095 
  46           39.503751    22.147276   0.0217391 
  41           40.004537    22.144225   0.0243902 
  52           40.527868    22.141174   0.0192308 
  28           41.0751      22.138123   0.0357143 
  44           41.647694    22.135073   0.0227273 
  39           42.247226    22.132022   0.025641  
  45           42.875393    22.128971   0.0222222 
  43           43.534029    22.125921   0.0232558 
  57           44.225118    22.122871   0.0175439 
  54           44.950798    22.119821   0.0185185 
  40           45.713395    22.116771   0.025     
  56           46.515435    22.113721   0.0178571 
  59           47.359652    22.110671   0.0169492 
  60           48.249025    22.107622   0.0166667 
  71           49.186799    22.104572   0.0140845 
  69           50.176514    22.101523   0.0144928 
  59           51.222037    22.098474   0.0169492 
  55           52.327596    22.095425   0.0181818 
  68           53.497828    22.092375   0.0147059 
  57           54.73782     22.089327   0.0175439 
  56           56.053165    22.086278   0.0178571 
  61           57.450024    22.083229   0.0163934 
  77           58.93519     22.08018    0.012987  
  58           60.516171    22.077131   0.0172414 
  62           62.201297    22.074083   0.016129  
  76           63.999787    22.071034   0.0131579 
  74           65.921892    22.067986   0.0135135 
  85           67.97906     22.064938   0.0117647 
  66           70.184052    22.061889   0.0151515 
  78           72.551163    22.058841   0.0128205 
  83           75.096416    22.055793   0.0120482 
  87           77.837856    22.052745   0.0114943 
  77           80.795821    22.049697   0.012987  
  87           83.993329    22.046649   0.0114943 
  104          87.456512    22.043601   0.0096154 
  91           91.215112    22.040553   0.010989  
  95           95.303122    22.037505   0.0105263 
  115          99.759524    22.034457   0.0086957 
  105          104.629235   22.031409   0.0095238 
  113          109.964152   22.028361   0.0088496 
  115          115.824567   22.025313   0.0086957 
  148          122.280712   22.022265   0.0067568 
  129          129.414696   22.019218   0.0077519 
  124          137.322838   22.01617    0.0080645 
  148          146.118359   22.013122   0.0067568 
  175          155.934472   22.010074   0.0057143 
  186          166.928026   22.007026   0.0053763 
  168          179.283567   22.003979   0.0059524 
  179          193.217799   22.000931   0.0055866 
  205          208.984269   21.997883   0.004878  
  194          226.87841    21.994835   0.0051546 
  238          247.242037   21.991787   0.0042017 
  272          270.466932   21.988739   0.0036765 
  303          296.996087   21.985691   0.0033003 
  319          327.320534   21.982643   0.0031348 
  385          361.967423   21.979595   0.0025974 
  369          401.47332    21.976547   0.00271   
  466          446.333405   21.973499   0.0021459 
  481          496.911836   21.970451   0.002079  
  572          553.298479   21.967403   0.0017483 
  685          615.097327   21.964355   0.0014599 
  723          681.152153   21.961307   0.0013831 
  800          749.256589   21.958258   0.00125   
  943          815.97132    21.95521    0.0010604 
  1007         876.74979    21.952162   0.000993  
  1093         926.571668   21.949113   0.0009149 
  1067         961.086726   21.946065   0.0009372 
  1128         977.896268   21.943016   0.0008865 
  1129         977.310473   21.939967   0.0008857 
  1059         962.087079   21.936918   0.0009443 
  1082         936.260538   21.93387    0.0009242 
  1055         903.693737   21.930821   0.0009479 
  1004         867.031374   21.927772   0.000996  
  916          827.394589   21.924722   0.0010917 
  921          784.775263   21.921673   0.0010858 
  794          738.821896   21.918624   0.0012594 
  752          689.595156   21.915574   0.0013298 
  685          637.932537   21.912525   0.0014599 
  565          585.327722   21.909475   0.0017699 
  584          533.510844   21.906426   0.0017123 
  505          484.022981   21.903376   0.0019802 
  424          437.966349   21.900326   0.0023585 
  379          395.954475   21.897276   0.0026385 
  354          358.187799   21.894225   0.0028249 
  284          324.575636   21.891175   0.0035211 
  279          294.851173   21.888124   0.0035842 
  243          268.659619   21.885074   0.0041152 
  214          245.617292   21.882023   0.0046729 
  200          225.347002   21.878972   0.005     
  184          207.497203   21.875921   0.0054348 
  158          191.750534   21.87287    0.0063291 
  188          177.826355   21.869819   0.0053191 
  157          165.479671   21.866767   0.0063694 
  135          154.498485   21.863716   0.0074074 
  154          144.700447   21.860664   0.0064935 
  129          135.929237   21.857612   0.0077519 
  137          128.051207   21.85456    0.0072993 
  112          120.952169   21.851507   0.0089286 
  119          114.534604   21.848455   0.0084034 
  110          108.715164   21.845402   0.0090909 
  133          103.422423   21.842349   0.0075188 
  99           98.595181    21.839296   0.010101  
  95           94.180695    21.836243   0.0105263 
  77           90.133458    21.83319    0.012987  
  87           86.414065    21.830136   0.0114943 
  69           82.988232    21.827083   0.0144928 
  89           79.826036    21.824029   0.011236  
  82           76.901276    21.820975   0.0121951 
  73           74.190917    21.81792    0.0136986 
  75           71.674638    21.814866   0.0133333 
  74           69.334474    21.811811   0.0135135 
  68           67.154453    21.808756   0.0147059 
  86           65.120397    21.805701   0.0116279 
  79           63.219622    21.802645   0.0126582 
  61           61.440802    21.79959    0.0163934 
  68           59.773776    21.796534   0.0147059 
  58           58.209406    21.793478   0.0172414 
  52           56.739467    21.790422   0.0192308 
  61           55.356545    21.787365   0.0163934 
  68           54.053922    21.784309   0.0147059 
  53           52.825515    21.781252   0.0188679 
  67           51.66581     21.778194   0.0149254 
  53           50.569789    21.775137   0.0188679 
  64           49.532882    21.772079   0.015625  
  66           48.550918    21.769021   0.0151515 
  59           47.620084    21.765963   0.0169492 
  56           46.736902    21.762905   0.0178571 
  51           45.898169    21.759846   0.0196078 
  42           45.100955    21.756787   0.0238095 
  41           44.342563    21.753728   0.0243902 
  45           43.620511    21.750668   0.0222222 
  32           42.932516    21.747608   0.03125   
  45           42.276464    21.744548   0.0222222 
  39           41.650405    21.741488   0.025641  
  41           41.052537    21.738428   0.0243902 
  39           40.481191    21.735367   0.025641  
  47           39.934814    21.732306   0.0212766 
  40           39.411973    21.729244   0.025     
  41           38.911327    21.726182   0.0243902 
  42           38.431638    21.72312    0.0238095 
  30           37.971747    21.720058   0.0333333 
  28           37.530576    21.716996   0.0357143 
  43           37.107116    21.713933   0.0232558 
  34           36.700431    21.71087    0.0294118 
  34           36.30964     21.707806   0.0294118 
  44           35.933925    21.704742   0.0227273 
  31           35.572514    21.701678   0.0322581 
  38           35.224686    21.698614   0.0263158 
  38           34.889766    21.695549   0.0263158 
  41           34.567119    21.692484   0.0243902 
  30           34.256149    21.689419   0.0333333 
  35           33.956295    21.686353   0.0285714 
  40           33.667031    21.683287   0.025     
  32           33.38786     21.680221   0.03125   
  37           33.118312    21.677154   0.027027  
  27           32.857951    21.674087   0.037037  
  42           32.606357    21.67102    0.0238095 
  35           32.36314     21.667952   0.0285714 
  33           32.127926    21.664884   0.030303  
  30           31.900367    21.661816   0.0333333 
  23           31.680128    21.658747   0.0434783 
  35           31.4669      21.655678   0.0285714 
  41           31.260381    21.652608   0.0243902 
  36           31.060293    21.649539   0.0277778 
  42           30.866366    21.646469   0.0238095 
  40           30.678348    21.643398   0.025     
  26           30.495998    21.640327   0.0384615 
  24           30.319089    21.637256   0.0416667 
  27           30.147402    21.634185   0.037037  
  36           29.980732    21.631113   0.0277778 
  31           29.818882    21.62804    0.0322581 
  30           29.661666    21.624968   0.0333333 
  25           29.508907    21.621895   0.04      
  36           29.360434    21.618821   0.0277778 
  35           29.216087    21.615747   0.0285714 
  30           29.07571     21.612673   0.0333333 
  27           28.939158    21.609599   0.037037  
  33           28.806292    21.606524   0.030303  
  12           28.676977    21.603448   0.0833333 
  28           28.551086    21.600372   0.0357143 
  28           28.428496    21.597296   0.0357143 
  30           28.30909     21.59422    0.0333333 
  23           28.192759    21.591143   0.0434783 
  29           28.079395    21.588065   0.0344828 
  30           27.968895    21.584988   0.0333333 
  26           27.861163    21.581909   0.0384615 
  31           27.756104    21.578831   0.0322581 
  20           27.65363     21.575752   0.05      
  33           27.553653    21.572672   0.030303  
  30           27.456093    21.569592   0.0333333 
  28           27.36087     21.566512   0.0357143 
  28           27.267907    21.563432   0.0357143 
  27           27.177133    21.56035    0.037037  
  27           27.088477    21.557269   0.037037  
  27           27.001873    21.554187   0.037037  
  28           26.917256    21.551104   0.0357143 
  37           26.834565    21.548022   0.027027  
  25           26.753738    21.544938   0.04      
  18           26.674721    21.541855   0.0555556 
  19           26.597457    21.53877    0.0526316 
  23           26.521893    21.535686   0.0434783 
  23           26.447978    21.532601   0.0434783 
  40           26.375665    21.529515   0.025     
  25           26.304905    21.526429   0.04      
  32           26.235652    21.523343   0.03125   
  27           26.167864    21.520256   0.037037  
  23           26.101496    21.517169   0.0434783 
  23           26.03651     21.514081   0.0434783 
  20           25.972865    21.510993   0.05      
  31           25.910525    21.507904   0.0322581 
  32           25.849451    21.504815   0.03125   
  26           25.789609    21.501725   0.0384615 
  27           25.730966    21.498635   0.037037  
  27           25.673486    21.495544   0.037037  
  24           25.617141    21.492453   0.0416667 
  20           25.561898    21.489361   0.05      
  19           25.507728    21.486269   0.0526316 
  28           25.454602    21.483177   0.0357143 
  28           25.402493    21.480084   0.0357143 
  30           25.351374    21.47699    0.0333333 
  21           25.301219    21.473896   0.047619  
  23           25.252002    21.470802   0.0434783 
  22           25.203701    21.467707   0.0454545 
  22           25.15629     21.464611   0.0454545 
  25           25.109749    21.461515   0.04      
  27           25.064054    21.458419   0.037037  
  15           25.019184    21.455322   0.0666667 
  21           24.975119    21.452224   0.047619  
  18           24.93184     21.449126   0.0555556 
  19           24.889325    21.446028   0.0526316 
  37           24.847558    21.442929   0.027027  
  29           24.806518    21.439829   0.0344828 
  30           24.76619     21.436729   0.0333333 
  24           24.726556    21.433628   0.0416667 
  22           24.687599    21.430527   0.0454545 
  21           24.649304    21.427426   0.047619  
  32           24.611654    21.424323   0.03125   
  28           24.574636    21.421221   0.0357143 
  26           24.538233    21.418117   0.0384615 
  31           24.502431    21.415014   0.0322581 
  31           24.467218    21.411909   0.0322581 
  34           24.432579    21.408805   0.0294118 
  33           24.398502    21.405699   0.030303  
  22           24.364974    21.402593   0.0454545 
  35           24.331982    21.399487   0.0285714 
  25           24.299515    21.39638    0.04      
  35           24.267561    21.393272   0.0285714 
  22           24.236108    21.390164   0.0454545 
  35           24.205146    21.387056   0.0285714 
  29           24.174665    21.383946   0.0344828 
  28           24.144653    21.380837   0.0357143 
  26           24.115101    21.377726   0.0384615 
  28           24.085998    21.374615   0.0357143 
  26           24.057336    21.371504   0.0384615 
  25           24.029104    21.368392   0.04      
  24           24.001295    21.365279   0.0416667 
  24           23.973899    21.362166   0.0416667 
  21           23.946908    21.359053   0.047619  
  17           23.920313    21.355938   0.0588235 
  26           23.894106    21.352824   0.0384615 
  27           23.868279    21.349708   0.037037  
  25           23.842825    21.346592   0.04      
  29           23.817736    21.343476   0.0344828 
  22           23.786125    21.340358   0.0454545 
  17           23.761757    21.337241   0.0588235 
  30           23.737733    21.334122   0.0333333 
  18           23.714046    21.331003   0.0555556 
  25           23.690689    21.327884   0.04      
  26           23.667657    21.324764   0.0384615 
  23           23.642079    21.321643   0.0434783 
  24           23.619681    21.318522   0.0416667 
  28           23.597589    21.3154     0.0357143 
  21           23.575796    21.312278   0.047619  
  19           23.554299    21.309155   0.0526316 
  23           23.53309     21.306031   0.0434783 
  35           23.512164    21.302907   0.0285714 
  25           23.491517    21.299782   0.04      
  20           23.471143    21.296656   0.05      
  29           23.451037    21.29353    0.0344828 
  33           23.431195    21.290404   0.030303  
  26           23.411611    21.287276   0.0384615 
  27           23.392281    21.284148   0.037037  
  21           23.3732      21.28102    0.047619  
  26           23.354364    21.277891   0.0384615 
  17           23.335769    21.274761   0.0588235 
  27           23.317411    21.27163    0.037037  
  21           23.299285    21.268499   0.047619  
  17           23.281387    21.265368   0.0588235 
  24           23.263713    21.262235   0.0416667 
  28           23.24626     21.259103   0.0357143 
  26           23.229025    21.255969   0.0384615 
  29           23.212002    21.252835   0.0344828 
  18           23.195189    21.2497     0.0555556 
  20           23.178582    21.246565   0.05      
  28           23.162178    21.243429   0.0357143 
  18           23.145974    21.240292   0.0555556 
  33           23.129965    21.237154   0.030303  
  23           23.11415     21.234016   0.0434783 
  18           23.098525    21.230878   0.0555556 
  21           23.083087    21.227739   0.047619  
  16           23.067833    21.224599   0.0625    
  21           23.052759    21.221458   0.047619  
  18           23.037864    21.218317   0.0555556 
  23           23.023145    21.215175   0.0434783 
  28           23.008598    21.212032   0.0357143 
  23           22.994222    21.208889   0.0434783 
  25           22.980013    21.205745   0.04      
  23           22.965969    21.202601   0.0434783 
  38           22.952087    21.199456   0.0263158 
  19           22.938366    21.19631    0.0526316 
  21           22.924803    21.193163   0.047619  
  29           22.911395    21.190016   0.0344828 
  19           22.89814     21.186868   0.0526316 
  24           22.885036    21.18372    0.0416667 
  29           22.872081    21.18057    0.0344828 
  23           22.859273    21.177421   0.0434783 
  29           22.84661     21.17427    0.0344828 
  26           22.834089    21.171119   0.0384615 
  15           22.821709    21.167967   0.0666667 
  20           22.809468    21.164814   0.05      
  28           22.797364    21.161661   0.0357143 
  19           22.785395    21.158507   0.0526316 
  24           22.773559    21.155352   0.0416667 
  16           22.761854    21.152197   0.0625    
  26           22.75028     21.149041   0.0384615 
  35           22.738833    21.145884   0.0285714 
  14           22.727513    21.142727   0.0714286 
  26           22.716317    21.139569   0.0384615 
  29           22.705245    21.13641    0.0344828 
  18           22.694295    21.133251   0.0555556 
  22           22.683465    21.130091   0.0454545 
  22           22.672753    21.12693    0.0454545 
  19           22.662159    21.123768   0.0526316 
  13           22.651681    21.120606   0.0769231 
  28           22.641317    21.117443   0.0357143 
  29           22.631066    21.114279   0.0344828 
  19           22.620928    21.111115   0.0526316 
  17           22.610899    21.10795    0.0588235 
  23           22.60098     21.104784   0.0434783 
  19           22.591169    21.101618   0.0526316 
  28           22.581465    21.098451   0.0357143 
  16           22.571867    21.095283   0.0625    
  17           22.562373    21.092114   0.0588235 
  22           22.552983    21.088945   0.0454545 
  18           22.543695    21.085775   0.0555556 
  19           22.534508    21.082604   0.0526316 
  23           22.525422    21.079432   0.0434783 
  15           22.516435    21.07626    0.0666667 
  19           22.507546    21.073087   0.0526316 
  25           22.498754    21.069913   0.04      
  21           22.490059    21.066739   0.047619  
  21           22.481459    21.063564   0.047619  
  22           22.472954    21.060388   0.0454545 
  30           22.464543    21.057211   0.0333333 
  30           22.456224    21.054034   0.0333333 
  16           22.447997    21.050856   0.0625    
  23           22.439862    21.047677   0.0434783 
  27           22.431816    21.044498   0.037037  
  24           22.423861    21.041318   0.0416667 
  19           22.415995    21.038137   0.0526316 
  24           22.408216    21.034955   0.0416667 
  21           22.400525    21.031772   0.047619  
  24           22.392921    21.028589   0.0416667 
  18           22.385403    21.025405   0.0555556 
  28           22.37797     21.02222    0.0357143 
  14           22.370622    21.019035   0.0714286 
  18           22.363359    21.015849   0.0555556 
  19           22.356179    21.012662   0.0526316 
  26           22.349082    21.009474   0.0384615 
  29           22.342068    21.006286   0.0344828 
  26           22.335136    21.003097   0.0384615 
  15           22.328285    20.999907   0.0666667 
  28           22.321515    20.996716   0.0357143 
  17           22.314826    20.993524   0.0588235 
  18           22.308217    20.990332   0.0555556 
  22           22.301688    20.987139   0.0454545 
  33           22.295237    20.983945   0.030303  
  27           22.288866    20.980751   0.037037  
  15           22.282573    20.977556   0.0666667 
  29           22.276357    20.97436    0.0344828 
  17           22.27022     20.971163   0.0588235 
  20           22.26416     20.967965   0.05      
  21           22.258177    20.964767   0.047619  
  15           22.25227     20.961568   0.0666667 
  26           22.246441    20.958368   0.0384615 
  15           22.240687    20.955167   0.0666667 
  29           22.235008    20.951966   0.0344828 
  23           22.229405    20.948764   0.0434783 
  11           22.223878    20.945561   0.0909091 
  20           22.218426    20.942357   0.05      
  30           22.213049    20.939152   0.0333333 
  23           22.207746    20.935947   0.0434783 
  26           22.202518    20.932741   0.0384615 
  29           22.197365    20.929534   0.0344828 
  22           22.192286    20.926327   0.0454545 
  20           22.187281    20.923118   0.05      
  15           22.182351    20.919909   0.0666667 
  17           22.177494    20.916699   0.0588235 
  22           22.172711    20.913488   0.0454545 
  22           22.168003    20.910277   0.0454545 
  30           22.163368    20.907064   0.0333333 
  31           22.158806    20.903851   0.0322581 
  17           22.154319    20.900637   0.0588235 
  12           22.149905    20.897422   0.0833333 
  23           22.145566    20.894207   0.0434783 
  26           22.1413      20.890991   0.0384615 
  13           22.137108    20.887773   0.0769231 
  20           22.13299     20.884556   0.05      
  34           22.128946    20.881337   0.0294118 
  20           22.124977    20.878117   0.05      
  25           22.121082    20.874897   0.04      
  23           22.117261    20.871676   0.0434783 
  20           22.113514    20.868454   0.05      
  25           22.109843    20.865231   0.04      
  23           22.106247    20.862008   0.0434783 
  22           22.102726    20.858784   0.0454545 
  21           22.09928     20.855558   0.047619  
  18           22.09591     20.852332   0.0555556 
  22           22.092616    20.849106   0.0454545 
  16           22.089398    20.845878   0.0625    
  19           22.086257    20.84265    0.0526316 
  21           22.083192    20.839421   0.047619  
  23           22.080205    20.836191   0.0434783 
  15           22.077295    20.83296    0.0666667 
  25           22.074463    20.829728   0.04      
  22           22.071709    20.826496   0.0454545 
  29           22.069034    20.823263   0.0344828 
  23           22.066438    20.820029   0.0434783 
  20           22.063921    20.816794   0.05      
  23           22.061485    20.813558   0.0434783 
  23           22.059129    20.810321   0.0434783 
  22           22.056854    20.807084   0.0454545 
  25           22.054661    20.803846   0.04      
  26           22.05255     20.800607   0.0384615 
  23           22.050521    20.797367   0.0434783 
  15           22.048576    20.794127   0.0666667 
  17           22.046715    20.790885   0.0588235 
  30           22.044938    20.787643   0.0333333 
  29           22.043246    20.7844     0.0344828 
  22           22.041641    20.781156   0.0454545 
  20           22.040122    20.777911   0.05      
  18           22.03869     20.774666   0.0555556 
  20           22.037347    20.771419   0.05      
  17           22.036092    20.768172   0.0588235 
  23           22.034928    20.764924   0.0434783 
  22           22.033854    20.761675   0.0454545 
  15           22.032871    20.758425   0.0666667 
  19           22.031981    20.755175   0.0526316 
  24           22.031184    20.751923   0.0416667 
  23           22.030481    20.748671   0.0434783 
  30           22.029874    20.745418   0.0333333 
  22           22.029363    20.742164   0.0454545 
  19           22.028949    20.738909   0.0526316 
  26           22.028634    20.735654   0.0384615 
  16           22.028418    20.732397   0.0625    
  22           22.028303    20.72914    0.0454545 
  19           22.02829     20.725882   0.0526316 
  18           22.028379    20.722623   0.0555556 
  22           22.028574    20.719363   0.0454545 
  21           22.028873    20.716102   0.047619  
  28           22.02928     20.712841   0.0357143 
  18           22.029795    20.709578   0.0555556 
  28           22.03042     20.706315   0.0357143 
  24           22.031156    20.703051   0.0416667 
  21           22.032004    20.699786   0.047619  
  20           22.032967    20.696521   0.05      
  14           22.034046    20.693254   0.0714286 
  24           22.035241    20.689987   0.0416667 
  25           22.036556    20.686718   0.04      
  13           22.037992    20.683449   0.0769231 
  22           22.03955     20.680179   0.0454545 
  24           22.041232    20.676908   0.0416667 
  21           22.043041    20.673637   0.047619  
  26           22.044977    20.670364   0.0384615 
  17           22.047044    20.667091   0.0588235 
  29           22.049243    20.663816   0.0344828 
  16           22.051575    20.660541   0.0625    
  22           22.054044    20.657265   0.0454545 
  26           22.056652    20.653988   0.0384615 
  18           22.0594      20.650711   0.0555556 
  20           22.062291    20.647432   0.05      
  20           22.065327    20.644153   0.05      
  20           22.068511    20.640872   0.05      
  22           22.071846    20.637591   0.0454545 
  20           22.075333    20.634309   0.05      
  21           22.078976    20.631026   0.047619  
  24           22.082777    20.627743   0.0416667 
  19           22.08674     20.624458   0.0526316 
  26           22.090866    20.621173   0.0384615 
  24           22.097521    20.617886   0.0416667 
  14           22.101988    20.614599   0.0714286 
  22           22.106627    20.611311   0.0454545 
  17           22.111443    20.608022   0.0588235 
  21           22.116439    20.604732   0.047619  
  16           22.121618    20.601442   0.0625    
  18           22.126984    20.59815    0.0555556 
  25           22.132539    20.594858   0.04      
  29           22.138289    20.591565   0.0344828 
  25           22.144237    20.58827    0.04      
  21           22.150386    20.584975   0.047619  
  23           22.156742    20.58168    0.0434783 
  23           22.163307    20.578383   0.0434783 
  19           22.171069    20.575085   0.0526316 
  26           22.178069    20.571787   0.0384615 
  24           22.185292    20.568487   0.0416667 
  23           22.192743    20.565187   0.0434783 
  27           22.200427    20.561886   0.037037  
  18           22.208348    20.558584   0.0555556 
  25           22.216513    20.555281   0.04      
  23           22.224926    20.551977   0.0434783 
  23           22.233593    20.548673   0.0434783 
  19           22.242519    20.545367   0.0526316 
  29           22.251711    20.542061   0.0344828 
  18           22.261173    20.538754   0.0555556 
  13           22.270913    20.535445   0.0769231 
  17           22.280936    20.532136   0.0588235 
  28           22.29125     20.528827   0.0357143 
  23           22.30186     20.525516   0.0434783 
  20           22.312775    20.522204   0.05      
  26           22.324       20.518892   0.0384615 
  22           22.335545    20.515578   0.0454545 
  23           22.347415    20.512264   0.0434783 
  28           22.359619    20.508949   0.0357143 
  24           22.372166    20.505633   0.0416667 
  28           22.385064    20.502316   0.0357143 
  16           22.398321    20.498998   0.0625    
  21           22.411947    20.495679   0.047619  
  19           22.42595     20.49236    0.0526316 
  27           22.440341    20.489039   0.037037  
  26           22.455129    20.485718   0.0384615 
  23           22.470324    20.482395   0.0434783 
  29           22.485939    20.479072   0.0344828 
  30           22.501982    20.475748   0.0333333 
  22           22.518466    20.472423   0.0454545 
  21           22.535403    20.469098   0.047619  
  27           22.552804    20.465771   0.037037  
  21           22.573664    20.462443   0.047619  
  28           22.592038    20.459115   0.0357143 
  29           22.610914    20.455785   0.0344828 
  21           22.630309    20.452455   0.047619  
  30           22.650237    20.449124   0.0333333 
  18           22.670712    20.445792   0.0555556 
  24           22.69175     20.442459   0.0416667 
  29           22.713368    20.439125   0.0344828 
  22           22.735581    20.435791   0.0454545 
  22           22.758409    20.432455   0.0454545 
  26           22.781868    20.429119   0.0384615 
  24           22.805977    20.425781   0.0416667 
  22           22.830757    20.422443   0.0454545 
  21           22.857467    20.419104   0.047619  
  31           22.883649    20.415764   0.0322581 
  21           22.910565    20.412423   0.047619  
  25           22.938237    20.409081   0.04      
  28           22.966688    20.405738   0.0357143 
  26           22.995943    20.402395   0.0384615 
  18           23.026029    20.39905    0.0555556 
  23           23.05697     20.395705   0.0434783 
  28           23.088795    20.392358   0.0357143 
  32           23.121533    20.389011   0.03125   
  28           23.155214    20.385663   0.0357143 
  17           23.18987     20.382314   0.0588235 
  27           23.225532    20.378964   0.037037  
  20           23.262235    20.375614   0.05      
  23           23.300014    20.372262   0.0434783 
  22           23.338907    20.368909   0.0454545 
  26           23.378953    20.365556   0.0384615 
  19           23.420191    20.362201   0.0526316 
  22           23.462664    20.358846   0.0454545 
  30           23.506416    20.35549    0.0333333 
  35           23.551492    20.352133   0.0285714 
  17           23.597942    20.348775   0.0588235 
  30           23.645816    20.345416   0.0333333 
  27           23.695167    20.342056   0.037037  
  24           23.746049    20.338696   0.0416667 
  29           23.798521    20.335334   0.0344828 
  32           23.852643    20.331972   0.03125   
  25           23.908479    20.328608   0.04      
  21           23.966097    20.325244   0.047619  
  24           24.025565    20.321879   0.0416667 
  17           24.086958    20.318513   0.0588235 
  22           24.150352    20.315146   0.0454545 
  20           24.21583     20.311778   0.05      
  24           24.283475    20.30841    0.0416667 
  30           24.353378    20.30504    0.0333333 
  30           24.425634    20.301669   0.0333333 
  29           24.500342    20.298298   0.0344828 
  30           24.577607    20.294926   0.0333333 
  29           24.657539    20.291552   0.0344828 
  23           24.740255    20.288178   0.0434783 
  29           24.825877    20.284803   0.0344828 
  24           24.914536    20.281427   0.0416667 
  24           25.00637     20.278051   0.0416667 
  30           25.101521    20.274673   0.0333333 
  33           25.200145    20.271294   0.030303  
  41           25.302404    20.267915   0.0243902 
  27           25.408468    20.264534   0.037037  
  29           25.518522    20.261153   0.0344828 
  24           25.632758    20.257771   0.0416667 
  28           25.75138     20.254387   0.0357143 
  31           25.874607    20.251003   0.0322581 
  27           26.002672    20.247619   0.037037  
  32           26.135819    20.244233   0.03125   
  33           26.282347    20.240846   0.030303  
  18           26.426473    20.237458   0.0555556 
  42           26.57652     20.23407    0.0238095 
  33           26.732806    20.23068    0.030303  
  33           26.89567     20.22729    0.030303  
  27           27.065473    20.223899   0.037037  
  28           27.242603    20.220507   0.0357143 
  32           27.427475    20.217114   0.03125   
  33           27.620532    20.21372    0.030303  
  33           27.822252    20.210325   0.030303  
  38           28.033145    20.206929   0.0263158 
  39           28.253762    20.203532   0.025641  
  29           28.484694    20.200135   0.0344828 
  35           28.729918    20.196736   0.0285714 
  31           28.983444    20.193337   0.0322581 
  35           29.249346    20.189937   0.0285714 
  42           29.528428    20.186536   0.0238095 
  39           29.821553    20.183134   0.025641  
  29           30.129658    20.179731   0.0344828 
  36           30.453759    20.176327   0.0277778 
  34           30.79496     20.172922   0.0294118 
  34           31.154459    20.169516   0.0294118 
  34           31.53356     20.16611    0.0294118 
  49           31.933684    20.162702   0.0204082 
  43           32.356387    20.159294   0.0232558 
  33           32.803364    20.155885   0.030303  
  35           33.276472    20.152475   0.0285714 
  42           33.777746    20.149063   0.0238095 
  38           34.309425    20.145651   0.0263158 
  28           34.873969    20.142239   0.0357143 
  38           35.478862    20.138825   0.0263158 
  34           36.117557    20.13541    0.0294118 
  28           36.798126    20.131995   0.0357143 
  44           37.524243    20.128578   0.0227273 
  39           38.299974    20.125161   0.025641  
  46           39.129849    20.121743   0.0217391 
  51           40.018922    20.118323   0.0196078 
  38           40.97284     20.114903   0.0263158 
  39           41.997926    20.111482   0.025641  
  59           43.101285    20.108061   0.0169492 
  50           44.290928    20.104638   0.02      
  61           45.575899    20.101214   0.0163934 
  45           46.966442    20.09779    0.0222222 
  51           48.474211    20.094364   0.0196078 
  54           50.114481    20.090938   0.0185185 
  44           51.898461    20.087511   0.0227273 
  46           53.845556    20.084083   0.0217391 
  59           55.9758      20.080654   0.0169492 
  54           58.312273    20.077224   0.0185185 
  67           60.881628    20.073793   0.0149254 
  65           63.714682    20.070361   0.0153846 
  78           66.847053    20.066928   0.0128205 
  70           70.31997     20.063495   0.0142857 
  64           74.181068    20.060061   0.015625  
  77           78.485285    20.056625   0.012987  
  74           83.295847    20.053189   0.0135135 
  89           88.685221    20.049752   0.011236  
  104          94.735949    20.046314   0.0096154 
  111          101.541451   20.042875   0.009009  
  99           109.206203   20.039435   0.010101  
  110          117.845247   20.035995   0.0090909 
  136          127.582328   20.032553   0.0073529 
  146          138.545579   20.029111   0.0068493 
  150          150.859589   20.025667   0.0066667 
  150          164.631892   20.022223   0.0066667 
  172          179.931208   20.018778   0.005814  
  195          196.755198   20.015332   0.0051282 
  211          214.985696   20.011885   0.0047393 
  233          234.333964   20.008437   0.0042918 
  263          254.283817   20.004988   0.0038023 
  285          274.053473   20.001539   0.0035088 
  282          292.607076   19.998088   0.0035461 
  306          308.75083    19.994637   0.003268  
  311          321.327201   19.991185   0.0032154 
  291          329.471016   19.987732   0.0034364 
  304          332.836588   19.984277   0.0032895 
  304          331.687409   19.980823   0.0032895 
  302          326.795612   19.977367   0.0033113 
  291          319.193943   19.97391    0.0034364 
  293          309.887222   19.970452   0.003413  
  287          299.629059   19.966994   0.0034843 
  299          288.819326   19.963535   0.0033445 
  293          277.528114   19.960074   0.003413  
  276          265.615682   19.956613   0.0036232 
  247          252.89827    19.953151   0.0040486 
  214          239.298408   19.949688   0.0046729 
  216          224.925945   19.946224   0.0046296 
  215          210.070255   19.94276    0.0046512 
  184          195.125359   19.939294   0.0054348 
  182          180.495591   19.935828   0.0054945 
  168          166.521589   19.93236    0.0059524 
  155          153.443859   19.928892   0.0064516 
  145          141.399546   19.925423   0.0068966 
  129          130.438923   19.921953   0.0077519 
  115          120.548877   19.918482   0.0086957 
  122          111.675532   19.91501    0.0081967 
  119          103.742205   19.911538   0.0084034 
  86           96.662233    19.908064   0.0116279 
  78           90.347361    19.90459    0.0128205 
  74           84.712763    19.901114   0.0135135 
  60           79.679752    19.897638   0.0166667 
  63           75.176926    19.894161   0.015873  
  72           71.140518    19.890683   0.0138889 
  63           67.514118    19.887204   0.015873  
  59           64.248196    19.883725   0.0169492 
  61           61.299437    19.880244   0.0163934 
  41           58.630099    19.876763   0.0243902 
  36           56.207352    19.87328    0.0277778 
  50           54.002668    19.869797   0.02      
  54           51.991239    19.866313   0.0185185 
  46           50.151538    19.862828   0.0217391 
  53           48.464802    19.859342   0.0188679 
  48           46.914703    19.855856   0.0208333 
  48           45.486979    19.852368   0.0208333 
  40           44.169157    19.84888    0.025     
  41           42.950297    19.84539    0.0243902 
  38           41.820774    19.8419     0.0263158 
  44           40.772102    19.838409   0.0227273 
  50           39.796772    19.834917   0.02      
  30           38.888131    19.831424   0.0333333 
  34           38.040253    19.827931   0.0294118 
  47           37.247861    19.824436   0.0212766 
  39           36.506228    19.820941   0.025641  
  41           35.811126    19.817444   0.0243902 
  38           35.158751    19.813947   0.0263158 
  44           34.545677    19.810449   0.0227273 
  34           33.968811    19.80695    0.0294118 
  46           33.425363    19.803451   0.0217391 
  39           32.912798    19.79995    0.025641  
  27           32.428818    19.796449   0.037037  
  36           31.971334    19.792946   0.0277778 
  40           31.538445    19.789443   0.025     
  35           31.128412    19.785939   0.0285714 
  31           30.739649    19.782434   0.0322581 
  27           30.370704    19.778928   0.037037  
  36           30.020247    19.775422   0.0277778 
  30           29.687055    19.771914   0.0333333 
  38           29.370009    19.768406   0.0263158 
  27           29.06807     19.764896   0.037037  
  26           28.780292    19.761386   0.0384615 
  36           28.50669     19.757875   0.0277778 
  27           28.244659    19.754364   0.037037  
  34           27.994345    19.750851   0.0294118 
  29           27.755054    19.747337   0.0344828 
  29           27.526139    19.743823   0.0344828 
  37           27.307002    19.740308   0.027027  
  43           27.097088    19.736792   0.0232558 
  32           26.895881    19.733275   0.03125   
  28           26.702898    19.729757   0.0357143 
  25           26.51769     19.726238   0.04      
  33           26.33984     19.722719   0.030303  
  29           26.168956    19.719198   0.0344828 
  35           26.004674    19.715677   0.0285714 
  34           25.847023    19.712155   0.0294118 
  32           25.69494     19.708632   0.03125   
  28           25.548497    19.705108   0.0357143 
  31           25.407413    19.701584   0.0322581 
  27           25.271424    19.698058   0.037037  
  25           25.140282    19.694532   0.04      
  29           25.013756    19.691005   0.0344828 
  29           24.891624    19.687477   0.0344828 
  30           24.773681    19.683948   0.0333333 
  30           24.659734    19.680418   0.0333333 
  26           24.549598    19.676888   0.0384615 
  27           24.443101    19.673356   0.037037  
  35           24.340079    19.669824   0.0285714 
  24           24.24038     19.666291   0.0416667 
  24           24.143855    19.662757   0.0416667 
  31           24.05037     19.659222   0.0322581 
  34           23.959793    19.655687   0.0294118 
  29           23.872       19.65215    0.0344828 
  30           23.786875    19.648613   0.0333333 
  35           23.704306    19.645075   0.0285714 
  35           23.624189    19.641536   0.0285714 
  34           23.546424    19.637996   0.0294118 
  27           23.470915    19.634456   0.037037  
  28           23.397574    19.630914   0.0357143 
  23           23.326314    19.627372   0.0434783 
  24           23.257054    19.623829   0.0416667 
  25           23.189717    19.620285   0.04      
  24           23.124227    19.61674    0.0416667 
  25           23.060517    19.613194   0.04      
  29           22.998519    19.609648   0.0344828 
  21           22.938168    19.606101   0.047619  
  36           22.879404    19.602553   0.0277778 
  31           22.822169    19.599004   0.0322581 
  23           22.766408    19.595454   0.0434783 
  22           22.712066    19.591903   0.0454545 
  31           22.664271    19.588352   0.0322581 
  28           22.612629    19.5848     0.0357143 
  21           22.562262    19.581247   0.047619  
  24           22.513126    19.577693   0.0416667 
  32           22.465179    19.574138   0.03125   
  29           22.418381    19.570583   0.0344828 
  27           22.372692    19.567026   0.037037  
  29           22.328076    19.563469   0.0344828 
  20           22.284498    19.559911   0.05      
  22           22.241922    19.556353   0.0454545 
  20           22.200316    19.552793   0.05      
  11           22.15965     19.549233   0.0909091 
  33           22.119891    19.545671   0.030303  
  32           22.081013    19.542109   0.03125   
  21           22.045139    19.538547   0.047619  
  22           22.00794     19.534983   0.0454545 
  16           21.971542    19.531418   0.0625    
  17           21.935919    19.527853   0.0588235 
  24           21.901047    19.524287   0.0416667 
  29           21.866903    19.52072    0.0344828 
  21           21.833467    19.517152   0.047619  
  23           21.800716    19.513584   0.0434783 
  23           21.76863     19.510015   0.0434783 
  28           21.73719     19.506444   0.0357143 
  18           21.706377    19.502874   0.0555556 
  16           21.676172    19.499302   0.0625    
  24           21.646559    19.495729   0.0416667 
  21           21.617521    19.492156   0.047619  
  20           21.58904     19.488582   0.05      
  27           21.561103    19.485007   0.037037  
  30           21.533692    19.481431   0.0333333 
  19           21.506795    19.477855   0.0526316 
  21           21.480396    19.474277   0.047619  
  22           21.454482    19.470699   0.0454545 
  26           21.429041    19.46712    0.0384615 
  23           21.404058    19.463541   0.0434783 
  21           21.379523    19.45996    0.047619  
  30           21.355423    19.456379   0.0333333 
  27           21.331747    19.452797   0.037037  
  27           21.308484    19.449214   0.037037  
  29           21.285622    19.44563    0.0344828 
  22           21.263153    19.442046   0.0454545 
  24           21.241065    19.438461   0.0416667 
  25           21.219349    19.434875   0.04      
  20           21.197996    19.431288   0.05      
  29           21.176997    19.4277     0.0344828 
  22           21.156342    19.424112   0.0454545 
  27           21.136024    19.420523   0.037037  
  16           21.116034    19.416933   0.0625    
  13           21.096364    19.413342   0.0769231 
  23           21.077006    19.409751   0.0434783 
  27           21.057953    19.406158   0.037037  
  26           21.039198    19.402565   0.0384615 
  18           21.020734    19.398971   0.0555556 
  26           20.991706    19.395377   0.0384615 
  32           20.973819    19.391781   0.03125   
  19           20.956203    19.388185   0.0526316 
  18           20.938852    19.384588   0.0555556 
  23           20.921759    19.380991   0.0434783 
  22           20.904919    19.377392   0.0454545 
  21           20.888325    19.373793   0.047619  
  28           20.86746     19.370193   0.0357143 
  17           20.851351    19.366592   0.0588235 
  32           20.835472    19.362991   0.03125   
  17           20.81982     19.359389   0.0588235 
  20           20.804388    19.355785   0.05      
  11           20.789173    19.352182   0.0909091 
  21           20.774169    19.348577   0.047619  
  14           20.759371    19.344972   0.0714286 
  25           20.744777    19.341366   0.04      
  26           20.73038     19.337759   0.0384615 
  22           20.716178    19.334151   0.0454545 
  23           20.702166    19.330543   0.0434783 
  15           20.68834     19.326934   0.0666667 
  25           20.674696    19.323324   0.04      
  21           20.661231    19.319713   0.047619  
  24           20.647942    19.316102   0.0416667 
  16           20.634824    19.31249    0.0625    
  24           20.621874    19.308877   0.0416667 
  23           20.609088    19.305263   0.0434783 
  18           20.596465    19.301649   0.0555556 
  26           20.584       19.298034   0.0384615 
  21           20.57169     19.294418   0.047619  
  26           20.559533    19.290801   0.0384615 
  14           20.547526    19.287184   0.0714286 
  18           20.535665    19.283566   0.0555556 
  23           20.523948    19.279947   0.0434783 
  20           20.512373    19.276328   0.05      
  23           20.500936    19.272707   0.0434783 
  27           20.489635    19.269086   0.037037  
  15           20.478468    19.265465   0.0666667 
  22           20.467433    19.261842   0.0454545 
  22           20.456526    19.258219   0.0454545 
  19           20.445746    19.254595   0.0526316 
  19           20.43509     19.25097    0.0526316 
  25           20.424557    19.247345   0.04      
  26           20.414143    19.243719   0.0384615 
  12           20.403848    19.240092   0.0833333 
  20           20.393669    19.236464   0.05      
  22           20.383604    19.232836   0.0454545 
  24           20.373651    19.229207   0.0416667 
  19           20.363808    19.225577   0.0526316 
  15           20.354073    19.221947   0.0666667 
  31           20.344446    19.218315   0.0322581 
  20           20.334923    19.214684   0.05      
  20           20.325504    19.211051   0.05      
  16           20.316186    19.207418   0.0625    
  21           20.306968    19.203783   0.047619  
  17           20.297849    19.200149   0.0588235 
  15           20.288826    19.196513   0.0666667 
  19           20.279899    19.192877   0.0526316 
  16           20.271066    19.18924    0.0625    
  17           20.262326    19.185602   0.0588235 
  24           20.253677    19.181964   0.0416667 
  20           20.245117    19.178325   0.05      
  25           20.236646    19.174685   0.04      
  16           20.228262    19.171045   0.0625    
  23           20.219965    19.167404   0.0434783 
  22           20.211752    19.163762   0.0454545 
  23           20.203622    19.160119   0.0434783 
  20           20.195575    19.156476   0.05      
  20           20.187609    19.152832   0.05      
  16           20.179724    19.149188   0.0625    
  17           20.171917    19.145542   0.0588235 
  25           20.164189    19.141896   0.04      
  18           20.156537    19.138249   0.0555556 
  13           20.148962    19.134602   0.0769231 
  19           20.141461    19.130954   0.0526316 
  29           20.134035    19.127305   0.0344828 
  22           20.126682    19.123656   0.0454545 
  23           20.119401    19.120006   0.0434783 
  29           20.112191    19.116355   0.0344828 
  17           20.105052    19.112703   0.0588235 
  19           20.097982    19.109051   0.0526316 
  15           20.090982    19.105398   0.0666667 
  25           20.084049    19.101745   0.04      
  27           20.077184    19.09809    0.037037  
  29           20.070385    19.094435   0.0344828 
  21           20.063652    19.09078    0.047619  
  18           20.056984    19.087124   0.0555556 
  13           20.050381    19.083467   0.0769231 
  16           20.043841    19.079809   0.0625    
  15           20.037364    19.076151   0.0666667 
  23           20.030949    19.072492   0.0434783 
  23           20.024597    19.068832   0.0434783 
  20           20.018305    19.065172   0.05      
  7            20.012074    19.061511   0.1428571 
  19           20.005903    19.057849   0.0526316 
  19           19.999791    19.054187   0.0526316 
  22           19.993739    19.050524   0.0454545 
  20           19.987744    19.046861   0.05      
  19           19.981807    19.043196   0.0526316 
  25           19.975928    19.039532   0.04      
  9            19.970106    19.035866   0.1111111 
  16           19.96434     19.0322     0.0625    
  17           19.958629    19.028533   0.0588235 
  12           19.952975    19.024865   0.0833333 
  19           19.947375    19.021197   0.0526316 
  19           19.94183     19.017529   0.0526316 
  20           19.936339    19.013859   0.05      
  18           19.930902    19.010189   0.0555556 
  19           19.925519    19.006518   0.0526316 
  25           19.920189    19.002847   0.04      
  11           19.914911    18.999175   0.0909091 
  15           19.909686    18.995502   0.0666667 
  21           19.904513    18.991829   0.047619  
  25           19.899392    18.988155   0.04      
  20           19.894322    18.98448    0.05      
  21           19.889303    18.980805   0.047619  
  17           19.884336    18.977129   0.0588235 
  13           19.879419    18.973453   0.0769231 
  17           19.874552    18.969776   0.0588235 
  19           19.869736    18.966098   0.0526316 
  17           19.86497     18.96242    0.0588235 
  18           19.860253    18.958741   0.0555556 
  21           19.855586    18.955061   0.047619  
  14           19.850968    18.951381   0.0714286 
  20           19.846399    18.9477     0.05      
  20           19.84188     18.944019   0.05      
  15           19.837409    18.940337   0.0666667 
  25           19.832987    18.936654   0.04      
  13           19.828613    18.932971   0.0769231 
  16           19.824288    18.929287   0.0625    
  20           19.82001     18.925603   0.05      
  16           19.815782    18.921917   0.0625    
  25           19.811601    18.918232   0.04      
  22           19.807468    18.914545   0.0454545 
  18           19.803383    18.910859   0.0555556 
  17           19.799346    18.907171   0.0588235 
  19           19.795356    18.903483   0.0526316 
  16           19.791414    18.899794   0.0625    
  21           19.78752     18.896105   0.047619  
  15           19.783674    18.892415   0.0666667 
  24           19.779875    18.888724   0.0416667 
  20           19.776124    18.885033   0.05      
  23           19.772421    18.881341   0.0434783 
  26           19.768765    18.877649   0.0384615 
  20           19.765156    18.873956   0.05      
  18           19.761596    18.870263   0.0555556 
  15           19.758083    18.866569   0.0666667 
  20           19.754618    18.862874   0.05      
  24           19.751201    18.859179   0.0416667 
  17           19.747831    18.855483   0.0588235 
  13           19.74451     18.851787   0.0769231 
  19           19.741237    18.84809    0.0526316 
  19           19.738012    18.844392   0.0526316 
  12           19.734835    18.840694   0.0833333 
  12           19.731707    18.836995   0.0833333 
  18           19.728627    18.833296   0.0555556 
  16           19.725597    18.829596   0.0625    
  15           19.722615    18.825896   0.0666667 
  24           19.719682    18.822195   0.0416667 
  20           19.716798    18.818493   0.05      
  13           19.713964    18.814791   0.0769231 
  24           19.711179    18.811088   0.0416667 
  18           19.708444    18.807385   0.0555556 
  23           19.705759    18.803681   0.0434783 
  16           19.703125    18.799977   0.0625    
  15           19.700541    18.796272   0.0666667 
  22           19.698008    18.792567   0.0454545 
  22           19.695526    18.788861   0.0454545 
  15           19.693095    18.785154   0.0666667 
  17           19.690716    18.781447   0.0588235 
  19           19.688388    18.777739   0.0526316 
  16           19.686114    18.774031   0.0625    
  17           19.683891    18.770322   0.0588235 
  17           19.681722    18.766613   0.0588235 
  17           19.679606    18.762903   0.0588235 
  24           19.677543    18.759193   0.0416667 
  26           19.675535    18.755482   0.0384615 
  19           19.673581    18.75177    0.0526316 
  14           19.671681    18.748058   0.0714286 
  20           19.669837    18.744346   0.05      
  15           19.668049    18.740633   0.0666667 
  23           19.666317    18.736919   0.0434783 
  13           19.664641    18.733205   0.0769231 
  18           19.663022    18.729491   0.0555556 
  23           19.661461    18.725775   0.0434783 
  18           19.659958    18.72206    0.0555556 
  20           19.658514    18.718343   0.05      
  18           19.657129    18.714627   0.0555556 
  19           19.655803    18.710909   0.0526316 
  19           19.654537    18.707192   0.0526316 
  25           19.653333    18.703473   0.04      
  18           19.652189    18.699755   0.0555556 
  18           19.651108    18.696035   0.0555556 
  14           19.650089    18.692315   0.0714286 
  19           19.649134    18.688595   0.0526316 
  25           19.648242    18.684874   0.04      
  16           19.647415    18.681153   0.0625    
  22           19.646654    18.677431   0.0454545 
  20           19.645958    18.673709   0.05      
  19           19.64533     18.669986   0.0526316 
  14           19.644769    18.666263   0.0714286 
  17           19.644276    18.662539   0.0588235 
  14           19.643852    18.658814   0.0714286 
  17           19.643499    18.65509    0.0588235 
  17           19.643216    18.651364   0.0588235 
  14           19.643005    18.647638   0.0714286 
  24           19.642866    18.643912   0.0416667 
  13           19.642801    18.640185   0.0769231 
  16           19.64281     18.636458   0.0625    
  19           19.642894    18.63273    0.0526316 
  20           19.643055    18.629002   0.05      
  25           19.643294    18.625273   0.04      
  15           19.64361     18.621544   0.0666667 
  24           19.644006    18.617815   0.0416667 
  12           19.644483    18.614084   0.0833333 
  15           19.645041    18.610354   0.0666667 
  19           19.645681    18.606623   0.0526316 
  6            19.646406    18.602891   0.1666667 
  18           19.647216    18.599159   0.0555556 
  21           19.648112    18.595427   0.047619  
  17           19.649096    18.591694   0.0588235 
  20           19.650168    18.58796    0.05      
  16           19.651331    18.584227   0.0625    
  14           19.652586    18.580492   0.0714286 
  20           19.653933    18.576757   0.05      
  21           19.655374    18.573022   0.047619  
  12           19.656912    18.569287   0.0833333 
  20           19.658546    18.56555    0.05      
  18           19.66028     18.561814   0.0555556 
  29           19.662114    18.558077   0.0344828 
  22           19.664049    18.554339   0.0454545 
  14           19.666089    18.550601   0.0714286 
  24           19.668234    18.546863   0.0416667 
  17           19.670485    18.543124   0.0588235 
  19           19.672846    18.539385   0.0526316 
  15           19.675317    18.535645   0.0666667 
  14           19.677901    18.531905   0.0714286 
  18           19.680599    18.528165   0.0555556 
  27           19.683414    18.524424   0.037037  
  18           19.686346    18.520682   0.0555556 
  15           19.6894      18.516941   0.0666667 
  11           19.692576    18.513198   0.0909091 
  17           19.695876    18.509456   0.0588235 
  18           19.699304    18.505713   0.0555556 
  22           19.702861    18.501969   0.0454545 
  23           19.706549    18.498225   0.0434783 
  18           19.710372    18.494481   0.0555556 
  15           19.714331    18.490736   0.0666667 
  20           19.718428    18.486991   0.05      
  22           19.722668    18.483245   0.0454545 
  18           19.727052    18.479499   0.0555556 
  17           19.731582    18.475753   0.0588235 
  25           19.736263    18.472006   0.04      
  24           19.741096    18.468259   0.0416667 
  23           19.746085    18.464511   0.0434783 
  24           19.751233    18.460763   0.0416667 
  22           19.756542    18.457015   0.0454545 
  21           19.762017    18.453266   0.047619  
  18           19.76766     18.449517   0.0555556 
  14           19.773474    18.445767   0.0714286 
  14           19.779464    18.442017   0.0714286 
  21           19.785632    18.438267   0.047619  
  17           19.791983    18.434516   0.0588235 
  29           19.798521    18.430765   0.0344828 
  20           19.805248    18.427013   0.05      
  22           19.81217     18.423262   0.0454545 
  14           19.819289    18.419509   0.0714286 
  21           19.826612    18.415757   0.047619  
  28           19.834141    18.412004   0.0357143 
  22           19.841881    18.40825    0.0454545 
  15           19.849837    18.404496   0.0666667 
  18           19.858014    18.400742   0.0555556 
  16           19.866416    18.396988   0.0625    
  14           19.875049    18.393233   0.0714286 
  19           19.883918    18.389478   0.0526316 
  16           19.893027    18.385722   0.0625    
  23           19.902383    18.381966   0.0434783 
  22           19.911991    18.37821    0.0454545 
  18           19.921857    18.374453   0.0555556 
  18           19.931986    18.370696   0.0555556 
  13           19.942386    18.366939   0.0769231 
  20           19.953062    18.363181   0.05      
  12           19.964021    18.359423   0.0833333 
  29           19.97527     18.355665   0.0344828 
  15           19.986815    18.351906   0.0666667 
  14           19.998664    18.348147   0.0714286 
  25           20.010824    18.344387   0.04      
  20           20.023303    18.340628   0.05      
  18           20.036108    18.336867   0.0555556 
  17           20.049248    18.333107   0.0588235 
  22           20.062732    18.329346   0.0454545 
  17           20.076567    18.325585   0.0588235 
  16           20.090763    18.321824   0.0625    
  16           20.105329    18.318062   0.0625    
  12           20.120275    18.3143     0.0833333 
  13           20.13561     18.310537   0.0769231 
  16           20.151344    18.306775   0.0625    
  20           20.167489    18.303012   0.05      
  8            20.184054    18.299248   0.125     
  16           20.201052    18.295485   0.0625    
  18           20.218493    18.291721   0.0555556 
  17           20.23639     18.287956   0.0588235 
  31           20.254756    18.284192   0.0322581 
  21           20.273603    18.280427   0.047619  
  17           20.292944    18.276662   0.0588235 
  19           20.312794    18.272896   0.0526316 
  21           20.333166    18.26913    0.047619  
  19           20.354076    18.265364   0.0526316 
  20           20.375539    18.261598   0.05      
  22           20.39757     18.257831   0.0454545 
  21           20.420187    18.254064   0.047619  
  20           20.443406    18.250297   0.05      
  26           20.467244    18.246529   0.0384615 
  19           20.491722    18.242761   0.0526316 
  22           20.516857    18.238993   0.0454545 
  19           20.542669    18.235225   0.0526316 
  24           20.56918     18.231456   0.0416667 
  20           20.596409    18.227687   0.05      
  18           20.62438     18.223918   0.0555556 
  32           20.653116    18.220148   0.03125   
  26           20.682641    18.216379   0.0384615 
  17           20.712979    18.212608   0.0588235 
  20           20.744157    18.208838   0.05      
  17           20.776201    18.205068   0.0588235 
  17           20.80914     18.201297   0.0588235 
  14           20.843003    18.197526   0.0714286 
  18           20.87782     18.193754   0.0555556 
  14           20.913623    18.189983   0.0714286 
  21           20.950445    18.186211   0.047619  
  24           20.988321    18.182438   0.0416667 
  23           21.027287    18.178666   0.0434783 
  31           21.067379    18.174893   0.0322581 
  22           21.108638    18.171121   0.0454545 
  16           21.151104    18.167347   0.0625    
  25           21.19482     18.163574   0.04      
  23           21.23983     18.1598     0.0434783 
  21           21.286181    18.156027   0.047619  
  15           21.333921    18.152252   0.0666667 
  21           21.383102    18.148478   0.047619  
  27           21.433777    18.144704   0.037037  
  19           21.486001    18.140929   0.0526316 
  23           21.539833    18.137154   0.0434783 
  14           21.595335    18.133378   0.0714286 
  23           21.65257     18.129603   0.0434783 
  20           21.711604    18.125827   0.05      
  16           21.772511    18.122051   0.0625    
  14           21.835362    18.118275   0.0714286 
  32           21.900236    18.114499   0.03125   
  20           21.967215    18.110722   0.05      
  27           22.036384    18.106946   0.037037  
  21           22.107832    18.103169   0.047619  
  18           22.181657    18.099391   0.0555556 
  21           22.257956    18.095614   0.047619  
  27           22.336835    18.091836   0.037037  
  19           22.418406    18.088059   0.0526316 
  26           22.502784    18.084281   0.0384615 
  28           22.590093    18.080502   0.0357143 
  27           22.680463    18.076724   0.037037  
  22           22.774031    18.072946   0.0454545 
  20           22.870943    18.069167   0.05      
  22           22.97135     18.065388   0.0454545 
  26           23.075416    18.061609   0.0384615 
  27           23.183312    18.057829   0.037037  
  23           23.295221    18.05405    0.0434783 
  19           23.411332    18.05027    0.0526316 
  34           23.531854    18.04649    0.0294118 
  33           23.657001    18.04271    0.030303  
  21           23.787003    18.03893    0.047619  
  17           23.922106    18.03515    0.0588235 
  21           24.062568    18.031369   0.047619  
  26           24.208668    18.027588   0.0384615 
  34           24.360701    18.023808   0.0294118 
  14           24.51898     18.020027   0.0714286 
  26           24.683839    18.016245   0.0384615 
  37           24.855638    18.012464   0.027027  
  29           25.03476     18.008682   0.0344828 
  29           25.221611    18.004901   0.0344828 
  23           25.416631    18.001119   0.0434783 
  29           25.620287    17.997337   0.0344828 
  31           25.833083    17.993555   0.0322581 
  24           26.055558    17.989773   0.0416667 
  25           26.28829     17.98599    0.04      
  24           26.531904    17.982208   0.0416667 
  32           26.787068    17.978425   0.03125   
  39           27.054506    17.974642   0.025641  
  38           27.334997    17.970859   0.0263158 
  34           27.629382    17.967076   0.0294118 
  31           27.93857     17.963293   0.0322581 
  41           28.263544    17.95951    0.0243902 
  45           28.605372    17.955726   0.0222222 
  34           28.96521     17.951943   0.0294118 
  32           29.344312    17.948159   0.03125   
  20           29.744046    17.944375   0.05      
  30           30.165896    17.940591   0.0333333 
  25           30.611485    17.936807   0.04      
  36           31.082583    17.933023   0.0277778 
  37           31.581126    17.929239   0.027027  
  41           32.109233    17.925455   0.0243902 
  32           32.669229    17.92167    0.03125   
  39           33.263669    17.917886   0.025641  
  34           33.895364    17.914101   0.0294118 
  43           34.567415    17.910316   0.0232558 
  56           35.283243    17.906531   0.0178571 
  40           36.046637    17.902746   0.025     
  39           36.861795    17.898961   0.025641  
  46           37.73339     17.895176   0.0217391 
  45           38.666606    17.891391   0.0222222 
  41           39.667241    17.887606   0.0243902 
  54           40.741771    17.88382    0.0185185 
  56           41.897432    17.880035   0.0178571 
  60           43.142354    17.876249   0.0166667 
  48           44.485662    17.872464   0.0208333 
  54           45.937614    17.868678   0.0185185 
  55           47.509763    17.864892   0.0181818 
  41           49.215127    17.861106   0.0243902 
  56           51.068371    17.85732    0.0178571 
  50           53.08604     17.853534   0.02      
  57           55.286767    17.849748   0.0175439 
  65           57.69155     17.845962   0.0153846 
  65           60.324006    17.842176   0.0153846 
  59           63.210643    17.83839    0.0169492 
  75           66.381142    17.834604   0.0133333 
  75           69.868624    17.830817   0.0133333 
  69           73.709843    17.827031   0.0144928 
  77           77.945341    17.823245   0.012987  
  91           82.619375    17.819458   0.010989  
  102          87.77965     17.815672   0.0098039 
  77           93.476649    17.811885   0.012987  
  102          99.762331    17.808099   0.0098039 
  102          106.687943   17.804312   0.0098039 
  106          114.300579   17.800525   0.009434  
  128          122.638031   17.796739   0.0078125 
  135          131.721463   17.792952   0.0074074 
  107          141.545208   17.789165   0.0093458 
  121          152.063934   17.785379   0.0082645 
  130          163.177281   17.781592   0.0076923 
  139          174.713697   17.777805   0.0071942 
  176          186.416773   17.774018   0.0056818 
  165          197.939463   17.770232   0.0060606 
  156          208.853254   17.766445   0.0064103 
  181          218.678168   17.762658   0.0055249 
  173          226.935983   17.758871   0.0057803 
  182          233.220224   17.755084   0.0054945 
  189          237.266653   17.751298   0.005291  
  200          239.002636   17.747511   0.005     
  188          238.556718   17.743724   0.0053191 
  198          236.223463   17.739937   0.0050505 
  199          232.394167   17.73615    0.0050251 
  199          227.475609   17.732364   0.0050251 
  176          221.818651   17.728577   0.0056818 
  180          215.672621   17.72479    0.0055556 
  174          209.17113    17.721003   0.0057471 
  174          202.346765   17.717217   0.0057471 
  202          195.167407   17.71343    0.0049505 
  157          187.582481   17.709643   0.0063694 
  154          179.565948   17.705856   0.0064935 
  146          171.14493    17.70207    0.0068493 
  155          162.407494   17.698283   0.0064516 
  127          153.491097   17.694497   0.007874  
  114          144.559224   17.69071    0.0087719 
  120          135.775684   17.686924   0.0083333 
  129          127.284173   17.683137   0.0077519 
  119          119.196326   17.679351   0.0084034 
  90           111.588137   17.675564   0.0111111 
  116          104.502397   17.671778   0.0086207 
  81           97.954295    17.667992   0.0123457 
  74           91.93821     17.664206   0.0135135 
  80           86.43404     17.660419   0.0125    
  68           81.412551    17.656633   0.0147059 
  71           76.839509    17.652847   0.0140845 
  67           72.678654    17.649061   0.0149254 
  68           68.893702    17.645275   0.0147059 
  73           65.449701    17.641489   0.0136986 
  57           62.313711    17.637704   0.0175439 
  53           59.455297    17.633918   0.0188679 
  54           56.846614    17.630132   0.0185185 
  42           54.462439    17.626347   0.0238095 
  52           52.280025    17.622561   0.0192308 
  37           50.278983    17.618776   0.027027  
  46           48.441082    17.614991   0.0217391 
  44           46.750042    17.611205   0.0227273 
  39           45.191373    17.60742    0.025641  
  49           43.752149    17.603635   0.0204082 
  57           42.420877    17.59985    0.0175439 
  44           41.187326    17.596065   0.0227273 
  38           40.042376    17.59228    0.0263158 
  42           38.9779      17.588496   0.0238095 
  37           37.986646    17.584711   0.027027  
  43           37.062136    17.580927   0.0232558 
  47           36.198574    17.577142   0.0212766 
  40           35.390765    17.573358   0.025     
  37           34.634049    17.569574   0.027027  
  33           33.924236    17.56579    0.030303  
  34           33.25755     17.562006   0.0294118 
  36           32.630589    17.558222   0.0277778 
  43           32.040267    17.554439   0.0232558 
  42           31.483801    17.550655   0.0238095 
  34           30.958656    17.546872   0.0294118 
  33           30.469386    17.543088   0.030303  
  30           30.000197    17.539305   0.0333333 
  36           29.556024    17.535522   0.0277778 
  31           29.135124    17.531739   0.0322581 
  39           28.735898    17.527956   0.025641  
  34           28.356881    17.524174   0.0294118 
  46           27.996734    17.520391   0.0217391 
  33           27.654219    17.516609   0.030303  
  19           27.328202    17.512827   0.0526316 
  30           27.017637    17.509045   0.0333333 
  32           26.721559    17.505263   0.03125   
  31           26.439075    17.501481   0.0322581 
  38           26.169361    17.4977     0.0263158 
  26           25.911655    17.493918   0.0384615 
  33           25.665247    17.490137   0.030303  
  28           25.429482    17.486356   0.0357143 
  24           25.2066      17.482575   0.0416667 
  26           24.990337    17.478794   0.0384615 
  28           24.783013    17.475014   0.0357143 
  21           24.584136    17.471233   0.047619  
  28           24.393248    17.467453   0.0357143 
  30           24.20992     17.463673   0.0333333 
  32           24.033752    17.459893   0.03125   
  24           23.864372    17.456114   0.0416667 
  24           23.70143     17.452334   0.0416667 
  18           23.544597    17.448555   0.0555556 
  28           23.393567    17.444776   0.0357143 
  32           23.248051    17.440997   0.03125   
  23           23.10778     17.437218   0.0434783 
  31           22.972498    17.43344    0.0322581 
  24           22.841966    17.429662   0.0416667 
  28           22.715962    17.425883   0.0357143 
  26           22.594271    17.422106   0.0384615 
  26           22.476695    17.418328   0.0384615 
  25           22.363045    17.41455    0.04      
  25           22.253145    17.410773   0.04      
  27           22.146825    17.406996   0.037037  
  30           22.043929    17.403219   0.0333333 
  18           21.944305    17.399443   0.0555556 
  21           21.847813    17.395666   0.047619  
  29           21.754319    17.39189    0.0344828 
  29           21.663694    17.388114   0.0344828 
  12           21.57582     17.384339   0.0833333 
  17           21.490581    17.380563   0.0588235 
  15           21.40787     17.376788   0.0666667 
  27           21.327585    17.373013   0.037037  
  27           21.249626    17.369238   0.037037  
  18           21.173902    17.365464   0.0555556 
  13           21.100324    17.36169    0.0769231 
  24           21.028808    17.357916   0.0416667 
  22           20.959276    17.354142   0.0454545 
  18           20.89165     17.350369   0.0555556 
  27           20.825858    17.346595   0.037037  
  16           20.761832    17.342822   0.0625    
  21           20.699505    17.33905    0.047619  
  22           20.638815    17.335277   0.0454545 
  16           20.579703    17.331505   0.0625    
  17           20.52211     17.327733   0.0588235 
  19           20.465982    17.323962   0.0526316 
  16           20.411268    17.32019    0.0625    
  27           20.357917    17.316419   0.037037  
  28           20.305881    17.312649   0.0357143 
  20           20.255116    17.308878   0.05      
  26           20.205577    17.305108   0.0384615 
  14           20.157223    17.301338   0.0714286 
  14           20.110014    17.297568   0.0714286 
  19           20.063911    17.293799   0.0526316 
  28           20.018877    17.29003    0.0357143 
  17           19.974878    17.286261   0.0588235 
  26           19.93188     17.282493   0.0384615 
  32           19.88985     17.278724   0.03125   
  16           19.848757    17.274957   0.0625    
  19           19.808571    17.271189   0.0526316 
  19           19.769264    17.267422   0.0526316 
  13           19.730808    17.263655   0.0769231 
  17           19.693177    17.259888   0.0588235 
  14           19.656345    17.256122   0.0714286 
  28           19.620287    17.252356   0.0357143 
  23           19.584981    17.248591   0.0434783 
  25           19.550404    17.244825   0.04      
  15           19.516533    17.24106    0.0666667 
  25           19.483348    17.237296   0.04      
  19           19.450828    17.233531   0.0526316 
  16           19.418955    17.229767   0.0625    
  25           19.387709    17.226004   0.04      
  23           19.357073    17.22224    0.0434783 
  21           19.327029    17.218477   0.047619  
  28           19.297559    17.214715   0.0357143 
  21           19.268649    17.210952   0.047619  
  21           19.240282    17.207191   0.047619  
  23           19.212443    17.203429   0.0434783 
  15           19.185118    17.199668   0.0666667 
  13           19.158292    17.195907   0.0769231 
  15           19.131953    17.192146   0.0666667 
  24           19.106087    17.188386   0.0416667 
  24           19.080681    17.184627   0.0416667 
  20           19.055723    17.180867   0.05      
  14           19.031201    17.177108   0.0714286 
  19           19.007104    17.17335    0.0526316 
  19           18.983421    17.169591   0.0526316 
  21           18.960141    17.165833   0.047619  
  21           18.937253    17.162076   0.047619  
  19           18.914749    17.158319   0.0526316 
  21           18.892617    17.154562   0.047619  
  18           18.870849    17.150806   0.0555556 
  21           18.849435    17.14705    0.047619  
  16           18.828367    17.143294   0.0625    
  10           18.807637    17.139539   0.1       
  10           18.787235    17.135784   0.1       
  20           18.767154    17.13203    0.05      
  17           18.747387    17.128276   0.0588235 
  23           18.727925    17.124522   0.0434783 
  26           18.708761    17.120769   0.0384615 
  15           18.689889    17.117017   0.0666667 
  20           18.671301    17.113264   0.05      
  14           18.652991    17.109512   0.0714286 
  11           18.634953    17.105761   0.0909091 
  20           18.61718     17.10201    0.05      
  16           18.599665    17.098259   0.0625    
  19           18.582404    17.094509   0.0526316 
  24           18.56539     17.090759   0.0416667 
  19           18.548618    17.08701    0.0526316 
  20           18.532082    17.083261   0.05      
  17           18.515778    17.079513   0.0588235 
  21           18.4997      17.075765   0.047619  
  22           18.483842    17.072017   0.0454545 
  19           18.468201    17.06827    0.0526316 
  25           18.452772    17.064523   0.04      
  19           18.43755     17.060777   0.0526316 
  11           18.42253     17.057031   0.0909091 
  23           18.407709    17.053286   0.0434783 
  22           18.393082    17.049541   0.0454545 
  22           18.378645    17.045797   0.0454545 
  13           18.364394    17.042053   0.0769231 
  14           18.350325    17.03831    0.0714286 
  22           18.336435    17.034567   0.0454545 
  17           18.32272     17.030824   0.0588235 
  10           18.309176    17.027082   0.1       
  17           18.2958      17.023341   0.0588235 
  11           18.282589    17.0196     0.0909091 
  18           18.269539    17.015859   0.0555556 
  11           18.256646    17.012119   0.0909091 
  14           18.243909    17.008379   0.0714286 
  29           18.231324    17.00464    0.0344828 
  15           18.218888    17.000902   0.0666667 
  23           18.206597    16.997163   0.0434783 
  23           18.19445     16.993426   0.0434783 
  19           18.182443    16.989689   0.0526316 
  20           18.170575    16.985952   0.05      
  20           18.158841    16.982216   0.05      
  24           18.147241    16.97848    0.0416667 
  13           18.13577     16.974745   0.0769231 
  23           18.124428    16.971011   0.0434783 
  18           18.113211    16.967277   0.0555556 
  20           18.102117    16.963543   0.05      
  17           18.091144    16.95981    0.0588235 
  11           18.08029     16.956078   0.0909091 
  10           18.069553    16.952346   0.1       
  14           18.058931    16.948614   0.0714286 
  9            18.048421    16.944883   0.1111111 
  25           18.038021    16.941153   0.04      
  13           18.027731    16.937423   0.0769231 
  21           18.017547    16.933694   0.047619  
  18           18.007468    16.929965   0.0555556 
  25           17.997493    16.926237   0.04      
  24           17.987619    16.922509   0.0416667 
  19           17.977844    16.918782   0.0526316 
  12           17.968168    16.915056   0.0833333 
  18           17.958588    16.91133    0.0555556 
  19           17.949103    16.907604   0.0526316 
  10           17.939712    16.903879   0.1       
  19           17.930412    16.900155   0.0526316 
  18           17.921202    16.896431   0.0555556 
  21           17.912082    16.892708   0.047619  
  23           17.903049    16.888986   0.0434783 
  23           17.894101    16.885264   0.0434783 
  24           17.885239    16.881542   0.0416667 
  15           17.87646     16.877822   0.0666667 
  29           17.867763    16.874101   0.0344828 
  12           17.859147    16.870382   0.0833333 
  23           17.85061     16.866663   0.0434783 
  18           17.842152    16.862944   0.0555556 
  12           17.833771    16.859226   0.0833333 
  17           17.825466    16.855509   0.0588235 
  15           17.817236    16.851792   0.0666667 
  21           17.80908     16.848076   0.047619  
  21           17.800997    16.844361   0.047619  
  16           17.792985    16.840646   0.0625    
  16           17.785045    16.836932   0.0625    
  17           17.777173    16.833218   0.0588235 
  14           17.769371    16.829505   0.0714286 
  28           17.761636    16.825792   0.0357143 
  15           17.753968    16.822081   0.0666667 
  20           17.746366    16.818369   0.05      
  22           17.738829    16.814659   0.0454545 
  18           17.731356    16.810949   0.0555556 
  12           17.723946    16.80724    0.0833333 
  16           17.716598    16.803531   0.0625    
  12           17.709312    16.799823   0.0833333 
  20           17.702087    16.796116   0.05      
  16           17.694922    16.792409   0.0625    
  22           17.687816    16.788703   0.0454545 
  20           17.680769    16.784998   0.05      
  13           17.673779    16.781293   0.0769231 
  15           17.666846    16.777589   0.0666667 
  23           17.659969    16.773885   0.0434783 
  20           17.653148    16.770182   0.05      
  21           17.646382    16.76648    0.047619  
  15           17.613433    16.762779   0.0666667 
  16           17.60681     16.759078   0.0625    
  10           17.60024     16.755378   0.1       
  10           17.593723    16.751678   0.1       
  15           17.587257    16.74798    0.0666667 
  17           17.580842    16.744281   0.0588235 
  9            17.574478    16.740584   0.1111111 
  21           17.568163    16.736887   0.047619  
  14           17.550978    16.733191   0.0714286 
  19           17.544777    16.729496   0.0526316 
  19           17.538624    16.725801   0.0526316 
  21           17.532518    16.722107   0.047619  
  21           17.52646     16.718414   0.047619  
  17           17.520449    16.714721   0.0588235 
  16           17.514484    16.711029   0.0625    
  13           17.508564    16.707338   0.0769231 
  17           17.502691    16.703648   0.0588235 
  13           17.496862    16.699958   0.0769231 
  24           17.491077    16.696269   0.0416667 
  20           17.485337    16.69258    0.05      
  14           17.47964     16.688893   0.0714286 
  13           17.473986    16.685206   0.0769231 
  15           17.468375    16.68152    0.0666667 
  12           17.462807    16.677834   0.0833333 
  25           17.45728     16.67415    0.04      
  13           17.451796    16.670466   0.0769231 
  24           17.446352    16.666782   0.0416667 
  22           17.44095     16.6631     0.0454545 
  22           17.435588    16.659418   0.0454545 
  27           17.430266    16.655737   0.037037  
  16           17.424984    16.652057   0.0625    
  19           17.419742    16.648377   0.0526316 
  14           17.414539    16.644698   0.0714286 
  24           17.409375    16.64102    0.0416667 
  15           17.404249    16.637343   0.0666667 
  19           17.399162    16.633667   0.0526316 
  16           17.394113    16.629991   0.0625    
  19           17.389102    16.626316   0.0526316 
  16           17.384129    16.622642   0.0625    
  17           17.379192    16.618968   0.0588235 
  20           17.374293    16.615296   0.05      
  17           17.36943     16.611624   0.0588235 
  14           17.364604    16.607952   0.0714286 
  11           17.359814    16.604282   0.0909091 
  15           17.355061    16.600613   0.0666667 
  17           17.350343    16.596944   0.0588235 
  17           17.34566     16.593276   0.0588235 
  13           17.341014    16.589609   0.0769231 
  19           17.336402    16.585942   0.0526316 
  14           17.331825    16.582277   0.0714286 
  25           17.327283    16.578612   0.04      
  20           17.322776    16.574948   0.05      
  20           17.318303    16.571285   0.05      
  16           17.313865    16.567622   0.0625    
  14           17.309461    16.563961   0.0714286 
  25           17.30509     16.5603     0.04      
  19           17.300753    16.55664    0.0526316 
  20           17.296451    16.552981   0.05      
  20           17.292181    16.549323   0.05      
  13           17.287945    16.545665   0.0769231 
  16           17.283742    16.542008   0.0625    
  15           17.279572    16.538353   0.0666667 
  15           17.275436    16.534698   0.0666667 
  19           17.271332    16.531043   0.0526316 
  19           17.267261    16.52739    0.0526316 
  13           17.263222    16.523738   0.0769231 
  19           17.259216    16.520086   0.0526316 
  22           17.258349    16.516435   0.0454545 
  16           17.254411    16.512785   0.0625    
  15           17.250506    16.509136   0.0666667 
  15           17.246632    16.505488   0.0666667 
  14           17.242791    16.501841   0.0714286 
  10           17.238982    16.498194   0.1       
  18           17.235204    16.494549   0.0555556 
  16           17.231459    16.490904   0.0625    
  8            17.227745    16.48726    0.125     
  12           17.224064    16.483617   0.0833333 
  16           17.220414    16.479975   0.0625    
  13           17.216796    16.476333   0.0769231 
  17           17.213209    16.472693   0.0588235 
  15           17.209655    16.469054   0.0666667 
  19           17.206132    16.465415   0.0526316 
  23           17.20264     16.461777   0.0434783 
  18           17.199181    16.45814    0.0555556 
  18           17.195752    16.454504   0.0555556 
  20           17.193648    16.450869   0.05      
  21           17.190284    16.447235   0.047619  
  10           17.186952    16.443602   0.1       
  16           17.183652    16.439969   0.0625    
  19           17.180383    16.436338   0.0526316 
  16           17.177146    16.432707   0.0625    
  14           17.173941    16.429078   0.0714286 
  15           17.170767    16.425449   0.0666667 
  16           17.167625    16.421821   0.0625    
  6            17.164515    16.418194   0.1666667 
  13           17.161437    16.414568   0.0769231 
  17           17.15839     16.410943   0.0588235 
  15           17.155375    16.407319   0.0666667 
  20           17.152393    16.403696   0.05      
  18           17.149442    16.400074   0.0555556 
  23           17.146524    16.396453   0.0434783 
  17           17.143638    16.392832   0.0588235 
  13           17.140784    16.389213   0.0769231 
  19           17.137962    16.385594   0.0526316 
  13           17.135173    16.381977   0.0769231 
  19           17.132416    16.37836    0.0526316 
  19           17.129692    16.374745   0.0526316 
  15           17.127001    16.37113    0.0666667 
  12           17.124342    16.367516   0.0833333 
  20           17.121716    16.363904   0.05      
  18           17.119124    16.360292   0.0555556 
  11           17.116564    16.356681   0.0909091 
  13           17.114038    16.353071   0.0769231 
  15           17.111546    16.349462   0.0666667 
  23           17.109087    16.345855   0.0434783 
  22           17.106661    16.342248   0.0454545 
  14           17.10427     16.338642   0.0714286 
  20           17.101912    16.335037   0.05      
  19           17.099589    16.331433   0.0526316 
  15           17.0973      16.32783    0.0666667 
  21           17.095046    16.324228   0.047619  
  16           17.092826    16.320627   0.0625    
  21           17.090641    16.317027   0.047619  
  20           17.088491    16.313428   0.05      
  18           17.086377    16.30983    0.0555556 
  14           17.084298    16.306233   0.0714286 
  26           17.082254    16.302637   0.0384615 
  12           17.080247    16.299042   0.0833333 
  8            17.078276    16.295448   0.125     
  24           17.076341    16.291855   0.0416667 
  16           17.074442    16.288264   0.0625    
  23           17.072581    16.284673   0.0434783 
  18           17.070756    16.281083   0.0555556 
  14           17.068969    16.277494   0.0714286 
  18           17.067219    16.273906   0.0555556 
  11           17.065507    16.27032    0.0909091 
  16           17.063833    16.266734   0.0625    
  18           17.062197    16.263149   0.0555556 
  11           17.060601    16.259566   0.0909091 
  11           17.06092     16.255983   0.0909091 
  17           17.059403    16.252401   0.0588235 
  19           17.057926    16.248821   0.0526316 
  21           17.056489    16.245242   0.047619  
  24           17.055092    16.241663   0.0416667 
  17           17.053736    16.238086   0.0588235 
  11           17.05242     16.23451    0.0909091 
  15           17.051145    16.230934   0.0666667 
  14           17.049912    16.22736    0.0714286 
  15           17.048722    16.223787   0.0666667 
  21           17.047573    16.220215   0.047619  
  16           17.046467    16.216644   0.0625    
  19           17.045404    16.213075   0.0526316 
  23           17.044384    16.209506   0.0434783 
  29           17.043409    16.205938   0.0344828 
  19           17.042477    16.202372   0.0526316 
  18           17.04159     16.198806   0.0555556 
  13           17.040749    16.195242   0.0769231 
  14           17.040734    16.191679   0.0714286 
  26           17.039984    16.188116   0.0384615 
  14           17.039282    16.184555   0.0714286 
  17           17.038626    16.180995   0.0588235 
  25           17.038018    16.177436   0.04      
  10           17.037457    16.173879   0.1       
  16           17.036945    16.170322   0.0625    
  17           17.036482    16.166766   0.0588235 
  16           17.036069    16.163212   0.0625    
  15           17.035705    16.159659   0.0666667 
  12           17.035392    16.156106   0.0833333 
  19           17.03513     16.152555   0.0526316 
  18           17.03492     16.149006   0.0555556 
  12           17.034762    16.145457   0.0833333 
  14           17.034657    16.141909   0.0714286 
  17           17.034606    16.138363   0.0588235 
  15           17.034609    16.134817   0.0666667 
  13           17.034666    16.131273   0.0769231 
  20           17.034779    16.12773    0.05      
  21           17.034948    16.124188   0.047619  
  19           17.035173    16.120647   0.0526316 
  14           17.035456    16.117107   0.0714286 
  22           17.035797    16.113569   0.0454545 
  12           17.036197    16.110032   0.0833333 
  11           17.036657    16.106495   0.0909091 
  15           17.037177    16.10296    0.0666667 
  23           17.037758    16.099427   0.0434783 
  14           17.038401    16.095894   0.0714286 
  23           17.039107    16.092362   0.0434783 
  15           17.039877    16.088832   0.0666667 
  12           17.040711    16.085303   0.0833333 
  16           17.04161     16.081775   0.0625    
  16           17.042575    16.078248   0.0625    
  18           17.043607    16.074723   0.0555556 
  16           17.044708    16.071198   0.0625    
  17           17.045877    16.067675   0.0588235 
  15           17.047116    16.064153   0.0666667 
  11           17.048426    16.060632   0.0909091 
  19           17.049808    16.057113   0.0526316 
  16           17.051262    16.053594   0.0625    
  13           17.052791    16.050077   0.0769231 
  22           17.054394    16.046561   0.0454545 
  19           17.056074    16.043046   0.0526316 
  19           17.057831    16.039533   0.0526316 
  20           17.059666    16.03602    0.05      
  13           17.061581    16.032509   0.0769231 
  16           17.063576    16.028999   0.0625    
  16           17.065653    16.025491   0.0625    
  9            17.067814    16.021983   0.1111111 
  8            17.070059    16.018477   0.125     
  19           17.07239     16.014972   0.0526316 
  18           17.074808    16.011468   0.0555556 
  14           17.077314    16.007966   0.0714286 
  16           17.07991     16.004464   0.0625    
  21           17.082598    16.000964   0.047619  
  24           17.085378    15.997466   0.0416667 
  16           17.088252    15.993968   0.0625    
  20           17.091223    15.990472   0.05      
  22           17.094291    15.986977   0.0454545 
  17           17.097458    15.983483   0.0588235 
  19           17.100725    15.979991   0.0526316 
  16           17.104095    15.976499   0.0625    
  22           17.107569    15.973009   0.0454545 
  14           17.111148    15.969521   0.0714286 
  17           17.114836    15.966033   0.0588235 
  22           17.118633    15.962547   0.0454545 
  14           17.122541    15.959062   0.0714286 
  17           17.126562    15.955579   0.0588235 
  17           17.130699    15.952096   0.0588235 
  15           17.134954    15.948615   0.0666667 
  20           17.139328    15.945136   0.05      
  16           17.143823    15.941657   0.0625    
  15           17.148442    15.93818    0.0666667 
  18           17.153188    15.934704   0.0555556 
  26           17.158062    15.93123    0.0384615 
  23           17.163066    15.927756   0.0434783 
  17           17.168204    15.924285   0.0588235 
  17           17.173478    15.920814   0.0588235 
  18           17.17889     15.917345   0.0555556 
  18           17.184442    15.913877   0.0555556 
  18           17.190139    15.91041    0.0555556 
  15           17.195981    15.906945   0.0666667 
  24           17.201973    15.903481   0.0416667 
  20           17.208118    15.900018   0.05      
  20           17.214417    15.896556   0.05      
  16           17.220874    15.893096   0.0625    
  20           17.227493    15.889638   0.05      
  21           17.234276    15.88618    0.047619  
  17           17.241228    15.882724   0.0588235 
  16           17.24835     15.87927    0.0625    
  19           17.255648    15.875816   0.0526316 
  21           17.263124    15.872364   0.047619  
  19           17.270782    15.868914   0.0526316 
  16           17.278626    15.865464   0.0625    
  12           17.28666     15.862016   0.0833333 
  20           17.294888    15.85857    0.05      
  23           17.303314    15.855125   0.0434783 
  13           17.311943    15.851681   0.0769231 
  21           17.320778    15.848238   0.047619  
  19           17.329825    15.844797   0.0526316 
  16           17.339088    15.841357   0.0625    
  17           17.348571    15.837919   0.0588235 
  19           17.35828     15.834482   0.0526316 
  13           17.36822     15.831046   0.0769231 
  14           17.378396    15.827612   0.0714286 
  23           17.388814    15.824179   0.0434783 
  9            17.399478    15.820748   0.1111111 
  22           17.410395    15.817318   0.0454545 
  15           17.42157     15.813889   0.0666667 
  24           17.43301     15.810462   0.0416667 
  23           17.444722    15.807036   0.0434783 
  21           17.45671     15.803612   0.047619  
  13           17.468983    15.800188   0.0769231 
  17           17.481547    15.796767   0.0588235 
  20           17.494409    15.793347   0.05      
  12           17.507576    15.789928   0.0833333 
  22           17.521056    15.78651    0.0454545 
  19           17.534857    15.783094   0.0526316 
  20           17.548988    15.77968    0.05      
  17           17.563455    15.776267   0.0588235 
  14           17.578269    15.772855   0.0714286 
  8            17.593437    15.769445   0.125     
  27           17.60897     15.766036   0.037037  
  11           17.624876    15.762628   0.0909091 
  20           17.641166    15.759222   0.05      
  17           17.65785     15.755818   0.0588235 
  19           17.674938    15.752415   0.0526316 
  21           17.692441    15.749013   0.047619  
  10           17.710372    15.745613   0.1       
  15           17.72874     15.742214   0.0666667 
  19           17.74756     15.738817   0.0526316 
  14           17.766843    15.735421   0.0714286 
  20           17.786602    15.732027   0.05      
  15           17.806852    15.728634   0.0666667 
  21           17.827605    15.725242   0.047619  
  13           17.848877    15.721853   0.0769231 
  13           17.870684    15.718464   0.0769231 
  8            17.893039    15.715077   0.125     
  15           17.915962    15.711691   0.0666667 
  29           17.939467    15.708307   0.0344828 
  20           17.963573    15.704925   0.05      
  24           17.988299    15.701544   0.0416667 
  18           18.013663    15.698164   0.0555556 
  17           18.039685    15.694786   0.0588235 
  17           18.066386    15.691409   0.0588235 
  28           18.093788    15.688034   0.0357143 
  16           18.121913    15.684661   0.0625    
  15           18.150785    15.681289   0.0666667 
  18           18.180428    15.677918   0.0555556 
  16           18.210868    15.674549   0.0625    
  16           18.24213     15.671181   0.0625    
  18           18.274244    15.667815   0.0555556 
  16           18.307238    15.664451   0.0625    
  17           18.341141    15.661088   0.0588235 
  15           18.375987    15.657726   0.0666667 
  20           18.411807    15.654366   0.05      
  22           18.448637    15.651008   0.0454545 
  21           18.486512    15.647651   0.047619  
  15           18.525471    15.644295   0.0666667 
  12           18.565553    15.640942   0.0833333 
  25           18.606801    15.637589   0.04      
  21           18.649256    15.634238   0.047619  
  17           18.692966    15.630889   0.0588235 
  18           18.737979    15.627541   0.0555556 
  14           18.784344    15.624195   0.0714286 
  26           18.832114    15.620851   0.0384615 
  18           18.881347    15.617508   0.0555556 
  20           18.932099    15.614166   0.05      
  20           18.984433    15.610826   0.05      
  18           19.038413    15.607488   0.0555556 
  19           19.094108    15.604151   0.0526316 
  29           19.151591    15.600816   0.0344828 
  24           19.210937    15.597482   0.0416667 
  22           19.272226    15.59415    0.0454545 
  25           19.335544    15.59082    0.04      
  15           19.40098     15.587491   0.0666667 
  12           19.468628    15.584163   0.0833333 
  20           19.53859     15.580838   0.05      
  24           19.610972    15.577513   0.0416667 
  23           19.685886    15.574191   0.0434783 
  24           19.763453    15.57087    0.0416667 
  16           19.843799    15.567551   0.0625    
  20           19.927058    15.564233   0.05      
  22           20.013375    15.560917   0.0454545 
  16           20.102902    15.557602   0.0625    
  23           20.195802    15.554289   0.0434783 
  12           20.292248    15.550978   0.0833333 
  15           20.392425    15.547668   0.0666667 
  27           20.49653     15.54436    0.037037  
  22           20.604775    15.541053   0.0454545 
  23           20.717386    15.537748   0.0434783 
  15           20.834604    15.534445   0.0666667 
  21           20.956689    15.531143   0.047619  
  27           21.083919    15.527843   0.037037  
  24           21.216593    15.524545   0.0416667 
  23           21.355032    15.521248   0.0434783 
  25           21.499584    15.517953   0.04      
  20           21.650621    15.51466    0.05      
  22           21.808545    15.511368   0.0454545 
  32           21.973793    15.508077   0.03125   
  24           22.146835    15.504789   0.0416667 
  34           22.328182    15.501502   0.0294118 
  19           22.518386    15.498217   0.0526316 
  16           22.718051    15.494933   0.0625    
  32           22.927829    15.491651   0.03125   
  29           23.148433    15.488371   0.0344828 
  25           23.380644    15.485092   0.04      
  20           23.62531     15.481815   0.05      
  25           23.883365    15.47854    0.04      
  20           24.155828    15.475267   0.05      
  28           24.443823    15.471995   0.0357143 
  25           24.748583    15.468724   0.04      
  14           25.07147     15.465456   0.0714286 
  23           25.413985    15.462189   0.0434783 
  27           25.777786    15.458924   0.037037  
  32           26.164709    15.45566    0.03125   
  34           26.576788    15.452398   0.0294118 
  22           27.016277    15.449138   0.0454545 
  30           27.485679    15.44588    0.0333333 
  21           27.987774    15.442623   0.047619  
  23           28.525648    15.439368   0.0434783 
  29           29.102734    15.436115   0.0344828 
  40           29.722835    15.432863   0.025     
  26           30.390182    15.429613   0.0384615 
  49           31.109466    15.426365   0.0204082 
  26           31.885874    15.423119   0.0384615 
  22           32.725138    15.419874   0.0454545 
  28           33.633572    15.416631   0.0357143 
  49           34.618101    15.413389   0.0204082 
  33           35.686273    15.41015    0.030303  
  35           36.846252    15.406912   0.0285714 
  41           38.106781    15.403676   0.0243902 
  36           39.477083    15.400442   0.0277778 
  48           40.966685    15.397209   0.0208333 
  39           42.585133    15.393978   0.025641  
  41           44.341566    15.390749   0.0243902 
  30           46.244065    15.387521   0.0333333 
  45           48.298772    15.384296   0.0222222 
  44           50.508687    15.381072   0.0227273 
  43           52.872125    15.37785    0.0232558 
  44           55.38088     15.374629   0.0227273 
  49           58.018166    15.37141    0.0204082 
  48           60.756636    15.368194   0.0208333 
  52           63.556887    15.364978   0.0192308 
  74           66.367194    15.361765   0.0135135 
  77           69.125092    15.358553   0.012987  
  65           71.761543    15.355344   0.0153846 
  56           74.207854    15.352136   0.0178571 
  73           76.404533    15.348929   0.0136986 
  66           78.310602    15.345725   0.0151515 
  66           79.910781    15.342522   0.0151515 
  87           81.218506    15.339321   0.0114943 
  69           82.27343     15.336122   0.0144928 
  68           83.133951    15.332925   0.0147059 
  76           83.866433    15.329729   0.0131579 
  69           84.533767    15.326535   0.0144928 
  77           85.185348    15.323343   0.012987  
  90           85.849913    15.320153   0.0111111 
  82           86.531981    15.316965   0.0121951 
  75           87.211804    15.313778   0.0133333 
  93           87.848692    15.310594   0.0107527 
  84           88.387163    15.307411   0.0119048 
  88           88.765236    15.30423    0.0113636 
  104          88.92371     15.30105    0.0096154 
  97           88.815143    15.297873   0.0103093 
  94           88.411102    15.294697   0.0106383 
  74           87.706424    15.291523   0.0135135 
  73           86.719868    15.288351   0.0136986 
  76           85.491188    15.285181   0.0131579 
  76           84.075223    15.282013   0.0131579 
  79           82.534386    15.278846   0.0126582 
  74           80.930939    15.275682   0.0135135 
  68           79.320339    15.272519   0.0147059 
  75           77.746972    15.269358   0.0133333 
  79           76.24051     15.266199   0.0126582 
  77           74.818093    15.263041   0.012987  
  69           73.484962    15.259886   0.0144928 
  73           72.238312    15.256732   0.0136986 
  62           71.071521    15.253581   0.016129  
  64           69.978372    15.250431   0.015625  
  77           68.956516    15.247283   0.012987  
  77           68.009601    15.244137   0.012987  
  53           67.147879    15.240993   0.0188679 
  57           66.387347    15.23785    0.0175439 
  77           65.748072    15.23471    0.012987  
  59           65.252188    15.231571   0.0169492 
  57           64.922086    15.228434   0.0175439 
  68           64.779217    15.225299   0.0147059 
  77           64.84343     15.222166   0.012987  
  66           65.13291     15.219035   0.0151515 
  74           65.664438    15.215906   0.0135135 
  68           66.45391     15.212779   0.0147059 
  78           67.516815    15.209653   0.0128205 
  71           68.868884    15.20653    0.0140845 
  60           70.525781    15.203408   0.0166667 
  88           72.504016    15.200288   0.0113636 
  77           74.820202    15.197171   0.012987  
  74           77.490535    15.194055   0.0135135 
  89           80.529714    15.190941   0.011236  
  89           83.949263    15.187829   0.011236  
  78           87.755107    15.184718   0.0128205 
  85           91.94426     15.18161    0.0117647 
  71           96.500593    15.178504   0.0140845 
  101          101.389732   15.175399   0.009901  
  107          106.553334   15.172297   0.0093458 
  107          111.903677   15.169196   0.0093458 
  104          117.319478   15.166098   0.0096154 
  119          122.645127   15.163001   0.0084034 
  111          127.695042   15.159906   0.009009  
  114          132.26524    15.156813   0.0087719 
  129          136.152338   15.153723   0.0077519 
  117          139.1782     15.150634   0.008547  
  135          141.215635   15.147547   0.0074074 
  135          142.20856    15.144462   0.0074074 
  131          142.180812   15.141379   0.0076336 
  107          141.230265   15.138297   0.0093458 
  119          139.509703   15.135218   0.0084034 
  133          137.199507   15.132141   0.0075188 
  124          134.478974   15.129066   0.0080645 
  140          131.502204   15.125993   0.0071429 
  104          128.382035   15.122921   0.0096154 
  114          125.183671   15.119852   0.0087719 
  111          121.926865   15.116785   0.009009  
  142          118.595722   15.113719   0.0070423 
  134          115.153238   15.110656   0.0074627 
  125          111.558126   15.107594   0.008     
  124          107.780266   15.104535   0.0080645 
  109          103.811757   15.101477   0.0091743 
  112          99.671484    15.098422   0.0089286 
  104          95.402939    15.095368   0.0096154 
  104          91.066948    15.092317   0.0096154 
  76           86.732189    15.089267   0.0131579 
  65           82.465958    15.08622    0.0153846 
  89           78.327264    15.083174   0.011236  
  75           74.3629      15.080131   0.0133333 
  74           70.606155    15.07709    0.0135135 
  70           67.077496    15.07405    0.0142857 
  52           63.786432    15.071013   0.0192308 
  61           60.733839    15.067977   0.0163934 
  70           57.91422     15.064944   0.0142857 
  60           55.317712    15.061912   0.0166667 
  48           52.931747    15.058883   0.0208333 
  49           50.742286    15.055856   0.0204082 
  47           48.734742    15.05283    0.0212766 
  48           46.894612    15.049807   0.0208333 
  42           45.207891    15.046786   0.0238095 
  41           43.661326    15.043766   0.0243902 
  53           42.242565    15.040749   0.0188679 
  39           40.940204    15.037734   0.025641  
  33           39.743814    15.034721   0.030303  
  49           38.643894    15.03171    0.0204082 
  44           37.631839    15.028701   0.0227273 
  34           36.699878    15.025694   0.0294118 
  34           35.841006    15.022689   0.0294118 
  40           35.048924    15.019686   0.025     
  34           34.31797     15.016685   0.0294118 
  37           33.643072    15.013687   0.027027  
  31           33.019676    15.01069    0.0322581 
  28           32.443699    15.007695   0.0357143 
  21           31.911491    15.004703   0.047619  
  31           31.419776    15.001712   0.0322581 
  30           30.965624    14.998724   0.0333333 
  23           30.546415    14.995738   0.0434783 
  35           30.159809    14.992753   0.0285714 
  28           29.807896    14.989771   0.0357143 
  42           29.480438    14.986791   0.0238095 
  28           29.179956    14.983813   0.0357143 
  37           28.904966    14.980837   0.027027  
  23           28.654157    14.977864   0.0434783 
  31           28.42637     14.974892   0.0322581 
  23           28.220587    14.971922   0.0434783 
  29           28.035921    14.968955   0.0344828 
  23           27.871603    14.965989   0.0434783 
  32           27.726976    14.963026   0.03125   
  32           27.601497    14.960065   0.03125   
  26           27.494715    14.957106   0.0384615 
  24           27.40628     14.954149   0.0416667 
  27           27.335935    14.951194   0.037037  
  22           27.283517    14.948241   0.0454545 
  31           27.248948    14.945291   0.0322581 
  33           27.232246    14.942342   0.030303  
  28           27.233515    14.939396   0.0357143 
  27           27.254295    14.936451   0.037037  
  35           27.2922      14.933509   0.0285714 
  23           27.348963    14.930569   0.0434783 
  36           27.42682     14.927631   0.0277778 
  35           27.522894    14.924696   0.0285714 
  28           27.639647    14.921762   0.0357143 
  32           27.777925    14.918831   0.03125   
  22           27.938711    14.915901   0.0454545 
  32           28.123134    14.912974   0.03125   
  33           28.332483    14.910049   0.030303  
  25           28.568216    14.907127   0.04      
  45           28.831992    14.904206   0.0222222 
  29           29.125675    14.901287   0.0344828 
  25           29.451364    14.898371   0.04      
  21           29.811417    14.895457   0.047619  
  27           30.208472    14.892545   0.037037  
  32           30.645482    14.889635   0.03125   
  24           31.125745    14.886727   0.0416667 
  38           31.652942    14.883822   0.0263158 
  30           32.231168    14.880918   0.0333333 
  47           32.865529    14.878017   0.0212766 
  34           33.559969    14.875118   0.0294118 
  36           34.320639    14.872221   0.0277778 
  34           35.153706    14.869327   0.0294118 
  30           36.065967    14.866434   0.0333333 
  43           37.064859    14.863544   0.0232558 
  54           38.158484    14.860656   0.0185185 
  39           39.355617    14.85777    0.025641  
  38           40.665652    14.854886   0.0263158 
  42           42.098534    14.852005   0.0238095 
  44           43.664621    14.849126   0.0227273 
  58           45.374428    14.846249   0.0172414 
  40           47.238272    14.843374   0.025     
  46           49.265724    14.840501   0.0217391 
  44           51.464863    14.837631   0.0227273 
  39           53.841193    14.834762   0.025641  
  49           56.396331    14.831896   0.0204082 
  67           59.126188    14.829033   0.0149254 
  63           62.018907    14.826171   0.015873  
  56           65.052491    14.823312   0.0178571 
  65           68.192365    14.820455   0.0153846 
  55           71.389288    14.8176     0.0181818 
  59           74.578186    14.814747   0.0169492 
  73           77.678756    14.811897   0.0136986 
  76           80.598331    14.809049   0.0131579 
  62           83.237998    14.806203   0.016129  
  82           85.501365    14.803359   0.0121951 
  88           87.305418    14.800518   0.0113636 
  75           88.59125     14.797678   0.0133333 
  71           89.332454    14.794841   0.0140845 
  90           89.53857     14.792007   0.0111111 
  80           89.252849    14.789174   0.0125    
  68           88.544439    14.786344   0.0147059 
  78           87.497081    14.783516   0.0128205 
  69           86.196704    14.78069    0.0144928 
  65           84.720507    14.777867   0.0153846 
  67           83.129074    14.775046   0.0149254 
  76           81.462403    14.772227   0.0131579 
  70           79.739881    14.76941    0.0142857 
  61           77.963492    14.766596   0.0163934 
  73           76.123636    14.763784   0.0136986 
  63           74.206098    14.760974   0.015873  
  52           72.19901     14.758167   0.0192308 
  58           70.098383    14.755362   0.0172414 
  56           67.9112      14.752559   0.0178571 
  52           65.655772    14.749758   0.0192308 
  62           63.359681    14.74696    0.016129  
  55           61.056168    14.744164   0.0181818 
  49           58.780133    14.74137    0.0204082 
  59           56.564559    14.738579   0.0169492 
  50           54.438061    14.735789   0.02      
  49           52.42351     14.733002   0.0204082 
  53           50.537739    14.730218   0.0188679 
  45           48.791915    14.727436   0.0222222 
  55           47.192395    14.724656   0.0181818 
  47           45.741695    14.721878   0.0212766 
  59           44.439445    14.719103   0.0169492 
  54           43.283246    14.71633    0.0185185 
  47           42.269301    14.713559   0.0212766 
  44           41.392911    14.710791   0.0227273 
  37           40.648721    14.708025   0.027027  
  50           40.030819    14.705261   0.02      
  43           39.532644    14.7025     0.0232558 
  36           39.14671     14.699741   0.0277778 
  44           38.864222    14.696984   0.0227273 
  44           38.674549    14.69423    0.0227273 
  36           38.564654    14.691478   0.0277778 
  40           38.518612    14.688728   0.025     
  49           38.518386    14.685981   0.0204082 
  43           38.539679    14.683236   0.0232558 
  46           38.559165    14.680493   0.0217391 
  32           38.551703    14.677753   0.03125   
  49           38.493665    14.675015   0.0204082 
  37           38.365534    14.672279   0.027027  
  33           38.154357    14.669546   0.030303  
  38           37.855384    14.666815   0.0263158 
  47           37.472364    14.664087   0.0212766 
  47           37.016372    14.66136    0.0212766 
  49           36.503481    14.658637   0.0204082 
  35           35.95181     14.655915   0.0285714 
  48           35.378677    14.653196   0.0208333 
  32           34.798336    14.65048    0.03125   
  27           34.220571    14.647765   0.037037  
  30           33.650228    14.645053   0.0333333 
  45           33.087587    14.642344   0.0222222 
  43           32.529417    14.639637   0.0232558 
  34           31.970494    14.636932   0.0294118 
  28           31.405305    14.63423    0.0357143 
  42           30.829615    14.63153    0.0238095 
  37           30.24205     14.628832   0.027027  
  31           29.642793    14.626137   0.0322581 
  39           29.036068    14.623444   0.025641  
  42           28.427646    14.620754   0.0238095 
  42           27.82429     14.618066   0.0238095 
  39           27.232804    14.61538    0.025641  
  38           26.659266    14.612697   0.0263158 
  33           26.109365    14.610016   0.030303  
  33           25.585031    14.607338   0.030303  
  44           25.089247    14.604662   0.0227273 
  38           24.623033    14.601988   0.0263158 
  25           24.186466    14.599317   0.04      
  32           23.77892     14.596649   0.03125   
  20           23.39927     14.593982   0.05      
  18           23.046081    14.591318   0.0555556 
  23           22.717737    14.588657   0.0434783 
  26           22.412547    14.585998   0.0384615 
  21           22.12882     14.583342   0.047619  
  24           21.864909    14.580687   0.0416667 
  14           21.61925     14.578036   0.0714286 
  30           21.390367    14.575386   0.0333333 
  24           21.176896    14.57274    0.0416667 
  27           20.977574    14.570095   0.037037  
  15           20.791246    14.567453   0.0666667 
  23           20.616856    14.564814   0.0434783 
  25           20.453443    14.562177   0.04      
  20           20.300135    14.559542   0.05      
  17           20.156138    14.55691    0.0588235 
  27           20.021067    14.554281   0.037037  
  21           19.893608    14.551654   0.047619  
  27           19.773505    14.549029   0.037037  
  14           19.66022     14.546407   0.0714286 
  24           19.553272    14.543787   0.0416667 
  33           19.452221    14.541169   0.030303  
  32           19.356667    14.538555   0.03125   
  31           19.26625     14.535942   0.0322581 
  19           19.18064     14.533332   0.0526316 
  16           19.099537    14.530725   0.0625    
  33           19.022669    14.52812    0.030303  
  22           18.949785    14.525518   0.0454545 
  25           18.880659    14.522918   0.04      
  20           18.815083    14.52032    0.05      
  13           18.752865    14.517725   0.0769231 
  25           18.693832    14.515133   0.04      
  26           18.637823    14.512543   0.0384615 
  22           18.584691    14.509955   0.0454545 
  18           18.534302    14.50737    0.0555556 
  17           18.486531    14.504788   0.0588235 
  29           18.441265    14.502207   0.0344828 
  19           18.398397    14.49963    0.0526316 
  21           18.357832    14.497055   0.047619  
  23           18.31948     14.494483   0.0434783 
  23           18.28326     14.491913   0.0434783 
  22           18.249097    14.489345   0.0454545 
  27           18.21692     14.48678    0.037037  
  14           18.186668    14.484218   0.0714286 
  14           18.15828     14.481658   0.0714286 
  14           18.131705    14.4791     0.0714286 
  20           18.106893    14.476546   0.05      
  20           18.0838      14.473993   0.05      
  17           18.062386    14.471443   0.0588235 
  25           18.042614    14.468896   0.04      
  19           18.024451    14.466351   0.0526316 
  21           18.007868    14.463809   0.047619  
  26           17.992839    14.46127    0.0384615 
  23           17.979339    14.458732   0.0434783 
  15           17.967353    14.456198   0.0666667 
  24           17.956863    14.453666   0.0416667 
  17           17.947852    14.451136   0.0588235 
  19           17.940309    14.448609   0.0526316 
  25           17.934227    14.446085   0.04      
  24           17.929597    14.443563   0.0416667 
  22           17.92642     14.441044   0.0454545 
  17           17.924695    14.438527   0.0588235 
  22           17.924421    14.436013   0.0454545 
  23           17.925602    14.433501   0.0434783 
  26           17.928245    14.430992   0.0384615 
  21           17.932359    14.428486   0.047619  
  13           17.937958    14.425982   0.0769231 
  18           17.945055    14.423481   0.0555556 
  23           17.953666    14.420982   0.0434783 
  17           17.96381     14.418486   0.0588235 
  17           17.975511    14.415992   0.0588235 
  17           17.988792    14.413501   0.0588235 
  18           18.00368     14.411013   0.0555556 
  19           18.020209    14.408527   0.0526316 
  19           18.038412    14.406044   0.0526316 
  17           18.058323    14.403563   0.0588235 
  18           18.079983    14.401085   0.0555556 
  13           18.103437    14.398609   0.0769231 
  22           18.128728    14.396136   0.0454545 
  18           18.155911    14.393666   0.0555556 
  25           18.18504     14.391198   0.04      
  23           18.216171    14.388733   0.0434783 
  25           18.249368    14.386271   0.04      
  23           18.284699    14.383811   0.0434783 
  20           18.322233    14.381354   0.05      
  20           18.362052    14.378899   0.05      
  15           18.404237    14.376447   0.0666667 
  18           18.448875    14.373998   0.0555556 
  21           18.496061    14.371551   0.047619  
  21           18.545896    14.369107   0.047619  
  21           18.598488    14.366665   0.047619  
  25           18.653952    14.364226   0.04      
  20           18.71241     14.36179    0.05      
  20           18.773995    14.359356   0.05      
  21           18.838847    14.356925   0.047619  
  20           18.907116    14.354496   0.05      
  24           18.978962    14.352071   0.0416667 
  22           19.054558    14.349647   0.0454545 
  24           19.134088    14.347227   0.0416667 
  30           19.217747    14.344809   0.0333333 
  14           19.305749    14.342394   0.0714286 
  17           19.389419    14.339981   0.0588235 
  24           19.486807    14.337571   0.0416667 
  25           19.589265    14.335164   0.04      
  23           19.697072    14.332759   0.0434783 
  24           19.81053     14.330357   0.0416667 
  15           19.929959    14.327958   0.0666667 
  28           20.055709    14.325561   0.0357143 
  23           20.188153    14.323167   0.0434783 
  27           20.327696    14.320775   0.037037  
  19           20.474773    14.318387   0.0526316 
  22           20.626155    14.316001   0.0454545 
  33           20.789756    14.313617   0.030303  
  20           20.962422    14.311237   0.05      
  26           21.14475     14.308858   0.0384615 
  27           21.337389    14.306483   0.037037  
  28           21.541041    14.30411    0.0357143 
  23           21.756471    14.30174    0.0434783 
  21           21.984512    14.299373   0.047619  
  23           22.226073    14.297008   0.0434783 
  32           22.482142    14.294646   0.03125   
  31           22.753804    14.292287   0.0322581 
  21           23.04224     14.28993    0.047619  
  26           23.348745    14.287576   0.0384615 
  26           23.674741    14.285225   0.0384615 
  32           24.021788    14.282877   0.03125   
  26           24.391596    14.280531   0.0384615 
  39           24.786051    14.278188   0.025641  
  24           25.207219    14.275847   0.0416667 
  27           25.657382    14.273509   0.037037  
  26           26.139052    14.271174   0.0384615 
  38           26.654992    14.268842   0.0263158 
  24           27.20825     14.266512   0.0416667 
  24           27.802185    14.264185   0.0416667 
  29           28.440497    14.261861   0.0344828 
  47           29.127251    14.25954    0.0212766 
  35           29.866931    14.257221   0.0285714 
  30           30.66445     14.254905   0.0333333 
  26           31.525207    14.252592   0.0384615 
  31           32.455101    14.250281   0.0322581 
  39           33.46057     14.247973   0.025641  
  35           34.54862     14.245668   0.0285714 
  35           35.726818    14.243365   0.0285714 
  37           37.003303    14.241066   0.027027  
  42           38.386749    14.238769   0.0238095 
  31           39.886293    14.236474   0.0322581 
  45           41.511418    14.234183   0.0222222 
  47           43.271756    14.231894   0.0212766 
  48           45.176809    14.229608   0.0208333 
  47           47.235514    14.227325   0.0212766 
  48           49.455652    14.225044   0.0208333 
  75           51.843066    14.222766   0.0133333 
  72           54.400608    14.220491   0.0138889 
  55           57.126817    14.218219   0.0181818 
  58           60.014318    14.215949   0.0172414 
  57           63.047914    14.213683   0.0175439 
  62           66.20267     14.211419   0.016129  
  58           69.441923    14.209157   0.0172414 
  69           72.715876    14.206899   0.0144928 
  100          75.960978    14.204643   0.01      
  88           79.100899    14.20239    0.0113636 
  109          82.05441     14.20014    0.0091743 
  70           84.721203    14.197892   0.0142857 
  82           87.018648    14.195647   0.0121951 
  83           88.871233    14.193406   0.0120482 
  98           90.224206    14.191166   0.0102041 
  92           91.05056     14.18893    0.0108696 
  113          91.354178    14.186696   0.0088496 
  89           91.16871     14.184465   0.011236  
  95           90.551935    14.182237   0.0105263 
  85           89.576903    14.180012   0.0117647 
  74           88.321922    14.17779    0.0135135 
  81           86.860962    14.17557    0.0123457 
  90           85.256098    14.173353   0.0111111 
  108          83.552842    14.171139   0.0092593 
  71           81.77859     14.168927   0.0140845 
  84           79.943885    14.166719   0.0119048 
  77           78.046118    14.164513   0.012987  
  82           76.074735    14.16231    0.0121951 
  66           74.017041    14.16011    0.0151515 
  68           71.863693    14.157913   0.0147059 
  68           69.612772    14.155718   0.0147059 
  58           67.271895    14.153526   0.0172414 
  62           64.860183    14.151337   0.016129  
  69           62.398378    14.149151   0.0144928 
  51           59.917968    14.146968   0.0196078 
  48           57.449804    14.144787   0.0208333 
  54           55.02321     14.14261    0.0185185 
  43           52.663822    14.140435   0.0232558 
  42           50.392344    14.138263   0.0238095 
  55           48.224107    14.136094   0.0181818 
  56           46.169269    14.133927   0.0178571 
  38           44.233436    14.131764   0.0263158 
  39           42.418406    14.129603   0.025641  
  40           40.723021    14.127445   0.025     
  43           39.143933    14.12529    0.0232558 
  40           37.676261    14.123137   0.025     
  32           36.314154    14.120988   0.03125   
  39           35.051215    14.118841   0.025641  
  36           33.88081     14.116698   0.0277778 
  20           32.796314    14.114557   0.05      
  30           31.791279    14.112419   0.0333333 
  39           30.859518    14.110283   0.025641  
  46           29.995196    14.108151   0.0217391 
  31           29.192843    14.106021   0.0322581 
  28           28.447381    14.103895   0.0357143 
  34           27.754126    14.101771   0.0294118 
  32           27.10876     14.09965    0.03125   
  24           26.50733     14.097532   0.0416667 
  30           25.946219    14.095416   0.0333333 
  27           25.422124    14.093304   0.037037  
  26           24.932034    14.091194   0.0384615 
  35           24.473209    14.089087   0.0285714 
  28           24.043147    14.086984   0.0357143 
  22           23.639577    14.084883   0.0454545 
  35           23.260429    14.082784   0.0285714 
  34           22.903816    14.080689   0.0294118 
  32           22.568023    14.078597   0.03125   
  33           22.251486    14.076507   0.030303  
  32           21.952777    14.074421   0.03125   
  23           21.670596    14.072337   0.0434783 
  27           21.403753    14.070256   0.037037  
  27           21.151161    14.068178   0.037037  
  28           20.911826    14.066103   0.0357143 
  30           20.684839    14.06403    0.0333333 
  21           20.469361    14.061961   0.047619  
  22           20.264627    14.059895   0.0454545 
  30           20.069931    14.057831   0.0333333 
  25           19.884625    14.05577    0.04      
  21           19.708112    14.053712   0.047619  
  22           19.539839    14.051657   0.0454545 
  36           19.379297    14.049605   0.0277778 
  35           19.226017    14.047556   0.0285714 
  19           19.079562    14.04551    0.0526316 
  24           18.939527    14.043467   0.0416667 
  18           18.80554     14.041426   0.0555556 
  22           18.677251    14.039389   0.0454545 
  21           18.554338    14.037354   0.047619  
  24           18.436499    14.035322   0.0416667 
  16           18.323455    14.033293   0.0625    
  19           18.214945    14.031267   0.0526316 
  14           18.110724    14.029244   0.0714286 
  23           18.010564    14.027224   0.0434783 
  30           17.914254    14.025207   0.0333333 
  20           17.821594    14.023193   0.05      
  29           17.732396    14.021181   0.0344828 
  18           17.646487    14.019173   0.0555556 
  20           17.563703    14.017167   0.05      
  20           17.483889    14.015165   0.05      
  13           17.406902    14.013165   0.0769231 
  23           17.332605    14.011168   0.0434783 
  13           17.260871    14.009175   0.0769231 
  23           17.191579    14.007184   0.0434783 
  18           17.124615    14.005196   0.0555556 
  18           17.059874    14.003211   0.0555556 
  19           16.997254    14.001229   0.0526316 
  16           16.936661    13.999249   0.0625    
  19           16.878004    13.997273   0.0526316 
  25           16.821198    13.9953     0.04      
  19           16.766163    13.99333    0.0526316 
  25           16.712824    13.991362   0.04      
  22           16.661108    13.989398   0.0454545 
  20           16.610947    13.987436   0.05      
  20           16.562276    13.985478   0.05      
  21           16.515034    13.983522   0.047619  
  21           16.469164    13.98157    0.047619  
  14           16.42461     13.97962    0.0714286 
  15           16.381319    13.977673   0.0666667 
  16           16.339241    13.975729   0.0625    
  24           16.29833     13.973788   0.0416667 
  16           16.25854     13.971851   0.0625    
  23           16.219828    13.969916   0.0434783 
  22           16.182154    13.967984   0.0454545 
  24           16.145478    13.966055   0.0416667 
  19           16.109764    13.964129   0.0526316 
  19           16.074975    13.962206   0.0526316 
  16           16.041079    13.960286   0.0625    
  20           16.008042    13.958369   0.05      
  14           15.975836    13.956454   0.0714286 
  18           15.944428    13.954543   0.0555556 
  14           15.913793    13.952635   0.0714286 
  19           15.883903    13.95073    0.0526316 
  16           15.854732    13.948828   0.0625    
  18           15.826255    13.946928   0.0555556 
  14           15.79845     13.945032   0.0714286 
  17           15.771294    13.943139   0.0588235 
  19           15.744765    13.941248   0.0526316 
  11           15.718842    13.939361   0.0909091 
  18           15.693506    13.937477   0.0555556 
  16           15.668737    13.935596   0.0625    
  28           15.644518    13.933717   0.0357143 
  16           15.620831    13.931842   0.0625    
  13           15.597659    13.929969   0.0769231 
  18           15.574986    13.9281     0.0555556 
  16           15.552797    13.926234   0.0625    
  16           15.531077    13.92437    0.0625    
  13           15.509811    13.92251    0.0769231 
  20           15.488986    13.920653   0.05      
  18           15.468588    13.918798   0.0555556 
  28           15.448605    13.916947   0.0357143 
  16           15.429025    13.915099   0.0625    
  16           15.409835    13.913253   0.0625    
  22           15.391025    13.911411   0.0454545 
  12           15.372583    13.909572   0.0833333 
  11           15.354499    13.907735   0.0909091 
  19           15.336763    13.905902   0.0526316 
  25           15.319366    13.904072   0.04      
  14           15.302297    13.902244   0.0714286 
  17           15.285547    13.90042    0.0588235 
  26           15.269108    13.898599   0.0384615 
  7            15.252972    13.896781   0.1428571 
  16           15.23713     13.894966   0.0625    
  19           15.221574    13.893153   0.0526316 
  18           15.206296    13.891344   0.0555556 
  19           15.19129     13.889538   0.0526316 
  9            15.176548    13.887735   0.1111111 
  17           15.162064    13.885935   0.0588235 
  14           15.14783     13.884138   0.0714286 
  19           15.133841    13.882344   0.0526316 
  18           15.120089    13.880553   0.0555556 
  15           15.10657     13.878765   0.0666667 
  15           15.093277    13.876981   0.0666667 
  20           15.080204    13.875199   0.05      
  11           15.067347    13.87342    0.0909091 
  25           15.0547      13.871644   0.04      
  17           15.042257    13.869871   0.0588235 
  17           15.030014    13.868102   0.0588235 
  23           15.017967    13.866335   0.0434783 
  17           15.00611     13.864572   0.0588235 
  21           14.994439    13.862811   0.047619  
  18           14.982949    13.861054   0.0555556 
  18           14.971637    13.859299   0.0555556 
  21           14.962307    13.857548   0.047619  
  16           14.951339    13.8558     0.0625    
  18           14.940537    13.854054   0.0555556 
  18           14.929896    13.852312   0.0555556 
  20           14.919414    13.850573   0.05      
  22           14.909085    13.848837   0.0454545 
  15           14.898909    13.847104   0.0666667 
  17           14.88888     13.845374   0.0588235 
  9            14.878995    13.843647   0.1111111 
  17           14.869252    13.841923   0.0588235 
  21           14.859648    13.840203   0.047619  
  21           14.850179    13.838485   0.047619  
  15           14.840842    13.83677    0.0666667 
  15           14.831636    13.835059   0.0666667 
  15           14.822557    13.833351   0.0666667 
  11           14.813602    13.831645   0.0909091 
  15           14.804769    13.829943   0.0666667 
  14           14.796055    13.828244   0.0714286 
  16           14.787459    13.826547   0.0625    
  9            14.778977    13.824854   0.1111111 
  17           14.770608    13.823164   0.0588235 
  12           14.762348    13.821478   0.0833333 
  14           14.754197    13.819794   0.0714286 
  14           14.746904    13.818113   0.0714286 
  16           14.738963    13.816435   0.0625    
  14           14.731123    13.814761   0.0714286 
  19           14.723384    13.813089   0.0526316 
  17           14.715742    13.811421   0.0588235 
  9            14.708197    13.809756   0.1111111 
  23           14.700745    13.808094   0.0434783 
  9            14.693386    13.806434   0.1111111 
  16           14.686118    13.804778   0.0625    
  22           14.678939    13.803126   0.0454545 
  19           14.671848    13.801476   0.0526316 
  19           14.664842    13.799829   0.0526316 
  15           14.657921    13.798185   0.0666667 
  13           14.651082    13.796545   0.0769231 
  17           14.644325    13.794908   0.0588235 
  12           14.637648    13.793273   0.0833333 
  14           14.63105     13.791642   0.0714286 
  11           14.624528    13.790014   0.0909091 
  9            14.618083    13.788389   0.1111111 
  9            14.611711    13.786767   0.1111111 
  17           14.605414    13.785148   0.0588235 
  23           14.599188    13.783533   0.0434783 
  17           14.593033    13.78192    0.0588235 
  15           14.586947    13.780311   0.0666667 
  14           14.580931    13.778705   0.0714286 
  21           14.574981    13.777101   0.047619  
  18           14.569098    13.775501   0.0555556 
  12           14.56328     13.773904   0.0833333 
  19           14.557526    13.772311   0.0526316 
  18           14.551835    13.77072    0.0555556 
  16           14.546206    13.769132   0.0625    
  23           14.540639    13.767548   0.0434783 
  17           14.535131    13.765967   0.0588235 
  12           14.529683    13.764388   0.0833333 
  17           14.524294    13.762813   0.0588235 
  15           14.518961    13.761242   0.0666667 
  19           14.513685    13.759673   0.0526316 
  14           14.508465    13.758107   0.0714286 
  11           14.5033      13.756545   0.0909091 
  14           14.498189    13.754985   0.0714286 
  16           14.493132    13.753429   0.0625    
  16           14.488126    13.751876   0.0625    
  15           14.483173    13.750326   0.0666667 
  23           14.47827     13.748779   0.0434783 
  23           14.473418    13.747235   0.0434783 
  17           14.468616    13.745695   0.0588235 
  22           14.463862    13.744157   0.0454545 
  15           14.459156    13.742623   0.0666667 
  17           14.454498    13.741092   0.0588235 
  17           14.449887    13.739564   0.0588235 
  18           14.445322    13.738039   0.0555556 
  15           14.440803    13.736517   0.0666667 
  14           14.436329    13.734999   0.0714286 
  18           14.431899    13.733484   0.0555556 
  15           14.427513    13.731971   0.0666667 
  13           14.42317     13.730462   0.0769231 
  15           14.41887     13.728956   0.0666667 
  20           14.414612    13.727454   0.05      
  19           14.410395    13.725954   0.0526316 
  19           14.407411    13.724458   0.0526316 
  21           14.403277    13.722964   0.047619  
  14           14.399184    13.721474   0.0714286 
  21           14.395129    13.719987   0.047619  
  20           14.391114    13.718503   0.05      
  18           14.387138    13.717023   0.0555556 
  17           14.383199    13.715545   0.0588235 
  18           14.379299    13.714071   0.0555556 
  8            14.375435    13.7126     0.125     
  20           14.371608    13.711132   0.05      
  14           14.367818    13.709667   0.0714286 
  12           14.364064    13.708205   0.0833333 
  20           14.360345    13.706747   0.05      
  17           14.356662    13.705292   0.0588235 
  14           14.353013    13.70384    0.0714286 
  18           14.349398    13.702391   0.0555556 
  14           14.345818    13.700945   0.0714286 
  20           14.342271    13.699502   0.05      
  17           14.338757    13.698063   0.0588235 
  23           14.335277    13.696627   0.0434783 
  20           14.331828    13.695194   0.05      
  14           14.328413    13.693764   0.0714286 
  19           14.325029    13.692337   0.0526316 
  24           14.321676    13.690914   0.0416667 
  27           14.31885     13.689493   0.037037  
  21           14.315561    13.688076   0.047619  
  18           14.312301    13.686662   0.0555556 
  9            14.309072    13.685251   0.1111111 
  8            14.305873    13.683844   0.125     
  25           14.302704    13.682439   0.04      
  15           14.299565    13.681038   0.0666667 
  13           14.296454    13.67964    0.0769231 
  20           14.293372    13.678245   0.05      
  27           14.290319    13.676854   0.037037  
  25           14.287295    13.675465   0.04      
  15           14.284298    13.67408    0.0666667 
  15           14.28133     13.672698   0.0666667 
  16           14.278389    13.671319   0.0625    
  16           14.275475    13.669944   0.0625    
  17           14.272588    13.668571   0.0588235 
  17           14.269729    13.667202   0.0588235 
  10           14.266896    13.665836   0.1       
  18           14.26409     13.664473   0.0555556 
  16           14.261309    13.663113   0.0625    
  15           14.258555    13.661757   0.0666667 
  13           14.255827    13.660404   0.0769231 
  18           14.253124    13.659054   0.0555556 
  18           14.250447    13.657707   0.0555556 
  16           14.247795    13.656363   0.0625    
  17           14.245168    13.655023   0.0588235 
  16           14.242566    13.653686   0.0625    
  16           14.239989    13.652352   0.0625    
  17           14.237436    13.651021   0.0588235 
  8            14.234907    13.649694   0.125     
  15           14.232403    13.648369   0.0666667 
  14           14.229922    13.647048   0.0714286 
  18           14.227465    13.64573    0.0555556 
  21           14.225032    13.644415   0.047619  
  15           14.222623    13.643104   0.0666667 
  15           14.220237    13.641796   0.0666667 
  10           14.217874    13.640491   0.1       
  17           14.215534    13.639189   0.0588235 
  9            14.213217    13.63789    0.1111111 
  15           14.210922    13.636595   0.0666667 
  18           14.208651    13.635303   0.0555556 
  12           14.206401    13.634014   0.0833333 
  21           14.204174    13.632728   0.047619  
  13           14.20197     13.631446   0.0769231 
  23           14.199787    13.630166   0.0434783 
  20           14.197627    13.62889    0.05      
  13           14.195488    13.627618   0.0769231 
  11           14.193371    13.626348   0.0909091 
  14           14.191276    13.625082   0.0714286 
  20           14.189202    13.623819   0.05      
  17           14.187149    13.622559   0.0588235 
  20           14.185118    13.621302   0.05      
  17           14.183108    13.620049   0.0588235 
  13           14.18112     13.618798   0.0769231 
  10           14.179152    13.617551   0.1       
  15           14.177205    13.616308   0.0666667 
  27           14.175279    13.615067   0.037037  
  13           14.173374    13.61383    0.0769231 
  21           14.171489    13.612596   0.047619  
  22           14.169625    13.611365   0.0454545 
  17           14.167781    13.610138   0.0588235 
  22           14.165958    13.608913   0.0454545 
  18           14.164155    13.607692   0.0555556 
  14           14.162372    13.606474   0.0714286 
  25           14.16061     13.60526    0.04      
  10           14.158867    13.604049   0.1       
  17           14.157145    13.60284    0.0588235 
  10           14.155442    13.601636   0.1       
  13           14.15376     13.600434   0.0769231 
  20           14.152097    13.599236   0.05      
  16           14.150455    13.598041   0.0625    
  13           14.148831    13.596849   0.0769231 
  22           14.147228    13.59566    0.0454545 
  18           14.145644    13.594475   0.0555556 
  10           14.14408     13.593293   0.1       
  15           14.142535    13.592114   0.0666667 
  19           14.14101     13.590938   0.0526316 
  13           14.139504    13.589766   0.0769231 
  15           14.138018    13.588597   0.0666667 
  20           14.136551    13.587431   0.05      
  16           14.135103    13.586268   0.0625    
  20           14.133675    13.585109   0.05      
  16           14.132266    13.583953   0.0625    
  14           14.130876    13.5828     0.0714286 
  27           14.129505    13.58165    0.037037  
  19           14.128154    13.580504   0.0526316 
  14           14.126822    13.579361   0.0714286 
  16           14.125508    13.578221   0.0625    
  20           14.124214    13.577085   0.05      
  16           14.122939    13.575951   0.0625    
  17           14.121683    13.574821   0.0588235 
  21           14.120446    13.573695   0.047619  
  20           14.119228    13.572571   0.05      
  15           14.11803     13.571451   0.0666667 
  19           14.11685     13.570334   0.0526316 
  18           14.115689    13.56922    0.0555556 
  16           14.114547    13.56811    0.0625    
  14           14.113425    13.567003   0.0714286 
  14           14.112321    13.565899   0.0714286 
  16           14.111236    13.564798   0.0625    
  14           14.11017     13.563701   0.0714286 
  14           14.109124    13.562607   0.0714286 
  19           14.108096    13.561516   0.0526316 
  19           14.107087    13.560428   0.0526316 
  9            14.106098    13.559344   0.1111111 
  15           14.105127    13.558263   0.0666667 
  17           14.104176    13.557185   0.0588235 
  15           14.103243    13.556111   0.0666667 
  15           14.10233     13.555039   0.0666667 
  18           14.101436    13.553971   0.0555556 
  15           14.100561    13.552907   0.0666667 
  9            14.099705    13.551845   0.1111111 
  17           14.098869    13.550787   0.0588235 
  23           14.098051    13.549732   0.0434783 
  18           14.097253    13.548681   0.0555556 
  22           14.096474    13.547632   0.0454545 
  18           14.095715    13.546587   0.0555556 
  22           14.094975    13.545546   0.0454545 
  16           14.094254    13.544507   0.0625    
  12           14.093553    13.543472   0.0833333 
  19           14.092871    13.54244    0.0526316 
  16           14.092209    13.541412   0.0625    
  14           14.091566    13.540386   0.0714286 
  18           14.090943    13.539364   0.0555556 
  13           14.09034     13.538345   0.0769231 
  19           14.089756    13.53733    0.0526316 
  21           14.089192    13.536318   0.047619  
  19           14.088649    13.535309   0.0526316 
  15           14.088124    13.534303   0.0666667 
  17           14.08762     13.533301   0.0588235 
  10           14.087136    13.532301   0.1       
  18           14.086672    13.531306   0.0555556 
  15           14.086229    13.530313   0.0666667 
  19           14.085805    13.529324   0.0526316 
  11           14.085402    13.528338   0.0909091 
  18           14.085019    13.527355   0.0555556 
  18           14.084657    13.526376   0.0555556 
  18           14.084315    13.5254     0.0555556 
  21           14.083993    13.524427   0.047619  
  13           14.083693    13.523457   0.0769231 
  12           14.083413    13.522491   0.0833333 
  28           14.083154    13.521528   0.0357143 
  16           14.083359    13.520569   0.0625    
  21           14.083142    13.519612   0.047619  
  11           14.082947    13.518659   0.0909091 
  21           14.082773    13.517709   0.047619  
  11           14.08262     13.516763   0.0909091 
  13           14.082489    13.51582    0.0769231 
  24           14.08238     13.51488    0.0416667 
  15           14.082292    13.513943   0.0666667 
  15           14.082225    13.51301    0.0666667 
  15           14.082181    13.51208    0.0666667 
  13           14.082159    13.511153   0.0769231 
  19           14.082159    13.51023    0.0526316 
  10           14.082181    13.50931    0.1       
  15           14.082226    13.508393   0.0666667 
  13           14.082293    13.507479   0.0769231 
  8            14.082383    13.506569   0.125     
  29           14.082495    13.505662   0.0344828 
  13           14.082631    13.504758   0.0769231 
  21           14.082789    13.503858   0.047619  
  10           14.082971    13.502961   0.1       
  14           14.083176    13.502067   0.0714286 
  10           14.083405    13.501177   0.1       
  8            14.083657    13.500289   0.125     
  14           14.083933    13.499406   0.0714286 
  16           14.084233    13.498525   0.0625    
  14           14.084742    13.497648   0.0714286 
  16           14.08509     13.496774   0.0625    
  21           14.085463    13.495903   0.047619  
  14           14.085861    13.495036   0.0714286 
  16           14.086284    13.494172   0.0625    
  21           14.086731    13.493311   0.047619  
  16           14.087204    13.492453   0.0625    
  17           14.087702    13.491599   0.0588235 
  15           14.088226    13.490748   0.0666667 
  11           14.088775    13.489901   0.0909091 
  20           14.089351    13.489056   0.05      
  11           14.089952    13.488215   0.0909091 
  9            14.09058     13.487378   0.1111111 
  16           14.091234    13.486543   0.0625    
  11           14.091916    13.485712   0.0909091 
  16           14.092624    13.484884   0.0625    
  20           14.093359    13.48406    0.05      
  6            14.094122    13.483239   0.1666667 
  15           14.094913    13.482421   0.0666667 
  25           14.095731    13.481606   0.04      
  17           14.096578    13.480795   0.0588235 
  16           14.097453    13.479987   0.0625    
  16           14.098356    13.479183   0.0625    
  15           14.099289    13.478381   0.0666667 
  14           14.10025     13.477583   0.0714286 
  6            14.101242    13.476789   0.1666667 
  15           14.102262    13.475997   0.0666667 
  20           14.103313    13.475209   0.05      
  18           14.104394    13.474424   0.0555556 
  16           14.105506    13.473643   0.0625    
  13           14.106648    13.472865   0.0769231 
  18           14.107822    13.47209    0.0555556 
  15           14.109027    13.471318   0.0666667 
  17           14.110263    13.47055    0.0588235 
  17           14.111532    13.469785   0.0588235 
  17           14.112833    13.469023   0.0588235 
  18           14.114167    13.468265   0.0555556 
  15           14.115534    13.46751    0.0666667 
  18           14.116934    13.466758   0.0555556 
  18           14.118367    13.46601    0.0555556 
  22           14.119835    13.465265   0.0454545 
  15           14.121338    13.464523   0.0666667 
  13           14.122875    13.463784   0.0769231 
  15           14.124447    13.463049   0.0666667 
  12           14.126055    13.462317   0.0833333 
  11           14.127698    13.461589   0.0909091 
  17           14.129378    13.460864   0.0588235 
  18           14.131095    13.460142   0.0555556 
  23           14.132848    13.459423   0.0434783 
  19           14.13464     13.458708   0.0526316 
  17           14.136469    13.457996   0.0588235 
  14           14.138336    13.457287   0.0714286 
  17           14.140243    13.456581   0.0588235 
  17           14.142188    13.455879   0.0588235 
  24           14.144174    13.455181   0.0416667 
  21           14.146199    13.454485   0.047619  
  18           14.148265    13.453793   0.0555556 
  14           14.150373    13.453104   0.0714286 
  15           14.152522    13.452419   0.0666667 
  17           14.154713    13.451736   0.0588235 
  6            14.156947    13.451057   0.1666667 
  8            14.159224    13.450382   0.125     
  18           14.161544    13.44971    0.0555556 
  15           14.163909    13.449041   0.0666667 
  23           14.166319    13.448375   0.0434783 
  28           14.168775    13.447712   0.0357143 
  15           14.171276    13.447053   0.0666667 
  11           14.173823    13.446398   0.0909091 
  11           14.176418    13.445745   0.0909091 
  18           14.179061    13.445096   0.0555556 
  11           14.181752    13.44445    0.0909091 
  20           14.184492    13.443808   0.05      
  20           14.187282    13.443169   0.05      
  11           14.190122    13.442533   0.0909091 
  21           14.193014    13.4419     0.047619  
  21           14.195957    13.441271   0.047619  
  11           14.198952    13.440645   0.0909091 
  16           14.202001    13.440022   0.0625    
  15           14.205103    13.439403   0.0666667 
  13           14.20826     13.438787   0.0769231 
  10           14.211473    13.438174   0.1       
  14           14.214741    13.437565   0.0714286 
  17           14.218067    13.436959   0.0588235 
  14           14.22145     13.436356   0.0714286 
  11           14.224893    13.435756   0.0909091 
  12           14.228394    13.43516    0.0833333 
  16           14.231956    13.434567   0.0625    
  14           14.235579    13.433978   0.0714286 
  17           14.239265    13.433392   0.0588235 
  16           14.243013    13.432809   0.0625    
  14           14.246826    13.432229   0.0714286 
  19           14.250703    13.431653   0.0526316 
  8            14.254646    13.43108    0.125     
  14           14.258657    13.43051    0.0714286 
  21           14.262735    13.429944   0.047619  
  17           14.266883    13.429381   0.0588235 
  16           14.2711      13.428821   0.0625    
  14           14.275389    13.428264   0.0714286 
  13           14.27975     13.427711   0.0769231 
  16           14.284185    13.427161   0.0625    
  15           14.288694    13.426615   0.0666667 
  16           14.293279    13.426072   0.0625    
  18           14.297941    13.425532   0.0555556 
  15           14.302682    13.424995   0.0666667 
  15           14.307502    13.424462   0.0666667 
  11           14.312403    13.423932   0.0909091 
  15           14.317387    13.423405   0.0666667 
  18           14.322454    13.422882   0.0555556 
  21           14.327606    13.422362   0.047619  
  19           14.332844    13.421845   0.0526316 
  16           14.338171    13.421331   0.0625    
  18           14.343587    13.420821   0.0555556 
  15           14.349094    13.420314   0.0666667 
  18           14.354693    13.419811   0.0555556 
  20           14.360387    13.419311   0.05      
  15           14.366176    13.418814   0.0666667 
  12           14.372063    13.41832    0.0833333 
  18           14.37805     13.41783    0.0555556 
  20           14.384137    13.417343   0.05      
  19           14.390327    13.416859   0.0526316 
  18           14.396621    13.416379   0.0555556 
  13           14.403023    13.415902   0.0769231 
  22           14.409532    13.415428   0.0454545 
  17           14.416152    13.414957   0.0588235 
  26           14.422885    13.41449    0.0384615 
  13           14.429733    13.414026   0.0769231 
  11           14.436697    13.413566   0.0909091 
  14           14.44378     13.413108   0.0714286 
  14           14.450984    13.412654   0.0714286 
  15           14.458312    13.412204   0.0666667 
  23           14.465766    13.411756   0.0434783 
  22           14.473348    13.411312   0.0454545 
  20           14.481061    13.410871   0.05      
  12           14.488908    13.410434   0.0833333 
  15           14.49689     13.41       0.0666667 
  21           14.505011    13.409569   0.047619  
  10           14.513274    13.409141   0.1       
  13           14.52168     13.408717   0.0769231 
  18           14.530235    13.408296   0.0555556 
  18           14.538939    13.407878   0.0555556 
  17           14.547796    13.407464   0.0588235 
  16           14.55681     13.407053   0.0625    
  13           14.565984    13.406645   0.0769231 
  21           14.57532     13.40624    0.047619  
  23           14.584823    13.405839   0.0434783 
  12           14.594495    13.405441   0.0833333 
  19           14.604342    13.405047   0.0526316 
  14           14.614365    13.404655   0.0714286 
  22           14.624569    13.404267   0.0454545 
  20           14.634958    13.403882   0.05      
  23           14.645536    13.403501   0.0434783 
  11           14.656306    13.403123   0.0909091 
  20           14.667274    13.402748   0.05      
  21           14.678444    13.402376   0.047619  
  10           14.68982     13.402008   0.1       
  17           14.701406    13.401643   0.0588235 
  17           14.713208    13.401282   0.0588235 
  11           14.72523     13.400923   0.0909091 
  16           14.737478    13.400568   0.0625    
  15           14.749956    13.400216   0.0666667 
  11           14.76267     13.399868   0.0909091 
  16           14.775626    13.399522   0.0625    
  13           14.788828    13.39918    0.0769231 
  18           14.802284    13.398842   0.0555556 
  21           14.815998    13.398506   0.047619  
  13           14.829978    13.398174   0.0769231 
  22           14.844229    13.397846   0.0454545 
  18           14.858758    13.39752    0.0555556 
  19           14.873572    13.397198   0.0526316 
  10           14.888678    13.396879   0.1       
  19           14.904083    13.396563   0.0526316 
  13           14.919795    13.396251   0.0769231 
  16           14.935821    13.395942   0.0625    
  20           14.952169    13.395636   0.05      
  18           14.968848    13.395333   0.0555556 
  20           14.985865    13.395034   0.05      
  11           15.00323     13.394738   0.0909091 
  17           15.020951    13.394445   0.0588235 
  14           15.039039    13.394156   0.0714286 
  27           15.057502    13.39387    0.037037  
  17           15.076351    13.393587   0.0588235 
  16           15.095595    13.393308   0.0625    
  19           15.115246    13.393031   0.0526316 
  13           15.135315    13.392758   0.0769231 
  17           15.155812    13.392488   0.0588235 
  15           15.17675     13.392222   0.0666667 
  24           15.198141    13.391959   0.0416667 
  19           15.219997    13.391699   0.0526316 
  12           15.242332    13.391442   0.0833333 
  18           15.265159    13.391189   0.0555556 
  14           15.288493    13.390939   0.0714286 
  18           15.312347    13.390692   0.0555556 
  21           15.336737    13.390449   0.047619  
  16           15.361678    13.390208   0.0625    
  11           15.387187    13.389971   0.0909091 
  13           15.41328     13.389738   0.0769231 
  23           15.439976    13.389507   0.0434783 
  17           15.467291    13.38928    0.0588235 
  24           15.495245    13.389056   0.0416667 
  19           15.523857    13.388835   0.0526316 
  14           15.553148    13.388618   0.0714286 
  16           15.583138    13.388404   0.0625    
  20           15.61385     13.388193   0.05      
  14           15.645306    13.387985   0.0714286 
  18           15.67753     13.387781   0.0555556 
  19           15.710547    13.38758    0.0526316 
  17           15.744381    13.387382   0.0588235 
  18           15.779061    13.387188   0.0555556 
  19           15.814612    13.386996   0.0526316 
  17           15.851066    13.386808   0.0588235 
  16           15.88845     13.386623   0.0625    
  19           15.926798    13.386442   0.0526316 
  17           15.966141    13.386264   0.0588235 
  18           16.006514    13.386089   0.0555556 
  20           16.047952    13.385917   0.05      
  18           16.090492    13.385749   0.0555556 
  16           16.134174    13.385583   0.0625    
  20           16.179037    13.385421   0.05      
  17           16.225125    13.385263   0.0588235 
  25           16.27248     13.385107   0.04      
  19           16.321151    13.384955   0.0526316 
  18           16.371183    13.384806   0.0555556 
  12           16.422629    13.38466    0.0833333 
  28           16.475541    13.384518   0.0357143 
  25           16.529976    13.384379   0.04      
  27           16.58599     13.384243   0.037037  
  18           16.643644    13.38411    0.0555556 
  22           16.703003    13.38398    0.0454545 
  15           16.764133    13.383854   0.0666667 
  24           16.827105    13.383731   0.0416667 
  17           16.891993    13.383612   0.0588235 
  13           16.958873    13.383495   0.0769231 
  13           17.027827    13.383382   0.0769231 
  23           17.098942    13.383272   0.0434783 
  15           17.172306    13.383165   0.0666667 
  17           17.248014    13.383062   0.0588235 
  22           17.326167    13.382961   0.0454545 
  17           17.406869    13.382864   0.0588235 
  24           17.49023     13.38277    0.0416667 
  26           17.576368    13.38268    0.0384615 
  22           17.665406    13.382592   0.0454545 
  24           17.757474    13.382508   0.0416667 
  24           17.852707    13.382427   0.0416667 
  27           17.951254    13.38235    0.037037  
  26           18.053265    13.382275   0.0384615 
  26           18.158904    13.382204   0.0384615 
  17           18.268342    13.382136   0.0588235 
  26           18.38176     13.382072   0.0384615 
  22           18.499353    13.38201    0.0454545 
  29           18.621324    13.381952   0.0344828 
  22           18.74789     13.381897   0.0454545 
  27           18.879282    13.381845   0.037037  
  20           19.015745    13.381796   0.05      
  18           19.157537    13.381751   0.0555556 
  19           19.304938    13.381709   0.0526316 
  21           19.458241    13.38167    0.047619  
  20           19.617762    13.381634   0.05      
  14           19.783834    13.381602   0.0714286 
  20           19.956815    13.381572   0.05      
  24           20.137089    13.381546   0.0416667 
  20           20.325063    13.381523   0.05      
  21           20.521173    13.381504   0.047619  
  30           20.725886    13.381487   0.0333333 
  23           20.939708    13.381474   0.0434783 
  27           21.163171    13.381464   0.037037  
  30           21.396855    13.381458   0.0333333 
  27           21.641379    13.381454   0.037037  
  24           21.897409    13.381454   0.0416667 
  25           22.165665    13.381456   0.04      
  21           22.446919    13.381462   0.047619  
  20           22.742004    13.381472   0.05      
  25           23.051823    13.381484   0.04      
  25           23.377348    13.3815     0.04      
  25           23.719629    13.381519   0.04      
  25           24.07981     13.381541   0.04      
  27           24.45912     13.381566   0.037037  
  30           24.8589      13.381595   0.0333333 
  29           25.280602    13.381626   0.0344828 
  28           25.725802    13.381661   0.0357143 
  25           26.196214    13.381699   0.04      
  18           26.693701    13.38174    0.0555556 
  30           27.220284    13.381785   0.0333333 
  30           27.778179    13.381833   0.0333333 
  37           28.369777    13.381883   0.027027  
  34           28.997696    13.381937   0.0294118 
  30           29.664779    13.381995   0.0333333 
  43           30.374121    13.382055   0.0232558 
  32           31.129097    13.382119   0.03125   
  44           31.933369    13.382185   0.0227273 
  26           32.790926    13.382255   0.0384615 
  46           33.706096    13.382328   0.0217391 
  40           34.683568    13.382405   0.025     
  34           35.728438    13.382484   0.0294118 
  42           36.846195    13.382567   0.0238095 
  42           38.042764    13.382653   0.0238095 
  34           39.324507    13.382742   0.0294118 
  39           40.698245    13.382834   0.025641  
  40           42.171224    13.38293    0.025     
  42           43.751108    13.383028   0.0238095 
  54           45.445942    13.38313    0.0185185 
  43           47.264053    13.383235   0.0232558 
  51           49.213946    13.383343   0.0196078 
  50           51.304144    13.383454   0.02      
  48           53.542917    13.383568   0.0208333 
  72           55.937994    13.383686   0.0138889 
  65           58.496096    13.383807   0.0153846 
  55           61.222388    13.383931   0.0181818 
  64           64.119754    13.384058   0.015625  
  86           67.187927    13.384188   0.0116279 
  69           70.422407    13.384321   0.0144928 
  67           73.813253    13.384458   0.0149254 
  72           77.343761    13.384598   0.0138889 
  74           80.989056    13.38474    0.0135135 
  90           84.714841    13.384886   0.0111111 
  112          88.476462    13.385036   0.0089286 
  101          92.218523    13.385188   0.009901  
  117          95.875432    13.385343   0.008547  
  93           99.373105    13.385502   0.0107527 
  104          102.632123   13.385664   0.0096154 
  133          105.572221   13.385829   0.0075188 
  135          108.118033   13.385997   0.0074074 
  104          110.20531    13.386168   0.0096154 
  117          111.78696    13.386342   0.008547  
  141          112.837577   13.38652    0.0070922 
  135          113.356044   13.3867     0.0074074 
  130          113.365215   13.386884   0.0076923 
  115          112.908925   13.387071   0.0086957 
  108          112.046734   13.387261   0.0092593 
  88           110.847259   13.387454   0.0113636 
  109          109.381245   13.38765    0.0091743 
  116          107.715045   13.38785    0.0086207 
  104          105.905652   13.388052   0.0096154 
  99           103.997208   13.388258   0.010101  
  105          102.019527   13.388467   0.0095238 
  103          99.988276    13.388679   0.0097087 
  107          97.90677     13.388894   0.0093458 
  129          95.768856    13.389112   0.0077519 
  90           93.562782    13.389333   0.0111111 
  99           91.275135    13.389558   0.010101  
  102          88.894751    13.389785   0.0098039 
  87           86.415738    13.390016   0.0114943 
  92           83.839462    13.39025    0.0108696 
  95           81.175244    13.390487   0.0105263 
  81           78.439703    13.390727   0.0123457 
  89           75.655282    13.39097    0.011236  
  61           72.848019    13.391216   0.0163934 
  70           70.045265    13.391465   0.0142857 
  50           67.273613    13.391718   0.02      
  52           64.557243    13.391973   0.0192308 
  63           61.916811    13.392232   0.015873  
  41           59.368908    13.392494   0.0243902 
  63           56.925957    13.392758   0.015873  
  54           54.596424    13.393026   0.0185185 
  47           52.385268    13.393297   0.0212766 
  53           50.294465    13.393572   0.0188679 
  49           48.323592    13.393849   0.0204082 
  53           46.47035     13.394129   0.0188679 
  45           44.73105     13.394412   0.0222222 
  43           43.101043    13.394699   0.0232558 
  38           41.575035    13.394988   0.0263158 
  39           40.147374    13.395281   0.025641  
  37           38.812248    13.395577   0.027027  
  35           37.563849    13.395876   0.0285714 
  38           36.39648     13.396178   0.0263158 
  40           35.304638    13.396483   0.025     
  36           34.283066    13.396791   0.0277778 
  24           33.326782    13.397102   0.0416667 
  39           32.431101    13.397416   0.025641  
  22           31.591638    13.397733   0.0454545 
  38           30.804306    13.398054   0.0263158 
  27           30.065304    13.398377   0.037037  
  28           29.371115    13.398704   0.0357143 
  30           28.718481    13.399033   0.0333333 
  21           28.104394    13.399366   0.047619  
  25           27.526083    13.399701   0.04      
  24           26.980985    13.40004    0.0416667 
  28           26.466749    13.400382   0.0357143 
  25           25.981199    13.400727   0.04      
  33           25.522341    13.401075   0.030303  
  28           25.088331    13.401426   0.0357143 
  21           24.677475    13.40178    0.047619  
  26           24.288211    13.402137   0.0384615 
  24           23.919098    13.402497   0.0416667 
  30           23.568813    13.40286    0.0333333 
  33           23.236128    13.403226   0.030303  
  22           22.919915    13.403596   0.0454545 
  25           22.619129    13.403968   0.04      
  28           22.332806    13.404343   0.0357143 
  13           22.060051    13.404722   0.0769231 
  25           21.800041    13.405103   0.04      
  18           21.552009    13.405487   0.0555556 
  20           21.315246    13.405875   0.05      
  14           21.089092    13.406265   0.0714286 
  15           20.872935    13.406659   0.0666667 
  25           20.666207    13.407055   0.04      
  21           20.468377    13.407455   0.047619  
  23           20.278952    13.407858   0.0434783 
  24           20.097472    13.408263   0.0416667 
  24           19.923508    13.408672   0.0416667 
  20           19.756659    13.409084   0.05      
  22           19.596551    13.409498   0.0454545 
  30           19.442832    13.409916   0.0333333 
  16           19.295174    13.410337   0.0625    
  21           19.153271    13.410761   0.047619  
  23           19.016833    13.411187   0.0434783 
  16           18.88559     13.411617   0.0625    
  26           18.759288    13.41205    0.0384615 
  22           18.637687    13.412485   0.0454545 
  22           18.520563    13.412924   0.0454545 
  23           18.407704    13.413366   0.0434783 
  14           18.298911    13.413811   0.0714286 
  18           18.193996    13.414258   0.0555556 
  22           18.092783    13.414709   0.0454545 
  18           17.995103    13.415163   0.0555556 
  10           17.900799    13.41562    0.1       
  16           17.803241    13.416079   0.0625    
  15           17.715257    13.416542   0.0666667 
  19           17.630225    13.417008   0.0526316 
  17           17.54802     13.417476   0.0588235 
  24           17.468521    13.417948   0.0416667 
  27           17.391615    13.418423   0.037037  
  19           17.317196    13.4189     0.0526316 
  24           17.24516     13.419381   0.0416667 
  16           17.175411    13.419864   0.0625    
  28           17.107858    13.420351   0.0357143 
  17           17.042413    13.42084    0.0588235 
  15           16.978993    13.421333   0.0666667 
  19           16.914824    13.421828   0.0526316 
  22           16.855224    13.422327   0.0454545 
  15           16.797424    13.422828   0.0666667 
  19           16.741355    13.423332   0.0526316 
  15           16.686953    13.423839   0.0666667 
  29           16.634156    13.42435    0.0344828 
  8            16.582904    13.424863   0.125     
  21           16.533143    13.425379   0.047619  
  16           16.484818    13.425898   0.0625    
  11           16.437877    13.42642    0.0909091 
  16           16.392273    13.426945   0.0625    
  15           16.347958    13.427473   0.0666667 
  22           16.304887    13.428004   0.0454545 
  20           16.263019    13.428537   0.05      
  23           16.222311    13.429074   0.0434783 
  25           16.182725    13.429614   0.04      
  23           16.144223    13.430156   0.0434783 
  13           16.10677     13.430702   0.0769231 
  10           16.070331    13.43125    0.1       
  19           16.034873    13.431801   0.0526316 
  23           16.000365    13.432356   0.0434783 
  16           15.966776    13.432913   0.0625    
  20           15.934078    13.433473   0.05      
  13           15.902242    13.434036   0.0769231 
  12           15.871242    13.434602   0.0833333 
  18           15.841052    13.435171   0.0555556 
  24           15.811647    13.435742   0.0416667 
  15           15.783004    13.436317   0.0666667 
  11           15.755101    13.436895   0.0909091 
  18           15.727914    13.437475   0.0555556 
  22           15.701423    13.438058   0.0454545 
  16           15.675608    13.438645   0.0625    
  22           15.65045     13.439234   0.0454545 
  22           15.625929    13.439826   0.0454545 
  21           15.602028    13.440421   0.047619  
  13           15.57873     13.441019   0.0769231 
  28           15.556017    13.441619   0.0357143 
  15           15.533874    13.442223   0.0666667 
  19           15.512284    13.442829   0.0526316 
  13           15.491234    13.443439   0.0769231 
  15           15.470709    13.444051   0.0666667 
  26           15.450694    13.444666   0.0384615 
  15           15.431177    13.445284   0.0666667 
  24           15.412145    13.445905   0.0416667 
  19           15.393585    13.446529   0.0526316 
  29           15.375485    13.447155   0.0344828 
  18           15.357833    13.447785   0.0555556 
  21           15.34062     13.448417   0.047619  
  26           15.323832    13.449052   0.0384615 
  21           15.307461    13.44969    0.047619  
  19           15.291497    13.450331   0.0526316 
  24           15.275928    13.450975   0.0416667 
  12           15.260747    13.451621   0.0833333 
  20           15.245944    13.452271   0.05      
  21           15.23151     13.452923   0.047619  
  20           15.217438    13.453578   0.05      
  24           15.203717    13.454236   0.0416667 
  15           15.190342    13.454897   0.0666667 
  22           15.177304    13.455561   0.0454545 
  15           15.164596    13.456227   0.0666667 
  13           15.15221     13.456896   0.0769231 
  17           15.140141    13.457568   0.0588235 
  16           15.12838     13.458243   0.0625    
  18           15.116922    13.458921   0.0555556 
  11           15.105762    13.459602   0.0909091 
  19           15.094891    13.460285   0.0526316 
  22           15.084305    13.460971   0.0454545 
  17           15.073999    13.46166    0.0588235 
  22           15.063966    13.462352   0.0454545 
  14           15.054201    13.463047   0.0714286 
  12           15.0447      13.463744   0.0833333 
  16           15.035457    13.464445   0.0625    
  16           15.026468    13.465148   0.0625    
  20           15.017728    13.465854   0.05      
  20           15.009233    13.466562   0.05      
  24           15.000978    13.467274   0.0416667 
  19           14.992959    13.467988   0.0526316 
  11           14.985173    13.468705   0.0909091 
  23           14.977615    13.469425   0.0434783 
  14           14.970282    13.470147   0.0714286 
  20           14.96317     13.470873   0.05      
  24           14.956276    13.471601   0.0416667 
  16           14.949596    13.472332   0.0625    
  13           14.943127    13.473066   0.0769231 
  15           14.936865    13.473802   0.0666667 
  15           14.930809    13.474541   0.0666667 
  19           14.924955    13.475283   0.0526316 
  17           14.9193      13.476028   0.0588235 
  18           14.913841    13.476776   0.0555556 
  19           14.908576    13.477526   0.0526316 
  11           14.903503    13.478279   0.0909091 
  15           14.898618    13.479035   0.0666667 
  13           14.893921    13.479794   0.0769231 
  15           14.889408    13.480555   0.0666667 
  10           14.885077    13.481319   0.1       
  32           14.880927    13.482086   0.03125   
  15           14.876955    13.482855   0.0666667 
  22           14.87316     13.483627   0.0454545 
  16           14.869539    13.484402   0.0625    
  11           14.866092    13.48518    0.0909091 
  19           14.862816    13.485961   0.0526316 
  17           14.85971     13.486744   0.0588235 
  11           14.856773    13.48753    0.0909091 
  16           14.854002    13.488318   0.0625    
  16           14.851398    13.48911    0.0625    
  20           14.848958    13.489904   0.05      
  13           14.846681    13.490701   0.0769231 
  19           14.844567    13.4915     0.0526316 
  26           14.842614    13.492302   0.0384615 
  21           14.840822    13.493107   0.047619  
  22           14.839189    13.493915   0.0454545 
  26           14.837714    13.494725   0.0384615 
  15           14.836398    13.495538   0.0666667 
  20           14.835239    13.496354   0.05      
  13           14.834236    13.497172   0.0769231 
  15           14.83339     13.497993   0.0666667 
  18           14.832699    13.498817   0.0555556 
  20           14.832163    13.499643   0.05      
  12           14.831783    13.500473   0.0833333 
  22           14.831557    13.501304   0.0454545 
  16           14.831485    13.502139   0.0625    
  13           14.831569    13.502976   0.0769231 
  18           14.831806    13.503816   0.0555556 
  16           14.832197    13.504658   0.0625    
  11           14.832743    13.505503   0.0909091 
  24           14.833443    13.506351   0.0416667 
  24           14.834298    13.507202   0.0416667 
  19           14.835308    13.508055   0.0526316 
  22           14.836473    13.50891    0.0454545 
  16           14.837794    13.509769   0.0625    
  10           14.839271    13.51063    0.1       
  21           14.840904    13.511493   0.047619  
  20           14.842695    13.51236    0.05      
  15           14.844644    13.513229   0.0666667 
  17           14.846751    13.5141     0.0588235 
  22           14.849019    13.514975   0.0454545 
  18           14.851446    13.515851   0.0555556 
  18           14.854035    13.516731   0.0555556 
  13           14.856787    13.517613   0.0769231 
  11           14.859702    13.518498   0.0909091 
  17           14.862782    13.519385   0.0588235 
  16           14.866028    13.520275   0.0625    
  22           14.869441    13.521167   0.0454545 
  14           14.873024    13.522063   0.0714286 
  16           14.876777    13.52296    0.0625    
  21           14.880702    13.523861   0.047619  
  14           14.884801    13.524764   0.0714286 
  8            14.889076    13.525669   0.125     
  18           14.893528    13.526577   0.0555556 
  13           14.89816     13.527488   0.0769231 
  17           14.902974    13.528401   0.0588235 
  25           14.907972    13.529317   0.04      
  20           14.913156    13.530236   0.05      
  14           14.918528    13.531157   0.0714286 
  20           14.924091    13.53208    0.05      
  17           14.929849    13.533007   0.0588235 
  15           14.935802    13.533935   0.0666667 
  15           14.941956    13.534867   0.0666667 
  29           14.948311    13.535801   0.0344828 
  18           14.954872    13.536737   0.0555556 
  19           14.961642    13.537676   0.0526316 
  15           14.968624    13.538618   0.0666667 
  17           14.975822    13.539562   0.0588235 
  16           14.983239    13.540508   0.0625    
  14           14.990879    13.541458   0.0714286 
  16           14.998746    13.542409   0.0625    
  22           15.006845    13.543364   0.0454545 
  16           15.015179    13.54432    0.0625    
  18           15.023753    13.54528    0.0555556 
  15           15.032572    13.546242   0.0666667 
  17           15.041639    13.547206   0.0588235 
  8            15.050963    13.548173   0.125     
  18           15.060545    13.549142   0.0555556 
  19           15.070393    13.550114   0.0526316 
  11           15.080511    13.551089   0.0909091 
  15           15.090907    13.552066   0.0666667 
  20           15.101585    13.553045   0.05      
  21           15.112552    13.554027   0.047619  
  12           15.123814    13.555011   0.0833333 
  22           15.13538     13.555998   0.0454545 
  15           15.147255    13.556988   0.0666667 
  17           15.159447    13.55798    0.0588235 
  19           15.171964    13.558974   0.0526316 
  16           15.184813    13.559971   0.0625    
  22           15.198004    13.56097    0.0454545 
  14           15.211545    13.561972   0.0714286 
  16           15.225444    13.562976   0.0625    
  21           15.239712    13.563983   0.047619  
  18           15.254357    13.564992   0.0555556 
  15           15.269391    13.566004   0.0666667 
  17           15.284823    13.567018   0.0588235 
  19           15.300665    13.568035   0.0526316 
  18           15.316929    13.569054   0.0555556 
  16           15.333626    13.570076   0.0625    
  19           15.350768    13.571099   0.0526316 
  19           15.368369    13.572126   0.0526316 
  27           15.386443    13.573155   0.037037  
  17           15.405003    13.574186   0.0588235 
  15           15.424065    13.57522    0.0666667 
  16           15.443643    13.576256   0.0625    
  21           15.463754    13.577294   0.047619  
  13           15.484414    13.578335   0.0769231 
  19           15.505642    13.579379   0.0526316 
  13           15.527456    13.580425   0.0769231 
  22           15.549874    13.581473   0.0454545 
  14           15.572918    13.582523   0.0714286 
  16           15.596607    13.583576   0.0625    
  17           15.620965    13.584632   0.0588235 
  18           15.646013    13.58569    0.0555556 
  15           15.671777    13.58675    0.0666667 
  16           15.698281    13.587813   0.0625    
  12           15.725552    13.588878   0.0833333 
  20           15.753618    13.589945   0.05      
  17           15.782508    13.591015   0.0588235 
  20           15.812253    13.592087   0.05      
  15           15.842884    13.593161   0.0666667 
  15           15.874437    13.594238   0.0666667 
  15           15.906945    13.595318   0.0666667 
  20           15.940447    13.596399   0.05      
  22           15.974982    13.597483   0.0454545 
  15           16.010591    13.598569   0.0666667 
  16           16.047319    13.599658   0.0625    
  15           16.08521     13.600749   0.0666667 
  16           16.124314    13.601843   0.0625    
  16           16.164682    13.602938   0.0625    
  25           16.206367    13.604036   0.04      
  18           16.249427    13.605137   0.0555556 
  16           16.293922    13.606239   0.0625    
  14           16.339916    13.607344   0.0714286 
  14           16.387476    13.608452   0.0714286 
  19           16.436675    13.609561   0.0526316 
  18           16.487587    13.610673   0.0555556 
  21           16.540293    13.611788   0.047619  
  15           16.594878    13.612904   0.0666667 
  20           16.651433    13.614023   0.05      
  22           16.710054    13.615145   0.0454545 
  15           16.770843    13.616268   0.0666667 
  22           16.833909    13.617394   0.0454545 
  19           16.899369    13.618522   0.0526316 
  14           16.967345    13.619652   0.0714286 
  19           17.037969    13.620785   0.0526316 
  16           17.111383    13.62192    0.0625    
  23           17.187737    13.623057   0.0434783 
  14           17.267191    13.624197   0.0714286 
  17           17.349919    13.625339   0.0588235 
  19           17.436103    13.626483   0.0526316 
  23           17.525943    13.627629   0.0434783 
  25           17.619651    13.628777   0.04      
  10           17.717455    13.629928   0.1       
  13           17.819601    13.631081   0.0769231 
  23           17.926352    13.632237   0.0434783 
  21           18.037994    13.633394   0.047619  
  15           18.154833    13.634554   0.0666667 
  19           18.277201    13.635716   0.0526316 
  28           18.405455    13.63688    0.0357143 
  23           18.539982    13.638047   0.0434783 
  14           18.6812      13.639215   0.0714286 
  18           18.829562    13.640386   0.0555556 
  18           18.985557    13.641559   0.0555556 
  29           19.149717    13.642735   0.0344828 
  15           19.322617    13.643912   0.0666667 
  13           19.504881    13.645092   0.0769231 
  20           19.697186    13.646274   0.05      
  16           19.900264    13.647458   0.0625    
  12           20.114913    13.648644   0.0833333 
  28           20.341993    13.649833   0.0357143 
  30           20.582441    13.651024   0.0333333 
  21           20.837269    13.652217   0.047619  
  29           21.107572    13.653412   0.0344828 
  12           21.394536    13.654609   0.0833333 
  16           21.699441    13.655808   0.0625    
  20           22.023663    13.65701    0.05      
  32           22.368686    13.658214   0.03125   
  20           22.736103    13.65942    0.05      
  24           23.127608    13.660628   0.0416667 
  22           23.545012    13.661838   0.0454545 
  25           23.990227    13.66305    0.04      
  20           24.46526     13.664265   0.05      
  27           24.972203    13.665481   0.037037  
  28           25.513204    13.6667     0.0357143 
  28           26.090436    13.667921   0.0357143 
  31           26.706053    13.669144   0.0322581 
  21           27.362118    13.670369   0.047619  
  31           28.060523    13.671596   0.0322581 
  29           28.802872    13.672826   0.0344828 
  30           29.590339    13.674057   0.0333333 
  31           30.423478    13.675291   0.0322581 
  31           31.302019    13.676526   0.0322581 
  22           32.224595    13.677764   0.0454545 
  30           33.188451    13.679004   0.0333333 
  36           34.189131    13.680246   0.0277778 
  36           35.220154    13.68149    0.0277778 
  31           36.272723    13.682736   0.0322581 
  39           37.335513    13.683984   0.025641  
  34           38.394608    13.685235   0.0294118 
  47           39.433641    13.686487   0.0212766 
  37           40.434213    13.687741   0.027027  
  33           41.376611    13.688998   0.030303  
  36           42.240886    13.690256   0.0277778 
  26           43.008189    13.691517   0.0384615 
  45           43.662231    13.69278    0.0222222 
  35           44.190728    13.694044   0.0285714 
  42           44.586577    13.695311   0.0238095 
  40           44.848552    13.69658    0.025     
  39           44.98141     13.69785    0.025641  
  38           44.995359    13.699123   0.0263158 
  44           44.904957    13.700398   0.0227273 
  37           44.727628    13.701675   0.027027  
  38           44.482025    13.702954   0.0263158 
  53           44.186453    13.704235   0.0188679 
  33           43.857484    13.705517   0.030303  
  28           43.508958    13.706802   0.0357143 
  36           43.151348    13.708089   0.0277778 
  43           42.79153     13.709378   0.0232558 
  38           42.432895    13.710669   0.0263158 
  39           42.075831    13.711962   0.025641  
  43           41.718378    13.713257   0.0232558 
  31           41.357121    13.714553   0.0322581 
  39           40.988143    13.715852   0.025641  
  34           40.607947    13.717153   0.0294118 
  31           40.214253    13.718456   0.0322581 
  37           39.806584    13.71976    0.027027  
  31           39.386559    13.721067   0.0322581 
  41           38.957887    13.722375   0.0243902 
  46           38.526101    13.723686   0.0217391 
  33           38.098116    13.724998   0.030303  
  29           37.68168     13.726313   0.0344828 
  29           37.284821    13.727629   0.0344828 
  34           36.915397    13.728947   0.0294118 
  46           36.580718    13.730268   0.0217391 
  36           36.287322    13.73159    0.0277778 
  37           36.040879    13.732914   0.027027  
  44           35.846166    13.73424    0.0227273 
  36           35.707141    13.735567   0.0277778 
  35           35.627054    13.736897   0.0285714 
  29           35.608565    13.738229   0.0344828 
  39           35.653882    13.739562   0.025641  
  26           35.764891    13.740898   0.0384615 
  34           35.943254    13.742235   0.0294118 
  53           36.190496    13.743574   0.0188679 
  31           36.508078    13.744915   0.0322581 
  38           36.89742     13.746258   0.0263158 
  37           37.359918    13.747603   0.027027  
  42           37.896937    13.74895    0.0238095 
  31           38.509742    13.750298   0.0322581 
  36           39.199456    13.751648   0.0277778 
  34           39.966928    13.753001   0.0294118 
  43           40.812589    13.754355   0.0232558 
  42           41.736275    13.755711   0.0238095 
  34           42.736987    13.757068   0.0294118 
  35           43.812635    13.758428   0.0285714 
  41           44.95971     13.759789   0.0243902 
  55           46.172929    13.761152   0.0181818 
  53           47.444886    13.762517   0.0188679 
  48           48.765694    13.763884   0.0208333 
  46           50.122647    13.765253   0.0217391 
  46           51.500001    13.766623   0.0217391 
  54           52.878917    13.767996   0.0185185 
  53           54.237589    13.76937    0.0188679 
  63           55.551679    13.770746   0.015873  
  66           56.795067    13.772123   0.0151515 
  56           57.940973    13.773503   0.0178571 
  67           58.963347    13.774884   0.0149254 
  66           59.838483    13.776267   0.0151515 
  64           60.546674    13.777651   0.015625  
  68           61.073676    13.779038   0.0147059 
  77           61.411851    13.780426   0.012987  
  66           61.560721    13.781816   0.0151515 
  63           61.526841    13.783208   0.015873  
  78           61.32305     13.784601   0.0128205 
  69           60.967178    13.785997   0.0144928 
  71           60.480297    13.787394   0.0140845 
  73           59.884922    13.788792   0.0136986 
  61           59.203193    13.790193   0.0163934 
  57           58.455319    13.791595   0.0175439 
  54           57.658411    13.792999   0.0185185 
  60           56.825719    13.794404   0.0166667 
  56           55.966331    13.795811   0.0178571 
  50           55.085296    13.79722    0.02      
  62           54.184102    13.798631   0.016129  
  57           53.261497    13.800043   0.0175439 
  50           52.314417    13.801457   0.02      
  64           51.339069    13.802873   0.015625  
  65           50.332007    13.80429    0.0153846 
  46           49.290949    13.80571    0.0217391 
  47           48.215488    13.80713    0.0212766 
  52           47.107409    13.808553   0.0192308 
  35           45.970741    13.809977   0.0285714 
  32           44.81151     13.811402   0.03125   
  35           43.63728     13.81283    0.0285714 
  40           42.456599    13.814259   0.025     
  33           41.278379    13.815689   0.030303  
  43           40.111349    13.817122   0.0232558 
  39           38.963601    13.818555   0.025641  
  31           37.842272    13.819991   0.0322581 
  40           36.753342    13.821428   0.025     
  36           35.701564    13.822867   0.0277778 
  34           34.690481    13.824307   0.0294118 
  36           33.722499    13.825749   0.0277778 
  30           32.799027    13.827193   0.0333333 
  29           31.920614    13.828638   0.0344828 
  25           31.087097    13.830085   0.04      
  35           30.297754    13.831533   0.0285714 
  19           29.55142     13.832983   0.0526316 
  27           28.846624    13.834434   0.037037  
  20           28.181663    13.835887   0.05      
  22           27.554697    13.837342   0.0454545 
  30           26.963801    13.838798   0.0333333 
  27           26.407029    13.840256   0.037037  
  20           25.882437    13.841715   0.05      
  23           25.388123    13.843176   0.0434783 
  12           24.922246    13.844638   0.0833333 
  20           24.483037    13.846102   0.05      
  30           24.068804    13.847568   0.0333333 
  22           23.677952    13.849035   0.0454545 
  29           23.308967    13.850503   0.0344828 
  34           22.960429    13.851973   0.0294118 
  21           22.631009    13.853445   0.047619  
  16           22.319457    13.854918   0.0625    
  26           22.024614    13.856392   0.0384615 
  18           21.745393    13.857868   0.0555556 
  26           21.480784    13.859346   0.0384615 
  21           21.229849    13.860824   0.047619  
  27           20.991712    13.862305   0.037037  
  19           20.765563    13.863787   0.0526316 
  19           20.550647    13.86527    0.0526316 
  19           20.346262    13.866755   0.0526316 
  25           20.151758    13.868241   0.04      
  17           19.966529    13.869729   0.0588235 
  17           19.790014    13.871218   0.0588235 
  25           19.621689    13.872709   0.04      
  28           19.46107     13.874201   0.0357143 
  14           19.307704    13.875695   0.0714286 
  20           19.16117     13.877189   0.05      
  14           19.021078    13.878686   0.0714286 
  17           18.887062    13.880184   0.0588235 
  26           18.758784    13.881683   0.0384615 
  26           18.635926    13.883183   0.0384615 
  16           18.518192    13.884685   0.0625    
  26           18.405307    13.886189   0.0384615 
  21           18.297012    13.887693   0.047619  
  20           18.193066    13.8892     0.05      
  23           18.093243    13.890707   0.0434783 
  21           17.997332    13.892216   0.047619  
  16           17.905135    13.893726   0.0625    
  22           17.816466    13.895238   0.0454545 
  15           17.73115     13.896751   0.0666667 
  9            17.649025    13.898265   0.1111111 
  23           17.569934    13.899781   0.0434783 
  22           17.493736    13.901298   0.0454545 
  20           17.420292    13.902817   0.05      
  18           17.349475    13.904336   0.0555556 
  14           17.281163    13.905857   0.0714286 
  25           17.215243    13.90738    0.04      
  16           17.151607    13.908903   0.0625    
  25           17.090154    13.910428   0.04      
  18           17.030787    13.911955   0.0555556 
  18           16.973416    13.913482   0.0555556 
  13           16.917954    13.915011   0.0769231 
  20           16.864321    13.916541   0.05      
  16           16.812439    13.918073   0.0625    
  20           16.762236    13.919605   0.05      
  10           16.713642    13.921139   0.1       
  13           16.666592    13.922675   0.0769231 
  30           16.621022    13.924211   0.0333333 
  16           16.576875    13.925749   0.0625    
  11           16.534094    13.927288   0.0909091 
  23           16.492625    13.928828   0.0434783 
  19           16.452418    13.93037    0.0526316 
  18           16.413423    13.931913   0.0555556 
  12           16.375597    13.933457   0.0833333 
  10           16.338892    13.935002   0.1       
  17           16.303269    13.936548   0.0588235 
  18           16.268687    13.938096   0.0555556 
  19           16.235108    13.939645   0.0526316 
  13           16.202497    13.941195   0.0769231 
  19           16.170818    13.942746   0.0526316 
  16           16.140038    13.944298   0.0625    
  17           16.110126    13.945852   0.0588235 
  21           16.081051    13.947407   0.047619  
  17           16.052785    13.948963   0.0588235 
  14           16.025299    13.95052    0.0714286 
  17           15.998568    13.952078   0.0588235 
  19           15.972565    13.953638   0.0526316 
  19           15.947268    13.955198   0.0526316 
  17           15.922652    13.95676    0.0588235 
  12           15.898695    13.958323   0.0833333 
  12           15.875376    13.959887   0.0833333 
  14           15.852674    13.961452   0.0714286 
  19           15.83057     13.963018   0.0526316 
  17           15.809045    13.964586   0.0588235 
  15           15.78808     13.966154   0.0666667 
  11           15.767659    13.967724   0.0909091 
  12           15.747764    13.969294   0.0833333 
  17           15.72838     13.970866   0.0588235 
  14           15.709492    13.972439   0.0714286 
  10           15.691082    13.974013   0.1       
  19           15.67314     13.975588   0.0526316 
  13           15.655649    13.977164   0.0769231 
  13           15.638597    13.978741   0.0769231 
  13           15.621972    13.98032    0.0769231 
  14           15.60576     13.981899   0.0714286 
  15           15.589951    13.983479   0.0666667 
  15           15.574533    13.985061   0.0666667 
  13           15.559494    13.986643   0.0769231 
  14           15.544825    13.988226   0.0714286 
  11           15.530515    13.989811   0.0909091 
  26           15.516554    13.991396   0.0384615 
  20           15.502932    13.992983   0.05      
  17           15.489642    13.99457    0.0588235 
  15           15.476673    13.996159   0.0666667 
  12           15.464017    13.997748   0.0833333 
  19           15.451666    13.999339   0.0526316 
  18           15.439612    14.00093    0.0555556 
  19           15.427848    14.002523   0.0526316 
  21           15.416365    14.004116   0.047619  
  17           15.405157    14.00571    0.0588235 
  15           15.394216    14.007306   0.0666667 
  14           15.383537    14.008902   0.0714286 
  10           15.373112    14.010499   0.1       
  19           15.362936    14.012098   0.0526316 
  8            15.353001    14.013697   0.125     
  13           15.343303    14.015297   0.0769231 
  15           15.333835    14.016898   0.0666667 
  11           15.324592    14.0185     0.0909091 
  9            15.315569    14.020102   0.1111111 
  19           15.30676     14.021706   0.0526316 
  18           15.29816     14.023311   0.0555556 
  22           15.289765    14.024916   0.0454545 
  12           15.28157     14.026522   0.0833333 
  10           15.273571    14.02813    0.1       
  16           15.265762    14.029738   0.0625    
  10           15.258139    14.031347   0.1       
  8            15.250699    14.032957   0.125     
  12           15.243438    14.034568   0.0833333 
  17           15.23635     14.036179   0.0588235 
  13           15.229434    14.037792   0.0769231 
  8            15.222684    14.039405   0.125     
  14           15.216097    14.041019   0.0714286 
  15           15.209671    14.042634   0.0666667 
  8            15.2034      14.04425    0.125     
  18           15.197283    14.045866   0.0555556 
  18           15.191316    14.047484   0.0555556 
  11           15.185496    14.049102   0.0909091 
  10           15.17982     14.050721   0.1       
  16           15.174284    14.05234    0.0625    
  20           15.168887    14.053961   0.05      
  9            15.163625    14.055582   0.1111111 
  25           15.158496    14.057204   0.04      
  11           15.153496    14.058827   0.0909091 
  18           15.148624    14.060451   0.0555556 
  12           15.143877    14.062075   0.0833333 
  21           15.139253    14.0637     0.047619  
  18           15.134749    14.065326   0.0555556 
  12           15.130363    14.066953   0.0833333 
  19           15.126093    14.06858    0.0526316 
  19           15.121936    14.070208   0.0526316 
  17           15.117891    14.071837   0.0588235 
  21           15.113956    14.073466   0.047619  
  13           15.110128    14.075097   0.0769231 
  14           15.106405    14.076727   0.0714286 
  16           15.102787    14.078359   0.0625    
  27           15.09927     14.079991   0.037037  
  11           15.095853    14.081624   0.0909091 
  9            15.092535    14.083258   0.1111111 
  19           15.089313    14.084892   0.0526316 
  17           15.086187    14.086527   0.0588235 
  10           15.083154    14.088163   0.1       
  14           15.080212    14.089799   0.0714286 
  16           15.077362    14.091436   0.0625    
  15           15.0746      14.093073   0.0666667 
  13           15.071925    14.094711   0.0769231 
  20           15.069337    14.09635    0.05      
  21           15.066833    14.097989   0.047619  
  20           15.064412    14.099629   0.05      
  20           15.062074    14.10127    0.05      
  21           15.059816    14.102911   0.047619  
  14           15.057638    14.104553   0.0714286 
  22           15.055538    14.106195   0.0454545 
  17           15.053515    14.107838   0.0588235 
  11           15.051568    14.109481   0.0909091 
  14           15.049696    14.111125   0.0714286 
  19           15.047898    14.11277    0.0526316 
  13           15.046173    14.114415   0.0769231 
  21           15.04452     14.116061   0.047619  
  15           15.042937    14.117707   0.0666667 
  18           15.041424    14.119354   0.0555556 
  12           15.03998     14.121001   0.0833333 
  15           15.038603    14.122649   0.0666667 
  14           15.037294    14.124297   0.0714286 
  24           15.03605     14.125946   0.0416667 
  21           15.034872    14.127595   0.047619  
  13           15.033758    14.129245   0.0769231 
  15           15.032708    14.130895   0.0666667 
  16           15.031721    14.132546   0.0625    
  14           15.030795    14.134197   0.0714286 
  15           15.029931    14.135849   0.0666667 
  13           15.029127    14.137501   0.0769231 
  14           15.028383    14.139154   0.0714286 
  13           15.027698    14.140807   0.0769231 
  18           15.027071    14.14246    0.0555556 
  19           15.026503    14.144114   0.0526316 
  17           15.025991    14.145769   0.0588235 
  13           15.025535    14.147423   0.0769231 
  17           15.025136    14.149079   0.0588235 
  14           15.024792    14.150734   0.0714286 
  17           15.024502    14.15239    0.0588235 
  11           15.024267    14.154046   0.0909091 
  18           15.024085    14.155703   0.0555556 
  11           15.023957    14.15736    0.0909091 
  17           15.02388     14.159018   0.0588235 
  16           15.023856    14.160676   0.0625    
  16           15.023884    14.162334   0.0625    
  17           15.023962    14.163992   0.0588235 
  23           15.024091    14.165651   0.0434783 
  14           15.02427     14.167311   0.0714286 
  16           15.024499    14.16897    0.0625    
  11           15.024777    14.17063    0.0909091 
  14           15.025104    14.17229    0.0714286 
  16           15.025479    14.173951   0.0625    
  17           15.025903    14.175612   0.0588235 
  20           15.026374    14.177273   0.05      
  14           15.026893    14.178934   0.0714286 
  13           15.027459    14.180596   0.0769231 
  11           15.028071    14.182258   0.0909091 
  16           15.02873     14.18392    0.0625    
  20           15.029434    14.185583   0.05      
  19           15.030185    14.187245   0.0526316 
  13           15.030981    14.188908   0.0769231 
  10           15.031822    14.190572   0.1       
  16           15.032708    14.192235   0.0625    
  14           15.033638    14.193899   0.0714286 
  12           15.034613    14.195563   0.0833333 
  19           15.035632    14.197227   0.0526316 
  14           15.036695    14.198891   0.0714286 
  16           15.037802    14.200556   0.0625    
  22           15.038952    14.202221   0.0454545 
  17           15.040146    14.203885   0.0588235 
  17           15.041382    14.205551   0.0588235 
  20           15.042662    14.207216   0.05      
  18           15.043984    14.208881   0.0555556 
  20           15.045348    14.210547   0.05      
  18           15.046755    14.212213   0.0555556 
  18           15.048205    14.213879   0.0555556 
  20           15.049696    14.215545   0.05      
  18           15.051229    14.217211   0.0555556 
  17           15.052805    14.218877   0.0588235 
  6            15.054422    14.220543   0.1666667 
  14           15.05608     14.22221    0.0714286 
  16           15.05778     14.223877   0.0625    
  16           15.059522    14.225543   0.0625    
  13           15.061305    14.22721    0.0769231 
  16           15.06313     14.228877   0.0625    
  15           15.064995    14.230544   0.0666667 
  18           15.066902    14.232211   0.0555556 
  15           15.06885     14.233878   0.0666667 
  14           15.070839    14.235545   0.0714286 
  17           15.07287     14.237212   0.0588235 
  11           15.074941    14.238879   0.0909091 
  13           15.077054    14.240547   0.0769231 
  15           15.079207    14.242214   0.0666667 
  19           15.081402    14.243881   0.0526316 
  12           15.083638    14.245548   0.0833333 
  20           15.085914    14.247216   0.05      
  14           15.088232    14.248883   0.0714286 
  19           15.090592    14.25055    0.0526316 
  22           15.092992    14.252217   0.0454545 
  16           15.095434    14.253885   0.0625    
  14           15.097917    14.255552   0.0714286 
  10           15.100442    14.257219   0.1       
  17           15.103008    14.258886   0.0588235 
  16           15.105616    14.260553   0.0625    
  23           15.108265    14.26222    0.0434783 
  12           15.110956    14.263887   0.0833333 
  17           15.11369     14.265554   0.0588235 
  17           15.116465    14.26722    0.0588235 
  8            15.119282    14.268887   0.125     
  12           15.122142    14.270553   0.0833333 
  22           15.125044    14.27222    0.0454545 
  19           15.127989    14.273886   0.0526316 
  14           15.130977    14.275552   0.0714286 
  22           15.134008    14.277218   0.0454545 
  20           15.137082    14.278884   0.05      
  10           15.140199    14.28055    0.1       
  14           15.14336     14.282216   0.0714286 
  16           15.146564    14.283881   0.0625    
  16           15.149813    14.285546   0.0625    
  20           15.153106    14.287211   0.05      
  27           15.156443    14.288876   0.037037  
  18           15.159825    14.290541   0.0555556 
  19           15.163252    14.292206   0.0526316 
  12           15.166724    14.29387    0.0833333 
  13           15.170241    14.295534   0.0769231 
  16           15.173805    14.297198   0.0625    
  20           15.177415    14.298862   0.05      
  13           15.181071    14.300525   0.0769231 
  17           15.184773    14.302188   0.0588235 
  12           15.188523    14.303851   0.0833333 
  15           15.19232     14.305514   0.0666667 
  14           15.196165    14.307176   0.0714286 
  18           15.200058    14.308838   0.0555556 
  15           15.204       14.3105     0.0666667 
  13           15.20799     14.312162   0.0769231 
  17           15.21203     14.313823   0.0588235 
  13           15.216119    14.315484   0.0769231 
  21           15.220259    14.317145   0.047619  
  19           15.224449    14.318805   0.0526316 
  14           15.22869     14.320465   0.0714286 
  19           15.232982    14.322125   0.0526316 
  13           15.237326    14.323784   0.0769231 
  17           15.241723    14.325443   0.0588235 
  23           15.246172    14.327102   0.0434783 
  14           15.250675    14.32876    0.0714286 
  25           15.255232    14.330418   0.04      
  14           15.259843    14.332075   0.0714286 
  17           15.264509    14.333732   0.0588235 
  11           15.269231    14.335389   0.0909091 
  20           15.274008    14.337046   0.05      
  6            15.278843    14.338701   0.1666667 
  16           15.283735    14.340357   0.0625    
  10           15.288684    14.342012   0.1       
  17           15.293692    14.343667   0.0588235 
  26           15.29876     14.345321   0.0384615 
  20           15.303887    14.346975   0.05      
  15           15.309075    14.348628   0.0666667 
  14           15.314324    14.350281   0.0714286 
  8            15.319635    14.351933   0.125     
  12           15.325009    14.353585   0.0833333 
  13           15.330446    14.355236   0.0769231 
  18           15.335948    14.356887   0.0555556 
  16           15.341514    14.358538   0.0625    
  25           15.347147    14.360187   0.04      
  26           15.352846    14.361837   0.0384615 
  13           15.358613    14.363486   0.0769231 
  17           15.364448    14.365134   0.0588235 
  21           15.370352    14.366782   0.047619  
  21           15.376327    14.368429   0.047619  
  21           15.382373    14.370075   0.047619  
  21           15.388491    14.371721   0.047619  
  9            15.394682    14.373367   0.1111111 
  16           15.400947    14.375012   0.0625    
  19           15.407288    14.376656   0.0526316 
  14           15.413704    14.3783     0.0714286 
  16           15.420198    14.379943   0.0625    
  11           15.42677     14.381585   0.0909091 
  19           15.433422    14.383227   0.0526316 
  14           15.440155    14.384869   0.0714286 
  12           15.446969    14.386509   0.0833333 
  16           15.453867    14.388149   0.0625    
  18           15.460849    14.389788   0.0555556 
  20           15.467916    14.391427   0.05      
  16           15.47507     14.393065   0.0625    
  21           15.482313    14.394702   0.047619  
  13           15.489646    14.396339   0.0769231 
  17           15.497069    14.397975   0.0588235 
  19           15.504585    14.39961    0.0526316 
  12           15.512195    14.401244   0.0833333 
  15           15.5199      14.402878   0.0666667 
  21           15.527703    14.404511   0.047619  
  12           15.535604    14.406143   0.0833333 
  11           15.543606    14.407775   0.0909091 
  12           15.551709    14.409406   0.0833333 
  10           15.559916    14.411036   0.1       
  12           15.568229    14.412665   0.0833333 
  23           15.576648    14.414294   0.0434783 
  9            15.585177    14.415921   0.1111111 
  22           15.593817    14.417548   0.0454545 
  21           15.602569    14.419174   0.047619  
  18           15.611437    14.4208     0.0555556 
  25           15.620421    14.422424   0.04      
  23           15.629525    14.424048   0.0434783 
  16           15.638749    14.42567    0.0625    
  18           15.648097    14.427292   0.0555556 
  14           15.657571    14.428914   0.0714286 
  10           15.667173    14.430534   0.1       
  15           15.676904    14.432153   0.0666667 
  17           15.686769    14.433772   0.0588235 
  17           15.696769    14.435389   0.0588235 
  11           15.706906    14.437006   0.0909091 
  19           15.717184    14.438622   0.0526316 
  20           15.727606    14.440237   0.05      
  18           15.738173    14.441851   0.0555556 
  23           15.748889    14.443464   0.0434783 
  14           15.759757    14.445076   0.0714286 
  19           15.770779    14.446687   0.0526316 
  15           15.78196     14.448298   0.0666667 
  13           15.793301    14.449907   0.0769231 
  19           15.804807    14.451515   0.0526316 
  13           15.81648     14.453123   0.0769231 
  10           15.828325    14.454729   0.1       
  17           15.840344    14.456334   0.0588235 
  16           15.852542    14.457939   0.0625    
  20           15.864921    14.459542   0.05      
  25           15.877487    14.461144   0.04      
  16           15.890242    14.462746   0.0625    
  22           15.903192    14.464346   0.0454545 
  18           15.916339    14.465945   0.0555556 
  9            15.929689    14.467543   0.1111111 
  14           15.943246    14.46914    0.0714286 
  9            15.957015    14.470737   0.1111111 
  19           15.971       14.472332   0.0526316 
  8            15.985206    14.473925   0.125     
  13           15.999638    14.475518   0.0769231 
  20           16.014301    14.47711    0.05      
  22           16.029201    14.4787     0.0454545 
  13           16.044343    14.48029    0.0769231 
  12           16.059733    14.481878   0.0833333 
  19           16.075377    14.483465   0.0526316 
  12           16.09128     14.485051   0.0833333 
  18           16.107448    14.486636   0.0555556 
  11           16.123889    14.48822    0.0909091 
  21           16.140609    14.489803   0.047619  
  18           16.157614    14.491384   0.0555556 
  16           16.174911    14.492964   0.0625    
  20           16.192508    14.494543   0.05      
  16           16.210413    14.496121   0.0625    
  11           16.228632    14.497697   0.0909091 
  19           16.247175    14.499273   0.0526316 
  8            16.266048    14.500847   0.125     
  13           16.285261    14.50242    0.0769231 
  22           16.304823    14.503991   0.0454545 
  19           16.324742    14.505562   0.0526316 
  16           16.345028    14.507131   0.0625    
  9            16.365691    14.508699   0.1111111 
  29           16.386741    14.510265   0.0344828 
  19           16.408187    14.51183    0.0526316 
  15           16.430042    14.513394   0.0666667 
  20           16.452316    14.514957   0.05      
  19           16.475022    14.516518   0.0526316 
  22           16.498169    14.518078   0.0454545 
  17           16.521772    14.519637   0.0588235 
  17           16.545843    14.521194   0.0588235 
  22           16.570395    14.52275    0.0454545 
  19           16.595443    14.524304   0.0526316 
  13           16.621       14.525857   0.0769231 
  21           16.647083    14.527409   0.047619  
  21           16.672371    14.52896    0.047619  
  23           16.69955     14.530509   0.0434783 
  20           16.727303    14.532056   0.05      
  13           16.755645    14.533602   0.0769231 
  16           16.784596    14.535147   0.0625    
  11           16.814174    14.53669    0.0909091 
  14           16.844399    14.538232   0.0714286 
  18           16.87529     14.539773   0.0555556 
  15           16.90687     14.541312   0.0666667 
  21           16.939159    14.542849   0.047619  
  12           16.972182    14.544385   0.0833333 
  19           17.005961    14.545919   0.0526316 
  16           17.040522    14.547452   0.0625    
  15           17.075336    14.548984   0.0666667 
  18           17.111539    14.550514   0.0555556 
  17           17.148606    14.552042   0.0588235 
  11           17.186566    14.553569   0.0909091 
  23           17.225448    14.555095   0.0434783 
  23           17.265286    14.556618   0.0434783 
  20           17.306114    14.558141   0.05      
  18           17.347965    14.559661   0.0555556 
  26           17.390878    14.56118    0.0384615 
  14           17.43489     14.562698   0.0714286 
  16           17.480042    14.564214   0.0625    
  13           17.526377    14.565728   0.0769231 
  17           17.573938    14.567241   0.0588235 
  30           17.622772    14.568752   0.0333333 
  15           17.672928    14.570261   0.0666667 
  13           17.724457    14.571769   0.0769231 
  19           17.777413    14.573275   0.0526316 
  19           17.831852    14.574779   0.0526316 
  18           17.887833    14.576282   0.0555556 
  19           17.94542     14.577783   0.0526316 
  19           18.004678    14.579283   0.0526316 
  13           18.065677    14.58078    0.0769231 
  20           18.128489    14.582276   0.05      
  29           18.193191    14.583771   0.0344828 
  24           18.259865    14.585263   0.0416667 
  23           18.328596    14.586754   0.0434783 
  17           18.399476    14.588243   0.0588235 
  24           18.472599    14.58973    0.0416667 
  14           18.548066    14.591216   0.0714286 
  15           18.625987    14.5927     0.0666667 
  29           18.706472    14.594182   0.0344828 
  21           18.789642    14.595662   0.047619  
  20           18.875625    14.59714    0.05      
  30           18.964555    14.598617   0.0333333 
  19           19.056575    14.600092   0.0526316 
  28           19.151836    14.601564   0.0357143 
  15           19.250499    14.603035   0.0666667 
  13           19.352735    14.604505   0.0769231 
  16           19.458724    14.605972   0.0625    
  17           19.568661    14.607438   0.0588235 
  21           19.682747    14.608901   0.047619  
  19           19.801201    14.610363   0.0526316 
  19           19.924252    14.611823   0.0526316 
  25           20.052147    14.613281   0.04      
  15           20.185143    14.614737   0.0666667 
  19           20.323518    14.616191   0.0526316 
  18           20.46397     14.617643   0.0555556 
  19           20.614       14.619093   0.0526316 
  26           20.770341    14.620541   0.0384615 
  24           20.93334     14.621988   0.0416667 
  25           21.103365    14.623432   0.04      
  23           21.280803    14.624874   0.0434783 
  26           21.466063    14.626315   0.0384615 
  16           21.659574    14.627753   0.0625    
  28           21.861785    14.629189   0.0357143 
  21           22.073165    14.630624   0.047619  
  27           22.294198    14.632056   0.037037  
  23           22.525385    14.633486   0.0434783 
  33           22.767239    14.634915   0.030303  
  19           23.018785    14.636341   0.0526316 
  27           23.283536    14.637765   0.037037  
  27           23.560511    14.639187   0.037037  
  23           23.850209    14.640607   0.0434783 
  33           24.1531      14.642024   0.030303  
  19           24.469614    14.64344    0.0526316 
  39           24.80012     14.644854   0.025641  
  41           25.144908    14.646265   0.0243902 
  13           25.504173    14.647675   0.0769231 
  27           25.877984    14.649082   0.037037  
  28           26.266265    14.650487   0.0357143 
  26           26.668778    14.65189    0.0384615 
  33           27.0851      14.65329    0.030303  
  22           27.514619    14.654689   0.0454545 
  18           27.956527    14.656085   0.0555556 
  32           28.409848    14.657479   0.03125   
  23           28.873455    14.658871   0.0434783 
  26           29.346147    14.660261   0.0384615 
  23           29.82671     14.661648   0.0434783 
  36           30.314017    14.663033   0.0277778 
  27           30.807148    14.664416   0.037037  
  23           31.305509    14.665797   0.0434783 
  29           31.808947    14.667175   0.0344828 
  41           32.317856    14.668551   0.0243902 
  30           32.833256    14.669925   0.0333333 
  33           33.356824    14.671297   0.030303  
  26           33.890898    14.672666   0.0384615 
  28           34.438422    14.674033   0.0357143 
  35           35.002875    14.675397   0.0285714 
  34           35.588145    14.67676    0.0294118 
  25           36.198426    14.678119   0.04      
  41           36.838058    14.679477   0.0243902 
  32           37.511447    14.680832   0.03125   
  34           38.222928    14.682185   0.0294118 
  38           38.976693    14.683535   0.0263158 
  41           39.776727    14.684883   0.0243902 
  39           40.626784    14.686229   0.025641  
  40           41.530334    14.687572   0.025     
  40           42.49058     14.688912   0.025     
  44           43.510444    14.690251   0.0227273 
  34           44.591498    14.691586   0.0294118 
  51           45.738172    14.69292    0.0196078 
  48           46.951372    14.694251   0.0208333 
  42           48.232622    14.695579   0.0238095 
  49           49.582896    14.696905   0.0204082 
  52           51.002444    14.698228   0.0192308 
  50           52.490556    14.699549   0.02      
  50           54.045287    14.700867   0.02      
  54           55.663123    14.702183   0.0185185 
  51           57.338609    14.703496   0.0196078 
  52           59.063977    14.704807   0.0192308 
  45           60.828783    14.706115   0.0222222 
  61           62.619597    14.707421   0.0163934 
  60           64.419811    14.708724   0.0166667 
  58           66.209125    14.710024   0.0172414 
  71           67.965549    14.711322   0.0140845 
  62           69.66311     14.712617   0.016129  
  77           71.274426    14.71391    0.012987  
  78           72.771249    14.7152     0.0128205 
  75           74.125834    14.716487   0.0133333 
  80           75.312409    14.717772   0.0125    
  74           76.308748    14.719054   0.0135135 
  77           77.097711    14.720333   0.012987  
  71           77.66837     14.721609   0.0140845 
  74           78.016893    14.722883   0.0135135 
  68           78.146677    14.724154   0.0147059 
  68           78.068053    14.725423   0.0147059 
  74           77.79738     14.726689   0.0135135 
  69           77.355666    14.727952   0.0144928 
  87           76.766955    14.729212   0.0114943 
  73           76.056566    14.730469   0.0136986 
  62           75.249421    14.731724   0.016129  
  56           74.368586    14.732976   0.0178571 
  83           73.434083    14.734225   0.0120482 
  57           72.462115    14.735472   0.0175439 
  59           71.46458     14.736715   0.0169492 
  77           70.449078    14.737956   0.012987  
  63           69.419093    14.739194   0.015873  
  71           68.374598    14.740429   0.0140845 
  68           67.312808    14.741661   0.0147059 
  47           66.229091    14.74289    0.0212766 
  68           65.118018    14.744117   0.0147059 
  71           63.974303    14.74534    0.0140845 
  66           62.793719    14.746561   0.0151515 
  57           61.573831    14.747779   0.0175439 
  55           60.314402    14.748994   0.0181818 
  59           59.017653    14.750206   0.0169492 
  60           57.688151    14.751415   0.0166667 
  48           56.332518    14.752621   0.0208333 
  54           54.958967    14.753824   0.0185185 
  49           53.576727    14.755024   0.0204082 
  50           52.195479    14.756221   0.02      
  46           50.824799    14.757415   0.0217391 
  55           49.473737    14.758607   0.0181818 
  41           48.150458    14.759795   0.0243902 
  29           46.862019    14.76098    0.0344828 
  42           45.614287    14.762162   0.0238095 
  45           44.411888    14.763341   0.0222222 
  40           43.258276    14.764517   0.025     
  48           42.15581     14.76569    0.0208333 
  31           41.105906    14.76686    0.0322581 
  39           40.109148    14.768027   0.025641  
  42           39.165455    14.76919    0.0238095 
  31           38.274184    14.770351   0.0322581 
  40           37.434284    14.771509   0.025     
  35           36.644375    14.772663   0.0285714 
  44           35.902852    14.773814   0.0227273 
  27           35.20797     14.774962   0.037037  
  42           34.557891    14.776107   0.0238095 
  31           33.950741    14.777249   0.0322581 
  37           33.384658    14.778387   0.027027  
  24           32.857813    14.779523   0.0416667 
  15           32.368435    14.780655   0.0666667 
  21           31.914837    14.781784   0.047619  
  26           31.495416    14.78291    0.0384615 
  30           31.108673    14.784032   0.0333333 
  30           30.753206    14.785151   0.0333333 
  35           30.42773     14.786267   0.0285714 
  27           30.13106     14.78738    0.037037  
  36           29.862128    14.788489   0.0277778 
  20           29.619968    14.789596   0.05      
  44           29.403726    14.790698   0.0227273 
  29           29.212648    14.791798   0.0344828 
  34           29.046087    14.792894   0.0294118 
  39           28.903495    14.793987   0.025641  
  24           28.784422    14.795077   0.0416667 
  39           28.688516    14.796163   0.025641  
  33           28.615517    14.797246   0.030303  
  27           28.565258    14.798325   0.037037  
  16           28.537657    14.799401   0.0625    
  26           28.532723    14.800474   0.0384615 
  20           28.550547    14.801543   0.05      
  31           28.591298    14.802609   0.0322581 
  26           28.655224    14.803671   0.0384615 
  29           28.742642    14.80473    0.0344828 
  33           28.853935    14.805786   0.030303  
  22           28.989544    14.806838   0.0454545 
  41           29.149956    14.807886   0.0243902 
  32           29.335698    14.808931   0.03125   
  35           29.547312    14.809973   0.0285714 
  24           29.785347    14.811011   0.0416667 
  25           30.050324    14.812045   0.04      
  39           30.342715    14.813076   0.025641  
  25           30.662902    14.814104   0.04      
  26           31.011134    14.815128   0.0384615 
  30           31.387478    14.816148   0.0333333 
  28           31.791754    14.817165   0.0357143 
  26           32.223469    14.818178   0.0384615 
  31           32.681737    14.819187   0.0322581 
  32           33.165193    14.820193   0.03125   
  41           33.671908    14.821196   0.0243902 
  26           34.199296    14.822194   0.0384615 
  27           34.744037    14.82319    0.037037  
  27           35.30201     14.824181   0.037037  
  33           35.868257    14.825169   0.030303  
  42           36.436981    14.826153   0.0238095 
  40           37.001606    14.827133   0.025     
  42           37.554897    14.82811    0.0238095 
  39           38.089146    14.829083   0.025641  
  48           38.596453    14.830052   0.0208333 
  42           39.069048    14.831018   0.0238095 
  40           39.499694    14.831979   0.025     
  34           39.882081    14.832937   0.0294118 
  46           40.211228    14.833891   0.0217391 
  44           40.483813    14.834842   0.0227273 
  39           40.69841     14.835789   0.025641  
  37           40.855588    14.836731   0.027027  
  34           40.957878    14.837671   0.0294118 
  35           41.009584    14.838606   0.0285714 
  46           41.016472    14.839537   0.0217391 
  36           40.985375    14.840465   0.0277778 
  38           40.923738    14.841388   0.0263158 
  39           40.839169    14.842308   0.025641  
  43           40.739031    14.843224   0.0232558 
  49           40.630068    14.844136   0.0204082 
  39           40.518148    14.845044   0.025641  
  34           40.408083    14.845948   0.0294118 
  39           40.303543    14.846849   0.025641  
  40           40.207064    14.847745   0.025     
  47           40.120136    14.848637   0.0212766 
  44           40.043344    14.849526   0.0227273 
  40           39.976573    14.85041    0.025     
  34           39.919235    14.851291   0.0294118 
  33           39.870487    14.852167   0.030303  
  41           39.829463    14.85304    0.0243902 
  46           39.795432    14.853908   0.0217391 
  35           39.767909    14.854773   0.0285714 
  27           39.746306    14.855633   0.037037  
  43           39.731492    14.856489   0.0232558 
  37           39.723282    14.857341   0.027027  
  39           39.72187     14.85819    0.025641  
  46           39.727233    14.859034   0.0217391 
  38           39.738906    14.859874   0.0263158 
  43           39.755784    14.860709   0.0232558 
  33           39.775958    14.861541   0.030303  
  44           39.796623    14.862369   0.0227273 
  37           39.814044    14.863192   0.027027  
  53           39.823645    14.864011   0.0188679 
  47           39.820173    14.864827   0.0212766 
  28           39.797965    14.865637   0.0357143 
  40           39.75129     14.866444   0.025     
  33           39.674567    14.867247   0.030303  
  27           39.563438    14.868045   0.037037  
  42           39.414135    14.868839   0.0238095 
  40           39.224449    14.869629   0.025     
  30           38.993745    14.870414   0.0333333 
  38           38.723014    14.871196   0.0263158 
  45           38.414797    14.871973   0.0222222 
  46           38.072951    14.872745   0.0217391 
  39           37.702339    14.873514   0.025641  
  49           37.308459    14.874278   0.0204082 
  32           36.897023    14.875038   0.03125   
  37           36.473596    14.875793   0.027027  
  44           36.043253    14.876544   0.0227273 
  40           35.610318    14.877291   0.025     
  33           35.178186    14.878033   0.030303  
  31           34.749224    14.878771   0.0322581 
  25           34.32477     14.879505   0.04      
  40           33.905185    14.880234   0.025     
  28           33.489985    14.880959   0.0357143 
  36           33.078028    14.881679   0.0277778 
  42           32.667717    14.882395   0.0238095 
  33           32.257253    14.883106   0.030303  
  31           31.844865    14.883813   0.0322581 
  32           31.429025    14.884516   0.03125   
  41           31.008627    14.885214   0.0243902 
  32           30.583116    14.885907   0.03125   
  30           30.152543    14.886596   0.0333333 
  40           29.71756     14.88728    0.025     
  32           29.279372    14.88796    0.03125   
  27           28.839625    14.888636   0.037037  
  28           28.400274    14.889306   0.0357143 
  22           27.96345     14.889972   0.0454545 
  38           27.531318    14.890634   0.0263158 
  18           27.105967    14.891291   0.0555556 
  30           26.689314    14.891943   0.0333333 
  28           26.283037    14.892591   0.0357143 
  20           25.88641     14.893234   0.05      
  20           25.504823    14.893872   0.05      
  18           25.136975    14.894506   0.0555556 
  27           24.783431    14.895135   0.037037  
  30           24.44452     14.89576    0.0333333 
  24           24.120361    14.896379   0.0416667 
  21           23.810895    14.896994   0.047619  
  18           23.515919    14.897605   0.0555556 
  19           23.235117    14.89821    0.0526316 
  31           22.968084    14.898811   0.0322581 
  30           22.714351    14.899407   0.0333333 
  18           22.473405    14.899998   0.0555556 
  27           22.244706    14.900585   0.037037  
  20           22.026809    14.901166   0.05      
  23           21.820932    14.901743   0.0434783 
  29           21.625632    14.902315   0.0344828 
  20           21.440367    14.902882   0.05      
  19           21.264606    14.903444   0.0526316 
  15           21.097843    14.904002   0.0666667 
  18           20.939588    14.904554   0.0555556 
  18           20.789377    14.905102   0.0555556 
  21           20.646767    14.905645   0.047619  
  20           20.511341    14.906183   0.05      
  24           20.382704    14.906716   0.0416667 
  25           20.260484    14.907244   0.04      
  26           20.144331    14.907767   0.0384615 
  12           20.033918    14.908285   0.0833333 
  24           19.928936    14.908798   0.0416667 
  21           19.829097    14.909306   0.047619  
  17           19.734133    14.90981    0.0588235 
  21           19.643791    14.910308   0.047619  
  17           19.557836    14.910801   0.0588235 
  16           19.476048    14.911289   0.0625    
  22           19.398223    14.911772   0.0454545 
  19           19.324169    14.91225    0.0526316 
  20           19.253708    14.912723   0.05      
  23           19.186675    14.913191   0.0434783 
  15           19.122914    14.913653   0.0666667 
  14           19.062283    14.914111   0.0714286 
  19           19.004647    14.914563   0.0526316 
  15           18.949882    14.915011   0.0666667 
  16           18.897873    14.915453   0.0625    
  21           18.848512    14.91589    0.047619  
  15           18.801701    14.916322   0.0666667 
  13           18.757347    14.916749   0.0769231 
  22           18.715365    14.91717    0.0454545 
  23           18.675678    14.917586   0.0434783 
  24           18.638213    14.917997   0.0416667 
  16           18.602904    14.918403   0.0625    
  14           18.56969     14.918804   0.0714286 
  20           18.538516    14.919199   0.05      
  21           18.509331    14.919589   0.047619  
  21           18.48209     14.919974   0.047619  
  16           18.456753    14.920353   0.0625    
  15           18.433283    14.920727   0.0666667 
  21           18.411649    14.921096   0.047619  
  27           18.391822    14.921459   0.037037  
  25           18.37378     14.921817   0.04      
  17           18.357503    14.92217    0.0588235 
  13           18.342974    14.922517   0.0769231 
  12           18.330184    14.922859   0.0833333 
  16           18.319124    14.923196   0.0625    
  11           18.309791    14.923527   0.0909091 
  19           18.302184    14.923853   0.0526316 
  22           18.296308    14.924173   0.0454545 
  10           18.29217     14.924488   0.1       
  8            18.289783    14.924797   0.125     
  9            18.289163    14.925101   0.1111111 
  29           18.29033     14.925399   0.0344828 
  13           18.293309    14.925692   0.0769231 
  19           18.298129    14.925979   0.0526316 
  12           18.304823    14.926261   0.0833333 
  19           18.313431    14.926537   0.0526316 
  13           18.323995    14.926808   0.0769231 
  22           18.336564    14.927073   0.0454545 
  18           18.351194    14.927333   0.0555556 
  20           18.367942    14.927587   0.05      
  20           18.386877    14.927835   0.05      
  19           18.408069    14.928077   0.0526316 
  23           18.4316      14.928314   0.0434783 
  7            18.457554    14.928546   0.1428571 
  27           18.486025    14.928772   0.037037  
  19           18.517117    14.928992   0.0526316 
  16           18.550939    14.929206   0.0625    
  15           18.587612    14.929415   0.0666667 
  15           18.627263    14.929617   0.0666667 
  22           18.670033    14.929815   0.0454545 
  12           18.716071    14.930006   0.0833333 
  17           18.76554     14.930192   0.0588235 
  23           18.818612    14.930372   0.0434783 
  26           18.875474    14.930546   0.0384615 
  19           18.936327    14.930714   0.0526316 
  17           19.001384    14.930877   0.0588235 
  15           19.070875    14.931033   0.0666667 
  23           19.145044    14.931184   0.0434783 
  18           19.224153    14.931329   0.0555556 
  23           19.30848     14.931468   0.0434783 
  21           19.398322    14.931602   0.047619  
  24           19.493991    14.931729   0.0416667 
  18           19.595821    14.93185    0.0555556 
  19           19.704161    14.931966   0.0526316 
  25           19.819381    14.932076   0.04      
  15           19.941868    14.932179   0.0666667 
  24           20.072024    14.932277   0.0416667 
  22           20.210266    14.932369   0.0454545 
  22           20.357026    14.932455   0.0454545 
  25           20.512741    14.932534   0.04      
  16           20.677854    14.932608   0.0625    
  25           20.852807    14.932676   0.04      
  33           21.038029    14.932738   0.030303  
  24           21.233932    14.932793   0.0416667 
  29           21.440894    14.932843   0.0344828 
  32           21.659244    14.932886   0.03125   
  25           21.889245    14.932924   0.04      
  21           22.13107     14.932955   0.047619  
  23           22.384775    14.93298    0.0434783 
  28           22.650271    14.932999   0.0357143 
  14           22.927282    14.933012   0.0714286 
  24           23.215316    14.933019   0.0416667 
  24           23.513617    14.93302    0.0416667 
  16           23.821119    14.933014   0.0625    
  17           24.136415    14.933002   0.0588235 
  32           24.457704    14.932984   0.03125   
  26           24.782775    14.93296    0.0384615 
  21           25.108979    14.932929   0.047619  
  28           25.433239    14.932893   0.0357143 
  22           25.752067    14.93285    0.0454545 
  29           26.06163     14.9328     0.0344828 
  25           26.357838    14.932745   0.04      
  30           26.63647     14.932683   0.0333333 
  24           26.893318    14.932615   0.0416667 
  29           27.124396    14.93254    0.0344828 
  25           27.326118    14.932459   0.04      
  27           27.495495    14.932372   0.037037  
  24           27.630306    14.932278   0.0416667 
  27           27.729235    14.932178   0.037037  
  25           27.791942    14.932072   0.04      
  26           27.819077    14.931959   0.0384615 
  18           27.812218    14.93184    0.0555556 
  30           27.773756    14.931714   0.0333333 
  27           27.706715    14.931582   0.037037  
  27           27.61455     14.931443   0.037037  
  25           27.500931    14.931298   0.04      
  30           27.36952     14.931146   0.0333333 
  20           27.223786    14.930988   0.05      
  27           27.066834    14.930824   0.037037  
  21           26.901297    14.930652   0.047619  
  28           26.729253    14.930474   0.0357143 
  37           26.552198    14.93029    0.027027  
  27           26.37106     14.930099   0.037037  
  23           26.186246    14.929902   0.0434783 
  25           25.997726    14.929697   0.04      
  26           25.805138    14.929487   0.0384615 
  24           25.60791     14.929269   0.0416667 
  28           25.405388    14.929045   0.0357143 
  28           25.196954    14.928814   0.0357143 
  24           24.982142    14.928577   0.0416667 
  28           24.760719    14.928333   0.0357143 
  22           24.532741    14.928082   0.0454545 
  28           24.298583    14.927824   0.0357143 
  25           24.05893     14.92756    0.04      
  26           23.814742    14.927289   0.0384615 
  21           23.567204    14.927011   0.047619  
  16           23.317655    14.926726   0.0625    
  25           23.067517    14.926435   0.04      
  27           22.81823     14.926137   0.037037  
  18           22.571177    14.925832   0.0555556 
  19           22.327653    14.92552    0.0526316 
  18           22.088815    14.925201   0.0555556 
  25           21.85566     14.924875   0.04      
  18           21.629023    14.924543   0.0555556 
  24           21.409564    14.924204   0.0416667 
  21           21.197783    14.923857   0.047619  
  22           20.994029    14.923504   0.0454545 
  10           20.798518    14.923144   0.1       
  21           20.611347    14.922777   0.047619  
  18           20.432514    14.922403   0.0555556 
  21           20.261935    14.922022   0.047619  
  17           20.099459    14.921634   0.0588235 
  24           19.944885    14.921239   0.0416667 
  19           19.79797     14.920837   0.0526316 
  25           19.658446    14.920427   0.04      
  15           19.526023    14.920011   0.0666667 
  19           19.400399    14.919588   0.0526316 
  21           19.28127     14.919158   0.047619  
  22           19.168327    14.91872    0.0454545 
  24           19.061267    14.918276   0.0416667 
  11           18.959793    14.917824   0.0909091 
  13           18.863615    14.917365   0.0769231 
  16           18.772455    14.9169     0.0625    
  20           18.686043    14.916426   0.05      
  22           18.604125    14.915946   0.0454545 
  17           18.526454    14.915459   0.0588235 
  21           18.452801    14.914964   0.047619  
  12           18.382944    14.914462   0.0833333 
  31           18.316676    14.913953   0.0322581 
  13           18.253801    14.913437   0.0769231 
  15           18.194135    14.912913   0.0666667 
  11           18.137503    14.912382   0.0909091 
  15           18.083742    14.911844   0.0666667 
  16           18.032698    14.911298   0.0625    
  12           17.984227    14.910745   0.0833333 
  20           17.938193    14.910185   0.05      
  13           17.89447     14.909618   0.0769231 
  27           17.852938    14.909043   0.037037  
  18           17.813486    14.90846    0.0555556 
  18           17.776008    14.907871   0.0555556 
  12           17.740407    14.907273   0.0833333 
  23           17.706591    14.906669   0.0434783 
  19           17.674473    14.906057   0.0526316 
  11           17.643973    14.905437   0.0909091 
  15           17.615014    14.90481    0.0666667 
  25           17.587526    14.904176   0.04      
  16           17.561442    14.903534   0.0625    
  13           17.5367      14.902885   0.0769231 
  21           17.51324     14.902228   0.047619  
  20           17.491007    14.901563   0.05      
  21           17.469952    14.900891   0.047619  
  18           17.450023    14.900211   0.0555556 
  13           17.431177    14.899524   0.0769231 
  16           17.413371    14.898829   0.0625    
  15           17.396564    14.898127   0.0666667 
  15           17.380719    14.897417   0.0666667 
  16           17.3658      14.896699   0.0625    
  17           17.351775    14.895973   0.0588235 
  20           17.338611    14.89524    0.05      
  9            17.326281    14.8945     0.1111111 
  21           17.314755    14.893751   0.047619  
  15           17.304009    14.892995   0.0666667 
  26           17.294018    14.892231   0.0384615 
  23           17.284758    14.891459   0.0434783 
  16           17.27621     14.89068    0.0625    
  23           17.268353    14.889892   0.0434783 
  17           17.261167    14.889097   0.0588235 
  15           17.254635    14.888294   0.0666667 
  18           17.248741    14.887484   0.0555556 
  13           17.243469    14.886665   0.0769231 
  20           17.238804    14.885839   0.05      
  19           17.234734    14.885005   0.0526316 
  11           17.231244    14.884162   0.0909091 
  19           17.228324    14.883312   0.0526316 
  8            17.225962    14.882454   0.125     
  19           17.224149    14.881588   0.0526316 
  12           17.222873    14.880715   0.0833333 
  19           17.222128    14.879833   0.0526316 
  18           17.221905    14.878943   0.0555556 
  20           17.222195    14.878045   0.05      
  11           17.222994    14.877139   0.0909091 
  17           17.224293    14.876225   0.0588235 
  13           17.226088    14.875304   0.0769231 
  24           17.228374    14.874374   0.0416667 
  18           17.231145    14.873436   0.0555556 
  17           17.234398    14.872489   0.0588235 
  12           17.238129    14.871535   0.0833333 
  15           17.242336    14.870573   0.0666667 
  13           17.247015    14.869603   0.0769231 
  17           17.252165    14.868624   0.0588235 
  36           17.257784    14.867637   0.0277778 
  20           17.263871    14.866642   0.05      
  10           17.270424    14.865639   0.1       
  16           17.277444    14.864628   0.0625    
  18           17.284931    14.863608   0.0555556 
  30           17.292885    14.862581   0.0333333 
  16           17.301307    14.861545   0.0625    
  19           17.310199    14.8605     0.0526316 
  16           17.319562    14.859448   0.0625    
  10           17.329397    14.858387   0.1       
  17           17.339708    14.857318   0.0588235 
  15           17.350498    14.85624    0.0666667 
  23           17.36177     14.855154   0.0434783 
  10           17.373527    14.85406    0.1       
  31           17.385774    14.852957   0.0322581 
  17           17.398514    14.851846   0.0588235 
  14           17.411754    14.850727   0.0714286 
  12           17.425497    14.849599   0.0833333 
  15           17.43975     14.848463   0.0666667 
  20           17.454519    14.847318   0.05      
  20           17.46981     14.846165   0.05      
  19           17.48563     14.845003   0.0526316 
  14           17.501987    14.843833   0.0714286 
  18           17.518888    14.842655   0.0555556 
  19           17.536341    14.841467   0.0526316 
  22           17.554355    14.840272   0.0454545 
  17           17.572939    14.839067   0.0588235 
  21           17.592103    14.837855   0.047619  
  26           17.611857    14.836633   0.0384615 
  17           17.632211    14.835403   0.0588235 
  16           17.653176    14.834164   0.0625    
  16           17.674764    14.832917   0.0625    
  23           17.696987    14.831661   0.0434783 
  21           17.719857    14.830396   0.047619  
  21           17.743388    14.829123   0.047619  
  16           17.767594    14.827841   0.0625    
  16           17.792489    14.82655    0.0625    
  18           17.818087    14.825251   0.0555556 
  17           17.844405    14.823942   0.0588235 
  10           17.871459    14.822625   0.1       
  14           17.899266    14.821299   0.0714286 
  21           17.927843    14.819965   0.047619  
  34           17.95721     14.818621   0.0294118 
  15           17.987384    14.817269   0.0666667 
  17           18.018387    14.815908   0.0588235 
  27           18.050239    14.814538   0.037037  
  14           18.082961    14.813159   0.0714286 
  21           18.116577    14.811772   0.047619  
  19           18.15111     14.810375   0.0526316 
  18           18.186583    14.808969   0.0555556 
  17           18.223024    14.807555   0.0588235 
  22           18.260457    14.806132   0.0454545 
  23           18.298912    14.804699   0.0434783 
  20           18.338416    14.803258   0.05      
  21           18.378999    14.801807   0.047619  
  17           18.420693    14.800348   0.0588235 
  23           18.46353     14.798879   0.0434783 
  19           18.507544    14.797402   0.0526316 
  12           18.552771    14.795915   0.0833333 
  18           18.599246    14.79442    0.0555556 
  22           18.647008    14.792915   0.0454545 
  19           18.696097    14.791401   0.0526316 
  24           18.746555    14.789878   0.0416667 
  30           18.798425    14.788346   0.0333333 
  22           18.851752    14.786805   0.0454545 
  25           18.906584    14.785254   0.04      
  23           18.96297     14.783695   0.0434783 
  30           19.02096     14.782126   0.0333333 
  17           19.08061     14.780548   0.0588235 
  29           19.141974    14.77896    0.0344828 
  22           19.205112    14.777364   0.0454545 
  15           19.270085    14.775758   0.0666667 
  15           19.336956    14.774143   0.0666667 
  23           19.405794    14.772518   0.0434783 
  32           19.476666    14.770884   0.03125   
  18           19.549648    14.769241   0.0555556 
  22           19.624815    14.767589   0.0454545 
  21           19.702248    14.765927   0.047619  
  18           19.782031    14.764255   0.0555556 
  19           19.864252    14.762575   0.0526316 
  22           19.949003    14.760885   0.0454545 
  25           20.03638     14.759185   0.04      
  22           20.126487    14.757476   0.0454545 
  20           20.219429    14.755758   0.05      
  26           20.315316    14.75403    0.0384615 
  26           20.414269    14.752292   0.0384615 
  26           20.516409    14.750545   0.0384615 
  22           20.621866    14.748789   0.0454545 
  24           20.730777    14.747023   0.0416667 
  17           20.843285    14.745247   0.0588235 
  24           20.959541    14.743462   0.0416667 
  26           21.079704    14.741667   0.0384615 
  31           21.203941    14.739863   0.0322581 
  23           21.33243     14.738049   0.0434783 
  20           21.465355    14.736225   0.05      
  20           21.602913    14.734392   0.05      
  20           21.745312    14.732549   0.05      
  15           21.892771    14.730696   0.0666667 
  18           22.04552     14.728834   0.0555556 
  31           22.203804    14.726961   0.0322581 
  25           22.367881    14.725079   0.04      
  22           22.538025    14.723188   0.0454545 
  21           22.712212    14.721286   0.047619  
  37           22.895376    14.719375   0.027027  
  22           23.085527    14.717454   0.0454545 
  24           23.283009    14.715523   0.0416667 
  29           23.488188    14.713582   0.0344828 
  30           23.701451    14.711631   0.0333333 
  27           23.923208    14.709671   0.037037  
  23           24.153895    14.707701   0.0434783 
  24           24.393977    14.70572    0.0416667 
  30           24.643944    14.70373    0.0333333 
  27           24.904322    14.70173    0.037037  
  37           25.175665    14.69972    0.027027  
  23           25.458565    14.697699   0.0434783 
  42           25.75365     14.695669   0.0238095 
  23           26.06159     14.693629   0.0434783 
  23           26.382134    14.691579   0.0434783 
  17           26.717963    14.689519   0.0588235 
  30           27.068921    14.687448   0.0333333 
  35           27.435861    14.685368   0.0285714 
  33           27.819697    14.683277   0.030303  
  40           28.221394    14.681177   0.025     
  27           28.641985    14.679066   0.037037  
  23           29.082562    14.676945   0.0434783 
  22           29.544289    14.674814   0.0454545 
  37           30.028395    14.672673   0.027027  
  21           30.536195    14.670521   0.047619  
  33           31.069071    14.66836    0.030303  
  38           31.628491    14.666188   0.0263158 
  32           32.216014    14.664006   0.03125   
  31           32.833274    14.661813   0.0322581 
  31           33.482003    14.659611   0.0322581 
  35           34.164017    14.657398   0.0285714 
  34           34.881224    14.655174   0.0294118 
  48           35.635624    14.652941   0.0208333 
  33           36.429289    14.650697   0.030303  
  43           37.264388    14.648442   0.0232558 
  40           38.143144    14.646178   0.025     
  36           39.067848    14.643902   0.0277778 
  40           40.04083     14.641617   0.025     
  40           41.064434    14.639321   0.025     
  39           42.141004    14.637014   0.025641  
  45           43.272832    14.634697   0.0222222 
  58           44.462124    14.63237    0.0172414 
  47           45.710928    14.630032   0.0212766 
  49           47.021081    14.627684   0.0204082 
  49           48.394113    14.625325   0.0204082 
  39           49.831167    14.622955   0.025641  
  66           51.332839    14.620575   0.0151515 
  47           52.899109    14.618184   0.0212766 
  65           54.529115    14.615783   0.0153846 
  60           56.22103     14.613371   0.0166667 
  70           57.971844    14.610948   0.0142857 
  65           59.777206    14.608515   0.0153846 
  62           61.631169    14.606071   0.016129  
  76           63.526043    14.603617   0.0131579 
  62           65.452198    14.601151   0.016129  
  82           67.397917    14.598675   0.0121951 
  90           69.349379    14.596189   0.0111111 
  76           71.290591    14.593691   0.0131579 
  62           73.203606    14.591183   0.016129  
  89           75.068688    14.588664   0.011236  
  89           76.864795    14.586134   0.011236  
  74           78.570069    14.583593   0.0135135 
  84           80.162619    14.581041   0.0119048 
  74           81.621291    14.578479   0.0135135 
  87           82.926591    14.575905   0.0114943 
  86           84.061629    14.573321   0.0116279 
  93           85.012932    14.570726   0.0107527 
  89           85.771211    14.56812    0.011236  
  103          86.331798    14.565503   0.0097087 
  97           86.694945    14.562874   0.0103093 
  91           86.865687    14.560235   0.010989  
  96           86.853545    14.557585   0.0104167 
  87           86.671783    14.554924   0.0114943 
  78           86.336671    14.552252   0.0128205 
  96           85.866429    14.549569   0.0104167 
  81           85.280222    14.546875   0.0123457 
  73           84.597184    14.544169   0.0136986 
  87           83.835476    14.541453   0.0114943 
  85           83.011537    14.538725   0.0117647 
  91           82.139526    14.535986   0.010989  
  90           81.230949    14.533237   0.0111111 
  81           80.29445     14.530475   0.0123457 
  93           79.335835    14.527703   0.0107527 
  72           78.358289    14.52492    0.0138889 
  74           77.362691    14.522125   0.0135135 
  77           76.348056    14.519319   0.012987  
  70           75.312095    14.516502   0.0142857 
  63           74.251814    14.513673   0.015873  
  66           73.164088    14.510833   0.0151515 
  68           72.046215    14.507982   0.0147059 
  73           70.896392    14.50512    0.0136986 
  66           69.714083    14.502246   0.0151515 
  68           68.500236    14.49936    0.0147059 
  74           67.257374    14.496464   0.0135135 
  75           65.989561    14.493556   0.0133333 
  71           64.702216    14.490636   0.0140845 
  64           63.401846    14.487705   0.015625  
  74           62.095774    14.484763   0.0135135 
  64           60.791763    14.481809   0.015625  
  52           59.497707    14.478844   0.0192308 
  58           58.221347    14.475867   0.0172414 
  64           56.970003    14.472878   0.015625  
  59           55.750413    14.469878   0.0169492 
  44           54.568612    14.466867   0.0227273 
  60           53.429837    14.463844   0.0166667 
  72           52.33852     14.460809   0.0138889 
  56           51.298319    14.457762   0.0178571 
  48           50.312142    14.454704   0.0208333 
  56           49.382235    14.451635   0.0178571 
  64           48.510236    14.448553   0.015625  
  55           47.697288    14.44546    0.0181818 
  52           46.944091    14.442355   0.0192308 
  50           46.250997    14.439239   0.02      
  42           45.618081    14.436111   0.0238095 
  48           45.045198    14.43297    0.0208333 
  49           44.53204     14.429819   0.0204082 
  45           44.078176    14.426655   0.0222222 
  55           43.683093    14.423479   0.0181818 
  59           43.346206    14.420292   0.0169492 
  39           43.066887    14.417093   0.025641  
  52           42.844456    14.413882   0.0192308 
  48           42.678176    14.410659   0.0208333 
  64           42.567246    14.407424   0.015625  
  37           42.510763    14.404177   0.027027  
  60           42.507677    14.400919   0.0166667 
  55           42.556766    14.397648   0.0181818 
  54           42.656555    14.394365   0.0185185 
  49           42.805243    14.39107    0.0204082 
  59           43.000652    14.387764   0.0169492 
  57           43.240096    14.384445   0.0175439 
  56           43.520323    14.381114   0.0178571 
  53           43.837403    14.377771   0.0188679 
  57           44.18665     14.374416   0.0175439 
  52           44.562535    14.371049   0.0192308 
  57           44.958645    14.36767    0.0175439 
  80           45.367666    14.364278   0.0125    
  42           45.781417    14.360875   0.0238095 
  58           46.190935    14.357459   0.0172414 
  56           46.586649    14.354031   0.0178571 
  70           46.958614    14.350591   0.0142857 
  65           47.296818    14.347138   0.0153846 
  66           47.591561    14.343673   0.0151515 
  66           47.833881    14.340196   0.0151515 
  54           48.015955    14.336707   0.0185185 
  68           48.131533    14.333206   0.0147059 
  64           48.176258    14.329692   0.015625  
  54           48.147892    14.326165   0.0185185 
  60           48.04643     14.322627   0.0166667 
  75           47.874059    14.319075   0.0133333 
  68           47.63495     14.315512   0.0147059 
  66           47.33496     14.311936   0.0151515 
  71           46.981222    14.308348   0.0140845 
  50           46.581683    14.304747   0.02      
  56           46.144614    14.301134   0.0178571 
  63           45.678167    14.297508   0.015873  
  56           45.189959    14.293869   0.0178571 
  69           44.686754    14.290218   0.0144928 
  50           44.174214    14.286555   0.02      
  52           43.656742    14.282879   0.0192308 
  62           43.137424    14.27919    0.016129  
  61           42.618053    14.275489   0.0163934 
  64           42.099207    14.271775   0.015625  
  51           41.580414    14.268049   0.0196078 
  66           41.060377    14.26431    0.0151515 
  47           40.537201    14.260558   0.0212766 
  51           40.00868     14.256793   0.0196078 
  54           39.472557    14.253016   0.0185185 
  60           38.9268      14.249226   0.0166667 
  63           38.369813    14.245423   0.015873  
  56           37.800611    14.241607   0.0178571 
  44           37.218931    14.237779   0.0227273 
  54           36.625283    14.233938   0.0185185 
  49           36.02091     14.230084   0.0204082 
  34           35.40772     14.226217   0.0294118 
  50           34.788149    14.222337   0.02      
  38           34.165014    14.218444   0.0263158 
  46           33.541352    14.214539   0.0217391 
  40           32.920262    14.21062    0.025     
  39           32.304756    14.206689   0.025641  
  36           31.697666    14.202744   0.0277778 
  30           31.101534    14.198787   0.0333333 
  49           30.518581    14.194816   0.0204082 
  45           29.950662    14.190833   0.0222222 
  34           29.399267    14.186836   0.0294118 
  41           28.865532    14.182826   0.0243902 
  40           28.350261    14.178804   0.025     
  40           27.853962    14.174768   0.025     
  21           27.376879    14.170719   0.047619  
  34           26.919034    14.166657   0.0294118 
  36           26.480263    14.162582   0.0277778 
  29           26.06025     14.158493   0.0344828 
  36           25.65856     14.154392   0.0277778 
  26           25.274665    14.150277   0.0384615 
  29           24.907974    14.146149   0.0344828 
  36           24.557841    14.142007   0.0277778 
  35           24.2236      14.137853   0.0285714 
  27           23.904561    14.133685   0.037037  
  32           23.600037    14.129504   0.03125   
  19           23.309339    14.125309   0.0526316 
  25           23.031793    14.121101   0.04      
  24           22.766741    14.11688    0.0416667 
  25           22.513547    14.112645   0.04      
  26           22.271596    14.108397   0.0384615 
  20           22.0403      14.104135   0.05      
  30           21.819096    14.09986    0.0333333 
  31           21.607447    14.095572   0.0322581 
  22           21.404845    14.09127    0.0454545 
  30           21.210807    14.086955   0.0333333 
  19           21.024875    14.082626   0.0526316 
  21           20.846619    14.078283   0.047619  
  19           20.675628    14.073927   0.0526316 
  19           20.511519    14.069557   0.0526316 
  21           20.353929    14.065174   0.047619  
  14           20.202516    14.060777   0.0714286 
  20           20.056958    14.056367   0.05      
  29           19.916953    14.051943   0.0344828 
  19           19.782215    14.047505   0.0526316 
  13           19.652477    14.043053   0.0769231 
  24           19.527485    14.038588   0.0416667 
  30           19.407002    14.034109   0.0333333 
  22           19.290806    14.029616   0.0454545 
  15           19.178686    14.025109   0.0666667 
  17           19.070444    14.020589   0.0588235 
  13           18.965893    14.016055   0.0769231 
  26           18.864858    14.011507   0.0384615 
  20           18.767174    14.006945   0.05      
  20           18.672685    14.002369   0.05      
  17           18.581245    13.997779   0.0588235 
  13           18.492714    13.993176   0.0769231 
  22           18.406962    13.988558   0.0454545 
  17           18.323866    13.983927   0.0588235 
  17           18.243309    13.979281   0.0588235 
  14           18.165182    13.974622   0.0714286 
  29           18.08938     13.969949   0.0344828 
  23           18.015805    13.965261   0.0434783 
  15           17.944363    13.96056    0.0666667 
  23           17.874968    13.955844   0.0434783 
  17           17.807535    13.951114   0.0588235 
  20           17.741985    13.94637    0.05      
  15           17.678244    13.941612   0.0666667 
  15           17.61624     13.93684    0.0666667 
  16           17.555906    13.932054   0.0625    
  16           17.497177    13.927254   0.0625    
  22           17.439993    13.922439   0.0454545 
  16           17.384296    13.91761    0.0625    
  17           17.330031    13.912767   0.0588235 
  24           17.277145    13.907909   0.0416667 
  16           17.225588    13.903038   0.0625    
  26           17.175314    13.898152   0.0384615 
  20           17.126277    13.893251   0.05      
  23           17.078433    13.888336   0.0434783 
  13           17.031742    13.883407   0.0769231 
  28           16.986164    13.878464   0.0357143 
  16           16.941663    13.873506   0.0625    
  15           16.898201    13.868534   0.0666667 
  15           16.855745    13.863547   0.0666667 
  11           16.814263    13.858546   0.0909091 
  20           16.773723    13.85353    0.05      
  27           16.734095    13.8485     0.037037  
  14           16.695351    13.843455   0.0714286 
  18           16.657463    13.838395   0.0555556 
  22           16.620406    13.833322   0.0454545 
  22           16.584155    13.828233   0.0454545 
  19           16.548684    13.82313    0.0526316 
  13           16.513973    13.818012   0.0769231 
  18           16.479997    13.81288    0.0555556 
  16           16.446738    13.807733   0.0625    
  17           16.414173    13.802571   0.0588235 
  17           16.382284    13.797395   0.0588235 
  20           16.351053    13.792203   0.05      
  15           16.320461    13.786997   0.0666667 
  12           16.290492    13.781777   0.0833333 
  11           16.261128    13.776541   0.0909091 
  19           16.232355    13.771291   0.0526316 
  15           16.204158    13.766026   0.0666667 
  16           16.176521    13.760746   0.0625    
  23           16.149431    13.755451   0.0434783 
  16           16.122874    13.750141   0.0625    
  26           16.096838    13.744816   0.0384615 
  14           16.071311    13.739477   0.0714286 
  21           16.04628     13.734122   0.047619  
  14           16.021734    13.728753   0.0714286 
  11           15.997663    13.723368   0.0909091 
  17           15.974056    13.717969   0.0588235 
  19           15.950903    13.712554   0.0526316 
  12           15.928194    13.707124   0.0833333 
  18           15.905921    13.70168    0.0555556 
  11           15.884074    13.69622    0.0909091 
  20           15.862645    13.690745   0.05      
  16           15.841625    13.685255   0.0625    
  17           15.821008    13.679749   0.0588235 
  20           15.800785    13.674229   0.05      
  23           15.78095     13.668693   0.0434783 
  17           15.761496    13.663143   0.0588235 
  20           15.742416    13.657576   0.05      
  15           15.723704    13.651995   0.0666667 
  15           15.705354    13.646398   0.0666667 
  19           15.68736     13.640787   0.0526316 
  17           15.669717    13.635159   0.0588235 
  23           15.65242     13.629517   0.0434783 
  21           15.635465    13.623859   0.047619  
  19           15.618846    13.618185   0.0526316 
  18           15.602559    13.612497   0.0555556 
  21           15.5866      13.606792   0.047619  
  15           15.570965    13.601073   0.0666667 
  19           15.55565     13.595338   0.0526316 
  21           15.540653    13.589587   0.047619  
  17           15.525969    13.583821   0.0588235 
  19           15.511596    13.57804    0.0526316 
  10           15.497531    13.572242   0.1       
  27           15.483771    13.56643    0.037037  
  19           15.470315    13.560601   0.0526316 
  9            15.457159    13.554757   0.1111111 
  16           15.444302    13.548898   0.0625    
  17           15.431743    13.543023   0.0588235 
  19           15.419479    13.537132   0.0526316 
  18           15.40751     13.531225   0.0555556 
  18           15.395833    13.525303   0.0555556 
  19           15.384449    13.519365   0.0526316 
  8            15.373357    13.513411   0.125     
  18           15.362556    13.507441   0.0555556 
  20           15.352045    13.501456   0.05      
  19           15.341825    13.495455   0.0526316 
  27           15.331895    13.489438   0.037037  
  13           15.322256    13.483405   0.0769231 
  21           15.312909    13.477356   0.047619  
  18           15.303854    13.471291   0.0555556 
  18           15.295092    13.465211   0.0555556 
  25           15.286624    13.459114   0.04      
  18           15.278451    13.453001   0.0555556 
  16           15.270575    13.446873   0.0625    
  21           15.262998    13.440728   0.047619  
  8            15.255722    13.434568   0.125     
  17           15.248749    13.428391   0.0588235 
  4            15.242081    13.422199   0.25      
  15           15.235722    13.41599    0.0666667 
  25           15.229673    13.409765   0.04      
  13           15.223939    13.403524   0.0769231 
  19           15.218523    13.397267   0.0526316 
  10           15.213428    13.390993   0.1       
  17           15.208659    13.384704   0.0588235 
  15           15.20422     13.378398   0.0666667 
  18           15.200115    13.372076   0.0555556 
  14           15.196349    13.365737   0.0714286 
  11           15.192928    13.359383   0.0909091 
  10           15.189857    13.353012   0.1       
  16           15.187142    13.346625   0.0625    
  13           15.184789    13.340221   0.0769231 
  12           15.182805    13.333801   0.0833333 
  24           15.181196    13.327365   0.0416667 
  20           15.17997     13.320912   0.05      
  12           15.179134    13.314443   0.0833333 
  16           15.178698    13.307957   0.0625    
  23           15.178668    13.301455   0.0434783 
  11           15.179054    13.294937   0.0909091 
  15           15.179866    13.288401   0.0666667 
  21           15.181113    13.28185    0.047619  
  16           15.182807    13.275282   0.0625    
  20           15.184957    13.268697   0.05      
  14           15.187575    13.262095   0.0714286 
  17           15.190674    13.255477   0.0588235 
  22           15.194266    13.248843   0.0454545 
  12           15.198365    13.242191   0.0833333 
  19           15.202984    13.235523   0.0526316 
  21           15.208138    13.228838   0.047619  
  10           15.213843    13.222137   0.1       
  20           15.220114    13.215419   0.05      
  15           15.226969    13.208684   0.0666667 
  23           15.234426    13.201932   0.0434783 
  15           15.242502    13.195163   0.0666667 
  12           15.251219    13.188378   0.0833333 
  21           15.260596    13.181575   0.047619  
  11           15.270655    13.174756   0.0909091 
  14           15.281419    13.16792    0.0714286 
  14           15.292912    13.161067   0.0714286 
  13           15.305158    13.154197   0.0769231 
  17           15.318184    13.14731    0.0588235 
  19           15.332019    13.140406   0.0526316 
  15           15.34669     13.133485   0.0666667 
  19           15.362229    13.126547   0.0526316 
  15           15.378668    13.119592   0.0666667 
  27           15.396041    13.112619   0.037037  
  8            15.414383    13.10563    0.125     
  14           15.433732    13.098624   0.0714286 
  18           15.454128    13.0916     0.0555556 
  20           15.475612    13.084559   0.05      
  19           15.498229    13.077501   0.0526316 
  22           15.522024    13.070426   0.0454545 
  9            15.547047    13.063334   0.1111111 
  21           15.57335     13.056224   0.047619  
  11           15.600986    13.049097   0.0909091 
  15           15.630013    13.041953   0.0666667 
  21           15.660493    13.034792   0.047619  
  22           15.692489    13.027613   0.0454545 
  11           15.726069    13.020417   0.0909091 
  14           15.761306    13.013203   0.0714286 
  15           15.798274    13.005972   0.0666667 
  20           15.837054    12.998724   0.05      
  17           15.877732    12.991458   0.0588235 
  31           15.920397    12.984174   0.0322581 
  24           15.965146    12.976873   0.0416667 
  23           16.012078    12.969555   0.0434783 
  9            16.0613      12.962219   0.1111111 
  19           16.112927    12.954866   0.0526316 
  12           16.167079    12.947494   0.0833333 
  16           16.223883    12.940106   0.0625    
  13           16.283474    12.932699   0.0769231
[truncated: 8,008 more chars]
