# Supplementary material for: Structural and magnetic investigations of the Weyl semimetal family CeAlSi1–xGex
Source: Acta Crystallogr B Struct Sci Cryst Eng Mater. 2026 Apr 7;82(Pt 3):250–7. doi: 10.1107/S2052520626002635 (PMC13238493; doi:10.1107/S2052520626002635)
Supplement: Supplementary file 8 [file b-82-00250-CeAlGesup8.rtv]

######################################################################
data_CeAlGe

_pd_block_id      CeAlGe

_pd_meas_2theta_range_min  10.00380
_pd_meas_2theta_range_max  89.98046
_pd_meas_2theta_range_inc  0.01313
_pd_proc_2theta_range_min  10.03263
_pd_proc_2theta_range_max  90.00929
_pd_proc_2theta_range_inc  0.01313
_pd_proc_number_of_points  6092

loop_
   _pd_meas_intensity_total
   _pd_calc_intensity_total
   _pd_proc_intensity_bkg_calc
   _pd_proc_ls_weight
  649          789.918476   789.918476  0.00154083 
  691          791.568614   791.568614  0.00144718 
  670          793.254429   793.254429  0.00149254 
  700          794.976296   794.976296  0.00142857 
  698          796.734131   796.734131  0.00143266 
  707          798.528235   798.528235  0.00141443 
  738          800.358858   800.358858  0.00135501 
  711          802.226136   802.226136  0.00140647 
  726          804.130242   804.130242  0.00137741 
  739          806.071323   806.071323  0.00135318 
  756          808.049533   808.049533  0.00132275 
  750          810.064958   810.064958  0.00133333 
  749          812.117763   812.117763  0.00133511 
  778          814.207996   814.207996  0.00128535 
  725          816.335988   816.335988  0.00137931 
  737          818.501399   818.501399  0.00135685 
  755          820.704477   820.704477  0.0013245 
  772          822.945271   822.945271  0.00129534 
  783          825.223793   825.223793  0.00127714 
  766          827.540065   827.540065  0.00130548 
  764          829.894092   829.894092  0.0013089 
  850          832.286082   832.286082  0.00117647 
  822          834.715524   834.715524  0.00121655 
  800          837.18261    837.18261   0.00125   
  811          839.687262   839.687262  0.00123305 
  808          842.229377   842.229377  0.00123762 
  825          844.808887   844.808887  0.00121212 
  762          847.425607   847.425607  0.00131234 
  815          850.079456   850.079456  0.00122699 
  801          852.770251   852.770251  0.00124844 
  736          855.497777   855.497777  0.0013587 
  776          858.262094   858.262094  0.00128866 
  826          861.06253    861.06253   0.00121065 
  791          863.899128   863.899128  0.00126422 
  858          866.77149    866.77149   0.0011655 
  841          869.679482   869.679482  0.00118906 
  861          872.622693   872.622693  0.00116144 
  856          875.600871   875.600871  0.00116822 
  832          878.61392    878.61392   0.00120192 
  881          881.660969   881.660969  0.00113507 
  855          884.741849   884.741849  0.00116959 
  862          887.856206   887.856206  0.00116009 
  837          891.003648   891.003648  0.00119474 
  876          894.183653   894.183653  0.00114155 
  909          897.395782   897.395782  0.00110011 
  898          900.639507   900.639507  0.00111359 
  926          903.914398   903.914398  0.00107991 
  925          907.219855   907.219855  0.00108108 
  900          910.55565    910.55565   0.00111111 
  930          913.920608   913.920608  0.00107527 
  917          917.314388   917.314388  0.00109051 
  909          920.736469   920.736469  0.00110011 
  924          924.186106   924.186106  0.00108225 
  959          927.662665   927.662665  0.00104275 
  931          931.165448   931.165448  0.00107411 
  942          934.694113   934.694113  0.00106157 
  901          938.247185   938.247185  0.00110988 
  978          941.824323   941.824323  0.00102249 
  949          945.424781   945.424781  0.00105374 
  971          949.04769    949.04769   0.00102987 
  960          952.692237   952.692237  0.00104167 
  949          956.357652   956.357652  0.00105374 
  968          960.042965   960.042965  0.00103306 
  934          963.747306   963.747306  0.00107066 
  917          967.469875   967.469875  0.00109051 
  1028         971.210007   971.210007  0.00097276 
  1003         974.966088   974.966088  0.00099701 
  952          978.737508   978.737508  0.00105042 
  975          982.523275   982.523275  0.00102564 
  937          986.322394   986.322394  0.00106724 
  1046         990.133799   990.133799  0.00095602 
  1041         993.956598   993.956598  0.00096061 
  980          997.789757   997.789757  0.00102041 
  1061         1001.631853  1001.631853 0.00094251 
  988          1005.482016  1005.482016 0.00101215 
  1085         1009.33909   1009.33909  0.00092166 
  1067         1013.20193   1013.20193  0.00093721 
  1053         1017.069442  1017.069442 0.00094967 
  1103         1020.940427  1020.940427 0.00090662 
  1054         1024.813719  1024.813719 0.00094877 
  1167         1028.688156  1028.688156 0.0008569 
  1081         1032.562519  1032.562519 0.00092507 
  1091         1036.435804  1036.435804 0.00091659 
  1060         1040.30631   1040.30631  0.0009434 
  1118         1044.17296   1044.17296  0.00089445 
  1062         1048.03456   1048.03456  0.00094162 
  1027         1051.889729  1051.889729 0.00097371 
  1115         1055.737388  1055.737388 0.00089686 
  1037         1059.576095  1059.576095 0.00096432 
  1122         1063.404818  1063.404818 0.00089127 
  1139         1067.221717  1067.221717 0.00087796 
  1125         1071.025741  1071.025741 0.00088889 
  1084         1074.815558  1074.815558 0.00092251 
  1058         1078.589869  1078.589869 0.00094518 
  1092         1082.347231  1082.347231 0.00091575 
  1095         1086.086365  1086.086365 0.00091324 
  1118         1089.805872  1089.805872 0.00089445 
  1211         1093.504378  1093.504378 0.00082576 
  1124         1097.180907  1097.180907 0.00088968 
  1115         1100.833471  1100.833471 0.00089686 
  1131         1104.460825  1104.460825 0.00088417 
  1162         1108.06183   1108.06183  0.00086059 
  1098         1111.634952  1111.634952 0.00091075 
  1188         1115.178832  1115.178832 0.00084175 
  1146         1118.692151  1118.692151 0.0008726 
  1193         1122.173553  1122.173553 0.00083822 
  1156         1125.621892  1125.621892 0.00086505 
  1137         1129.035205  1129.035205 0.00087951 
  1205         1132.41247   1132.41247  0.00082988 
  1189         1135.752284  1135.752284 0.00084104 
  1156         1139.05341   1139.05341  0.00086505 
  1239         1142.314406  1142.314406 0.0008071 
  1186         1145.533918  1145.533918 0.00084317 
  1222         1148.710587  1148.710587 0.00081833 
  1262         1151.843212  1151.843212 0.00079239 
  1268         1154.930564  1154.930564 0.00078864 
  1198         1157.970911  1157.970911 0.00083472 
  1205         1160.963372  1160.963372 0.00082988 
  1166         1163.906471  1163.906471 0.00085763 
  1195         1166.798906  1166.798906 0.00083682 
  1247         1169.639647  1169.639647 0.00080192 
  1246         1172.42726   1172.42726  0.00080257 
  1219         1175.160585  1175.160585 0.00082034 
  1224         1177.838615  1177.838615 0.00081699 
  1232         1180.459816  1180.459816 0.00081169 
  1281         1183.023047  1183.023047 0.00078064 
  1199         1185.527324  1185.527324 0.00083403 
  1219         1187.971491  1187.971491 0.00082034 
  1203         1190.354316  1190.354316 0.00083126 
  1224         1192.674898  1192.674898 0.00081699 
  1266         1194.931937  1194.931937 0.00078989 
  1253         1197.124546  1197.124546 0.00079808 
  1163         1199.251842  1199.251842 0.00085985 
  1218         1201.312503  1201.312503 0.00082102 
  1301         1203.305599  1203.305599 0.00076864 
  1182         1205.230218  1205.230218 0.00084602 
  1218         1207.085643  1207.085643 0.00082102 
  1191         1208.870638  1208.870638 0.00083963 
  1308         1210.584478  1210.584478 0.00076453 
  1327         1212.226429  1212.226429 0.00075358 
  1235         1213.795444  1213.795444 0.00080972 
  1250         1215.291048  1215.291048 0.0008    
  1245         1216.712204  1216.712204 0.00080321 
  1241         1218.058172  1218.058172 0.0008058 
  1263         1219.328417  1219.328417 0.00079177 
  1192         1220.522127  1220.522127 0.00083893 
  1186         1221.638707  1221.638707 0.00084317 
  1253         1222.677596  1222.677596 0.00079808 
  1326         1223.638263  1223.638263 0.00075415 
  1197         1224.520136  1224.520136 0.00083542 
  1263         1225.322497  1225.322497 0.00079177 
  1191         1226.045095  1226.045095 0.00083963 
  1228         1226.687385  1226.687385 0.00081433 
  1229         1227.249082  1227.249082 0.00081367 
  1254         1227.729609  1227.729609 0.00079745 
  1246         1228.128727  1228.128727 0.00080257 
  1250         1228.446204  1228.446204 0.0008    
  1234         1228.681655  1228.681655 0.00081037 
  1200         1228.835034  1228.835034 0.00083333 
  1253         1228.905791  1228.905791 0.00079808 
  1236         1228.893983  1228.893983 0.00080906 
  1164         1228.799507  1228.799507 0.00085911 
  1234         1228.622284  1228.622284 0.00081037 
  1212         1228.362182  1228.362182 0.00082508 
  1237         1228.019095  1228.019095 0.00080841 
  1142         1227.59321   1227.59321  0.00087566 
  1269         1227.084439  1227.084439 0.00078802 
  1238         1226.4929    1226.4929   0.00080775 
  1243         1225.81878   1225.81878  0.00080451 
  1166         1225.062231  1225.062231 0.00085763 
  1186         1224.223432  1224.223432 0.00084317 
  1124         1223.302502  1223.302502 0.00088968 
  1250         1222.29973   1222.29973  0.0008    
  1187         1221.215581  1221.215581 0.00084246 
  1172         1220.050147  1220.050147 0.00085324 
  1270         1218.803928  1218.803928 0.0007874 
  1187         1217.477346  1217.477346 0.00084246 
  1229         1216.070787  1216.070787 0.00081367 
  1196         1214.584728  1214.584728 0.00083612 
  1180         1213.019759  1213.019759 0.00084746 
  1168         1211.376274  1211.376274 0.00085616 
  1158         1209.65481   1209.65481  0.00086356 
  1179         1207.856171  1207.856171 0.00084818 
  1194         1205.980644  1205.980644 0.00083752 
  1170         1204.02929   1204.02929  0.0008547 
  1182         1202.002519  1202.002519 0.00084602 
  1100         1199.901324  1199.901324 0.00090909 
  1155         1197.726181  1197.726181 0.0008658 
  1134         1195.478067  1195.478067 0.00088183 
  1163         1193.157603  1193.157603 0.00085985 
  1188         1190.765804  1190.765804 0.00084175 
  1191         1188.303426  1188.303426 0.00083963 
  1107         1185.771386  1185.771386 0.00090334 
  1158         1183.170643  1183.170643 0.00086356 
  1149         1180.502249  1180.502249 0.00087032 
  1128         1177.767002  1177.767002 0.00088652 
  1145         1174.965858  1174.965858 0.00087336 
  1147         1172.100012  1172.100012 0.00087184 
  1161         1169.170394  1169.170394 0.00086133 
  1119         1166.178125  1166.178125 0.00089366 
  1105         1163.124015  1163.124015 0.00090498 
  1107         1160.009696  1160.009696 0.00090334 
  1098         1156.83609   1156.83609  0.00091075 
  1062         1153.604113  1153.604113 0.00094162 
  1114         1150.315222  1150.315222 0.00089767 
  1085         1146.970531  1146.970531 0.00092166 
  1062         1143.571123  1143.571123 0.00094162 
  1103         1140.118279  1140.118279 0.00090662 
  999          1136.613228  1136.613228 0.001001  
  1093         1133.056985  1133.056985 0.00091491 
  1075         1129.451441  1129.451441 0.00093023 
  1116         1125.797375  1125.797375 0.00089606 
  1126         1122.096212  1122.096212 0.0008881 
  1116         1118.349273  1118.349273 0.00089606 
  1027         1114.5578    1114.5578   0.00097371 
  1027         1110.72313   1110.72313  0.00097371 
  1028         1106.84662   1106.84662  0.00097276 
  1029         1102.929689  1102.929689 0.00097182 
  1050         1098.973183  1098.973183 0.00095238 
  1089         1094.979162  1094.979162 0.00091827 
  1022         1090.948771  1090.948771 0.00097847 
  1087         1086.883184  1086.883184 0.00091996 
  1056         1082.783943  1082.783943 0.00094697 
  1090         1078.652336  1078.652336 0.00091743 
  994          1074.489745  1074.489745 0.00100604 
  989          1070.297488  1070.297488 0.00101112 
  974          1066.076772  1066.076772 0.00102669 
  1033         1061.829503  1061.829503 0.00096805 
  1011         1057.556819  1057.556819 0.00098912 
  1010         1053.259939  1053.259939 0.0009901 
  1071         1048.940374  1048.940374 0.00093371 
  944          1044.599399  1044.599399 0.00105932 
  1032         1040.238469  1040.238469 0.00096899 
  957          1035.858898  1035.858898 0.00104493 
  958          1031.462112  1031.462112 0.00104384 
  970          1027.049026  1027.049026 0.00103093 
  1009         1022.621722  1022.621722 0.00099108 
  928          1018.181148  1018.181148 0.00107759 
  988          1013.72866   1013.72866  0.00101215 
  994          1009.265571  1009.265571 0.00100604 
  985          1004.793162  1004.793162 0.00101523 
  977          1000.312783  1000.312783 0.00102354 
  928          995.825473   995.825473  0.00107759 
  902          991.332963   991.332963  0.00110865 
  985          986.836365   986.836365  0.00101523 
  927          982.336856   982.336856  0.00107875 
  945          977.835717   977.835717  0.0010582 
  925          973.334146   973.334146  0.00108108 
  935          968.8334     968.8334    0.00106952 
  914          964.334641   964.334641  0.00109409 
  928          959.839018   959.839018  0.00107759 
  912          955.347792   955.347792  0.00109649 
  967          950.861733   950.861733  0.00103413 
  907          946.38258    946.38258   0.00110254 
  929          941.911302   941.911302  0.00107643 
  963          937.448783   937.448783  0.00103842 
  882          932.996237   932.996237  0.00113379 
  903          928.554693   928.554693  0.00110742 
  917          924.125304   924.125304  0.00109051 
  903          919.708641   919.708641  0.00110742 
  865          915.30639    915.30639   0.00115607 
  877          910.919223   910.919223  0.00114025 
  896          906.548123   906.548123  0.00111607 
  944          902.194037   902.194037  0.00105932 
  905          897.857963   897.857963  0.00110497 
  916          893.540704   893.540704  0.0010917 
  927          889.243173   889.243173  0.00107875 
  925          884.966302   884.966302  0.00108108 
  807          880.710899   880.710899  0.00123916 
  850          876.477491   876.477491  0.00117647 
  925          872.267465   872.267465  0.00108108 
  808          868.081265   868.081265  0.00123762 
  832          863.919791   863.919791  0.00120192 
  846          859.783667   859.783667  0.00118203 
  849          855.673611   855.673611  0.00117786 
  849          851.590393   851.590393  0.00117786 
  852          847.534364   847.534364  0.00117371 
  821          843.506723   843.506723  0.00121803 
  823          839.507811   839.507811  0.00121507 
  846          835.538307   835.538307  0.00118203 
  829          831.598709   831.598709  0.00120627 
  844          827.689571   827.689571  0.00118483 
  847          823.811551   823.811551  0.00118064 
  829          819.965061   819.965061  0.00120627 
  849          816.150671   816.150671  0.00117786 
  833          812.368748   812.368748  0.00120048 
  824          808.619629   808.619629  0.00121359 
  792          804.904181   804.904181  0.00126263 
  868          801.222582   801.222582  0.00115207 
  822          797.575173   797.575173  0.00121655 
  796          793.962382   793.962382  0.00125628 
  793          790.384499   790.384499  0.00126103 
  781          786.841928   786.841928  0.00128041 
  814          783.334669   783.334669  0.0012285 
  766          779.863507   779.863507  0.00130548 
  779          776.428481   776.428481  0.0012837 
  797          773.029804   773.029804  0.00125471 
  794          769.667773   769.667773  0.00125945 
  784          766.342548   766.342548  0.00127551 
  773          763.054221   763.054221  0.00129366 
  777          759.803158   759.803158  0.001287  
  785          756.589351   756.589351  0.00127389 
  747          753.412991   753.412991  0.00133869 
  765          750.273955   750.273955  0.00130719 
  833          747.172808   747.172808  0.00120048 
  760          744.109367   744.109367  0.00131579 
  756          741.08373    741.08373   0.00132275 
  759          738.095883   738.095883  0.00131752 
  760          735.145908   735.145908  0.00131579 
  792          732.233791   732.233791  0.00126263 
  829          729.359364   729.359364  0.00120627 
  764          726.522946   726.522946  0.0013089 
  798          723.724325   723.724325  0.00125313 
  737          720.963477   720.963477  0.00135685 
  732          718.240279   718.240279  0.00136612 
  780          715.554725   715.554725  0.00128205 
  734          712.906645   712.906645  0.0013624 
  723          710.29598    710.29598   0.00138313 
  763          707.722553   707.722553  0.00131062 
  740          705.186287   705.186287  0.00135135 
  739          702.687023   702.687023  0.00135318 
  714          700.224471   700.224471  0.00140056 
  754          697.798682   697.798682  0.00132626 
  727          695.40943    695.40943   0.00137552 
  765          693.056423   693.056423  0.00130719 
  761          690.739547   690.739547  0.00131406 
  756          688.458504   688.458504  0.00132275 
  729          686.212959   686.212959  0.00137174 
  758          684.003002   684.003002  0.00131926 
  733          681.828199   681.828199  0.00136426 
  760          679.688329   679.688329  0.00131579 
  743          677.583093   677.583093  0.0013459 
  705          675.51227    675.51227   0.00141844 
  707          673.47554    673.47554   0.00141443 
  752          671.472659   671.472659  0.00132979 
  699          669.503267   669.503267  0.00143062 
  750          667.567158   667.567158  0.00133333 
  710          665.663959   665.663959  0.00140845 
  730          663.793243   663.793243  0.00136986 
  736          661.95497    661.95497   0.0013587 
  710          660.148656   660.148656  0.00140845 
  670          658.373988   658.373988  0.00149254 
  759          656.630643   656.630643  0.00131752 
  743          654.918298   654.918298  0.0013459 
  723          653.236448   653.236448  0.00138313 
  683          651.585026   651.585026  0.00146413 
  727          649.963506   649.963506  0.00137552 
  709          648.37161    648.37161   0.00141044 
  726          646.808933   646.808933  0.00137741 
  688          645.275116   645.275116  0.00145349 
  701          643.769823   643.769823  0.00142653 
  650          642.292682   642.292682  0.00153846 
  697          640.843309   640.843309  0.00143472 
  683          639.421338   639.421338  0.00146413 
  686          638.026419   638.026419  0.00145773 
  742          636.658101   636.658101  0.00134771 
  716          635.316159   635.316159  0.00139665 
  627          634.000146   634.000146  0.0015949 
  656          632.709662   632.709662  0.00152439 
  711          631.444387   631.444387  0.00140647 
  665          630.203926   630.203926  0.00150376 
  656          628.987792   628.987792  0.00152439 
  679          627.795813   627.795813  0.00147275 
  686          626.627527   626.627527  0.00145773 
  721          625.482541   625.482541  0.00138696 
  686          624.360511   624.360511  0.00145773 
  670          623.261036   623.261036  0.00149254 
  636          622.183782   622.183782  0.00157233 
  634          621.128392   621.128392  0.00157729 
  703          620.094459   620.094459  0.00142248 
  677          619.081621   619.081621  0.0014771 
  659          618.089539   618.089539  0.00151745 
  659          617.117806   617.117806  0.00151745 
  619          616.166132   616.166132  0.00161551 
  636          615.234151   615.234151  0.00157233 
  633          614.321471   614.321471  0.00157978 
  628          613.427769   613.427769  0.00159236 
  682          612.55269    612.55269   0.00146628 
  675          611.695843   611.695843  0.00148148 
  660          610.85699    610.85699   0.00151515 
  661          610.035714   610.035714  0.00151286 
  619          609.23172    609.23172   0.00161551 
  672          608.444643   608.444643  0.0014881 
  633          607.674161   607.674161  0.00157978 
  627          606.919967   606.919967  0.0015949 
  658          606.181713   606.181713  0.00151976 
  618          605.459078   605.459078  0.00161812 
  631          604.751785   604.751785  0.00158479 
  622          604.059508   604.059508  0.00160772 
  634          603.381883   603.381883  0.00157729 
  662          602.718672   602.718672  0.00151057 
  637          602.06956    602.06956   0.00156986 
  647          601.434245   601.434245  0.0015456 
  627          600.812428   600.812428  0.0015949 
  637          600.203845   600.203845  0.00156986 
  622          599.608141   599.608141  0.00160772 
  569          599.02514    599.02514   0.00175747 
  599          598.45451    598.45451   0.00166945 
  635          597.895982   597.895982  0.0015748 
  656          597.349294   597.349294  0.00152439 
  591          596.814171   596.814171  0.00169205 
  611          596.290367   596.290367  0.00163666 
  622          595.777625   595.777625  0.00160772 
  648          595.275668   595.275668  0.00154321 
  616          594.784277   594.784277  0.00162338 
  632          594.303188   594.303188  0.00158228 
  609          593.83218    593.83218   0.00164204 
  606          593.371023   593.371023  0.00165017 
  618          592.919475   592.919475  0.00161812 
  603          592.477295   592.477295  0.00165837 
  640          592.044284   592.044284  0.0015625 
  618          591.620225   591.620225  0.00161812 
  602          591.204858   591.204858  0.00166113 
  575          590.798029   590.798029  0.00173913 
  598          590.399505   590.399505  0.00167224 
  610          590.009107   590.009107  0.00163934 
  621          589.626599   589.626599  0.00161031 
  627          589.251814   589.251814  0.0015949 
  607          588.884549   588.884549  0.00164745 
  629          588.524641   588.524641  0.00158983 
  611          588.171873   588.171873  0.00163666 
  612          587.826069   587.826069  0.00163399 
  607          587.487073   587.487073  0.00164745 
  587          587.154716   587.154716  0.00170358 
  601          586.828794   586.828794  0.00166389 
  576          586.50918    586.50918   0.00173611 
  613          586.195706   586.195706  0.00163132 
  577          585.888206   585.888206  0.0017331 
  665          585.586535   585.586535  0.00150376 
  606          585.290523   585.290523  0.00165017 
  642          585.00005    585.00005   0.00155763 
  604          584.714972   584.714972  0.00165563 
  588          584.435128   584.435128  0.00170068 
  569          584.160398   584.160398  0.00175747 
  571          583.890647   583.890647  0.00175131 
  615          583.625732   583.625732  0.00162602 
  578          583.365547   583.365547  0.0017301 
  634          583.109955   583.109955  0.00157729 
  593          582.858826   582.858826  0.00168634 
  558          582.612058   582.612058  0.00179211 
  592          582.36953    582.36953   0.00168919 
  587          582.13112    582.13112   0.00170358 
  569          581.896737   581.896737  0.00175747 
  636          581.666267   581.666267  0.00157233 
  587          581.439605   581.439605  0.00170358 
  594          581.216644   581.216644  0.0016835 
  604          580.997294   580.997294  0.00165563 
  598          580.78145    580.78145   0.00167224 
  593          580.569045   580.569045  0.00168634 
  624          580.359971   580.359971  0.00160256 
  571          580.154133   580.154133  0.00175131 
  575          579.951462   579.951462  0.00173913 
  632          579.751865   579.751865  0.00158228 
  608          579.555257   579.555257  0.00164474 
  596          579.361549   579.361549  0.00167785 
  594          579.17069    579.17069   0.0016835 
  577          578.982581   578.982581  0.0017331 
  595          578.797174   578.797174  0.00168067 
  585          578.614368   578.614368  0.0017094 
  603          578.434119   578.434119  0.00165837 
  596          578.281465   578.256361  0.00167785 
  627          578.106253   578.081029  0.0015949 
  593          577.933384   577.908039  0.00168634 
  596          577.762813   577.737346  0.00167785 
  598          577.605938   577.568898  0.00167224 
  621          577.439836   577.402617  0.00161031 
  576          577.275862   577.238463  0.00173611 
  593          577.113986   577.076406  0.00168634 
  606          576.954102   576.91634   0.00165017 
  582          576.796216   576.75827   0.00171821 
  591          576.64027    576.602138  0.00169205 
  577          576.486148   576.44783   0.0017331 
  544          576.333882   576.295376  0.00183824 
  535          576.183375   576.144679  0.00186916 
  571          576.034621   575.995734  0.00175131 
  602          575.887557   575.848478  0.00166113 
  555          575.742144   575.702871  0.0018018 
  554          575.598364   575.558897  0.00180505 
  585          575.456159   575.416494  0.0017094 
  583          575.315481   575.275619  0.00171527 
  587          575.17634    575.136278  0.00170358 
  611          575.038661   574.998398  0.00163666 
  542          574.90241    574.861945  0.00184502 
  518          574.767581   574.726912  0.0019305 
  633          574.634119   574.593244  0.00157978 
  583          574.502002   574.46092   0.00171527 
  581          574.371202   574.329911  0.00172117 
  548          574.2417     574.200198  0.00182482 
  564          574.113437   574.071724  0.00177305 
  578          573.98642    573.944493  0.0017301 
  576          573.860608   573.818466  0.00173611 
  562          573.736031   573.693673  0.00177936 
  602          573.61255    573.569973  0.00166113 
  574          573.490214   573.447417  0.00174216 
  543          573.369009   573.325989  0.00184162 
  552          573.248906   573.205662  0.00181159 
  555          573.129838   573.086369  0.0018018 
  580          573.011857   572.968161  0.00172414 
  553          572.894889   572.850964  0.00180832 
  541          572.778933   572.734777  0.00184843 
  519          572.663971   572.619582  0.00192678 
  550          572.549994   572.505371  0.00181818 
  546          572.436994   572.392135  0.0018315 
  546          572.324902   572.279805  0.0018315 
  542          572.213811   572.168473  0.00184502 
  605          572.103561   572.057981  0.00165289 
  572          571.99423    571.948406  0.00174825 
  549          571.885782   571.839713  0.00182149 
  578          571.778182   571.731864  0.0017301 
  532          571.671455   571.624887  0.0018797 
  594          571.565567   571.518747  0.0016835 
  528          571.460529   571.413456  0.00189394 
  554          571.356293   571.308963  0.00180505 
  627          571.252886   571.205298  0.0015949 
  574          571.150252   571.102404  0.00174216 
  564          571.048413   571.000302  0.00177305 
  577          570.947337   570.898961  0.0017331 
  574          570.847044   570.798401  0.00174216 
  550          570.747488   570.698577  0.00181818 
  572          570.648669   570.599486  0.00174825 
  581          570.550601   570.501145  0.00172117 
  558          570.453248   570.403515  0.00179211 
  551          570.356631   570.30662   0.00181488 
  554          570.26069    570.210399  0.00180505 
  567          570.165465   570.114892  0.00176367 
  538          570.070988   570.020129  0.00185874 
  521          569.977144   569.925997  0.00191939 
  578          569.883983   569.832546  0.0017301 
  565          569.791482   569.739753  0.00176991 
  570          569.699652   569.647628  0.00175439 
  574          569.608481   569.556159  0.00174216 
  582          569.517969   569.465347  0.00171821 
  547          569.428068   569.375144  0.00182815 
  580          569.338834   569.285603  0.00172414 
  563          569.25023    569.196692  0.0017762 
  539          569.162247   569.108398  0.00185529 
  518          569.074864   569.020702  0.0019305 
  534          568.988123   568.933645  0.00187266 
  569          568.902006   568.847209  0.00175747 
  581          568.816455   568.761336  0.00172117 
  576          568.731521   568.676077  0.00173611 
  622          568.647146   568.591375  0.00160772 
  551          568.563404   568.507302  0.00181488 
  568          568.480224   568.423789  0.00176056 
  579          568.39761    568.340838  0.00172712 
  583          568.315574   568.258463  0.00171527 
  537          568.234114   568.176661  0.0018622 
  554          568.15322    568.095421  0.00180505 
  580          568.072897   568.01475   0.00172414 
  610          567.993098   567.934598  0.00163934 
  538          567.913849   567.854995  0.00185874 
  557          567.835173   567.775961  0.00179533 
  579          567.757029   567.697455  0.00172712 
  563          567.679445   567.619507  0.0017762 
  548          567.602352   567.542045  0.00182482 
  593          567.525823   567.465145  0.00168634 
  565          567.449804   567.38875   0.00176991 
  540          567.374338   567.312906  0.00185185 
  527          567.299364   567.23755   0.00189753 
  566          567.224933   567.162733  0.00176678 
  556          567.150997   567.088409  0.00179856 
  581          567.077564   567.014583  0.00172117 
  565          567.004632   566.941254  0.00176991 
  581          566.932215   566.868437  0.00172117 
  553          566.860282   566.796099  0.00180832 
  598          566.78886    566.72427   0.00167224 
  575          566.717905   566.652902  0.00173913 
  545          566.647461   566.582042  0.00183486 
  545          566.57748    566.511642  0.00183486 
  559          566.507993   566.44173   0.00178891 
  590          566.438983   566.372292  0.00169492 
  573          566.37045    566.303327  0.0017452 
  540          566.302407   566.234848  0.00185185 
  586          566.234809   566.166809  0.00170648 
  553          566.16767    566.099225  0.00180832 
  561          566.100989   566.032094  0.00178253 
  509          566.03478    565.965432  0.00196464 
  523          565.968983   565.899176  0.00191205 
  541          565.903673   565.833403  0.00184843 
  518          565.838802   565.768065  0.0019305 
  546          565.774372   565.703163  0.0018315 
  544          565.710381   565.638695  0.00183824 
  551          565.646844   565.574676  0.00181488 
  512          565.583715   565.51106   0.00195312 
  529          565.521008   565.447862  0.00189036 
  581          565.45877    565.385127  0.00172117 
  568          565.396922   565.322778  0.00176056 
  538          565.335511   565.26086   0.00185874 
  544          565.274505   565.199342  0.00183824 
  510          565.213936   565.138255  0.00196078 
  553          565.153725   565.077522  0.00180832 
  563          565.09395    565.017218  0.0017762 
  583          565.034594   564.957329  0.00171527 
  529          564.975672   564.897868  0.00189036 
  540          564.917093   564.838744  0.00185185 
  543          564.858902   564.780003  0.00184162 
  531          564.80113    564.721674  0.00188324 
  541          564.743729   564.663711  0.00184843 
  579          564.686686   564.606099  0.00172712 
  512          564.630045   564.548884  0.00195312 
  527          564.57379    564.492049  0.00189753 
  511          564.517877   564.435548  0.00195695 
  543          564.462365   564.379444  0.00184162 
  582          564.407194   564.323673  0.00171821 
  543          564.352409   564.268281  0.00184162 
  542          564.297948   564.213208  0.00184502 
  513          564.243889   564.158529  0.00194932 
  534          564.190169   564.104184  0.00187266 
  561          564.136789   564.050171  0.00178253 
  572          564.083734   563.996475  0.00174825 
  510          564.031033   563.943126  0.00196078 
  538          563.978656   563.890095  0.00185874 
  580          563.926618   563.837395  0.00172414 
  538          563.874903   563.785011  0.00185874 
  551          563.823513   563.732944  0.00181488 
  582          563.772446   563.681192  0.00171821 
  554          563.721702   563.629756  0.00180505 
  505          563.671251   563.578605  0.0019802 
  525          563.621124   563.527769  0.00190476 
  559          563.571289   563.477218  0.00178891 
  576          563.521747   563.426951  0.00173611 
  539          563.472528   563.376999  0.00185529 
  566          563.423601   563.327331  0.00176678 
  506          563.374952   563.277931  0.00197628 
  519          563.326595   563.228815  0.00192678 
  530          563.27853    563.179982  0.00188679 
  515          563.230758   563.131432  0.00194175 
  532          563.183247   563.083135  0.0018797 
  567          563.135983   563.035075  0.00176367 
  542          563.08898    562.987267  0.00184502 
  533          563.042255   562.939727  0.00187617 
  599          562.995791   562.892438  0.00166945 
  575          562.949574   562.845385  0.00173913 
  563          562.903602   562.798569  0.0017762 
  568          562.857878   562.751989  0.00176056 
  598          562.812399   562.705645  0.00167224 
  524          562.767122   562.659491  0.0019084 
  563          562.722106   562.613588  0.0017762 
  529          562.677321   562.567904  0.00189036 
  549          562.632737   562.522411  0.00182149 
  592          562.588384   562.477137  0.00168919 
  556          562.544278   562.432098  0.00179856 
  567          562.500357   562.387233  0.00176367 
  570          562.456637   562.342557  0.00175439 
  536          562.413118   562.298069  0.00186567 
  537          562.369784   562.253755  0.0018622 
  576          562.326637   562.209614  0.00173611 
  537          562.283705   562.165676  0.0018622 
  572          562.240929   562.121881  0.00174825 
  577          562.198354   562.078274  0.0017331 
  569          562.155935   562.034808  0.00175747 
  587          562.113702   561.991516  0.00170358 
  578          562.071625   561.948364  0.0017301 
  560          562.029688   561.90534   0.00178571 
  549          561.987937   561.862487  0.00182149 
  558          561.981049   561.81976   0.00179211 
  556          561.93973    561.777144  0.00179856 
  567          561.898568   561.734668  0.00176367 
  555          561.857549   561.692319  0.0018018 
  556          561.816656   561.650079  0.00179856 
  548          561.791811   561.607996  0.00182482 
  526          561.751249   561.565976  0.00190114 
  574          561.7108     561.524051  0.00174216 
  541          561.670464   561.48222   0.00184843 
  550          561.630242   561.440484  0.00181818 
  574          561.590133   561.398841  0.00174216 
  531          561.550092   561.357247  0.00188324 
  572          561.51018    561.315762  0.00174825 
  497          561.470367   561.274355  0.00201207 
  541          561.430623   561.232996  0.00184843 
  545          561.390947   561.191684  0.00183486 
  550          561.351341   561.15042   0.00181818 
  538          561.311804   561.109203  0.00185874 
  507          561.272352   561.068049  0.00197239 
  525          561.232955   561.026926  0.00190476 
  533          561.193643   560.985866  0.00187617 
  555          561.154325   560.944775  0.0018018 
  562          561.115063   560.903717  0.00177936 
  569          561.075872   560.862704  0.00175747 
  561          561.036676   560.821662  0.00178253 
  535          560.997537   560.78065   0.00186916 
  536          560.958393   560.739608  0.00186567 
  510          560.919307   560.698597  0.00196078 
  560          560.880202   560.65754   0.00178571 
  551          560.841125   560.616483  0.00181488 
  571          560.802045   560.575395  0.00175131 
  576          560.762963   560.534276  0.00173611 
  575          560.723879   560.493126  0.00173913 
  577          560.684794   560.451945  0.0017331 
  590          560.645678   560.410702  0.00169492 
  552          560.606546   560.369412  0.00181159 
  572          560.567368   560.328044  0.00174825 
  555          560.528191   560.286645  0.0018018 
  543          560.488939   560.245137  0.00184162 
  592          560.449689   560.203598  0.00168919 
  516          560.410365   560.16195   0.00193798 
  563          560.370983   560.120208  0.0017762 
  525          560.331543   560.078373  0.00190476 
  539          560.292046   560.036444  0.00185529 
  571          560.252478   559.994407  0.00175131 
  605          560.212839   559.952259  0.00165289 
  533          560.173114   559.909988  0.00187617 
  549          560.13329    559.867576  0.00182149 
  541          560.093397   559.825055  0.00184843 
  550          560.053405   559.782393  0.00181818 
  538          560.013285   559.739561  0.00185874 
  555          559.973069   559.696587  0.0018018 
  582          559.932756   559.653474  0.00171821 
  504          559.892317   559.610188  0.00198413 
  552          559.8518     559.566778  0.00181159 
  614          559.811128   559.523164  0.00162866 
  568          559.770334   559.47938   0.00176056 
  571          559.729387   559.435392  0.00175131 
  567          559.688304   559.391218  0.00176367 
  570          559.647085   559.346856  0.00175439 
  538          559.605687   559.30226   0.00185874 
  582          559.564141   559.257462  0.00171821 
  606          559.522448   559.21246   0.00165017 
  534          559.480579   559.167225  0.00187266 
  572          559.438535   559.121756  0.00174825 
  542          559.396302   559.076037  0.00184502 
  568          559.353896   559.030084  0.00176056 
  562          559.31132    558.983897  0.00177936 
  604          559.268528   558.93743   0.00165563 
  532          559.225553   558.890713  0.0018797 
  559          559.182381   558.84373   0.00178891 
  567          559.138998   558.796467  0.00176367 
  552          559.095391   558.748908  0.00181159 
  576          559.051623   558.701114  0.00173611 
  547          559.007587   558.652977  0.00182815 
  552          558.963333   558.604545  0.00181159 
  565          558.918846   558.5558    0.00176991 
  579          558.874145   558.506758  0.00172712 
  565          558.829184   558.457374  0.00176991 
  559          558.783982   558.407663  0.00178891 
  548          558.73854    558.357623  0.00182482 
  547          558.692846   558.307241  0.00182815 
  526          558.646887   558.2565    0.00190114 
  510          558.600665   558.205401  0.00196078 
  568          558.554198   558.153958  0.00176056 
  559          558.507473   558.102156  0.00178891 
  555          558.460463   558.049965  0.0018018 
  559          558.413185   557.997399  0.00178891 
  572          558.365643   557.944459  0.00174825 
  534          558.317824   557.891129  0.00187266 
  581          558.269685   557.837363  0.00172117 
  539          558.221292   557.783222  0.00185529 
  519          558.172571   557.72863   0.00192678 
  571          558.123571   557.673632  0.00175131 
  577          558.074266   557.618197  0.0017331 
  602          558.024689   557.562357  0.00166113 
  536          557.974785   557.506049  0.00186567 
  556          557.924587   557.449305  0.00179856 
  565          557.874084   557.392108  0.00176991 
  542          557.823251   557.334429  0.00184502 
  591          557.772122   557.276297  0.00169205 
  570          557.720688   557.217697  0.00175439 
  563          557.668937   557.158614  0.0017762 
  540          557.616876   557.099047  0.00185185 
  581          557.56448    557.038967  0.00172117 
  578          557.511768   556.978388  0.0017301 
  590          557.458763   556.917324  0.00169492 
  554          557.405441   556.855747  0.00180505 
  580          557.351776   556.793624  0.00172414 
  578          557.297792   556.730971  0.0017301 
  548          557.24351    556.667804  0.00182482 
  583          557.188892   556.604075  0.00171527 
  588          557.133978   556.539817  0.00170068 
  574          557.078727   556.474981  0.00174216 
  580          557.023196   556.409616  0.00172414 
  564          556.967316   556.343643  0.00177305 
  569          556.911127   556.277093  0.00175747 
  551          556.85467    556.209998  0.00181488 
  561          556.797878   556.142279  0.00178253 
  560          556.740808   556.073983  0.00178571 
  554          556.68344    556.00508   0.00180505 
  553          556.625771   555.935553  0.00180832 
  547          556.567858   555.865449  0.00182815 
  579          556.50967    555.794721  0.00172712 
  584          556.451189   555.72334   0.00171233 
  570          556.392475   555.651349  0.00175439 
  527          556.333481   555.57869   0.00189753 
  527          556.274239   555.505375  0.00189753 
  567          556.214795   555.431437  0.00176367 
  510          556.155107   555.356813  0.00196078 
  507          556.095193   555.281504  0.00197239 
  538          556.035117   555.205556  0.00185874 
  579          555.974853   555.128921  0.00172712 
  566          555.914393   555.05157   0.00176678 
  585          555.853805   554.973549  0.0017094 
  540          555.793098   554.894841  0.00185185 
  572          555.732251   554.815401  0.00174825 
  555          555.671307   554.735245  0.0018018 
  579          555.610293   554.654371  0.00172712 
  548          555.549224   554.572766  0.00182482 
  560          555.488162   554.490458  0.00178571 
  598          555.427111   554.407417  0.00167224 
  541          555.36606    554.323598  0.00184843 
  538          555.305077   554.23903   0.00185874 
  541          555.244202   554.153715  0.00184843 
  594          555.183447   554.06762   0.0016835 
  570          555.122877   553.980761  0.00175439 
  570          555.062502   553.893108  0.00175439 
  570          555.002393   553.804676  0.00175439 
  576          554.94262    553.715479  0.00173611 
  539          554.883195   553.625472  0.00185529 
  536          554.824197   553.53467   0.00186567 
  550          554.76566    553.443043  0.00181818 
  573          554.707688   553.35062   0.0017452 
  571          554.650311   553.257355  0.00175131 
  608          554.593627   553.163265  0.00164474 
  575          554.537692   553.068318  0.00173913 
  538          554.482679   552.97259   0.00185874 
  553          554.428596   552.875991  0.00180832 
  571          554.37557    552.778533  0.00175131 
  519          554.323731   552.680234  0.00192678 
  594          554.273147   552.581032  0.0016835 
  531          554.224017   552.480987  0.00188324 
  561          554.176456   552.38007   0.00178253 
  532          554.130619   552.278264  0.0018797 
  539          554.086666   552.175569  0.00185529 
  554          554.044809   552.072002  0.00180505 
  596          554.005207   551.967515  0.00167785 
  589          553.968098   551.862124  0.00169779 
  544          553.933727   551.755828  0.00183824 
  558          553.902345   551.648613  0.00179211 
  573          553.874242   551.540478  0.0017452 
  575          553.849737   551.431423  0.00173913 
  568          553.829165   551.321433  0.00176056 
  596          553.812895   551.210492  0.00167785 
  590          553.80138    551.098631  0.00169492 
  593          553.79506    550.985819  0.00168634 
  574          553.794412   550.872025  0.00174216 
  552          553.800057   550.757296  0.00181159 
  581          553.812598   550.641599  0.00172117 
  534          553.832725   550.524921  0.00187266 
  600          553.861238   550.40726   0.00166667 
  567          553.899017   550.288648  0.00176367 
  530          553.946998   550.169022  0.00188679 
  529          554.006316   550.048415  0.00189036 
  570          554.078201   549.926809  0.00175439 
  602          554.164044   549.80419   0.00166113 
  518          554.265452   549.680572  0.0019305 
  588          554.384222   549.555941  0.00170068 
  580          554.522418   549.430296  0.00172414 
  620          554.682421   549.303653  0.0016129 
  577          554.866885   549.17595   0.0017331 
  550          555.078976   549.047217  0.00181818 
  580          555.322352   548.917471  0.00172414 
  565          555.601179   548.786679  0.00176991 
  607          555.920378   548.654812  0.00164745 
  546          556.285794   548.521914  0.0018315 
  571          556.704282   548.387987  0.00175131 
  576          557.184008   548.252984  0.00173611 
  619          557.734568   548.116904  0.00161551 
  562          558.367751   547.979764  0.00177936 
  560          559.097728   547.841547  0.00178571 
  557          559.941822   547.702254  0.00179533 
  571          560.921346   547.561869  0.00175131 
  626          562.062796   547.420407  0.00159744 
  562          563.399379   547.277853  0.00177936 
  584          564.973198   547.134207  0.00171233 
  568          566.838237   546.989468  0.00176056 
  613          569.064579   546.843622  0.00163132 
  573          571.744544   546.696682  0.0017452 
  607          575.001615   546.548605  0.00164745 
  579          579.003646   546.399434  0.00172712 
  576          583.9842     546.24914   0.00173611 
  565          590.278122   546.097706  0.00176991 
  626          598.392515   545.945164  0.00159744 
  587          609.171651   545.791483  0.00170358 
  623          624.179655   545.636678  0.00160514 
  632          646.518156   545.480718  0.00158228 
  681          682.082652   545.323649  0.00146843 
  744          740.609964   545.165424  0.00134409 
  842          834.850734   545.00603   0.00118765 
  887          975.852239   544.845526  0.0011274 
  1012         1161.200083  544.683835  0.00098814 
  1182         1348.05802   544.52099   0.00084602 
  1349         1438.090539  544.356988  0.00074129 
  1369         1389.005732  544.191862  0.00073046 
  1287         1289.208104  544.025518  0.000777  
  1129         1207.134239  543.858034  0.00088574 
  1022         1124.055225  543.689362  0.00097847 
  963          1008.268121  543.519504  0.00103842 
  834          883.828416   543.348474  0.00119904 
  718          781.947362   543.176273  0.00139276 
  689          709.587479   543.002884  0.00145138 
  682          661.898942   542.828307  0.00146628 
  590          631.494212   542.652528  0.00169492 
  622          611.878256   542.475577  0.00160772 
  582          598.570125   542.297437  0.00171821 
  554          588.956291   542.118064  0.00180505 
  625          581.643063   541.937549  0.0016    
  596          575.881614   541.755785  0.00167785 
  593          571.234188   541.572847  0.00168634 
  558          567.418005   541.388675  0.00179211 
  627          564.237443   541.2033    0.0015949 
  600          561.551714   541.016736  0.00166667 
  569          559.256795   540.828937  0.00175747 
  595          557.275003   540.639934  0.00168067 
  577          555.546657   540.449711  0.0017331 
  578          554.025731   540.258284  0.0017301 
  584          552.676138   540.065637  0.00171233 
  608          551.4692     539.871755  0.00164474 
  533          550.382202   539.676652  0.00187617 
  570          549.396546   539.480329  0.00175439 
  584          548.497141   539.282786  0.00171233 
  566          547.671541   539.083992  0.00176678 
  569          546.909543   538.884023  0.00175747 
  604          546.202466   538.682773  0.00165563 
  532          545.632167   538.480301  0.0018797 
  549          545.014979   538.276593  0.00182149 
  561          544.434338   538.071664  0.00178253 
  582          543.88582    537.865498  0.00171821 
  558          543.365663   537.658111  0.00179211 
  537          542.870564   537.449471  0.0018622 
  573          542.438498   537.239595  0.0017452 
  531          541.985696   537.028482  0.00188324 
  576          541.55058    536.816131  0.00173611 
  508          541.131263   536.602528  0.0019685 
  528          540.7261     536.387688  0.00189394 
  591          540.333693   536.171625  0.00169205 
  524          539.952698   535.954294  0.0019084 
  554          539.582055   535.735771  0.00180505 
  508          539.220664   535.515964  0.0019685 
  544          538.867686   535.294934  0.00183824 
  561          538.522285   535.07265   0.00178253 
  534          538.183757   534.849129  0.00187266 
  569          537.851438   534.624353  0.00175747 
  591          537.524777   534.398354  0.00169205 
  529          537.203218   534.171101  0.00189036 
  568          536.886301   533.942609  0.00176056 
  568          536.573593   533.712879  0.00176056 
  521          536.264713   533.481909  0.00191939 
  553          535.959287   533.249684  0.00180832 
  576          535.657008   533.01622   0.00173611 
  559          535.357598   532.781532  0.00178891 
  532          535.060752   532.545589  0.0018797 
  529          534.766268   532.308421  0.00189036 
  584          534.473885   532.069998  0.00171233 
  524          534.183428   531.83035   0.0019084 
  579          533.894693   531.589463  0.00172712 
  520          533.607523   531.34735   0.00192308 
  488          533.321712   531.103966  0.00204918 
  532          533.037176   530.859372  0.0018797 
  538          532.753778   530.613568  0.00185874 
  551          532.47132    530.366477  0.00181488 
  558          532.189762   530.118176  0.00179211 
  547          531.908998   529.868664  0.00182815 
  555          531.628899   529.617911  0.0018018 
  521          531.349394   529.365932  0.00191939 
  529          531.070411   529.112742  0.00189036 
  584          530.79183    528.858295  0.00171233 
  526          530.513639   528.602652  0.00190114 
  547          530.235739   528.345783  0.00182815 
  520          529.958077   528.087687  0.00192308 
  526          529.680608   527.828379  0.00190114 
  561          529.40328    527.567859  0.00178253 
  590          529.126016   527.306097  0.00169492 
  536          528.848833   527.043154  0.00186567 
  524          528.571644   526.778983  0.0019084 
  544          528.29446    526.513631  0.00183824 
  527          528.0172     526.247051  0.00189753 
  535          527.739864   525.979273  0.00186916 
  510          527.462427   525.710299  0.00196078 
  581          527.184829   525.440096  0.00172117 
  571          526.907109   525.168726  0.00175131 
  528          526.629234   524.896174  0.00189394 
  541          526.351141   524.622393  0.00184843 
  561          526.072872   524.347445  0.00178253 
  517          525.794401   524.071314  0.00193424 
  539          525.5157     523.793984  0.00185529 
  533          525.236792   523.515487  0.00187617 
  532          524.957654   523.235807  0.0018797 
  547          524.678281   522.954943  0.00182815 
  540          524.398684   522.672911  0.00185185 
  485          524.118862   522.38971   0.00206186 
  556          523.838831   522.105356  0.00179856 
  536          523.558562   521.819819  0.00186567 
  532          523.278091   521.533127  0.0018797 
  547          522.997411   521.245267  0.00182815 
  533          522.71654    520.956253  0.00187617 
  514          522.435506   520.666101  0.00194553 
  542          522.154338   520.374825  0.00184502 
  520          521.872986   520.082364  0.00192308 
  543          521.591529   519.78878   0.00184162 
  530          521.30997    519.494056  0.00188679 
  556          521.028345   519.198209  0.00179856 
  508          520.746646   518.901206  0.0019685 
  504          520.464943   518.603095  0.00198413 
  535          520.183266   518.303875  0.00186916 
  576          519.901613   518.003514  0.00173611 
  530          519.620034   517.70203   0.00188679 
  507          519.338579   517.399435  0.00197239 
  516          519.057286   517.095731  0.00193798 
  555          518.776245   516.790963  0.0018018 
  519          518.495424   516.485055  0.00192678 
  515          518.214964   516.178097  0.00194175 
  552          517.934831   515.869999  0.00181159 
  522          517.655135   515.560821  0.00191571 
  533          517.375911   515.250533  0.00187617 
  515          517.097302   514.939211  0.00194175 
  533          516.819318   514.626793  0.00187617 
  522          516.542081   514.313325  0.00191571 
  546          516.26566    513.998792  0.0018315 
  560          515.990141   513.683194  0.00178571 
  510          515.715608   513.366516  0.00196078 
  558          515.442223   513.048817  0.00179211 
  515          515.170051   512.730053  0.00194175 
  509          514.899244   512.410254  0.00196464 
  532          514.629928   512.089419  0.0018797 
  521          514.362243   511.767549  0.00191939 
  519          514.096354   511.444658  0.00192678 
  538          513.832409   511.120732  0.00185874 
  558          513.570598   510.795785  0.00179211 
  529          513.311104   510.469802  0.00189036 
  535          513.054162   510.142828  0.00186916 
  515          512.799988   509.814849  0.00194175 
  560          512.548855   509.485895  0.00178571 
  523          512.300981   509.155919  0.00191205 
  505          512.056696   508.824967  0.0019802 
  495          511.8163     508.493025  0.0020202 
  522          511.580147   508.160107  0.00191571 
  542          511.348624   507.826228  0.00184502 
  480          511.12211    507.491358  0.00208333 
  529          510.901081   507.155526  0.00189036 
  521          510.686032   506.818734  0.00191939 
  505          510.477508   506.480995  0.0019802 
  530          510.276122   506.142326  0.00188679 
  473          510.082484   505.80268   0.00211416 
  577          509.897396   505.462134  0.0017331 
  547          509.721613   505.120641  0.00182815 
  527          509.556047   504.778201  0.00189753 
  529          509.401698   504.43486   0.00189036 
  542          509.259658   504.090588  0.00184502 
  520          509.131194   503.745415  0.00192308 
  550          509.017723   503.399371  0.00181818 
  519          508.92074    503.052394  0.00192678 
  518          508.842061   502.704547  0.0019305 
  481          508.783621   502.355783  0.002079  
  506          508.747728   502.006163  0.00197628 
  523          508.736921   501.655671  0.00191205 
  544          508.754115   501.304308  0.00183824 
  520          508.802662   500.952073  0.00192308 
  547          508.886383   500.598981  0.00182815 
  501          509.009718   500.245033  0.00199601 
  535          509.177826   499.890259  0.00186916 
  496          509.396646   499.534627  0.00201613 
  497          509.673188   499.178169  0.00201207 
  524          510.015695   498.820839  0.0019084 
  525          510.433799   498.462727  0.00190476 
  523          510.939068   498.103804  0.00191205 
  495          511.54527    497.744054  0.0020202 
  535          512.26903    497.383508  0.00186916 
  499          513.130463   497.022164  0.00200401 
  498          514.154177   496.660054  0.00200803 
  500          515.37041    496.297132  0.002     
  538          516.816827   495.933428  0.00185874 
  548          518.540707   495.568972  0.00182482 
  536          520.601935   495.203704  0.00186567 
  530          523.077615   494.837715  0.00188679 
  515          526.067592   494.470973  0.00194175 
  497          529.703808   494.103465  0.00201207 
  560          534.162921   493.735219  0.00178571 
  519          539.685744   493.366221  0.00192678 
  548          546.608124   492.996517  0.00182482 
  561          555.415765   492.626091  0.00178253 
  569          566.848126   492.254912  0.00175747 
  568          582.154173   491.883041  0.00176056 
  599          603.655215   491.510479  0.00166945 
  646          635.849116   491.137194  0.00154799 
  733          686.964156   490.763248  0.00136426 
  781          769.961392   490.388579  0.00128041 
  889          900.917587   490.013248  0.00112486 
  1056         1092.329994  489.637255  0.00094697 
  1250         1336.15905   489.260584  0.0008    
  1527         1565.970577  488.883252  0.00065488 
  1791         1650.621855  488.505272  0.00055835 
  1862         1558.320568  488.126661  0.00053706 
  1628         1417.909374  487.747372  0.00061425 
  1376         1320.490539  487.367481  0.00072674 
  1197         1247.894551  486.986927  0.00083542 
  1170         1136.074795  486.605802  0.0008547 
  1161         985.725103   486.223999  0.00086133 
  892          845.626284   485.841609  0.00112108 
  720          739.165429   485.458616  0.00138889 
  656          665.960778   485.075037  0.00152439 
  581          618.130573   484.690855  0.00172117 
  578          587.158028   484.3061    0.0017301 
  550          566.425853   483.920774  0.00181818 
  558          551.724984   483.534875  0.00179211 
  501          540.698033   483.148404  0.00199601 
  519          532.07674    482.76139   0.00192678 
  521          525.144614   482.373819  0.00191939 
  487          519.456412   481.985691  0.00205339 
  518          514.712929   481.597035  0.0019305 
  476          510.700729   481.207837  0.00210084 
  501          507.264087   480.818141  0.00199601 
  473          504.286633   480.427888  0.00211416 
  513          501.680139   480.037153  0.00194932 
  504          499.376418   479.645905  0.00198413 
  501          497.322647   479.254129  0.00199601 
  522          495.476782   478.861871  0.00191571 
  488          493.80534    478.469131  0.00204918 
  470          492.281331   478.075923  0.00212766 
  520          490.882789   477.682248  0.00192308 
  463          489.591677   477.28809   0.00215983 
  440          488.393116   476.893479  0.00227273 
  509          487.274689   476.498401  0.00196464 
  477          486.226022   476.102886  0.00209644 
  501          485.238332   475.706917  0.00199601 
  486          484.304178   475.310527  0.00205761 
  469          483.417284   474.913714  0.0021322 
  465          482.57215    474.516447  0.00215054 
  474          481.764143   474.118774  0.0021097 
  461          480.989234   473.720708  0.0021692 
  484          480.243909   473.322249  0.00206612 
  477          479.525017   472.923337  0.00209644 
  506          478.830057   472.524093  0.00197628 
  445          478.156587   472.124456  0.00224719 
  448          477.502519   471.724411  0.00223214 
  501          476.86608    471.324019  0.00199601 
  433          476.245619   470.923249  0.00230947 
  448          475.639737   470.522147  0.00223214 
  498          475.047103   470.120666  0.00200803 
  449          474.466596   469.718838  0.00222717 
  475          473.897204   469.316677  0.00210526 
  463          473.337985   468.914168  0.00215983 
  441          472.78813    468.511341  0.00226757 
  445          472.246905   468.108196  0.00224719 
  471          471.713622   467.704734  0.00212314 
  458          471.187682   467.300969  0.00218341 
  472          470.668528   466.896901  0.00211864 
  443          470.155638   466.492515  0.00225734 
  450          469.648586   466.087856  0.00222222 
  455          469.146971   465.682924  0.0021978 
  446          468.650337   465.277659  0.00224215 
  435          468.15844    464.872167  0.00229885 
  442          467.670895   464.466386  0.00226244 
  467          467.187467   464.060377  0.00214133 
  449          466.707825   463.65408   0.00222717 
  488          466.231762   463.24754   0.00204918 
  452          465.759079   462.840788  0.00221239 
  461          465.289518   462.433777  0.0021692 
  418          464.822913   462.026538  0.00239234 
  433          464.359093   461.619086  0.00230947 
  464          463.897882   461.211406  0.00215517 
  442          463.439151   460.803528  0.00226244 
  443          462.982725   460.395422  0.00225734 
  478          462.528516   459.987133  0.00209205 
  439          462.076383   459.578645  0.0022779 
  444          461.626177   459.169929  0.00225225 
  453          461.177873   458.761059  0.00220751 
  464          460.731336   458.352007  0.00215517 
  458          460.286503   457.942801  0.00218341 
  472          459.843257   457.533412  0.00211864 
  460          459.40156    457.123885  0.00217391 
  491          458.961322   456.714205  0.00203666 
  441          458.522456   456.304356  0.00226757 
  436          458.084911   455.894353  0.00229358 
  449          457.648654   455.484227  0.00222717 
  436          457.213627   455.073978  0.00229358 
  448          456.779776   454.663605  0.00223214 
  446          456.347033   454.253094  0.00224215 
  476          455.915382   453.842474  0.00210084 
  487          455.484763   453.431731  0.00205339 
  467          455.055193   453.020925  0.00214133 
  442          454.626559   452.609979  0.00226244 
  458          454.198897   452.19897   0.00218341 
  467          453.772127   451.787853  0.00214133 
  430          453.346235   451.376641  0.00232558 
  387          452.921234   450.965381  0.00258398 
  473          452.497065   450.554043  0.00211416 
  451          452.073717   450.14264   0.00221729 
  448          451.651165   449.731174  0.00223214 
  435          451.229385   449.319644  0.00229885 
  442          450.808401   448.908095  0.00226244 
  463          450.388178   448.496513  0.00215983 
  428          449.968637   448.084837  0.00233645 
  434          449.549864   447.673171  0.00230415 
  452          449.131784   447.261457  0.00221239 
  454          448.714397   446.849709  0.00220264 
  424          448.297719   446.437956  0.00235849 
  450          447.881722   446.026185  0.00222222 
  429          447.466424   445.614425  0.002331  
  440          447.051722   445.202584  0.00227273 
  458          446.63773    444.790785  0.00218341 
  431          446.224454   444.379043  0.00232019 
  431          445.811809   443.967281  0.00232019 
  429          445.399834   443.555545  0.002331  
  424          444.988507   443.143819  0.00235849 
  420          444.577838   442.73212   0.00238095 
  404          444.167837   442.320461  0.00247525 
  437          443.758486   441.908827  0.00228833 
  468          443.349796   441.497234  0.00213675 
  466          442.941796   441.085712  0.00214592 
  410          442.534453   440.67423   0.00243902 
  453          442.127768   440.262789  0.00220751 
  454          441.721769   439.851418  0.00220264 
  463          441.316458   439.440117  0.00215983 
  426          440.911835   439.028887  0.00234742 
  446          440.507902   438.617727  0.00224215 
  441          440.104648   438.206623  0.00226757 
  460          439.702135   437.795633  0.00217391 
  384          439.300293   437.384684  0.00260417 
  456          438.899234   436.97388   0.00219298 
  406          438.498886   436.563146  0.00246305 
  462          438.099316   436.152543  0.0021645 
  449          437.70047    435.742009  0.00222717 
  457          437.302434   435.33162   0.00218818 
  422          436.905169   434.921332  0.00236967 
  405          436.508714   434.511173  0.00246914 
  402          436.113066   434.101129  0.00248756 
  430          435.718253   433.691215  0.00232558 
  386          435.324281   433.281431  0.00259067 
  434          434.931167   432.871776  0.00230415 
  434          434.538937   432.462267  0.00230415 
  434          434.147607   432.052901  0.00230415 
  435          433.757208   431.643696  0.00229885 
  419          433.36771    431.234604  0.00238663 
  467          432.979206   430.825703  0.00214133 
  403          432.591685   430.416961  0.00248139 
  422          432.205182   430.008393  0.00236967 
  427          431.819701   429.599985  0.00234192 
  410          431.435295   429.191766  0.00243902 
  407          431.051957   428.783707  0.002457  
  394          430.669725   428.375821  0.00253807 
  403          430.288642   427.968124  0.00248139 
  435          429.908749   427.560632  0.00229885 
  421          429.53006    427.153329  0.0023753 
  445          429.368874   426.74623   0.00224719 
  433          428.993699   426.33932   0.00230947 
  424          428.619856   425.932629  0.00235849 
  453          428.247371   425.526142  0.00220751 
  430          427.876323   425.119904  0.00232558 
  398          427.506662   424.713824  0.00251256 
  400          427.237118   424.307978  0.0025    
  424          426.870961   423.902365  0.00235849 
  356          426.506385   423.496971  0.00280899 
  399          426.143423   423.091781  0.00250627 
  422          425.782186   422.686854  0.00236967 
  426          425.422697   422.28216   0.00234742 
  436          425.065028   421.877715  0.00229358 
  422          424.709238   421.473519  0.00236967 
  408          424.355391   421.06957   0.00245098 
  461          424.003551   420.66587   0.0021692 
  422          423.65379    420.262418  0.00236967 
  448          423.306187   419.859213  0.00223214 
  439          422.960869   419.456318  0.0022779 
  426          422.617836   419.05364   0.00234742 
  413          422.277245   418.651255  0.00242131 
  398          421.939147   418.249117  0.00251256 
  435          421.603669   417.847257  0.00229885 
  410          421.270944   417.445706  0.00243902 
  382          420.941022   417.044401  0.0026178 
  372          420.61408    416.643405  0.00268817 
  417          420.290227   416.242701  0.00239808 
  448          419.969577   415.842274  0.00223214 
  412          419.652299   415.442155  0.00242718 
  396          419.338542   415.042343  0.00252525 
  366          419.028418   414.642794  0.00273224 
  446          418.722154   414.243566  0.00224215 
  439          418.419914   413.844646  0.0022779 
  399          418.121902   413.446048  0.00250627 
  425          417.828291   413.047742  0.00235294 
  424          417.53934    412.649758  0.00235849 
  390          417.255255   412.252096  0.0025641 
  399          416.976302   411.854755  0.00250627 
  413          416.702734   411.457737  0.00242131 
  415          416.434841   411.06104   0.00240964 
  405          416.17294    410.66468   0.00246914 
  414          415.917344   410.268641  0.00241546 
  395          415.668417   409.872938  0.00253165 
  394          415.426507   409.477542  0.00253807 
  460          415.192095   409.082527  0.00217391 
  382          414.965573   408.687849  0.0026178 
  431          414.747429   408.293522  0.00232019 
  408          414.538141   407.899516  0.00245098 
  386          414.338321   407.505891  0.00259067 
  421          414.148537   407.112617  0.0023753 
  406          413.969419   406.719679  0.00246305 
  420          413.801758   406.327137  0.00238095 
  425          413.646193   405.934916  0.00235294 
  394          413.503635   405.54306   0.00253807 
  402          413.374985   405.151585  0.00248756 
  404          413.261213   404.76046   0.00247525 
  420          413.163404   404.369685  0.00238095 
  372          413.082819   403.979337  0.00268817 
  408          413.020684   403.589339  0.00245098 
  403          412.978446   403.199705  0.00248139 
  410          412.957725   402.810483  0.00243902 
  414          412.960215   402.421625  0.00241546 
  433          412.987854   402.033147  0.00230947 
  415          413.042785   401.645064  0.00240964 
  418          413.127374   401.257376  0.00239234 
  437          413.244226   400.87006   0.00228833 
  410          413.396307   400.483147  0.00243902 
  409          413.586887   400.096628  0.00244499 
  417          413.819649   399.710511  0.00239808 
  434          414.098785   399.324781  0.00230415 
  401          414.428835   398.939468  0.00249377 
  432          414.815135   398.55455   0.00231481 
  411          415.263604   398.170033  0.00243309 
  426          415.781083   397.785948  0.00234742 
  420          416.375263   397.402242  0.00238095 
  445          417.055047   397.018944  0.00224719 
  426          417.830648   396.636071  0.00234742 
  435          418.713793   396.253576  0.00229885 
  437          419.718204   395.871528  0.00228833 
  482          420.859767   395.489911  0.00207469 
  444          422.157059   395.108702  0.00225225 
  461          423.63198    394.727917  0.0021692 
  470          425.310411   394.347556  0.00212766 
  461          427.223174   393.967648  0.0021692 
  469          429.407045   393.588125  0.0021322 
  455          431.90686    393.209056  0.0021978 
  441          434.775809   392.830395  0.00226757 
  466          438.080318   392.452202  0.00214592 
  467          441.901441   392.074416  0.00214133 
  475          446.340572   391.697069  0.00210526 
  443          451.524958   391.320128  0.00225734 
  445          457.616454   390.943664  0.00224719 
  491          464.82306    390.567629  0.00203666 
  500          473.415853   390.192047  0.002     
  479          483.753028   389.816902  0.00208768 
  477          496.315628   389.442202  0.00209644 
  555          511.761868   389.06797   0.0018018 
  508          531.014753   388.694152  0.0019685 
  528          555.420702   388.320801  0.00189394 
  606          587.078318   387.947909  0.00165017 
  617          629.576285   387.57547   0.00162075 
  661          689.559582   387.203459  0.00151286 
  793          779.475644   386.83193   0.00126103 
  919          920.781511   386.460853  0.00108814 
  1138         1145.09625   386.090227  0.00087873 
  1406         1488.565166  385.720045  0.00071124 
  1842         1973.496924  385.350353  0.00054289 
  2476         2559.811851  384.981096  0.00040388 
  2841         3048.656242  384.612312  0.00035199 
  3006         3133.439701  384.243988  0.00033267 
  2975         2828.827278  383.876144  0.00033613 
  2607         2466.543099  383.508713  0.00038358 
  2094         2247.595757  383.141801  0.00047755 
  1884         2150.9234    382.775355  0.00053079 
  1850         2012.104274  382.409374  0.00054054 
  1646         1729.991652  382.043889  0.00060753 
  1470         1395.758294  381.678839  0.00068027 
  1090         1111.173738  381.314292  0.00091743 
  817          903.146158   380.950187  0.00122399 
  678          762.085053   380.586571  0.00147493 
  590          669.510269   380.223441  0.00169492 
  577          608.272581   379.860777  0.0017331 
  518          566.036304   379.498615  0.0019305 
  517          535.279649   379.136903  0.00193424 
  439          511.79805    378.775654  0.0022779 
  472          493.261389   378.414916  0.00211864 
  447          478.28822    378.054657  0.00223714 
  448          465.984353   377.694901  0.00223214 
  444          455.730589   377.335608  0.00225225 
  441          447.080273   376.976787  0.00226757 
  446          439.70298    376.61849   0.00224215 
  452          433.349539   376.260665  0.00221239 
  415          427.82918    375.903326  0.00240964 
  450          422.993799   375.546465  0.00222222 
  431          418.726962   375.190098  0.00232019 
  527          414.936106   374.83424   0.00189753 
  486          411.546812   374.478861  0.00205761 
  517          408.498553   374.123959  0.00193424 
  476          405.742437   373.769566  0.00210084 
  458          403.237393   373.415659  0.00218341 
  442          400.949906   373.062244  0.00226244 
  433          398.851578   372.709338  0.00230947 
  463          396.918582   372.35691   0.00215983 
  452          395.130805   372.004989  0.00221239 
  380          393.471089   371.653561  0.00263158 
  389          391.924733   371.302602  0.00257069 
  383          390.47919    370.952174  0.00261097 
  377          389.123524   370.602239  0.00265252 
  383          387.848309   370.252818  0.00261097 
  390          386.645273   369.903874  0.0025641 
  394          385.507262   369.555437  0.00253807 
  388          384.427969   369.207515  0.00257732 
  396          383.4018     368.86007   0.00252525 
  328          382.42385    368.513154  0.00304878 
  370          381.489832   368.166714  0.0027027 
  391          380.595851   367.820804  0.00255754 
  396          379.738476   367.47537   0.00252525 
  390          378.914652   367.130457  0.0025641 
  371          378.121587   366.786028  0.00269542 
  382          377.356853   366.44212   0.0026178 
  391          376.618212   366.098718  0.00255754 
  392          375.903655   365.755815  0.00255102 
  411          375.211378   365.413417  0.00243309 
  327          374.53976    365.071541  0.0030581 
  352          373.887298   364.73017   0.00284091 
  367          373.252633   364.389296  0.0027248 
  374          372.634552   364.048936  0.0026738 
  367          372.031932   363.709089  0.0027248 
  386          371.443724   363.369731  0.00259067 
  364          370.86903    363.030902  0.00274725 
  370          370.306967   362.692577  0.0027027 
  365          369.756741   362.354773  0.00273973 
  370          369.217629   362.01745   0.0027027 
  391          368.673014   361.680655  0.00255754 
  375          368.154274   361.344372  0.00266667 
  347          367.644786   361.008577  0.00288184 
  366          367.144068   360.673318  0.00273224 
  367          366.644324   360.338571  0.0027248 
  385          366.159701   360.004327  0.0025974 
  368          365.682466   359.670587  0.00271739 
  368          365.212223   359.337344  0.00271739 
  325          364.748646   359.004627  0.00307692 
  363          364.291398   358.672437  0.00275482 
  370          363.840144   358.34075   0.0027027 
  377          363.394609   358.009581  0.00265252 
  365          362.954515   357.678924  0.00273973 
  338          362.519609   357.348777  0.00295858 
  377          362.089636   357.019133  0.00265252 
  365          361.664418   356.690015  0.00273973 
  373          361.243716   356.3614    0.00268097 
  333          360.827337   356.033295  0.003003  
  306          360.415124   355.705715  0.00326797 
  321          360.006855   355.378615  0.00311526 
  375          359.602433   355.052056  0.00266667 
  391          359.201674   354.726006  0.00255754 
  383          358.804445   354.400474  0.00261097 
  352          358.410613   354.075459  0.00284091 
  360          358.020043   353.750954  0.00277778 
  369          357.632626   353.426966  0.00271003 
  407          357.24825    353.103494  0.002457  
  356          356.866786   352.780517  0.00280899 
  353          356.488166   352.458063  0.00283286 
  374          356.112304   352.136142  0.0026738 
  329          355.739065   351.814707  0.00303951 
  359          355.36841    351.493803  0.00278552 
  342          355.000225   351.1734    0.00292398 
  339          354.634461   350.853513  0.00294985 
  347          354.271039   350.534143  0.00288184 
  335          353.909882   350.215273  0.00298507 
  355          353.550954   349.896934  0.0028169 
  337          353.194171   349.579103  0.00296736 
  321          352.839476   349.261781  0.00311526 
  348          352.486815   348.944966  0.00287356 
  368          352.136144   348.628666  0.00271739 
  361          351.787407   348.312874  0.00277008 
  380          351.440565   347.997597  0.00263158 
  364          351.095574   347.682835  0.00274725 
  382          350.752384   347.368581  0.0026178 
  355          350.41098    347.054856  0.0028169 
  315          350.071292   346.741632  0.0031746 
  349          349.733293   346.428913  0.00286533 
  342          349.39696    346.116718  0.00292398 
  363          349.062254   345.805028  0.00275482 
  351          348.729145   345.493854  0.002849  
  368          348.397602   345.183185  0.00271739 
  350          348.067593   344.873023  0.00285714 
  375          347.739077   344.563352  0.00266667 
  329          347.412061   344.254203  0.00303951 
  319          347.08652    343.945575  0.0031348 
  348          346.762432   343.637468  0.00287356 
  316          346.439754   343.329859  0.00316456 
  337          346.118472   343.022756  0.00296736 
  324          345.798583   342.716174  0.00308642 
  370          345.480046   342.41009   0.0027027 
  367          345.162866   342.104526  0.0027248 
  342          344.84699    341.799445  0.00292398 
  373          344.532448   341.494892  0.00268097 
  351          344.21921    341.190852  0.002849  
  359          343.907247   340.887309  0.00278552 
  372          343.596553   340.584271  0.00268817 
  344          343.287126   340.281745  0.00290698 
  372          342.978946   339.979724  0.00268817 
  339          342.671996   339.6782    0.00294985 
  314          342.366282   339.377188  0.00318471 
  330          342.061784   339.07668   0.0030303 
  350          341.758495   338.776676  0.00285714 
  295          341.456407   338.477177  0.00338983 
  352          341.155529   338.178197  0.00284091 
  360          340.8558     337.879682  0.00277778 
  343          340.557275   337.581694  0.00291545 
  300          340.259926   337.28421   0.00333333 
  352          339.963755   336.987237  0.00284091 
  342          339.668744   336.69076   0.00292398 
  348          339.374896   336.394786  0.00287356 
  365          339.082192   336.0993    0.00273973 
  359          338.790658   335.804332  0.00278552 
  299          338.500281   335.509868  0.00334448 
  345          338.211056   335.215906  0.00289855 
  346          337.922979   334.92244   0.00289017 
  338          337.636033   334.62946   0.00295858 
  331          337.350224   334.336969  0.00302115 
  343          337.065581   334.044995  0.00291545 
  379          336.782097   333.75353   0.00263852 
  329          336.49975    333.462553  0.00303951 
  327          336.21855    333.17207   0.0030581 
  313          335.938507   332.88209   0.00319489 
  329          335.659616   332.592603  0.00303951 
  324          335.381887   332.303619  0.00308642 
  332          335.105316   332.015128  0.00301205 
  293          334.829908   331.727132  0.00341297 
  326          334.555667   331.439629  0.00306748 
  330          334.282605   331.152627  0.0030303 
  345          334.010706   330.866104  0.00289855 
  321          333.739999   330.580083  0.00311526 
  298          333.470481   330.294554  0.0033557 
  330          333.202162   330.009519  0.0030303 
  338          332.935047   329.724977  0.00295858 
  313          332.66915    329.440928  0.00319489 
  318          332.404472   329.157372  0.00314465 
  305          332.141025   328.874309  0.00327869 
  292          331.878803   328.591723  0.00342466 
  305          331.617842   328.309638  0.00327869 
  312          331.358096   328.027999  0.00320513 
  321          331.099664   327.746891  0.00311526 
  325          330.842511   327.466268  0.00307692 
  332          330.586649   327.186129  0.00301205 
  333          330.332093   326.906475  0.003003  
  334          330.078857   326.627305  0.00299401 
  336          329.82697    326.348634  0.00297619 
  316          329.576426   326.07044   0.00316456 
  322          329.327248   325.79273   0.00310559 
  316          329.079455   325.515505  0.00316456 
  343          328.833061   325.238755  0.00291545 
  328          328.588098   324.962504  0.00304878 
  355          328.344551   324.686714  0.0028169 
  326          328.102465   324.411407  0.00306748 
  339          327.861885   324.136607  0.00294985 
  282          327.622785   323.862267  0.0035461 
  310          327.385213   323.58841   0.00322581 
  345          327.149216   323.31506   0.00289855 
  316          326.914765   323.042161  0.00316456 
  323          326.681926   322.769753  0.00309598 
  297          326.450694   322.497805  0.003367  
  336          326.221131   322.226348  0.00297619 
  306          325.993257   321.955372  0.00326797 
  317          325.767089   321.684864  0.00315457 
  324          325.542675   321.414838  0.00308642 
  338          325.320041   321.145287  0.00295858 
  331          325.099214   320.876203  0.00302115 
  344          324.88024    320.607593  0.00290698 
  314          324.663166   320.339457  0.00318471 
  307          324.448023   320.071803  0.00325733 
  300          324.234837   319.804608  0.00333333 
  299          324.023668   319.537886  0.00334448 
  345          323.81457    319.271647  0.00289855 
  312          323.607575   319.005873  0.00320513 
  328          323.402732   318.740565  0.00304878 
  343          323.200101   318.475731  0.00291545 
  303          322.999705   318.211339  0.00330033 
  337          322.801656   317.947444  0.00296736 
  317          322.605981   317.684014  0.00315457 
  311          322.412727   317.421035  0.00321543 
  314          322.222004   317.158551  0.00318471 
  295          322.033819   316.896502  0.00338983 
  328          321.848296   316.634941  0.00304878 
  307          321.665472   316.37383   0.00325733 
  329          321.485435   316.113168  0.00303951 
  334          321.308273   315.852987  0.00299401 
  313          321.134059   315.593262  0.00319489 
  365          320.962891   315.334002  0.00273973 
  308          320.794868   315.075215  0.00324675 
  316          320.630074   314.816883  0.00316456 
  331          320.468603   314.559001  0.00302115 
  318          320.31057    314.301576  0.00314465 
  300          320.156103   314.044622  0.00333333 
  314          320.005298   313.788117  0.00318471 
  294          319.858294   313.532076  0.00340136 
  328          319.715205   313.276483  0.00304878 
  303          319.576186   313.021353  0.00330033 
  303          319.441364   312.766672  0.00330033 
  303          319.310915   312.512462  0.00330033 
  316          319.184962   312.258685  0.00316456 
  348          319.063701   312.005371  0.00287356 
  338          318.947304   311.752513  0.00295858 
  280          318.835957   311.500087  0.00357143 
  337          318.729846   311.248124  0.00296736 
  314          318.629199   310.996623  0.00318471 
  323          318.534214   310.745563  0.00309598 
  293          318.445131   310.494949  0.00341297 
  315          318.362198   310.244783  0.0031746 
  298          318.285679   309.995072  0.0033557 
  318          318.215846   309.745807  0.00314465 
  329          318.152966   309.496967  0.00303951 
  328          318.097381   309.248581  0.00304878 
  309          318.049425   309.000656  0.00323625 
  298          318.009409   308.753156  0.0033557 
  294          317.977733   308.50611   0.00340136 
  340          317.954785   308.259509  0.00294118 
  330          317.940983   308.013356  0.0030303 
  320          317.936755   307.767633  0.003125  
  294          317.942598   307.522348  0.00340136 
  276          317.959025   307.277502  0.00362319 
  308          317.986552   307.033117  0.00324675 
  290          318.025748   306.789154  0.00344828 
  318          318.077251   306.545637  0.00314465 
  271          318.141715   306.302559  0.00369004 
  306          318.219839   306.05991   0.00326797 
  318          318.31239    305.817699  0.00314465 
  326          318.420189   305.575933  0.00306748 
  336          318.544084   305.334589  0.00297619 
  289          318.685042   305.09369   0.00346021 
  338          318.844065   304.853229  0.00295858 
  287          319.022218   304.613181  0.00348432 
  326          319.220711   304.373579  0.00306748 
  307          319.440804   304.134413  0.00325733 
  304          319.683857   303.895669  0.00328947 
  325          319.951361   303.657354  0.00307692 
  315          320.244933   303.419468  0.0031746 
  306          320.566403   303.18201   0.00326797 
  302          320.917511   302.944982  0.00331126 
  333          321.278594   302.708382  0.003003  
  309          321.69562    302.472211  0.00323625 
  310          322.249524   302.236468  0.00322581 
  312          322.742711   302.001146  0.00320513 
  325          323.268072   301.766244  0.00307692 
  330          323.848843   301.531763  0.0030303 
  284          324.478571   301.297703  0.00352113 
  343          325.161172   301.064062  0.00291545 
  329          325.901      300.830865  0.00303951 
  332          326.748545   300.598065  0.00301205 
  293          327.617846   300.365708  0.00341297 
  341          328.56029    300.133755  0.00293255 
  343          329.582455   299.90223   0.00291545 
  330          330.691621   299.671125  0.0030303 
  363          331.895933   299.440423  0.00275482 
  370          333.204781   299.210142  0.0027027 
  332          334.627996   298.980279  0.00301205 
  317          336.177375   298.750836  0.00315457 
  317          337.865998   298.521805  0.00315457 
  330          339.708715   298.2932    0.0030303 
  341          341.7224     298.065006  0.00293255 
  342          343.926305   297.837208  0.00292398 
  376          346.342521   297.609829  0.00265957 
  376          348.996425   297.382861  0.00265957 
  366          351.917323   297.156312  0.00273224 
  358          355.139187   296.930166  0.0027933 
  363          358.701599   296.704438  0.00275482 
  346          362.650866   296.479097  0.00289017 
  355          367.041515   296.254183  0.0028169 
  344          371.937972   296.029663  0.00290698 
  394          377.416973   295.805569  0.00253807 
  386          383.570325   295.581855  0.00259067 
  430          390.509857   295.358566  0.00232558 
  360          398.367863   295.135672  0.00277778 
  359          407.309838   294.913179  0.00278552 
  422          417.538775   294.691089  0.00236967 
  428          429.307447   294.469417  0.00233645 
  473          442.933851   294.248138  0.00211416 
  484          458.822291   294.027254  0.00206612 
  520          477.493108   293.806771  0.00192308 
  524          499.624538   293.586668  0.0019084 
  500          526.113718   293.366988  0.002     
  533          558.166313   293.147695  0.00187617 
  640          597.434938   292.928818  0.0015625 
  657          646.246595   292.710335  0.00152207 
  734          708.021973   292.492237  0.0013624 
  807          788.143484   292.274526  0.00123916 
  917          895.810263   292.057238  0.00109051 
  1038         1047.660713  291.84032   0.00096339 
  1310         1273.489369  291.62378   0.00076336 
  1639         1621.913206  291.40766   0.00061013 
  2199         2160.938893  291.191921  0.00045475 
  2899         2964.322469  290.976582  0.00034495 
  4036         4068.975443  290.761625  0.00024777 
  5414         5356.459999  290.547068  0.00018471 
  6375         6343.490344  290.332899  0.00015686 
  6550         6383.010767  290.119104  0.00015267 
  5887         5590.88046   289.905712  0.00016987 
  4999         4697.077145  289.692693  0.00020004 
  3922         4143.811298  289.480074  0.00025497 
  3628         3977.561972  289.267843  0.00027563 
  3732         3963.029099  289.055981  0.00026795 
  3563         3709.127981  288.844507  0.00028066 
  3171         3107.007003  288.633428  0.00031536 
  2529         2415.387881  288.422721  0.00039541 
  1775         1836.196492  288.212391  0.00056338 
  1225         1413.384203  288.002448  0.00081633 
  930          1124.192475  287.792901  0.00107527 
  813          931.2918     287.583721  0.00123001 
  738          801.202811   287.374913  0.00135501 
  604          709.984097   287.166489  0.00165563 
  587          642.823116   286.958451  0.00170358 
  548          591.239724   286.750789  0.00182482 
  507          550.390072   286.543495  0.00197239 
  495          517.33028    286.336553  0.0020202 
  416          490.155405   286.130016  0.00240385 
  453          467.513806   285.923839  0.00220751 
  428          448.433419   285.718057  0.00233645 
  423          432.191713   285.512633  0.00236407 
  435          418.241683   285.307589  0.00229885 
  388          406.162972   285.102926  0.00257732 
  392          395.627849   284.898619  0.00255102 
  355          386.377856   284.694686  0.0028169 
  365          378.206793   284.491124  0.00273973 
  353          370.948476   284.287932  0.00283286 
  315          364.467736   284.085114  0.0031746 
  343          358.653687   283.882655  0.00291545 
  302          353.414677   283.68057   0.00331126 
  350          348.674353   283.478851  0.00285714 
  358          344.36868    283.277494  0.0027933 
  361          340.443695   283.076511  0.00277008 
  317          336.853541   282.87587   0.00315457 
  314          333.559183   282.675619  0.00318471 
  365          330.527057   282.47571   0.00273973 
  307          327.728328   282.276174  0.00325733 
  359          325.137994   282.077     0.00278552 
  326          322.734346   281.878183  0.00306748 
  328          320.498452   281.679728  0.00304878 
  309          318.413726   281.481634  0.00323625 
  256          316.465598   281.283898  0.00390625 
  311          314.641218   281.086523  0.00321543 
  307          312.929223   280.889505  0.00325733 
  306          311.319536   280.692848  0.00326797 
  286          309.80319    280.496547  0.0034965 
  288          308.372167   280.300596  0.00347222 
  324          307.019321   280.104995  0.00308642 
  334          305.738247   279.909753  0.00299401 
  296          304.523176   279.714873  0.00337838 
  285          303.368908   279.520341  0.00350877 
  317          302.270499   279.326165  0.00315457 
  330          301.224218   279.13233   0.0030303 
  269          300.22598    278.93886   0.00371747 
  316          299.272262   278.74573   0.00316456 
  322          298.359901   278.552952  0.00310559 
  287          297.486002   278.360526  0.00348432 
  239          296.647913   278.168445  0.0041841 
  289          295.843228   277.976719  0.00346021 
  297          295.069684   277.785303  0.003367  
  320          294.325323   277.594269  0.003125  
  274          293.60824    277.403579  0.00364964 
  279          292.916718   277.213237  0.00358423 
  269          292.249168   277.023231  0.00371747 
  274          291.604137   276.833572  0.00364964 
  278          290.980285   276.644268  0.00359712 
  293          290.376346   276.4553    0.00341297 
  293          289.791166   276.266668  0.00341297 
  321          289.223687   276.078387  0.00311526 
  263          288.672894   275.890433  0.00380228 
  246          288.137884   275.70283   0.00406504 
  272          287.617785   275.515567  0.00367647 
  265          287.111801   275.328642  0.00377358 
  276          286.619177   275.142048  0.00362319 
  270          286.139229   274.955801  0.0037037 
  289          285.671297   274.769885  0.00346021 
  241          285.214775   274.584304  0.00414938 
  286          284.769101   274.399065  0.0034965 
  270          284.333739   274.214161  0.0037037 
  293          283.908181   274.029587  0.00341297 
  298          283.491971   273.845352  0.0033557 
  286          283.084659   273.661447  0.0034965 
  276          282.685839   273.477876  0.00362319 
  250          282.295116   273.294636  0.004     
  275          281.912051   273.111707  0.00363636 
  301          281.536458   272.92913   0.00332226 
  287          281.167919   272.746872  0.00348432 
  308          280.806155   272.564959  0.00324675 
  263          280.450859   272.383373  0.00380228 
  283          280.101751   272.202104  0.00353357 
  269          279.758589   272.021169  0.00371747 
  263          279.421133   271.840571  0.00380228 
  271          279.089131   271.660287  0.00369004 
  237          278.762383   271.480336  0.00421941 
  269          278.440673   271.300707  0.00371747 
  288          278.123804   271.121399  0.00347222 
  291          277.811599   270.94242   0.00343643 
  266          277.503874   270.763762  0.0037594 
  272          277.200467   270.585429  0.00367647 
  299          276.901221   270.407425  0.00334448 
  268          276.605964   270.229727  0.00373134 
  276          276.314579   270.052361  0.00362319 
  273          276.026911   269.875308  0.003663  
  257          275.742842   269.69858   0.00389105 
  243          275.462247   269.522176  0.00411523 
  296          275.184994   269.34608   0.00337838 
  274          274.910978   269.170302  0.00364964 
  266          274.6401     268.994847  0.0037594 
  263          274.372243   268.819702  0.00380228 
  287          274.107332   268.644887  0.00348432 
  261          273.84524    268.47037   0.00383142 
  285          273.585913   268.296184  0.00350877 
  241          273.329235   268.122299  0.00414938 
  261          273.075145   267.948733  0.00383142 
  263          272.823557   267.77548   0.00380228 
  288          272.574399   267.602542  0.00347222 
  316          272.327596   267.429912  0.00316456 
  282          272.083089   267.257601  0.0035461 
  269          271.840799   267.085594  0.00371747 
  283          271.60065    266.913898  0.00353357 
  292          271.362623   266.742514  0.00342466 
  284          271.126642   266.571441  0.00352113 
  315          270.892635   266.400664  0.0031746 
  273          270.66057    266.230202  0.003663  
  272          270.430387   266.060047  0.00367647 
  328          270.202039   265.890199  0.00304878 
  294          269.975482   265.720662  0.00340136 
  307          269.750638   265.551401  0.00325733 
  280          269.527512   265.382465  0.00357143 
  259          269.306051   265.213841  0.003861  
  283          269.086204   265.045519  0.00353357 
  290          268.867927   264.877492  0.00344828 
  295          268.651198   264.709775  0.00338983 
  313          268.435971   264.542357  0.00319489 
  280          268.222227   264.375252  0.00357143 
  280          268.009907   264.208435  0.00357143 
  249          267.798993   264.041919  0.00401606 
  261          267.589461   263.87571   0.00383142 
  288          267.381274   263.709798  0.00347222 
  287          267.174398   263.544181  0.00348432 
  247          266.968811   263.378862  0.00404858 
  247          266.764492   263.213844  0.00404858 
  277          266.561399   263.049113  0.00361011 
  263          266.359531   262.884691  0.00380228 
  276          266.158846   262.720558  0.00362319 
  279          265.959328   262.556723  0.00358423 
  225          265.760958   262.393186  0.00444444 
  287          265.563701   262.229934  0.00348432 
  276          265.367553   262.066983  0.00362319 
  271          265.172479   261.904318  0.00369004 
  271          264.978468   261.741946  0.00369004 
  272          264.785503   261.579867  0.00367647 
  261          264.593532   261.418058  0.00383142 
  262          264.402609   261.256568  0.00381679 
  277          264.212668   261.09536   0.00361011 
  266          264.023707   260.934444  0.0037594 
  237          263.835702   260.773814  0.00421941 
  282          263.648649   260.613479  0.0035461 
  277          263.462527   260.453434  0.00361011 
  265          263.277314   260.293668  0.00377358 
  256          263.093009   260.134196  0.00390625 
  242          262.909592   259.975007  0.00413223 
  262          262.727046   259.816099  0.00381679 
  247          262.545368   259.657479  0.00404858 
  258          262.364545   259.499147  0.00387597 
  270          262.184568   259.341103  0.0037037 
  268          262.005409   259.183332  0.00373134 
  261          261.82707    259.025844  0.00383142 
  266          261.649549   258.868648  0.0037594 
  246          261.472818   258.711724  0.00406504 
  256          261.296885   258.555091  0.00390625 
  239          261.121728   258.398733  0.0041841 
  244          260.947345   258.24266   0.00409836 
  256          260.773716   258.086858  0.00390625 
  266          260.600844   257.931339  0.0037594 
  246          260.42872    257.776099  0.00406504 
  284          260.257334   257.621139  0.00352113 
  281          260.086684   257.466462  0.00355872 
  233          259.916756   257.312059  0.00429185 
  242          259.747538   257.157928  0.00413223 
  266          259.579041   257.004083  0.0037594 
  261          259.411238   256.850506  0.00383142 
  244          259.244132   256.697203  0.00409836 
  215          259.077714   256.544171  0.00465116 
  256          258.911993   256.391426  0.00390625 
  243          258.746938   256.238939  0.00411523 
  215          258.582562   256.086731  0.00465116 
  234          258.418862   255.9348    0.0042735 
  270          258.25582    255.78314   0.0037037 
  269          258.093434   255.631743  0.00371747 
  240          257.931715   255.480627  0.00416667 
  221          257.77064    255.329774  0.00452489 
  235          257.610222   255.179198  0.00425532 
  256          257.450443   255.028889  0.00390625 
  232          257.291305   254.878849  0.00431034 
  263          257.132782   254.729056  0.00380228 
  244          256.974906   254.579544  0.00409836 
  256          256.817667   254.430306  0.00390625 
  238          256.661058   254.281337  0.00420168 
  230          256.505074   254.132633  0.00434783 
  238          256.349708   253.984191  0.00420168 
  273          256.194963   253.836014  0.003663  
  246          256.040848   253.688114  0.00406504 
  260          255.88734    253.540468  0.00384615 
  240          255.734451   253.39309   0.00416667 
  279          255.58217    253.24597   0.00358423 
  233          255.430511   253.099122  0.00429185 
  259          255.279454   252.952527  0.003861  
  262          255.129009   252.806197  0.00381679 
  264          254.979169   252.660124  0.00378788 
  245          254.829946   252.51432   0.00408163 
  279          254.681327   252.368772  0.00358423 
  287          254.533316   252.223484  0.00348432 
  257          254.385911   252.078453  0.00389105 
  249          254.183798   251.933686  0.00401606 
  269          254.037815   251.789175  0.00371747 
  277          253.892438   251.644921  0.00361011 
  265          253.747677   251.50093   0.00377358 
  266          253.603517   251.357188  0.0037594 
  241          253.434692   251.213706  0.00414938 
  247          253.291823   251.070456  0.00404858 
  268          253.149595   250.927485  0.00373134 
  237          253.007981   250.78477   0.00421941 
  259          252.866986   250.642311  0.003861  
  279          252.726602   250.500095  0.00358423 
  244          252.586845   250.358143  0.00409836 
  249          252.447714   250.216445  0.00401606 
  259          252.309201   250.074992  0.003861  
  248          252.171324   249.933797  0.00403226 
  279          252.034079   249.792854  0.00358423 
  283          251.897475   249.652166  0.00353357 
  239          251.761507   249.511724  0.0041841 
  275          251.62618    249.37153   0.00363636 
  233          251.491502   249.231587  0.00429185 
  295          251.357479   249.091894  0.00338983 
  238          251.224111   248.952449  0.00420168 
  237          251.091401   248.813246  0.00421941 
  225          250.959369   248.674301  0.00444444 
  260          250.828006   248.535599  0.00384615 
  256          250.697326   248.397147  0.00390625 
  241          250.567325   248.258934  0.00414938 
  281          250.438029   248.120978  0.00355872 
  282          250.309425   247.983261  0.0035461 
  242          250.181526   247.845787  0.00413223 
  238          250.05435    247.708565  0.00420168 
  263          249.927892   247.571582  0.00380228 
  231          249.802159   247.434838  0.004329  
  243          249.677177   247.298346  0.00411523 
  240          249.55294    247.162093  0.00416667 
  243          249.429465   247.026085  0.00411523 
  263          249.306752   246.890311  0.00380228 
  241          249.18483    246.75479   0.00414938 
  260          249.063689   246.619498  0.00384615 
  273          248.943356   246.484452  0.003663  
  257          248.823838   246.349647  0.00389105 
  224          248.70515    246.215084  0.00446429 
  223          248.5873     246.080757  0.0044843 
  239          248.470304   245.946668  0.0041841 
  266          248.354181   245.812819  0.0037594 
  258          248.238947   245.679211  0.00387597 
  295          248.124613   245.545836  0.00338983 
  256          248.011191   245.412698  0.00390625 
  271          247.898703   245.279797  0.00369004 
  289          247.787149   245.147113  0.00346021 
  270          247.676589   245.014688  0.0037037 
  279          247.567015   244.882492  0.00358423 
  283          247.458449   244.750528  0.00353357 
  276          247.350922   244.618805  0.00362319 
  290          247.244441   244.487306  0.00344828 
  292          247.139049   244.356051  0.00342466 
  249          247.034764   244.225031  0.00401606 
  284          246.9316     244.094236  0.00352113 
  280          246.829595   243.963677  0.00357143 
  258          246.72877    243.833346  0.00387597 
  240          246.629167   243.703254  0.00416667 
  245          246.530801   243.573386  0.00408163 
  275          246.433712   243.443749  0.00363636 
  246          246.337935   243.314344  0.00406504 
  270          246.243497   243.185162  0.0037037 
  250          246.150446   243.056216  0.004     
  247          246.058816   242.927497  0.00404858 
  258          245.968645   242.799005  0.00387597 
  233          245.879985   242.670748  0.00429185 
  256          245.792873   242.542718  0.00390625 
  250          245.707344   242.414904  0.004     
  250          245.623464   242.28732   0.004     
  244          245.54128    242.159963  0.00409836 
  258          245.46085    242.032836  0.00387597 
  265          245.382223   241.905933  0.00377358 
  236          245.305438   241.779229  0.00423729 
  240          245.230611   241.652778  0.00416667 
  256          245.157773   241.526546  0.00390625 
  244          245.087004   241.400536  0.00409836 
  249          245.018388   241.274756  0.00401606 
  228          244.951965   241.149191  0.00438596 
  248          244.887847   241.023855  0.00403226 
  226          244.826102   240.898734  0.00442478 
  225          244.766833   240.773839  0.00444444 
  242          244.710133   240.649165  0.00413223 
  256          244.656102   240.524714  0.00390625 
  271          244.604844   240.40048   0.00369004 
  240          244.556475   240.276467  0.00416667 
  260          244.51111    240.152673  0.00384615 
  262          244.468871   240.029092  0.00381679 
  271          244.429905   239.905736  0.00369004 
  246          244.394342   239.782593  0.00406504 
  235          244.362346   239.65968   0.00425532 
  274          244.334055   239.536972  0.00364964 
  246          244.309657   239.414489  0.00406504 
  267          244.28932    239.292219  0.00374532 
  288          244.273241   239.170166  0.00347222 
  216          244.261624   239.048334  0.00462963 
  271          244.25468    238.926715  0.00369004 
  266          244.252645   238.805312  0.0037594 
  271          244.255755   238.684118  0.00369004 
  281          244.264283   238.563141  0.00355872 
  271          244.278505   238.442376  0.00369004 
  240          244.298729   238.321832  0.00416667 
  268          244.325261   238.201492  0.00373134 
  245          244.358462   238.081372  0.00408163 
  236          244.398682   237.961452  0.00423729 
  231          244.446339   237.841757  0.004329  
  265          244.582981   237.722269  0.00377358 
  262          244.647156   237.602994  0.00381679 
  261          244.720129   237.483922  0.00383142 
  245          244.802444   237.365066  0.00408163 
  278          244.894666   237.246418  0.00359712 
  277          244.997493   237.127986  0.00361011 
  260          245.111452   237.009761  0.00384615 
  260          245.237338   236.891743  0.00384615 
  283          245.375936   236.773933  0.00353357 
  266          245.565224   236.656311  0.0037594 
  278          245.732056   236.53892   0.00359712 
  263          245.914401   236.421735  0.00380228 
  251          246.113364   236.304758  0.00398406 
  238          246.330145   236.187984  0.00420168 
  249          246.566072   236.071417  0.00401606 
  243          246.822588   235.955057  0.00411523 
  256          247.101281   235.838899  0.00390625 
  233          247.403896   235.722948  0.00429185 
  287          247.73236    235.6072    0.00348432 
  256          248.0888     235.491663  0.00390625 
  240          248.475554   235.376324  0.00416667 
  292          248.895238   235.261195  0.00342466 
  274          249.350733   235.146264  0.00364964 
  274          249.845263   235.031536  0.00364964 
  263          250.382419   234.917007  0.00380228 
  246          250.96623    234.802687  0.00406504 
  258          251.601192   234.688561  0.00387597 
  246          252.292389   234.574645  0.00406504 
  268          253.045536   234.460927  0.00373134 
  256          253.867099   234.347407  0.00390625 
  248          254.764428   234.234088  0.00403226 
  299          255.745889   234.120971  0.00334448 
  265          256.821028   234.008048  0.00377358 
  279          258.00081    233.89533   0.00358423 
  276          259.297851   233.78281   0.00362319 
  281          260.726724   233.670472  0.00355872 
  279          262.30439    233.55835   0.00358423 
  281          264.050592   233.446421  0.00355872 
  298          265.988484   233.334686  0.0033557 
  272          268.146076   233.223163  0.00367647 
  259          270.554363   233.111822  0.003861  
  285          273.25256    233.000685  0.00350877 
  305          276.286923   232.889741  0.00327869 
  302          279.71335    232.778986  0.00331126 
  309          283.59989    232.668439  0.00323625 
  319          288.030019   232.558081  0.0031348 
  276          293.107036   232.447916  0.00362319 
  292          298.960044   232.337947  0.00342466 
  302          305.751944   232.228174  0.00331126 
  370          313.690649   232.118589  0.0027027 
  350          323.044778   232.009201  0.00285714 
  386          334.166029   231.900005  0.00259067 
  383          347.521793   231.791     0.00261097 
  399          363.744245   231.682188  0.00250627 
  421          383.708082   231.573568  0.0023753 
  443          408.665297   231.465143  0.00225734 
  430          440.504445   231.356906  0.00232558 
  508          482.276238   231.24886   0.0019685 
  613          539.213695   231.141003  0.00163132 
  647          620.425536   231.033333  0.0015456 
  832          741.001864   230.925854  0.00120192 
  1015         923.336722   230.81857   0.00098522 
  1359         1195.442977  230.711474  0.00073584 
  1852         1582.548125  230.604561  0.00053996 
  2421         2081.064115  230.497839  0.00041305 
  3061         2591.221112  230.391307  0.00032669 
  3347         2860.347224  230.284959  0.00029878 
  3287         2704.204029  230.178798  0.00030423 
  2822         2297.45628   230.072828  0.00035436 
  2286         1917.141691  229.967044  0.00043745 
  1856         1689.833534  229.861443  0.00053879 
  1667         1628.287729  229.756028  0.00059988 
  1823         1677.561076  229.650804  0.00054855 
  1940         1708.160704  229.545759  0.00051546 
  1841         1585.34819   229.440903  0.00054318 
  1569         1330.659857  229.33623   0.00063735 
  1302         1061.605703  229.231743  0.00076805 
  904          842.991717   229.127415  0.00110619 
  735          684.049702   229.0233    0.00136054 
  586          574.146122   228.919359  0.00170648 
  463          499.286327   228.815604  0.00215983 
  430          447.536098   228.712035  0.00232558 
  434          410.443905   228.608643  0.00230415 
  383          382.697728   228.50543   0.00261097 
  344          361.158633   228.402409  0.00290698 
  334          343.969345   228.299562  0.00299401 
  347          329.973298   228.196897  0.00288184 
  316          318.400178   228.094412  0.00316456 
  370          308.708051   227.992109  0.0027027 
  283          300.501519   227.889991  0.00353357 
  307          293.485006   227.788039  0.00325733 
  295          287.433637   227.686283  0.00338983 
  318          282.173659   227.584696  0.00314465 
  283          277.569092   227.48329   0.00353357 
  282          273.512205   227.382059  0.0035461 
  287          269.916728   227.281009  0.00348432 
  282          266.712884   227.180141  0.0035461 
  257          263.843714   227.079444  0.00389105 
  282          261.262343   226.978927  0.0035461 
  260          258.929895   226.878585  0.00384615 
  282          256.813907   226.778423  0.0035461 
  268          254.887065   226.678435  0.00373134 
  268          253.12628    226.578619  0.00373134 
  280          251.511896   226.47897   0.00357143 
  238          250.027137   226.379505  0.00420168 
  267          248.657555   226.280223  0.00374532 
  274          247.390673   226.181109  0.00364964 
  250          246.215378   226.08217   0.004     
  242          245.122887   225.983409  0.00413223 
  285          244.104638   225.884822  0.00350877 
  235          243.153398   225.7864    0.00425532 
  261          242.262831   225.68816   0.00383142 
  282          241.427306   225.590088  0.0035461 
  240          240.641855   225.492191  0.00416667 
  256          239.902055   225.394465  0.00390625 
  227          239.203963   225.296909  0.00440529 
  239          238.544065   225.199529  0.0041841 
  222          237.919199   225.102317  0.0045045 
  227          237.326539   225.005275  0.00440529 
  250          236.763536   224.908408  0.004     
  246          236.227886   224.811709  0.00406504 
  220          235.717512   224.715178  0.00454545 
  259          235.230536   224.618819  0.003861  
  218          234.765242   224.522627  0.00458716 
  232          234.320079   224.426604  0.00431034 
  237          233.893638   224.330756  0.00421941 
  218          233.48462    224.235075  0.00458716 
  257          233.091839   224.139559  0.00389105 
  222          232.714217   224.044207  0.0045045 
  227          232.350769   223.949027  0.00440529 
  262          232.000581   223.854016  0.00381679 
  202          231.662817   223.759174  0.0049505 
  259          231.3367     223.664495  0.003861  
  213          231.021518   223.569981  0.00469484 
  202          230.716623   223.475636  0.0049505 
  247          230.4214     223.381454  0.00404858 
  223          230.135288   223.287439  0.0044843 
  200          229.857767   223.193588  0.005     
  222          229.588359   223.099907  0.0045045 
  191          229.326603   223.006388  0.0052356 
  229          229.072091   222.913035  0.00436681 
  235          228.824408   222.819842  0.00425532 
  223          228.583206   222.726814  0.0044843 
  237          228.348181   222.633949  0.00421941 
  238          228.118993   222.541251  0.00420168 
  232          227.89533    222.448702  0.00431034 
  220          227.676941   222.356326  0.00454545 
  230          227.463558   222.264114  0.00434783 
  227          227.254935   222.172063  0.00440529 
  238          227.050851   222.080176  0.00420168 
  221          226.851085   221.988448  0.00452489 
  230          226.655443   221.896884  0.00434783 
  235          226.463734   221.805481  0.00425532 
  213          226.275778   221.714236  0.00469484 
  225          226.091413   221.623153  0.00444444 
  227          225.910477   221.532228  0.00440529 
  229          225.732827   221.441465  0.00436681 
  215          225.55832    221.350862  0.00465116 
  221          225.386826   221.260419  0.00452489 
  191          225.218219   221.170135  0.0052356 
  204          225.052376   221.080006  0.00490196 
  227          224.889196   220.990042  0.00440529 
  228          224.728562   220.90023   0.00438596 
  226          224.570382   220.810579  0.00442478 
  243          224.414555   220.721081  0.00411523 
  234          224.261      220.631747  0.0042735 
  219          224.109625   220.542568  0.00456621 
  230          223.960337   220.453533  0.00434783 
  227          223.813086   220.364668  0.00440529 
  240          223.667781   220.275955  0.00416667 
  204          223.524361   220.187402  0.00490196 
  240          223.382755   220.099004  0.00416667 
  263          223.242899   220.010759  0.00380228 
  209          223.104735   219.922671  0.00478469 
  233          222.968208   219.834743  0.00429185 
  275          222.833251   219.746964  0.00363636 
  224          222.699832   219.65934   0.00446429 
  223          222.567893   219.571869  0.0044843 
  221          222.437389   219.484555  0.00452489 
  265          222.308269   219.397394  0.00377358 
  246          222.180489   219.310381  0.00406504 
  198          222.054019   219.223527  0.00505051 
  241          221.92881    219.136824  0.00414938 
  233          221.804826   219.050273  0.00429185 
  233          221.682034   218.963875  0.00429185 
  218          221.560397   218.87763   0.00458716 
  235          221.439879   218.791532  0.00425532 
  211          221.320461   218.705593  0.00473934 
  227          221.202092   218.619795  0.00440529 
  206          221.084764   218.534156  0.00485437 
  246          220.968438   218.448664  0.00406504 
  213          220.85309    218.363324  0.00469484 
  213          220.738697   218.278136  0.00469484 
  220          220.62523    218.193097  0.00454545 
  217          220.512665   218.108204  0.00460829 
  220          220.400981   218.02346   0.00454545 
  207          220.290164   217.938871  0.00483092 
  223          220.180182   217.854427  0.0044843 
  223          220.07102    217.770132  0.0044843 
  236          219.962661   217.685988  0.00423729 
  211          219.85508    217.601988  0.00473934 
  196          219.748267   217.518139  0.00510204 
  205          219.642197   217.434434  0.00487805 
  222          219.536862   217.35088   0.0045045 
  214          219.432239   217.26747   0.0046729 
  209          219.328318   217.184209  0.00478469 
  211          219.225086   217.101097  0.00473934 
  221          219.122518   217.018126  0.00452489 
  232          219.020613   216.935305  0.00431034 
  215          218.919351   216.852628  0.00465116 
  241          218.818715   216.770096  0.00414938 
  238          218.718705   216.687709  0.00420168 
  246          218.619307   216.605471  0.00406504 
  226          218.520499   216.523369  0.00442478 
  224          218.422281   216.441417  0.00446429 
  226          218.324645   216.359613  0.00442478 
  236          218.227571   216.27795   0.00423729 
  182          218.131053   216.19643   0.00549451 
  195          218.035071   216.115042  0.00512821 
  212          217.939635   216.033804  0.00471698 
  236          217.844736   215.952717  0.00423729 
  211          217.750355   215.87177   0.00473934 
  231          217.656487   215.790964  0.004329  
  220          217.563125   215.7103    0.00454545 
  203          217.470261   215.62978   0.00492611 
  219          217.377888   215.5494    0.00456621 
  210          217.286002   215.469164  0.0047619 
  229          217.194593   215.38907   0.00436681 
  218          217.103655   215.309116  0.00458716 
  199          217.013182   215.229302  0.00502513 
  205          216.923169   215.149631  0.00487805 
  190          216.833607   215.070096  0.00526316 
  220          216.744494   214.990703  0.00454545 
  216          216.655822   214.911449  0.00462963 
  234          216.436189   214.832336  0.0042735 
  209          216.348849   214.753352  0.00478469 
  212          216.261945   214.674518  0.00471698 
  212          216.175463   214.595823  0.00471698 
  202          216.089393   214.517262  0.0049505 
  190          216.003741   214.438845  0.00526316 
  210          215.858485   214.360563  0.0047619 
  207          215.773861   214.282421  0.00483092 
  225          215.689633   214.204417  0.00444444 
  202          215.605806   214.12655   0.0049505 
  214          215.522371   214.048818  0.0046729 
  206          215.439331   213.971227  0.00485437 
  221          215.356673   213.893768  0.00452489 
  230          215.274404   213.81645   0.00434783 
  214          215.192514   213.739265  0.0046729 
  216          215.111008   213.66222   0.00462963 
  197          215.029875   213.585307  0.00507614 
  208          214.949118   213.50853   0.00480769 
  219          214.868736   213.43189   0.00456621 
  236          214.788726   213.355387  0.00423729 
  220          214.70908    213.279014  0.00454545 
  200          214.629806   213.20278   0.005     
  201          214.550893   213.126676  0.00497512 
  203          214.472347   213.050709  0.00492611 
  204          214.394165   212.974876  0.00490196 
  202          214.316342   212.899175  0.0049505 
  225          214.238882   212.82361   0.00444444 
  201          214.161781   212.748177  0.00497512 
  222          214.085038   212.672877  0.0045045 
  217          214.008651   212.597708  0.00460829 
  208          213.932625   212.522675  0.00480769 
  222          213.856955   212.447773  0.0045045 
  195          213.781642   212.373003  0.00512821 
  173          213.706684   212.298365  0.00578035 
  215          213.632084   212.223861  0.00465116 
  195          213.557839   212.149486  0.00512821 
  181          213.483951   212.075244  0.00552486 
  210          213.410419   212.001131  0.0047619 
  198          213.337242   211.927148  0.00505051 
  218          213.264424   211.853298  0.00458716 
  219          213.191963   211.779577  0.00456621 
  232          213.119862   211.705987  0.00431034 
  227          213.048123   211.63253   0.00440529 
  217          212.97674    211.559198  0.00460829 
  211          212.905718   211.485996  0.00473934 
  191          212.835061   211.412925  0.0052356 
  229          212.764766   211.339981  0.00436681 
  210          212.694839   211.267168  0.0047619 
  220          212.625279   211.194482  0.00454545 
  204          212.55609    211.121928  0.00490196 
  209          212.487267   211.049497  0.00478469 
  195          212.41882    210.977197  0.00512821 
  183          212.350737   210.905013  0.00546448 
  202          212.283044   210.832969  0.0049505 
  168          212.215727   210.76105   0.00595238 
  212          212.148794   210.689258  0.00471698 
  210          212.082252   210.617596  0.0047619 
  180          212.016093   210.546057  0.00555556 
  186          211.950327   210.474647  0.00537634 
  188          211.884951   210.403358  0.00531915 
  198          211.819981   210.332202  0.00505051 
  209          211.755409   210.261169  0.00478469 
  219          211.691242   210.19026   0.00456621 
  177          211.627488   210.119479  0.00564972 
  217          211.564144   210.048819  0.00460829 
  194          211.501224   209.978291  0.00515464 
  206          211.438723   209.907881  0.00485437 
  216          211.37665    209.837597  0.00462963 
  214          211.315011   209.767438  0.0046729 
  213          211.253804   209.697395  0.00469484 
  200          211.193046   209.627482  0.005     
  208          211.13274    209.557695  0.00480769 
  202          211.07289    209.488031  0.0049505 
  200          211.013504   209.418491  0.005     
  196          210.954586   209.349074  0.00510204 
  217          210.896143   209.279779  0.00460829 
  203          210.838186   209.210611  0.00492611 
  209          210.780716   209.141561  0.00478469 
  205          210.723744   209.072633  0.00487805 
  195          210.667279   209.003825  0.00512821 
  210          210.611333   208.935146  0.0047619 
  214          210.555905   208.866582  0.0046729 
  210          210.50101    208.798141  0.0047619 
  213          210.446658   208.729821  0.00469484 
  231          210.392859   208.661623  0.004329  
  202          210.339624   208.593547  0.0049505 
  219          210.286959   208.525589  0.00456621 
  208          210.234878   208.45775   0.00480769 
  183          210.183397   208.390034  0.00546448 
  211          210.132523   208.322438  0.00473934 
  198          210.082271   208.254961  0.00505051 
  196          210.03265    208.187602  0.00510204 
  204          209.983686   208.120366  0.00490196 
  190          209.935378   208.053246  0.00526316 
  195          209.887748   207.986246  0.00512821 
  198          209.840811   207.919365  0.00505051 
  217          209.794584   207.852603  0.00460829 
  190          209.749084   207.78596   0.00526316 
  212          209.704326   207.719433  0.00471698 
  184          209.66033    207.653023  0.00543478 
  192          209.61712    207.586736  0.00520833 
  205          209.574707   207.520561  0.00487805 
  221          209.533116   207.454503  0.00452489 
  223          209.492373   207.388565  0.0044843 
  216          209.452499   207.322745  0.00462963 
  205          209.413516   207.257041  0.00487805 
  221          209.375447   207.191452  0.00452489 
  187          209.33832    207.125979  0.00534759 
  216          209.302165   207.060624  0.00462963 
  201          209.267006   206.995383  0.00497512 
  200          209.232878   206.930259  0.005     
  201          209.199809   206.865252  0.00497512 
  218          209.16783    206.800358  0.00458716 
  177          209.136978   206.73558   0.00564972 
  205          209.107288   206.670917  0.00487805 
  194          209.078801   206.606368  0.00515464 
  183          209.051549   206.541934  0.00546448 
  212          209.025578   206.477614  0.00471698 
  219          209.000931   206.413409  0.00456621 
  212          208.977652   206.349317  0.00471698 
  207          208.955784   206.285333  0.00483092 
  212          208.93539    206.221469  0.00471698 
  199          208.916515   206.157718  0.00502513 
  223          208.899215   206.09408   0.0044843 
  182          208.88355    206.030557  0.00549451 
  206          208.869588   205.967145  0.00485437 
  199          208.857377   205.903848  0.00502513 
  191          208.846993   205.840663  0.0052356 
  211          208.838504   205.777587  0.00473934 
  205          208.831993   205.714625  0.00487805 
  195          208.827535   205.651775  0.00512821 
  212          208.825215   205.589036  0.00471698 
  183          208.825123   205.526409  0.00546448 
  199          208.827352   205.463895  0.00502513 
  224          208.832001   205.40149   0.00446429 
  226          208.839174   205.339196  0.00442478 
  191          208.848988   205.277015  0.0052356 
  228          208.86155    205.214938  0.00438596 
  184          208.876995   205.152976  0.00543478 
  195          208.895454   205.091124  0.00512821 
  189          208.917061   205.029379  0.00529101 
  192          208.941976   204.967749  0.00520833 
  229          208.970351   204.906227  0.00436681 
  243          209.002357   204.844814  0.00411523 
  214          209.038173   204.783511  0.0046729 
  200          209.077991   204.722316  0.005     
  204          209.122018   204.661231  0.00490196 
  187          209.17047    204.600255  0.00534759 
  210          209.22359    204.539389  0.0047619 
  212          209.281608   204.478629  0.00471698 
  216          209.344802   204.417978  0.00462963 
  238          209.413454   204.357434  0.00420168 
  191          209.487873   204.296997  0.0052356 
  191          209.568392   204.236672  0.0052356 
  226          209.655356   204.176451  0.00442478 
  187          209.749151   204.116339  0.00534759 
  210          209.850181   204.056333  0.0047619 
  185          209.958889   203.996433  0.00540541 
  211          210.075749   203.936639  0.00473934 
  209          210.201279   203.876953  0.00478469 
  222          210.336077   203.817375  0.0045045 
  230          210.480653   203.757902  0.00434783 
  227          210.635704   203.698533  0.00440529 
  241          210.80194    203.639272  0.00414938 
  256          210.980129   203.580116  0.00390625 
  247          211.171106   203.521065  0.00404858 
  246          211.375793   203.462123  0.00406504 
  239          211.595177   203.403281  0.0041841 
  197          211.830359   203.344549  0.00507614 
  231          212.082527   203.28592   0.004329  
  217          212.352991   203.227391  0.00460829 
  218          212.643203   203.168971  0.00458716 
  211          212.954746   203.110654  0.00473934 
  232          213.289375   203.052441  0.00431034 
  233          213.649025   202.994331  0.00429185 
  213          214.035848   202.936326  0.00469484 
  240          214.452227   202.878424  0.00416667 
  205          214.904783   202.820627  0.00487805 
  233          215.388564   202.762931  0.00429185 
  225          215.910834   202.705338  0.00444444 
  233          216.475309   202.64785   0.00429185 
  213          217.086157   202.590462  0.00469484 
  246          217.748137   202.533177  0.00406504 
  228          218.466488   202.475995  0.00438596 
  212          219.247297   202.418915  0.00471698 
  212          220.097436   202.361935  0.00471698 
  207          221.02476    202.30506   0.00483092 
  210          222.045301   202.248285  0.0047619 
  220          223.155394   202.191606  0.00454545 
  209          224.374024   202.135033  0.00478469 
  247          225.715077   202.078563  0.00404858 
  237          227.194765   202.022194  0.00421941 
  228          228.832062   201.965925  0.00438596 
  233          230.649337   201.909754  0.00429185 
  208          232.67361    201.853687  0.00480769 
  245          234.935439   201.797719  0.00408163 
  248          237.473136   201.741851  0.00403226 
  260          240.334777   201.686083  0.00384615 
  298          243.571174   201.630416  0.0033557 
  273          247.252817   201.574846  0.003663  
  258          251.46395    201.519378  0.00387597 
  298          256.309694   201.464007  0.0033557 
  295          261.922586   201.408737  0.00338983 
  284          268.471577   201.353567  0.00352113 
  318          276.174541   201.298493  0.00314465 
  310          285.316366   201.243513  0.00322581 
  318          296.274935   201.188637  0.00314465 
  318          309.560706   201.13386   0.00314465 
  332          325.879786   201.07918   0.00301205 
  398          346.243957   201.024597  0.00251256 
  442          372.177766   200.970114  0.00226244 
  446          406.115768   200.915725  0.00224215 
  509          452.114501   200.861438  0.00196464 
  480          516.93465    200.807242  0.00208333 
  627          611.269766   200.753151  0.0015949 
  763          750.413535   200.69915   0.00131062 
  858          953.159525   200.64525   0.0011655 
  1104         1236.029379  200.591445  0.0009058 
  1286         1595.418094  200.537738  0.0007776 
  1464         1961.19895   200.484126  0.00068306 
  1605         2159.714775  200.430609  0.00062305 
  1547         2056.50827   200.377188  0.00064641 
  1359         1756.077926  200.323865  0.00073584 
  1079         1451.149848  200.270638  0.00092678 
  992          1239.924188  200.217504  0.00100806 
  971          1142.827205  200.164466  0.00102987 
  906          1148.215784  200.111523  0.00110375 
  1009         1218.262173  200.058674  0.00099108 
  1002         1271.555372  200.005922  0.000998  
  953          1214.72723   199.953263  0.00104932 
  869          1049.248832  199.9007    0.00115075 
  740          856.705034   199.848231  0.00135135 
  604          692.560005   199.795856  0.00165563 
  488          569.451348   199.743573  0.00204918 
  461          482.081536   199.691386  0.0021692 
  430          421.290668   199.639291  0.00232558 
  376          378.724485   199.587293  0.00265957 
  359          348.116484   199.535384  0.00278552 
  309          325.290526   199.483571  0.00323625 
  297          307.655819   199.431849  0.003367  
  291          293.638304   199.380226  0.00343643 
  278          282.255582   199.328689  0.00359712 
  280          272.860561   199.277248  0.00357143 
  266          265.003318   199.225897  0.0037594 
  294          258.358074   199.174639  0.00340136 
  246          252.682365   199.123475  0.00406504 
  273          247.792118   199.072401  0.003663  
  250          243.54541    199.021416  0.004     
  228          239.831311   198.970528  0.00438596 
  223          236.562046   198.919728  0.0044843 
  247          233.666977   198.869019  0.00404858 
  237          231.090267   198.818404  0.00421941 
  243          228.785158   198.767879  0.00411523 
  232          226.713584   198.717443  0.00431034 
  205          224.844012   198.667101  0.00487805 
  233          223.150085   198.616846  0.00429185 
  240          221.609668   198.566677  0.00416667 
  215          220.20405    198.516605  0.00465116 
  221          218.917299   198.466624  0.00452489 
  244          217.735793   198.41673   0.00409836 
  216          216.647831   198.366928  0.00462963 
  230          215.643164   198.317214  0.00434783 
  209          214.713321   198.267591  0.00478469 
  210          213.850512   198.218055  0.0047619 
  214          213.048063   198.168608  0.0046729 
  236          212.300123   198.119254  0.00423729 
  218          211.601532   198.069988  0.00458716 
  219          210.947731   198.020809  0.00456621 
  214          210.334683   197.971718  0.0046729 
  216          209.758801   197.922718  0.00462963 
  213          209.216882   197.873804  0.00469484 
  198          208.706068   197.824977  0.00505051 
  216          208.2238     197.776241  0.00462963 
  217          207.767764   197.727585  0.00460829 
  198          207.335906   197.679025  0.00505051 
  214          206.926342   197.63055   0.0046729 
  209          206.537384   197.582162  0.00478469 
  212          206.167505   197.533862  0.00471698 
  191          205.81531    197.485651  0.0052356 
  184          205.479529   197.437523  0.00543478 
  194          205.159016   197.389485  0.00515464 
  194          204.852713   197.341531  0.00515464 
  212          204.559661   197.293666  0.00471698 
  191          204.278976   197.245887  0.0052356 
  202          204.009824   197.198195  0.0049505 
  195          203.751514   197.150587  0.00512821 
  208          203.503335   197.103065  0.00480769 
  203          203.286089   197.055629  0.00492611 
  190          203.056426   197.00828   0.00526316 
  211          202.835147   196.961016  0.00473934 
  201          202.621756   196.913835  0.00497512 
  197          202.415793   196.866741  0.00507614 
  214          202.216831   196.81973   0.0046729 
  218          202.024479   196.772808  0.00458716 
  173          201.838364   196.725968  0.00578035 
  194          201.658147   196.679215  0.00515464 
  219          201.483484   196.632542  0.00456621 
  174          201.323912   196.585956  0.00574713 
  193          201.159601   196.539454  0.00518135 
  181          201.000037   196.493037  0.00552486 
  197          200.844972   196.4467    0.00507614 
  187          200.69419    196.400452  0.00534759 
  207          200.54747    196.354283  0.00483092 
  194          200.404619   196.3082    0.00515464 
  189          200.265447   196.2622    0.00529101 
  203          200.129779   196.216281  0.00492611 
  203          199.997455   196.170449  0.00492611 
  199          199.868314   196.124696  0.00502513 
  193          199.742214   196.079027  0.00518135 
  190          199.619018   196.033441  0.00526316 
  215          199.498598   195.987939  0.00465116 
  196          199.380826   195.942515  0.00510204 
  210          199.265593   195.897176  0.0047619 
  214          199.152791   195.851921  0.0046729 
  191          199.042312   195.806745  0.0052356 
  193          198.937505   195.761652  0.00518135 
  194          198.831405   195.716638  0.00515464 
  180          198.727359   195.671709  0.00555556 
  200          198.625279   195.62686   0.005     
  190          198.525082   195.582091  0.00526316 
  192          198.426704   195.537402  0.00520833 
  192          198.330078   195.492799  0.00520833 
  206          198.235125   195.448273  0.00485437 
  178          198.141788   195.403827  0.00561798 
  183          198.049999   195.359457  0.00546448 
  205          197.961287   195.315175  0.00487805 
  176          197.87245    195.270969  0.00568182 
  191          197.785003   195.226844  0.0052356 
  190          197.698901   195.182801  0.00526316 
  197          197.614081   195.138835  0.00507614 
  210          197.53052    195.094949  0.0047619 
  217          197.448167   195.051145  0.00460829 
  165          197.366978   195.007419  0.00606061 
  195          197.286918   194.963774  0.00512821 
  188          197.207943   194.920205  0.00531915 
  193          197.130024   194.876716  0.00518135 
  180          197.053123   194.833306  0.00555556 
  176          196.977211   194.789976  0.00568182 
  215          196.902253   194.746723  0.00465116 
  205          196.828222   194.703549  0.00487805 
  180          196.755088   194.660454  0.00555556 
  189          196.682818   194.61743   0.00529101 
  182          196.611397   194.574489  0.00549451 
  196          196.540796   194.531627  0.00510204 
  160          196.470987   194.488841  0.00625   
  202          196.401952   194.446134  0.0049505 
  200          196.333666   194.403504  0.005     
  186          196.26611    194.360954  0.00537634 
  197          196.19926    194.318478  0.00507614 
  194          196.133102   194.276083  0.00515464 
  216          196.067607   194.233759  0.00462963 
  199          196.002768   194.191516  0.00502513 
  181          195.938561   194.149349  0.00552486 
  179          195.87497    194.107256  0.00558659 
  203          195.811985   194.065242  0.00492611 
  210          195.749585   194.023306  0.0047619 
  173          195.687755   193.981444  0.00578035 
  193          195.62648    193.939656  0.00518135 
  186          195.56575    193.897946  0.00537634 
  202          195.505549   193.856311  0.0049505 
  197          195.445865   193.814752  0.00507614 
  190          195.386686   193.773269  0.00526316 
  188          195.327999   193.73186   0.00531915 
  225          195.269793   193.690528  0.00444444 
  207          195.212053   193.649269  0.00483092 
  200          195.154777   193.608086  0.005     
  198          195.097951   193.566978  0.00505051 
  162          195.041564   193.525945  0.00617284 
  204          194.985607   193.484987  0.00490196 
  182          194.93007    193.444103  0.00549451 
  178          194.874944   193.403292  0.00561798 
  184          194.820219   193.362555  0.00543478 
  200          194.765889   193.321891  0.005     
  185          194.711947   193.281302  0.00540541 
  172          194.658387   193.240791  0.00581395 
  200          194.605194   193.200349  0.005     
  197          194.552365   193.15998   0.00507614 
  182          194.499892   193.119684  0.00549451 
  201          194.447773   193.079465  0.00497512 
  213          194.395995   193.039317  0.00469484 
  194          194.344555   192.999241  0.00515464 
  215          194.293446   192.959239  0.00465116 
  182          194.242661   192.919309  0.00549451 
  197          194.192199   192.879454  0.00507614 
  186          194.142048   192.83967   0.00537634 
  206          194.092206   192.799958  0.00485437 
  180          194.042667   192.760318  0.00555556 
  167          193.993425   192.720751  0.00598802 
  201          193.944476   192.681254  0.00497512 
  204          193.895817   192.64183   0.00490196 
  193          193.847441   192.602477  0.00518135 
  200          193.799346   192.563197  0.005     
  200          193.751522   192.523985  0.005     
  189          193.703972   192.484847  0.00529101 
  217          193.656687   192.445778  0.00460829 
  189          193.609671   192.406786  0.00529101 
  172          193.562908   192.367859  0.00581395 
  181          193.5164     192.329004  0.00552486 
  179          193.470147   192.290221  0.00558659 
  177          193.424143   192.251509  0.00564972 
  189          193.378385   192.212869  0.00529101 
  196          193.332868   192.174298  0.00510204 
  183          193.287588   192.135795  0.00546448 
  204          193.242542   192.097361  0.00490196 
  205          193.197734   192.059002  0.00487805 
  197          193.153154   192.020711  0.00507614 
  188          193.108802   191.98249   0.00531915 
  206          193.064674   191.944339  0.00485437 
  193          193.020766   191.906254  0.00518135 
  198          192.917618   191.868233  0.00505051 
  186          192.874355   191.83029   0.00537634 
  207          192.831304   191.792416  0.00483092 
  216          192.788463   191.754609  0.00462963 
  198          192.74583    191.716871  0.00505051 
  203          192.703404   191.679201  0.00492611 
  189          192.661189   191.641606  0.00529101 
  164          192.592013   191.604073  0.00609756 
  210          192.550289   191.566607  0.0047619 
  217          192.508766   191.529214  0.00460829 
  180          192.467438   191.491887  0.00555556 
  175          192.426305   191.454628  0.00571429 
  188          192.385367   191.417438  0.00531915 
  224          192.344621   191.380316  0.00446429 
  199          192.304063   191.34326   0.00502513 
  180          192.263694   191.306271  0.00555556 
  210          192.223512   191.269351  0.0047619 
  176          192.183514   191.232496  0.00568182 
  207          192.143705   191.195713  0.00483092 
  198          192.104074   191.158991  0.00505051 
  182          192.06463    191.122341  0.00549451 
  181          192.025364   191.085757  0.00552486 
  179          191.986273   191.049234  0.00558659 
  187          191.983307   191.012783  0.00534759 
  183          191.944727   190.976397  0.00546448 
  214          191.906325   190.940077  0.0046729 
  204          191.8681     190.903825  0.00490196 
  188          191.830049   190.867637  0.00531915 
  194          191.792173   190.831515  0.00515464 
  187          191.754469   190.795458  0.00534759 
  180          191.716941   190.759469  0.00555556 
  209          191.679584   190.723545  0.00478469 
  177          191.642397   190.687685  0.00564972 
  178          191.621763   190.651893  0.00561798 
  166          191.584988   190.616165  0.0060241 
  180          191.548382   190.580502  0.00555556 
  171          191.511946   190.544903  0.00584795 
  193          191.475679   190.509369  0.00518135 
  189          191.439581   190.473901  0.00529101 
  179          191.403654   190.438501  0.00558659 
  193          191.367888   190.403158  0.00518135 
  208          191.332294   190.367884  0.00480769 
  193          191.296867   190.332673  0.00518135 
  180          191.261607   190.297528  0.00555556 
  200          191.226511   190.262444  0.005     
  171          191.191587   190.227429  0.00584795 
  170          191.156825   190.192473  0.00588235 
  187          191.122229   190.157582  0.00534759 
  184          191.087802   190.122756  0.00543478 
  216          191.053538   190.087991  0.00462963 
  177          191.019444   190.053292  0.00564972 
  198          190.985513   190.018653  0.00505051 
  168          190.951746   189.984076  0.00595238 
  169          190.918149   189.949565  0.00591716 
  184          190.884719   189.915117  0.00543478 
  170          190.851456   189.880731  0.00588235 
  191          190.818361   189.84641   0.0052356 
  202          190.785431   189.812148  0.0049505 
  175          190.752673   189.777953  0.00571429 
  206          190.720079   189.743817  0.00485437 
  174          190.687658   189.709746  0.00574713 
  171          190.655403   189.675734  0.00584795 
  179          190.62332    189.641787  0.00558659 
  176          190.591404   189.607899  0.00568182 
  206          190.559659   189.574073  0.00485437 
  190          190.528089   189.540311  0.00526316 
  186          190.496688   189.506608  0.00537634 
  189          190.46546    189.472967  0.00529101 
  187          190.434409   189.43939   0.00534759 
  172          190.403526   189.405867  0.00581395 
  188          190.372822   189.37241   0.00531915 
  211          190.342295   189.339015  0.00473934 
  189          190.311945   189.30568   0.00529101 
  204          190.281774   189.272406  0.00490196 
  175          190.251783   189.239193  0.00571429 
  189          190.221969   189.206038  0.00529101 
  170          190.192342   189.172948  0.00588235 
  183          190.162895   189.139915  0.00546448 
  180          190.133632   189.106943  0.00555556 
  196          190.104556   189.074032  0.00510204 
  195          190.075666   189.04118   0.00512821 
  184          190.046965   189.008388  0.00543478 
  189          190.018454   188.975657  0.00529101 
  173          189.990132   188.942982  0.00578035 
  197          189.962007   188.910369  0.00507614 
  198          189.934076   188.877815  0.00505051 
  179          189.906343   188.845322  0.00558659 
  191          189.87881    188.812889  0.0052356 
  169          189.851474   188.780511  0.00591716 
  186          189.824343   188.748194  0.00537634 
  167          189.797417   188.715936  0.00598802 
  233          189.770698   188.683736  0.00429185 
  178          189.744188   188.651596  0.00561798 
  182          189.717892   188.619515  0.00549451 
  183          189.69181    188.587493  0.00546448 
  188          189.665942   188.555526  0.00531915 
  193          189.640297   188.52362   0.00518135 
  184          189.614871   188.49177   0.00543478 
  212          189.589672   188.459978  0.00471698 
  184          189.5647     188.428245  0.00543478 
  193          189.539963   188.396572  0.00518135 
  177          189.515458   188.364955  0.00564972 
  174          189.49119    188.333395  0.00574713 
  177          189.467162   188.301891  0.00564972 
  195          189.443381   188.270447  0.00512821 
  188          189.419846   188.239058  0.00531915 
  224          189.396566   188.207729  0.00446429 
  179          189.37354    188.176455  0.00558659 
  188          189.350774   188.145238  0.00531915 
  164          189.328274   188.114079  0.00609756 
  186          189.306043   188.082976  0.00537634 
  180          189.284081   188.051927  0.00555556 
  168          189.262399   188.020937  0.00595238 
  186          189.241      187.990003  0.00537634 
  175          189.219889   187.959126  0.00571429 
  175          189.199072   187.928306  0.00571429 
  196          189.178553   187.897542  0.00510204 
  193          189.158336   187.866831  0.00518135 
  185          189.138431   187.836178  0.00540541 
  191          189.118842   187.80558   0.0052356 
  193          189.099571   187.775034  0.00518135 
  192          189.080633   187.744548  0.00520833 
  205          189.062031   187.714118  0.00487805 
  191          189.043771   187.683742  0.0052356 
  203          189.025862   187.653423  0.00492611 
  196          189.008309   187.623157  0.00510204 
  206          188.991121   187.592946  0.00485437 
  194          188.974309   187.562792  0.00515464 
  196          188.957879   187.532692  0.00510204 
  199          188.941839   187.502646  0.00502513 
  185          188.926202   187.472657  0.00540541 
  192          188.910972   187.44272   0.00520833 
  186          188.896162   187.412838  0.00537634 
  199          188.881783   187.383011  0.00502513 
  184          188.867843   187.353235  0.00543478 
  187          188.854357   187.323517  0.00534759 
  189          188.841337   187.293853  0.00529101 
  192          188.828786   187.264236  0.00520833 
  180          188.816729   187.234678  0.00555556 
  181          188.805173   187.205173  0.00552486 
  198          188.794136   187.175724  0.00505051 
  190          188.783628   187.146327  0.00526316 
  193          188.773667   187.116983  0.00518135 
  189          188.764266   187.087693  0.00529101 
  190          188.755441   187.058456  0.00526316 
  205          188.747211   187.029271  0.00487805 
  172          188.739594   187.000139  0.00581395 
  207          188.73261    186.971062  0.00483092 
  178          188.726275   186.942035  0.00561798 
  206          188.720613   186.913062  0.00485437 
  159          188.715645   186.884143  0.00628931 
  198          188.711393   186.855274  0.00505051 
  195          188.707881   186.82646   0.00512821 
  189          188.705132   186.797696  0.00529101 
  196          188.703173   186.768985  0.00510204 
  170          188.702032   186.740325  0.00588235 
  181          188.701737   186.711717  0.00552486 
  208          188.702321   186.683163  0.00480769 
  179          188.703813   186.65466   0.00558659 
  188          188.706246   186.626207  0.00531915 
  173          188.709658   186.597808  0.00578035 
  188          188.714082   186.569458  0.00531915 
  179          188.71956    186.54116   0.00558659 
  173          188.726136   186.512916  0.00578035 
  203          188.733847   186.48472   0.00492611 
  193          188.742744   186.456575  0.00518135 
  163          188.752876   186.428483  0.00613497 
  205          188.76429    186.400439  0.00487805 
  202          188.777045   186.372447  0.0049505 
  196          188.791201   186.344508  0.00510204 
  202          188.806813   186.316616  0.0049505 
  198          188.823954   186.288777  0.00505051 
  205          188.842688   186.260988  0.00487805 
  190          188.863089   186.233248  0.00526316 
  193          188.885237   186.205558  0.00518135 
  181          188.90922    186.177919  0.00552486 
  176          188.935122   186.150331  0.00568182 
  209          188.963039   186.12279   0.00478469 
  176          188.993085   186.095301  0.00568182 
  216          189.025353   186.067862  0.00462963 
  205          189.059968   186.04047   0.00487805 
  181          189.097059   186.013131  0.00552486 
  207          189.136759   185.985838  0.00483092 
  176          189.179218   185.958596  0.00568182 
  211          189.224592   185.931403  0.00473934 
  183          189.273052   185.904259  0.00546448 
  197          189.324787   185.877163  0.00507614 
  162          189.379994   185.850117  0.00617284 
  200          189.438886   185.823116  0.005     
  191          189.501711   185.796168  0.0052356 
  216          189.568721   185.769268  0.00462963 
  197          189.640201   185.742416  0.00507614 
  174          189.716459   185.715613  0.00574713 
  190          189.797834   185.688856  0.00526316 
  187          189.884703   185.662151  0.00534759 
  168          189.977476   185.635493  0.00595238 
  198          190.076606   185.608882  0.00505051 
  192          190.182602   185.58232   0.00520833 
  195          190.296022   185.555804  0.00512821 
  207          190.417499   185.529338  0.00483092 
  202          190.54773    185.502917  0.0049505 
  193          190.687506   185.476544  0.00518135 
  196          190.83772    185.450221  0.00510204 
  184          190.999376   185.423944  0.00543478 
  217          191.17363    185.397714  0.00460829 
  158          191.361776   185.371527  0.00632911 
  195          191.565337   185.345391  0.00512821 
  204          191.78604    185.319302  0.00490196 
  191          192.025908   185.29326   0.0052356 
  189          192.287329   185.267264  0.00529101 
  204          192.573016   185.241315  0.00490196 
  172          192.886309   185.215414  0.00581395 
  210          193.231073   185.189559  0.0047619 
  202          193.612045   185.163749  0.0049505 
  184          194.034946   185.137985  0.00543478 
  197          194.506792   185.11227   0.00507614 
  207          195.036268   185.086599  0.00483092 
  200          195.634265   185.060975  0.005     
  223          196.314574   185.035396  0.0044843 
  180          197.095008   185.009862  0.00555556 
  197          197.998733   184.984375  0.00507614 
  218          199.056803   184.958934  0.00458716 
  222          200.311794   184.933538  0.0045045 
  211          201.824453   184.908187  0.00473934 
  213          203.685643   184.882882  0.00469484 
  219          206.037237   184.857623  0.00456621 
  191          209.104871   184.832407  0.0052356 
  250          213.240145   184.807238  0.004     
  237          218.958809   184.782114  0.00421941 
  264          226.946489   184.757036  0.00378788 
  273          237.976484   184.731999  0.003663  
  289          252.579182   184.70701   0.00346021 
  312          270.007312   184.682063  0.00320513 
  291          286.15897    184.657163  0.00343643 
  330          293.54393    184.632305  0.0030303 
  325          288.937453   184.607494  0.00307692 
  298          278.427764   184.582728  0.0033557 
  305          269.643338   184.558001  0.00327869 
  305          266.422032   184.533322  0.00327869 
  298          270.160375   184.508686  0.0033557 
  308          281.528772   184.484094  0.00324675 
  351          300.690543   184.459547  0.002849  
  356          325.862014   184.435042  0.00280899 
  377          350.101227   184.41058   0.00265252 
  462          360.836098   184.386164  0.0021645 
  427          350.606484   184.36179   0.00234192 
  393          327.00188    184.337459  0.00254453 
  323          302.655874   184.313171  0.00309598 
  318          284.22404    184.288928  0.00314465 
  294          273.140245   184.264726  0.00340136 
  322          268.916352   184.240568  0.00310559 
  290          270.540621   184.216453  0.00344828 
  288          276.317976   184.192381  0.00347222 
  338          282.725465   184.168351  0.00295858 
  337          284.672297   184.144364  0.00296736 
  370          280.281258   184.120418  0.0027027 
  369          273.146406   184.096514  0.00271003 
  281          267.307402   184.072653  0.00355872 
  294          264.430887   184.048836  0.00340136 
  284          264.746013   184.025061  0.00352113 
  293          268.105335   184.001326  0.00341297 
  294          274.431223   183.977635  0.00340136 
  299          283.893691   183.953986  0.00334448 
  344          297.035612   183.930378  0.00290698 
  371          314.943708   183.906813  0.00269542 
  386          339.53349    183.883289  0.00259067 
  419          373.97558    183.859806  0.00238663 
  496          423.188486   183.836364  0.00201613 
  599          494.162881   183.812965  0.00166945 
  709          595.672246   183.789606  0.00141044 
  886          736.345399   183.766289  0.00112867 
  1174         917.881367   183.743012  0.00085179 
  1415         1116.506438  183.719776  0.00070671 
  1498         1259.007941  183.696579  0.00066756 
  1459         1258.287894  183.673425  0.0006854 
  1390         1122.559648  183.650311  0.00071942 
  1049         945.044301   183.62724   0.00095329 
  895          795.963192   183.604209  0.00111732 
  771          698.443073   183.581218  0.00129702 
  759          653.570177   183.558267  0.00131752 
  719          656.03992    183.535356  0.00139082 
  795          695.479785   183.512485  0.00125786 
  815          747.722619   183.489656  0.00122699 
  814          768.161803   183.466864  0.0012285 
  853          722.782997   183.444116  0.00117233 
  758          630.165375   183.421404  0.00131926 
  600          531.691058   183.398733  0.00166667 
  489          449.654391   183.376103  0.00204499 
  393          387.919571   183.353513  0.00254453 
  349          343.392134   183.330961  0.00286533 
  321          311.690965   183.308449  0.00311526 
  341          288.952077   183.285976  0.00293255 
  264          272.268956   183.263541  0.00378788 
  247          259.654457   183.241148  0.00404858 
  256          249.827391   183.218792  0.00390625 
  239          241.978081   183.196475  0.0041841 
  243          235.585875   183.174199  0.00411523 
  235          230.301956   183.151959  0.00425532 
  262          225.881775   183.12976   0.00381679 
  232          222.147447   183.1076    0.00431034 
  234          218.966057   183.085476  0.0042735 
  223          216.236387   183.063393  0.0044843 
  221          213.880194   183.041347  0.00452489 
  211          211.836238   183.01934   0.00473934 
  216          210.05608    182.997372  0.00462963 
  203          208.501041   182.975441  0.00492611 
  192          207.140008   182.953547  0.00520833 
  216          205.947586   182.931692  0.00462963 
  171          204.903708   182.909875  0.00584795 
  219          203.991449   182.888097  0.00456621 
  192          203.197184   182.866355  0.00520833 
  212          202.509848   182.844652  0.00471698 
  209          201.920523   182.822987  0.00478469 
  202          201.422029   182.801356  0.0049505 
  180          201.009106   182.779765  0.00555556 
  220          200.677618   182.758211  0.00454545 
  225          200.424868   182.736694  0.00444444 
  241          200.249425   182.715215  0.00414938 
  212          200.151107   182.693773  0.00471698 
  203          200.130997   182.672367  0.00492611 
  210          200.191527   182.650999  0.0047619 
  205          200.336731   182.629666  0.00487805 
  194          200.571878   182.608371  0.00515464 
  199          200.904548   182.587113  0.00502513 
  216          201.344476   182.565887  0.00462963 
  216          201.904052   182.544702  0.00462963 
  212          202.599122   182.523553  0.00471698 
  209          203.449741   182.50244   0.00478469 
  222          204.481338   182.481363  0.0045045 
  240          205.726329   182.460323  0.00416667 
  229          207.226265   182.439319  0.00436681 
  226          209.034862   182.418351  0.00442478 
  219          211.222311   182.397419  0.00456621 
  257          213.881496   182.376521  0.00389105 
  222          217.137425   182.35566   0.0045045 
  259          221.162165   182.334834  0.003861  
  248          226.200457   182.314046  0.00403226 
  227          232.615344   182.293292  0.00440529 
  245          240.969204   182.272573  0.00408163 
  265          252.156992   182.251889  0.00377358 
  250          267.594391   182.23124   0.004     
  313          289.424046   182.210624  0.00319489 
  339          320.64083    182.190047  0.00294985 
  364          364.947989   182.169505  0.00274725 
  408          425.885721   182.148996  0.00245098 
  464          503.79184    182.128522  0.00215517 
  524          587.739735   182.108084  0.0019084 
  600          646.030274   182.087681  0.00166667 
  602          643.040888   182.067311  0.00166113 
  547          584.173096   182.046976  0.00182815 
  516          508.699304   182.026676  0.00193798 
  434          445.38839    182.006411  0.00230415 
  409          403.570462   181.986178  0.00244499 
  378          383.617902   181.96598   0.0026455 
  347          383.409585   181.945817  0.00288184 
  404          399.196676   181.925688  0.00247525 
  411          422.338316   181.905592  0.00243309 
  413          435.439572   181.885531  0.00242131 
  405          421.860056   181.865504  0.00246914 
  413          385.401188   181.845509  0.00242131 
  367          343.470944   181.825549  0.0027248 
  351          307.402745   181.805621  0.002849  
  283          279.962231   181.785729  0.00353357 
  247          260.208393   181.765867  0.00404858 
  258          246.365544   181.746041  0.00387597 
  225          236.796885   181.726247  0.00444444 
  242          230.26789    181.706487  0.00413223 
  240          225.973705   181.686759  0.00416667 
  222          223.485554   181.667066  0.0045045 
  256          222.685149   181.647404  0.00390625 
  230          223.714074   181.627775  0.00434783 
  260          226.928757   181.608179  0.00384615 
  284          232.818455   181.588617  0.00352113 
  288          241.769629   181.569086  0.00347222 
  359          253.353403   181.549588  0.00278552 
  375          264.756869   181.530122  0.00266667 
  404          270.042017   181.510688  0.00247525 
  345          265.075908   181.491287  0.00289855 
  330          253.232699   181.471919  0.0030303 
  282          240.744962   181.452582  0.0035461 
  268          231.004637   181.433277  0.00373134 
  263          224.827437   181.414005  0.00380228 
  271          222.071139   181.394764  0.00369004 
  244          222.339192   181.375555  0.00409836 
  287          224.911829   181.356378  0.00348432 
  266          228.090751   181.337233  0.0037594 
  282          228.878446   181.318119  0.0035461 
  277          225.239273   181.299035  0.00361011 
  269          218.619609   181.279985  0.00371747 
  246          211.737527   181.260966  0.00406504 
  223          205.99674    181.241977  0.0044843 
  190          201.622614   181.223019  0.00526316 
  224          198.40325    181.20409   0.00446429 
  232          196.048779   181.185195  0.00431034 
  191          194.304713   181.16633   0.0052356 
  179          192.97915    181.147497  0.00558659 
  212          191.93979    181.128696  0.00471698 
  194          191.100477   181.109924  0.00515464 
  218          190.405907   181.091182  0.00458716 
  198          189.820097   181.072471  0.00505051 
  189          189.318661   181.053791  0.00529101 
  187          188.884322   181.035142  0.00534759 
  192          188.504385   181.016522  0.00520833 
  205          188.16926    180.997933  0.00487805 
  181          187.871557   180.979374  0.00552486 
  196          187.605489   180.960845  0.00510204 
  178          187.366446   180.942346  0.00561798 
  170          187.150788   180.923877  0.00588235 
  194          186.955497   180.905439  0.00515464 
  171          186.731315   180.887026  0.00584795 
  188          186.569983   180.868648  0.00531915 
  178          186.422847   180.850298  0.00561798 
  173          186.288495   180.831977  0.00578035 
  169          186.165735   180.813688  0.00591716 
  153          186.053551   180.795426  0.00653595 
  180          185.95109    180.777194  0.00555556 
  179          185.857608   180.758992  0.00558659 
  198          185.751096   180.740817  0.00505051 
  170          185.673858   180.722674  0.00588235 
  199          185.603976   180.704558  0.00502513 
  192          185.541059   180.686472  0.00520833 
  188          185.484772   180.668415  0.00531915 
  168          185.434834   180.650387  0.00595238 
  180          185.391003   180.632387  0.00555556 
  182          185.353093   180.614417  0.00549451 
  207          185.32094    180.596472  0.00483092 
  189          185.294419   180.578559  0.00529101 
  187          185.273447   180.560674  0.00534759 
  183          185.257956   180.542817  0.00546448 
  190          185.247913   180.524988  0.00526316 
  153          185.243312   180.507188  0.00653595 
  168          185.244176   180.489417  0.00595238 
  209          185.25055    180.471673  0.00478469 
  187          185.262505   180.453956  0.00534759 
  190          185.280142   180.436268  0.00526316 
  198          185.303583   180.418607  0.00505051 
  200          185.332985   180.400975  0.005     
  178          185.368525   180.383369  0.00561798 
  185          185.410418   180.365792  0.00540541 
  194          185.458906   180.348242  0.00515464 
  171          185.514265   180.330721  0.00584795 
  179          185.576807   180.313225  0.00558659 
  194          185.646885   180.295757  0.00515464 
  196          185.724897   180.278318  0.00510204 
  172          185.811279   180.260906  0.00581395 
  214          185.906525   180.243519  0.0046729 
  168          186.011184   180.226161  0.00595238 
  198          186.125864   180.208828  0.00505051 
  214          186.251247   180.191524  0.0046729 
  209          186.388087   180.174245  0.00478469 
  184          186.537272   180.156993  0.00543478 
  190          186.699657   180.13977   0.00526316 
  195          186.876329   180.122571  0.00512821 
  192          187.068462   180.1054    0.00520833 
  190          187.277366   180.088256  0.00526316 
  188          187.504511   180.071137  0.00531915 
  212          187.751553   180.054045  0.00471698 
  183          188.02035    180.036979  0.00546448 
  202          188.313025   180.019938  0.0049505 
  194          188.631922   180.002925  0.00515464 
  174          188.979751   179.985934  0.00574713 
  198          189.359596   179.968974  0.00505051 
  180          189.774963   179.952037  0.00555556 
  206          190.229877   179.935128  0.00485437 
  201          190.728965   179.918243  0.00497512 
  188          191.277573   179.901386  0.00531915 
  183          191.881893   179.884553  0.00546448 
  178          192.549148   179.867745  0.00561798 
  196          193.287784   179.850964  0.00510204 
  187          194.107733   179.834207  0.00534759 
  174          195.020739   179.817476  0.00574713 
  187          196.040777   179.80077   0.00534759 
  192          197.184565   179.78409   0.00520833 
  201          198.472234   179.767434  0.00497512 
  201          199.928218   179.750803  0.00497512 
  198          201.582385   179.734198  0.00505051 
  237          203.471547   179.717617  0.00421941 
  228          205.641489   179.70106   0.00438596 
  224          208.215022   179.684529  0.00446429 
  211          211.134733   179.668022  0.00473934 
  229          214.55932    179.651541  0.00436681 
  244          218.610517   179.635083  0.00409836 
  221          223.448913   179.618652  0.00452489 
  232          229.290339   179.602243  0.00431034 
  243          236.43425    179.585859  0.00411523 
  261          245.30055    179.569499  0.00383142 
  271          256.519994   179.553165  0.00369004 
  312          271.063118   179.536853  0.00320513 
  293          290.456609   179.520566  0.00341297 
  336          317.071917   179.504302  0.00297619 
  365          354.4524     179.488063  0.00273973 
  376          407.345406   179.471848  0.00265957 
  504          481.584216   179.455657  0.00198413 
  562          582.403603   179.439488  0.00177936 
  716          709.154033   179.423344  0.00139665 
  823          842.036571   179.407224  0.00121507 
  979          929.117929   179.391126  0.00102145 
  1041         917.481453   179.375052  0.00096061 
  986          820.214952   179.359002  0.0010142 
  903          698.770149   179.342975  0.00110742 
  747          596.560781   179.326971  0.00133869 
  624          527.432921   179.31099   0.00160256 
  491          491.770793   179.295031  0.00203666 
  490          486.510781   179.279098  0.00204082 
  527          507.207687   179.263187  0.00189753 
  550          544.389891   179.247297  0.00181818 
  599          576.256937   179.231432  0.00166945 
  609          573.02596    179.215589  0.00164204 
  619          526.644585   179.199767  0.00161551 
  578          460.10023    179.18397   0.0017301 
  491          397.04949    179.168194  0.00203666 
  406          346.62708    179.152442  0.00246305 
  316          309.0775     179.136711  0.00316456 
  282          281.893688   179.121004  0.0035461 
  274          262.308671   179.105319  0.00364964 
  271          248.027047   179.089654  0.00369004 
  258          237.363093   179.074012  0.00387597 
  291          229.17019    179.058393  0.00343643 
  220          222.701796   179.042795  0.00454545 
  190          217.478259   179.027219  0.00526316 
  196          213.182941   179.011666  0.00510204 
  222          209.599709   178.996135  0.0045045 
  216          206.574651   178.980624  0.00462963 
  188          203.99451    178.965136  0.00531915 
  185          201.773877   178.949669  0.00540541 
  179          199.847164   178.934223  0.00558659 
  200          198.162993   178.918801  0.005     
  165          196.681631   178.903399  0.00606061 
  159          195.370574   178.888015  0.00628931 
  210          194.203878   178.872655  0.0047619 
  193          193.160421   178.857316  0.00518135 
  195          192.222863   178.841999  0.00512821 
  163          191.37685    178.826703  0.00613497 
  198          190.610418   178.811427  0.00505051 
  187          189.913519   178.796172  0.00534759 
  163          189.277666   178.780939  0.00613497 
  200          188.69565    178.765727  0.005     
  180          188.1613     178.750534  0.00555556 
  193          187.669328   178.735363  0.00518135 
  177          187.215162   178.720211  0.00564972 
  153          186.79484    178.705081  0.00653595 
  175          186.404914   178.689971  0.00571429 
  196          186.042367   178.674882  0.00510204 
  183          185.704555   178.659813  0.00546448 
  166          185.389146   178.644764  0.0060241 
  199          185.094083   178.629733  0.00502513 
  195          184.817542   178.614724  0.00512821 
  195          184.557903   178.599735  0.00512821 
  177          184.313718   178.584768  0.00564972 
  180          184.083693   178.569819  0.00555556 
  187          183.866672   178.554891  0.00534759 
  182          183.661609   178.539981  0.00549451 
  192          183.467546   178.525092  0.00520833 
  189          183.283687   178.510222  0.00529101 
  164          183.109241   178.495374  0.00609756 
  157          182.94351    178.480543  0.00636943 
  194          182.785866   178.465732  0.00515464 
  183          182.635735   178.450941  0.00546448 
  192          182.492593   178.436169  0.00520833 
  176          182.355948   178.421417  0.00568182 
  179          182.225392   178.406683  0.00558659 
  182          182.10051    178.391968  0.00549451 
  170          181.980936   178.377274  0.00588235 
  194          181.866329   178.362598  0.00515464 
  178          181.756378   178.34794   0.00561798 
  194          181.650798   178.333302  0.00515464 
  180          181.549324   178.318683  0.00555556 
  191          181.45171    178.304082  0.0052356 
  187          181.357731   178.289499  0.00534759 
  194          181.267177   178.274936  0.00515464 
  189          181.179852   178.260392  0.00529101 
  174          181.095577   178.245864  0.00574713 
  183          181.014184   178.231357  0.00546448 
  170          180.935516   178.216868  0.00588235 
  165          180.859424   178.202396  0.00606061 
  169          180.785779   178.187944  0.00591716 
  182          180.714449   178.17351   0.00549451 
  162          180.645314   178.159092  0.00617284 
  189          180.578268   178.144695  0.00529101 
  173          180.513204   178.130315  0.00578035 
  174          180.450025   178.115952  0.00574713 
  162          180.388641   178.101608  0.00617284 
  172          180.328964   178.087281  0.00581395 
  173          180.270914   178.072973  0.00578035 
  192          180.214416   178.058681  0.00520833 
  168          180.1594     178.044407  0.00595238 
  176          180.105796   178.030152  0.00568182 
  179          180.053536   178.015913  0.00558659 
  168          180.002573   178.001691  0.00595238 
  201          179.952844   177.987487  0.00497512 
  177          179.904297   177.973301  0.00564972 
  161          179.85688    177.959132  0.00621118 
  179          179.810547   177.94498   0.00558659 
  180          179.765252   177.930845  0.00555556 
  194          179.720951   177.916728  0.00515464 
  167          179.677607   177.902627  0.00598802 
  174          179.635178   177.88854   0.00574713 
  187          179.593634   177.874473  0.00534759 
  178          179.552935   177.860423  0.00561798 
  173          179.51305    177.846389  0.00578035 
  186          179.473949   177.832372  0.00537634 
  172          179.435601   177.818372  0.00581395 
  158          179.397979   177.804389  0.00632911 
  196          179.361056   177.790422  0.00510204 
  162          179.324805   177.776471  0.00617284 
  155          179.289204   177.762537  0.00645161 
  178          179.254228   177.748619  0.00561798 
  163          179.219856   177.734717  0.00613497 
  179          179.186068   177.720832  0.00558659 
  158          179.152842   177.706962  0.00632911 
  191          179.120159   177.693108  0.0052356 
  172          179.088004   177.679272  0.00581395 
  156          179.056356   177.665451  0.00641026 
  165          179.025197   177.651643  0.00606061 
  175          178.994516   177.637854  0.00571429 
  165          178.964294   177.624079  0.00606061 
  175          178.934519   177.610322  0.00571429 
  174          178.905176   177.59658   0.00574713 
  159          178.876249   177.582853  0.00628931 
  156          178.847728   177.56914   0.00641026 
  177          178.819599   177.555445  0.00564972 
  166          178.791852   177.541764  0.0060241 
  169          178.764476   177.528098  0.00591716 
  151          178.737459   177.514449  0.00662252 
  181          178.71079    177.500814  0.00552486 
  158          178.68446    177.487194  0.00632911 
  157          178.658459   177.473589  0.00636943 
  182          178.632776   177.46      0.00549451 
  171          178.607407   177.446427  0.00584795 
  158          178.582339   177.432867  0.00632911 
  167          178.557565   177.419322  0.00598802 
  173          178.533078   177.405793  0.00578035 
  204          178.508869   177.392277  0.00490196 
  175          178.484933   177.378778  0.00571429 
  180          178.461258   177.36529   0.00555556 
  192          178.437844   177.35182   0.00520833 
  174          178.41468    177.338364  0.00574713 
  178          178.391758   177.32492   0.00561798 
  169          178.369077   177.311492  0.00591716 
  162          178.346629   177.298078  0.00617284 
  188          178.32441    177.284681  0.00531915 
  155          178.30241    177.271295  0.00645161 
  152          178.280627   177.257923  0.00657895 
  184          178.259057   177.244568  0.00543478 
  179          178.237692   177.231225  0.00558659 
  187          178.216529   177.217895  0.00534759 
  184          178.195564   177.20458   0.00543478 
  168          178.174792   177.191279  0.00595238 
  175          178.154208   177.177991  0.00571429 
  158          178.133809   177.164717  0.00632911 
  182          178.113591   177.151458  0.00549451 
  150          178.09355    177.138211  0.00666667 
  175          178.073682   177.124978  0.00571429 
  183          178.053982   177.111758  0.00546448 
  189          178.034451   177.098553  0.00529101 
  175          178.01508    177.085359  0.00571429 
  174          177.995871   177.072181  0.00574713 
  167          177.976818   177.059015  0.00598802 
  175          177.957919   177.045862  0.00571429 
  166          177.939169   177.032722  0.0060241 
  177          177.920568   177.019596  0.00564972 
  179          177.902111   177.006481  0.00558659 
  204          177.883798   176.993381  0.00490196 
  155          177.865624   176.980294  0.00645161 
  162          177.847588   176.967219  0.00617284 
  181          177.829684   176.954154  0.00552486 
  166          177.811915   176.941105  0.0060241 
  188          177.794277   176.928068  0.00531915 
  178          177.776767   176.915045  0.00561798 
  178          177.759383   176.902033  0.00561798 
  163          177.742124   176.889034  0.00613497 
  178          177.724987   176.876047  0.00561798 
  178          177.707969   176.863072  0.00561798 
  146          177.691072   176.850111  0.00684932 
  193          177.67429    176.837161  0.00518135 
  177          177.657623   176.824223  0.00564972 
  195          177.64107    176.811298  0.00512821 
  181          177.624629   176.798385  0.00552486 
  179          177.608297   176.785484  0.00558659 
  181          177.592075   176.772594  0.00552486 
  156          177.57596    176.759718  0.00641026 
  167          177.559951   176.746852  0.00598802 
  170          177.544043   176.733996  0.00588235 
  191          177.528242   176.721155  0.0052356 
  154          177.512542   176.708324  0.00649351 
  156          177.496944   176.695507  0.00641026 
  174          177.481444   176.682699  0.00574713 
  178          177.466042   176.669904  0.00561798 
  175          177.450739   176.65712   0.00571429 
  178          177.435531   176.644347  0.00561798 
  148          177.420418   176.631586  0.00675676 
  183          177.405401   176.618837  0.00546448 
  155          177.390476   176.606098  0.00645161 
  168          177.375643   176.59337   0.00595238 
  178          177.360903   176.580655  0.00561798 
  172          177.346251   176.567949  0.00581395 
  145          177.331692   176.555256  0.00689655 
  168          177.31722    176.542572  0.00595238 
  166          177.302837   176.5299    0.0060241 
  182          177.288541   176.517239  0.00549451 
  175          177.274332   176.504587  0.00571429 
  197          177.26021    176.491947  0.00507614 
  217          177.246176   176.479321  0.00460829 
  161          177.232224   176.466701  0.00621118 
  164          177.218357   176.454094  0.00609756 
  178          177.204573   176.441495  0.00561798 
  163          177.190874   176.428909  0.00613497 
  166          177.177256   176.416331  0.0060241 
  173          177.163723   176.403766  0.00578035 
  166          177.15027    176.391209  0.0060241 
  154          177.136901   176.378664  0.00649351 
  158          177.12361    176.366128  0.00632911 
  157          177.110403   176.353603  0.00636943 
  187          177.097275   176.341087  0.00534759 
  173          177.084228   176.328582  0.00578035 
  176          177.071262   176.316087  0.00568182 
  154          177.058373   176.3036    0.00649351 
  169          177.058004   176.291125  0.00591716 
  168          177.045325   176.278659  0.00595238 
  156          177.032727   176.266204  0.00641026 
  183          177.020207   176.253757  0.00546448 
  146          177.007767   176.24132   0.00684932 
  185          176.995406   176.228893  0.00540541 
  199          176.983124   176.216475  0.00502513 
  164          176.970921   176.204067  0.00609756 
  180          176.958796   176.191667  0.00555556 
  183          176.946752   176.179279  0.00546448 
  176          176.934786   176.1669    0.00568182 
  162          176.922898   176.154527  0.00617284 
  170          176.91109    176.142166  0.00588235 
  205          176.905047   176.129815  0.00487805 
  169          176.89342    176.117471  0.00591716 
  203          176.881872   176.105136  0.00492611 
  173          176.870406   176.092812  0.00578035 
  189          176.859018   176.080496  0.00529101 
  170          176.84771    176.068187  0.00588235 
  180          176.836482   176.055887  0.00555556 
  154          176.825336   176.043599  0.00649351 
  146          176.81427    176.031317  0.00684932 
  202          176.803285   176.019044  0.0049505 
  176          176.792382   176.00678   0.00568182 
  181          176.781558   175.99452   0.00552486 
  180          176.77082    175.982275  0.00555556 
  180          176.760162   175.970035  0.00555556 
  157          176.749589   175.957804  0.00636943 
  178          176.739101   175.945584  0.00561798 
  188          176.728695   175.93337   0.00531915 
  156          176.718373   175.921164  0.00641026 
  173          176.708137   175.908966  0.00578035 
  166          176.697987   175.896778  0.0060241 
  176          176.687923   175.884597  0.00568182 
  182          176.677945   175.872423  0.00549451 
  184          176.668056   175.860258  0.00543478 
  161          176.658255   175.848102  0.00621118 
  185          176.679378   175.835954  0.00540541 
  160          176.669878   175.823811  0.00625   
  185          176.66047    175.811678  0.00540541 
  177          176.651153   175.799552  0.00564972 
  155          176.641928   175.787432  0.00645161 
  178          176.632799   175.775322  0.00561798 
  170          176.623763   175.763219  0.00588235 
  181          176.614824   175.751124  0.00552486 
  171          176.605981   175.739036  0.00584795 
  180          176.597235   175.726955  0.00555556 
  182          176.588587   175.714881  0.00549451 
  169          176.58004    175.702815  0.00591716 
  184          176.571593   175.690755  0.00543478 
  183          176.577334   175.678703  0.00546448 
  199          176.56915    175.666659  0.00502513 
  187          176.56107    175.654622  0.00534759 
  194          176.553097   175.642592  0.00515464 
  153          176.545229   175.630567  0.00653595 
  191          176.537472   175.618551  0.0052356 
  173          176.529825   175.606542  0.00578035 
  161          176.522288   175.594537  0.00621118 
  163          176.514866   175.582542  0.00613497 
  185          176.507558   175.570551  0.00540541 
  178          176.500368   175.558569  0.00561798 
  197          176.493293   175.546591  0.00507614 
  171          176.486341   175.534622  0.00584795 
  172          176.47951    175.522659  0.00581395 
  163          176.472802   175.510703  0.00613497 
  172          176.46622    175.498753  0.00581395 
  172          176.459765   175.486809  0.00581395 
  193          176.453438   175.47487   0.00518135 
  154          176.447244   175.462939  0.00649351 
  182          176.441183   175.451014  0.00549451 
  166          176.435259   175.439095  0.0060241 
  166          176.429472   175.427182  0.0060241 
  164          176.423826   175.415275  0.00609756 
  171          176.418321   175.403373  0.00584795 
  194          176.412965   175.391478  0.00515464 
  185          176.407755   175.37959   0.00540541 
  176          176.402695   175.367706  0.00568182 
  176          176.397788   175.355827  0.00568182 
  205          176.393039   175.343957  0.00487805 
  164          176.388447   175.33209   0.00609756 
  165          176.384019   175.32023   0.00606061 
  189          176.379756   175.308375  0.00529101 
  173          176.37566    175.296525  0.00578035 
  184          176.371737   175.284681  0.00543478 
  195          176.367989   175.272843  0.00512821 
  175          176.364419   175.26101   0.00571429 
  146          176.361032   175.249182  0.00684932 
  187          176.357831   175.237359  0.00534759 
  179          176.35482    175.225543  0.00558659 
  183          176.352003   175.21373   0.00546448 
  167          176.349383   175.201923  0.00598802 
  176          176.346966   175.190121  0.00568182 
  133          176.344753   175.178321  0.0075188 
  184          176.342755   175.16653   0.00543478 
  180          176.34097    175.154741  0.00555556 
  164          176.339408   175.142961  0.00609756 
  160          176.338072   175.131184  0.00625   
  179          176.336965   175.119411  0.00558659 
  179          176.336095   175.107644  0.00558659 
  159          176.335467   175.095881  0.00628931 
  154          176.335086   175.084123  0.00649351 
  153          176.334957   175.072368  0.00653595 
  197          176.33509    175.06062   0.00507614 
  176          176.335487   175.048875  0.00568182 
  170          176.336155   175.037133  0.00588235 
  181          176.337104   175.025398  0.00552486 
  155          176.338341   175.013666  0.00645161 
  173          176.339869   175.00194   0.00578035 
  175          176.341696   174.990217  0.00571429 
  173          176.343831   174.978498  0.00578035 
  190          176.346282   174.966783  0.00526316 
  159          176.349059   174.955073  0.00628931 
  164          176.352168   174.943366  0.00609756 
  190          176.35562    174.931665  0.00526316 
  164          176.359421   174.919965  0.00609756 
  164          176.363584   174.908271  0.00609756 
  196          176.368118   174.896581  0.00510204 
  169          176.373031   174.884893  0.00591716 
  159          176.378336   174.87321   0.00628931 
  189          176.384045   174.861531  0.00529101 
  163          176.390166   174.849855  0.00613497 
  187          176.396713   174.838183  0.00534759 
  183          176.403699   174.826515  0.00546448 
  198          176.411135   174.814849  0.00505051 
  167          176.419035   174.803188  0.00598802 
  157          176.427413   174.791529  0.00636943 
  196          176.436285   174.779875  0.00510204 
  178          176.445665   174.768223  0.00561798 
  181          176.455565   174.756574  0.00552486 
  191          176.466006   174.74493   0.0052356 
  191          176.477002   174.733288  0.0052356 
  164          176.488572   174.72165   0.00609756 
  165          176.500733   174.710014  0.00606061 
  164          176.513505   174.698382  0.00609756 
  182          176.526907   174.686751  0.00549451 
  183          176.54096    174.675124  0.00546448 
  189          176.555686   174.663501  0.00529101 
  161          176.571107   174.65188   0.00621118 
  178          176.587245   174.640261  0.00561798 
  188          176.604126   174.628645  0.00531915 
  167          176.619562   174.617034  0.00598802 
  188          176.638022   174.605424  0.00531915 
  207          176.657296   174.593817  0.00483092 
  183          176.677423   174.582212  0.00546448 
  192          176.698431   174.57061   0.00520833 
  185          176.720353   174.559009  0.00540541 
  167          176.743224   174.547412  0.00598802 
  194          176.767076   174.535818  0.00515464 
  182          176.791945   174.524225  0.00549451 
  180          176.816859   174.512634  0.00555556 
  200          176.843886   174.501047  0.005     
  180          176.869139   174.48946   0.00555556 
  176          176.898497   174.477876  0.00568182 
  206          176.929083   174.466294  0.00485437 
  168          176.960947   174.454715  0.00595238 
  175          176.994138   174.443137  0.00571429 
  184          177.028713   174.431561  0.00543478 
  176          177.064726   174.419987  0.00568182 
  186          177.102236   174.408415  0.00537634 
  148          177.141306   174.396845  0.00675676 
  194          177.180673   174.385273  0.00515464 
  189          177.223069   174.373706  0.00529101 
  158          177.267235   174.362142  0.00632911 
  167          177.313246   174.350579  0.00598802 
  156          177.361184   174.339017  0.00641026 
  155          177.411135   174.327456  0.00645161 
  187          177.463189   174.315897  0.00534759 
  159          177.517444   174.304339  0.00628931 
  152          177.574002   174.292784  0.00657895 
  203          177.632969   174.28123   0.00492611 
  163          177.694459   174.269676  0.00613497 
  190          177.758595   174.258125  0.00526316 
  175          177.825503   174.246574  0.00571429 
  171          177.895323   174.235025  0.00584795 
  164          177.968214   174.223476  0.00609756 
  172          178.044298   174.211929  0.00581395 
  174          178.123754   174.200383  0.00574713 
  178          178.206759   174.188838  0.00561798 
  172          178.293497   174.177293  0.00581395 
  185          178.384167   174.165749  0.00540541 
  173          178.478985   174.154206  0.00578035 
  171          178.578173   174.142664  0.00584795 
  184          178.65441    174.131123  0.00543478 
  187          178.763177   174.119582  0.00534759 
  189          178.877099   174.108044  0.00529101 
  177          178.99647    174.096505  0.00564972 
  197          179.121616   174.084967  0.00507614 
  159          179.252878   174.073429  0.00628931 
  189          179.390629   174.06189   0.00529101 
  179          179.535271   174.050355  0.00558659 
  169          179.687233   174.038818  0.00591716 
  179          179.846981   174.027282  0.00558659 
  188          180.002452   174.015746  0.00531915 
  163          180.179367   174.00421   0.00613497 
  190          180.365709   173.992675  0.00526316 
  165          180.562135   173.98114   0.00606061 
  160          180.769312   173.969605  0.00625   
  173          180.988018   173.95807   0.00578035 
  195          181.219075   173.946534  0.00512821 
  183          181.463392   173.935     0.00546448 
  182          181.721953   173.923464  0.00549451 
  175          181.995844   173.91193   0.00571429 
  176          182.286252   173.900395  0.00568182 
  199          182.594482   173.88886   0.00502513 
  173          182.921972   173.877323  0.00578035 
  178          183.270309   173.865788  0.00561798 
  172          183.641247   173.854252  0.00581395 
  181          184.036729   173.842716  0.00552486 
  168          184.458915   173.831179  0.00595238 
  168          184.910318   173.819642  0.00595238 
  184          185.393399   173.808105  0.00543478 
  191          185.911257   173.796566  0.0052356 
  174          186.467253   173.785027  0.00574713 
  188          187.065163   173.773487  0.00531915 
  176          187.709244   173.761948  0.00568182 
  185          188.404307   173.750406  0.00540541 
  194          189.155815   173.738865  0.00515464 
  184          189.969983   173.727322  0.00543478 
  184          190.853907   173.715779  0.00543478 
  195          191.815727   173.704235  0.00512821 
  224          192.8648     173.69269   0.00446429 
  173          194.011947   173.681144  0.00578035 
  193          195.269723   173.669597  0.00518135 
  200          196.652762   173.65805   0.005     
  236          198.178209   173.6465    0.00423729 
  200          199.866258   173.634951  0.005     
  219          201.740818   173.623399  0.00456621 
  202          203.830366   173.611846  0.0049505 
  213          206.169047   173.600293  0.00469484 
  215          208.798143   173.588735  0.00465116 
  250          211.767555   173.577179  0.004     
  189          215.138711   173.565621  0.00529101 
  236          218.987389   173.554061  0.00423729 
  233          223.408043   173.5425    0.00429185 
  232          228.519551   173.530939  0.00431034 
  228          234.473149   173.519374  0.00438596 
  242          241.463514   173.50781   0.00413223 
  241          249.744732   173.496242  0.00414938 
  273          259.654128   173.484674  0.003663  
  312          271.649474   173.473104  0.00320513 
  315          286.370108   173.461531  0.0031746 
  295          304.738862   173.449957  0.00338983 
  315          328.12871    173.438382  0.0031746 
  349          358.625371   173.426803  0.00286533 
  409          399.330426   173.415224  0.00244499 
  456          454.782938   173.403642  0.00219298 
  565          531.202516   173.392058  0.00176991 
  676          636.397839   173.380472  0.00147929 
  802          778.565329   173.368885  0.00124688 
  1003         961.778961   173.357294  0.00099701 
  1138         1173.311757  173.345702  0.00087873 
  1343         1362.125443  173.334108  0.0007446 
  1388         1441.49546   173.322511  0.00072046 
  1368         1365.206234  173.310912  0.00073099 
  1197         1187.383648  173.29931   0.00083542 
  1042         995.043142   173.287707  0.00095969 
  823          837.278854   173.276101  0.00121507 
  642          727.082751   173.264492  0.00155763 
  586          662.801208   173.252881  0.00170648 
  580          639.88207    173.241267  0.00172414 
  627          654.279142   173.22965   0.0015949 
  682          700.996281   173.218031  0.00146628 
  754          767.534585   173.20641   0.00132626 
  785          823.873388   173.194786  0.00127389 
  816          828.102233   173.183158  0.00122549 
  742          765.08088    173.171527  0.00134771 
  650          664.212517   173.159896  0.00153846 
  553          562.41199    173.14826   0.00180832 
  452          477.434582   173.136621  0.00221239 
  416          412.079187   173.12498   0.00240385 
  328          363.475229   173.113334  0.00304878 
  276          327.669539   173.101687  0.00362319 
  262          301.155941   173.090037  0.00381679 
  291          281.200722   173.078382  0.00343643 
  242          265.842315   173.066725  0.00413223 
  270          253.736919   173.055065  0.0037037 
  227          243.985377   173.043401  0.00440529 
  257          235.984386   173.031735  0.00389105 
  210          229.321985   173.020064  0.0047619 
  207          223.705112   173.008391  0.00483092 
  222          218.919999   172.996714  0.0045045 
  228          214.806207   172.985032  0.00438596 
  184          211.240847   172.973349  0.00543478 
  258          208.128297   172.961662  0.00387597 
  184          205.393141   172.94997   0.00543478 
  193          202.975249   172.938275  0.00518135 
  189          200.826162   172.926577  0.00529101 
  176          198.906459   172.914875  0.00568182 
  208          197.1838     172.903169  0.00480769 
  196          195.631428   172.891459  0.00510204 
  197          194.227053   172.879746  0.00507614 
  220          192.950059   172.868029  0.00454545 
  179          191.788464   172.856308  0.00558659 
  197          190.726939   172.844583  0.00507614 
  177          189.754018   172.832853  0.00564972 
  205          188.859858   172.82112   0.00487805 
  191          188.035965   172.809383  0.0052356 
  164          187.27486    172.797639  0.00609756 
  202          186.570373   172.785894  0.0049505 
  179          185.916776   172.774144  0.00558659 
  202          185.309154   172.76239   0.0049505 
  171          184.742311   172.750631  0.00584795 
  203          184.214161   172.738869  0.00492611 
  207          183.720448   172.727103  0.00483092 
  192          183.258157   172.715331  0.00520833 
  201          182.8246     172.703556  0.00497512 
  205          182.417377   172.691776  0.00487805 
  176          182.034334   172.679991  0.00568182 
  172          181.673539   172.668202  0.00581395 
  190          181.333247   172.656409  0.00526316 
  177          181.011885   172.644611  0.00564972 
  195          180.707986   172.632808  0.00512821 
  181          180.420352   172.621001  0.00552486 
  207          180.147761   172.609189  0.00483092 
  178          179.889148   172.597372  0.00561798 
  187          179.643541   172.585551  0.00534759 
  169          179.410049   172.573723  0.00591716 
  186          179.187862   172.561892  0.00537634 
  198          178.976235   172.550056  0.00505051 
  186          178.774481   172.538214  0.00537634 
  167          178.581976   172.526368  0.00598802 
  169          178.398138   172.514516  0.00591716 
  186          178.222434   172.502659  0.00537634 
  170          178.054374   172.490798  0.00588235 
  184          177.893502   172.478932  0.00543478 
  174          177.739397   172.46706   0.00574713 
  180          177.591668   172.455183  0.00555556 
  181          177.449954   172.4433    0.00552486 
  186          177.313921   172.431413  0.00537634 
  160          177.183255   172.419519  0.00625   
  178          177.057664   172.407621  0.00561798 
  151          176.936866   172.395717  0.00662252 
  194          176.820635   172.383808  0.00515464 
  160          176.708722   172.371893  0.00625   
  174          176.600906   172.359972  0.00574713 
  173          176.496984   172.348047  0.00578035 
  166          176.39676    172.336115  0.0060241 
  183          176.300055   172.324178  0.00546448 
  165          176.206701   172.312235  0.00606061 
  162          176.116539   172.300287  0.00617284 
  165          176.029419   172.288332  0.00606061 
  178          175.945203   172.276373  0.00561798 
  170          175.863759   172.264406  0.00588235 
  168          175.784962   172.252434  0.00595238 
  176          175.708698   172.240458  0.00568182 
  177          175.634856   172.228474  0.00564972 
  183          175.563324   172.216485  0.00546448 
  169          175.494022   172.204489  0.00591716 
  155          175.426852   172.192487  0.00645161 
  195          175.361725   172.180479  0.00512821 
  182          175.29856    172.168466  0.00549451 
  180          175.237279   172.156445  0.00555556 
  182          175.17781    172.144419  0.00549451 
  166          175.120083   172.132387  0.0060241 
  178          175.064034   172.120348  0.00561798 
  187          175.009599   172.108303  0.00534759 
  157          174.956722   172.096251  0.00636943 
  185          174.905347   172.084194  0.00540541 
  192          174.85542    172.07213   0.00520833 
  201          174.806893   172.060059  0.00497512 
  173          174.759719   172.047982  0.00578035 
  172          174.713854   172.035898  0.00581395 
  188          174.669255   172.023809  0.00531915 
  155          174.626675   172.011712  0.00645161 
  155          174.584492   171.999608  0.00645161 
  205          174.543456   171.987495  0.00487805 
  182          174.503546   171.975378  0.00549451 
  182          174.464722   171.963255  0.00549451 
  177          174.426955   171.951125  0.00564972 
  194          174.390216   171.938988  0.00515464 
  182          174.354476   171.926843  0.00549451 
  176          174.319713   171.914692  0.00568182 
  182          174.285901   171.902535  0.00549451 
  208          174.253015   171.890369  0.00480769 
  192          174.221036   171.878197  0.00520833 
  180          174.189943   171.866019  0.00555556 
  201          174.159718   171.853832  0.00497512 
  163          174.130704   171.841639  0.00613497 
  172          174.102163   171.829439  0.00581395 
  178          174.074433   171.817232  0.00561798 
  168          174.047511   171.805017  0.00595238 
  149          174.021378   171.792795  0.00671141 
  166          173.996021   171.780566  0.0060241 
  180          173.971429   171.76833   0.00555556 
  179          173.94759    171.756086  0.00558659 
  141          173.924496   171.743834  0.0070922 
  163          173.944129   171.731576  0.00613497 
  172          173.922662   171.71931   0.00581395 
  190          173.901914   171.707036  0.00526316 
  173          173.881882   171.694755  0.00578035 
  161          173.86256    171.682467  0.00621118 
  192          173.843944   171.67017   0.00520833 
  187          173.826029   171.657866  0.00534759 
  143          173.808814   171.645555  0.00699301 
  179          173.792295   171.633234  0.00558659 
  151          173.776472   171.620908  0.00662252 
  165          173.761345   171.608573  0.00606061 
  166          173.746915   171.59623   0.0060241 
  165          173.73318    171.58388   0.00606061 
  166          173.720145   171.571521  0.0060241 
  152          173.726974   171.559155  0.00657895 
  176          173.715422   171.546781  0.00568182 
  187          173.704581   171.534398  0.00534759 
  162          173.694459   171.522008  0.00617284 
  191          173.685061   171.50961   0.0052356 
  176          173.676395   171.497204  0.00568182 
  186          173.668469   171.484789  0.00537634 
  171          173.661295   171.472365  0.00584795 
  166          173.654881   171.459935  0.0060241 
  145          173.64924    171.447496  0.00689655 
  185          173.644384   171.435048  0.00540541 
  164          173.640329   171.422592  0.00609756 
  159          173.63709    171.410129  0.00628931 
  173          173.634682   171.397656  0.00578035 
  175          173.633123   171.385176  0.00571429 
  183          173.632437   171.372686  0.00546448 
  182          173.632641   171.360189  0.00549451 
  173          173.633758   171.347682  0.00578035 
  203          173.635814   171.335167  0.00492611 
  171          173.638834   171.322644  0.00584795 
  180          173.623225   171.310112  0.00555556 
  181          173.628318   171.297571  0.00552486 
  156          173.634466   171.285023  0.00641026 
  193          173.641701   171.272464  0.00518135 
  174          173.65006    171.259897  0.00574713 
  161          173.659582   171.247322  0.00621118 
  161          173.670309   171.234737  0.00621118 
  183          173.682285   171.222144  0.00546448 
  156          173.695558   171.209542  0.00641026 
  171          173.710178   171.196931  0.00584795 
  161          173.717241   171.184312  0.00621118 
  163          173.734753   171.171682  0.00613497 
  175          173.753789   171.159045  0.00571429 
  189          173.774412   171.146395  0.00529101 
  146          173.7967     171.133739  0.00684932 
  185          173.820728   171.121074  0.00540541 
  170          173.846575   171.1084    0.00588235 
  172          173.874334   171.095717  0.00581395 
  166          173.904096   171.083024  0.0060241 
  138          173.935966   171.070322  0.00724638 
  177          173.970062   171.05761   0.00564972 
  155          174.006486   171.04489   0.00645161 
  155          174.045375   171.032161  0.00645161 
  195          174.094891   171.019422  0.00512821 
  172          174.139164   171.006673  0.00581395 
  178          174.186351   170.993915  0.00561798 
  185          174.236626   170.981148  0.00540541 
  184          174.290181   170.96837   0.00543478 
  190          174.347222   170.955584  0.00526316 
  164          174.407974   170.942788  0.00609756 
  177          174.472682   170.929981  0.00564972 
  159          174.541615   170.917166  0.00628931 
  178          174.615065   170.904342  0.00561798 
  159          174.693353   170.891507  0.00628931 
  177          174.776831   170.878663  0.00564972 
  163          174.865886   170.865809  0.00613497 
  177          174.960949   170.852944  0.00564972 
  179          175.062488   170.840071  0.00558659 
  169          175.174698   170.827187  0.00591716 
  184          175.290829   170.814293  0.00543478 
  155          175.415183   170.80139   0.00645161 
  185          175.548487   170.788477  0.00540541 
  174          175.691532   170.775553  0.00574713 
  187          175.845229   170.76262   0.00534759 
  158          176.010591   170.749676  0.00632911 
  185          176.188776   170.736723  0.00540541 
  194          176.385983   170.723759  0.00515464 
  185          176.59387    170.710785  0.00540541 
  181          176.819024   170.697802  0.00552486 
  174          177.063373   170.684807  0.00574713 
  177          177.329131   170.671803  0.00564972 
  191          177.61886    170.658788  0.0052356 
  170          177.935529   170.645763  0.00588235 
  196          178.282606   170.632728  0.00510204 
  189          178.66424    170.619682  0.00529101 
  231          179.085056   170.606626  0.004329  
  163          179.550817   170.593559  0.00613497 
  171          180.068307   170.580483  0.00584795 
  193          180.64568    170.567395  0.00518135 
  189          181.29281    170.554296  0.00529101 
  192          182.02399    170.541188  0.00520833 
  183          182.849563   170.528069  0.00546448 
  193          183.790173   170.514939  0.00518135 
  197          184.868903   170.501799  0.00507614 
  212          186.115004   170.488648  0.00471698 
  183          187.565998   170.475486  0.00546448 
  196          189.270696   170.462313  0.00510204 
  196          191.293725   170.449129  0.00510204 
  182          193.722594   170.435935  0.00549451 
  212          196.679138   170.422731  0.00471698 
  186          200.338038   170.409515  0.00537634 
  195          204.955956   170.396288  0.00512821 
  216          210.913622   170.38305   0.00462963 
  229          218.769692   170.369801  0.00436681 
  271          229.317387   170.356542  0.00369004 
  294          243.623247   170.343271  0.00340136 
  274          263.001805   170.32999   0.00364964 
  320          288.799081   170.316697  0.003125  
  361          321.61063    170.303393  0.00277008 
  388          359.181932   170.290078  0.00257732 
  407          392.996799   170.276751  0.002457  
  398          408.643938   170.263412  0.00251256 
  396          397.589644   170.250063  0.00252525 
  368          367.619607   170.236703  0.00271739 
  381          333.422789   170.223332  0.00262467 
  360          304.232275   170.209949  0.00277778 
  313          282.914127   170.196556  0.00319489 
  266          269.398733   170.18315   0.0037594 
  272          262.898277   170.169734  0.00367647 
  278          262.730231   170.156306  0.00359712 
  256          268.369869   170.142866  0.00390625 
  317          278.973549   170.129415  0.00315457 
  303          292.099983   170.115952  0.00330033 
  295          302.259818   170.102478  0.00338983 
  301          302.709428   170.088992  0.00332226 
  327          291.903854   170.075495  0.0030581 
  299          275.21536    170.061986  0.00334448 
  283          258.693839   170.048465  0.00353357 
  284          245.223585   170.034933  0.00352113 
  224          235.299165   170.021389  0.00446429 
  203          228.494315   170.007833  0.00492611 
  210          224.204933   169.994266  0.0047619 
  219          221.903298   169.980686  0.00456621 
  226          221.203816   169.967095  0.00442478 
  258          221.867315   169.953491  0.00387597 
  241          223.787454   169.939876  0.00414938 
  225          226.97656    169.926248  0.00444444 
  247          231.562816   169.912609  0.00404858 
  222          237.804968   169.898958  0.0045045 
  240          246.13293    169.885296  0.00416667 
  239          257.221472   169.87162   0.0041841 
  269          272.096042   169.857933  0.00371747 
  322          292.265525   169.844233  0.00310559 
  338          319.858264   169.830521  0.00295858 
  366          357.647245   169.816798  0.00273224 
  424          408.936513   169.803062  0.00235849 
  566          476.711158   169.789314  0.00176678 
  615          560.96875    169.775553  0.00162602 
  702          652.352664   169.76178   0.0014245 
  829          724.575979   169.747996  0.00120627 
  903          742.804179   169.734198  0.00110742 
  873          697.476577   169.720388  0.00114548 
  701          616.473923   169.706566  0.00142653 
  606          533.456578   169.692731  0.00165017 
  552          465.727454   169.678885  0.00181159 
  447          417.415793   169.665024  0.00223714 
  413          387.482843   169.651152  0.00242131 
  378          373.955763   169.637268  0.0026455 
  354          375.289781   169.623371  0.00282486 
  397          390.248181   169.609461  0.00251889 
  436          416.379615   169.595539  0.00229358 
  465          446.60515    169.581603  0.00215054 
  480          466.326713   169.567655  0.00208333 
  512          460.129468   169.553695  0.00195312 
  513          427.489003   169.539722  0.00194932 
  433          382.875608   169.525736  0.00230947 
  374          339.938313   169.511737  0.0026738 
  344          304.461838   169.497725  0.00290698 
  281          277.04613    169.4837    0.00355872 
  280          256.42012    169.469663  0.00357143 
  244          241.020465   169.455613  0.00409836 
  260          229.43734    169.44155   0.00384615 
  232          220.597438   169.427474  0.00431034 
  225          213.71366    169.413384  0.00444444 
  170          208.236473   169.399282  0.00588235 
  202          203.790246   169.385167  0.0049505 
  184          200.118258   169.371038  0.00543478 
  193          197.041774   169.356897  0.00518135 
  203          194.433614   169.342742  0.00492611 
  167          192.199648   169.328572  0.00598802 
  191          190.269061   169.314391  0.0052356 
  192          188.587358   169.300197  0.00520833 
  184          187.111956   169.28599   0.00543478 
  180          185.809144   169.271769  0.00555556 
  197          184.651927   169.257535  0.00507614 
  176          183.621902   169.243287  0.00568182 
  193          182.694416   169.229027  0.00518135 
  181          181.858227   169.214753  0.00552486 
  193          181.10117    169.200465  0.00518135 
  166          180.413079   169.186165  0.0060241 
  189          179.785407   169.171851  0.00529101 
  142          179.210914   169.157523  0.00704225 
  175          178.683435   169.143182  0.00571429 
  180          178.197695   169.128827  0.00555556 
  175          177.74915    169.114459  0.00571429 
  164          177.333872   169.100076  0.00609756 
  197          176.948451   169.085681  0.00507614 
  185          176.589906   169.071271  0.00540541 
  172          176.255635   169.056849  0.00581395 
  168          175.943342   169.042412  0.00595238 
  159          175.651005   169.027962  0.00628931 
  186          175.376835   169.013497  0.00537634 
  174          175.119241   168.999019  0.00574713 
  173          174.876777   168.984528  0.00578035 
  171          174.648239   168.970022  0.00584795 
  164          174.432463   168.955503  0.00609756 
  181          174.228429   168.94097   0.00552486 
  145          174.03522    168.926422  0.00689655 
  189          173.852011   168.911861  0.00529101 
  177          173.678053   168.897287  0.00564972 
  188          173.512669   168.882697  0.00531915 
  162          173.355221   168.868094  0.00617284 
  163          173.20519    168.853477  0.00613497 
  166          173.062044   168.838846  0.0060241 
  176          172.925316   168.824201  0.00568182 
  169          172.794578   168.809542  0.00591716 
  173          172.669438   168.794868  0.00578035 
  155          172.549539   168.78018   0.00645161 
  171          172.434547   168.765478  0.00584795 
  176          172.324159   168.750762  0.00568182 
  173          172.218095   168.736032  0.00578035 
  157          172.116092   168.721287  0.00636943 
  175          172.017915   168.706528  0.00571429 
  192          171.92334    168.691755  0.00520833 
  167          171.83216    168.676967  0.00598802 
  190          171.744184   168.662166  0.00526316 
  170          171.659236   168.647349  0.00588235 
  150          171.577149   168.632518  0.00666667 
  175          171.497771   168.617674  0.00571429 
  181          171.420956   168.602814  0.00552486 
  171          171.346571   168.587939  0.00584795 
  152          171.274492   168.573051  0.00657895 
  172          171.2046     168.558147  0.00581395 
  184          171.136787   168.54323   0.00543478 
  149          171.07095    168.528298  0.00671141 
  145          171.006992   168.51335   0.00689655 
  164          170.944825   168.498388  0.00609756 
  175          170.884356   168.483413  0.00571429 
  170          170.825517   168.468421  0.00588235 
  171          170.768228   168.453415  0.00584795 
  157          170.712417   168.438395  0.00636943 
  151          170.658019   168.423359  0.00662252 
  160          170.60497    168.408309  0.00625   
  192          170.553213   168.393245  0.00520833 
  162          170.502684   168.378165  0.00617284 
  158          170.453342   168.36307   0.00632911 
  149          170.405132   168.34796   0.00671141 
  154          170.358005   168.332834  0.00649351 
  163          170.311919   168.317695  0.00613497 
  159          170.266831   168.30254   0.00628931 
  165          170.222699   168.287371  0.00606061 
  189          170.179487   168.272186  0.00529101 
  159          170.137158   168.256988  0.00628931 
  169          170.095677   168.241773  0.00591716 
  140          170.055012   168.226543  0.00714286 
  183          170.015133   168.211299  0.00546448 
  169          169.976009   168.196039  0.00591716 
  136          169.937612   168.180764  0.00735294 
  174          169.899918   168.165474  0.00574713 
  157          169.862898   168.150168  0.00636943 
  153          169.826531   168.134848  0.00653595 
  173          169.790792   168.119512  0.00578035 
  169          169.755659   168.10416   0.00591716 
  187          169.721112   168.088794  0.00534759 
  177          169.687131   168.073412  0.00564972 
  158          169.653696   168.058015  0.00632911 
  161          169.620791   168.042603  0.00621118 
  155          169.588396   168.027175  0.00645161 
  152          169.556496   168.011731  0.00657895 
  182          169.525074   167.996272  0.00549451 
  195          169.494115   167.980798  0.00512821 
  164          169.463607   167.965308  0.00609756 
  147          169.433533   167.949803  0.00680272 
  166          169.403881   167.934282  0.0060241 
  168          169.374639   167.918745  0.00595238 
  179          169.345794   167.903194  0.00558659 
  171          169.317335   167.887626  0.00584795 
  174          169.289249   167.872042  0.00574713 
  158          169.261528   167.856444  0.00632911 
  143          169.234158   167.840829  0.00699301 
  163          169.207134   167.825199  0.00613497 
  166          169.180445   167.809553  0.0060241 
  165          169.154081   167.793891  0.00606061 
  151          169.128034   167.778214  0.00662252 
  169          169.102295   167.76252   0.00591716 
  176          169.076857   167.746811  0.00568182 
  162          169.051712   167.731086  0.00617284 
  176          169.026853   167.715345  0.00568182 
  150          169.002272   167.699588  0.00666667 
  192          168.977965   167.683816  0.00520833 
  158          168.953922   167.668027  0.00632911 
  189          168.93014    167.652222  0.00529101 
  164          168.906612   167.636402  0.00609756 
  165          168.883332   167.620565  0.00606061 
  159          168.860294   167.604712  0.00628931 
  140          168.837495   167.588844  0.00714286 
  157          168.814928   167.57296   0.00636943 
  179          168.792588   167.557058  0.00558659 
  156          168.770473   167.541142  0.00641026 
  182          168.748577   167.525208  0.00549451 
  173          168.726895   167.509259  0.00578035 
  155          168.705425   167.493294  0.00645161 
  194          168.684162   167.477312  0.00515464 
  171          168.663102   167.461314  0.00584795 
  177          168.642244   167.4453    0.00564972 
  157          168.621582   167.42927   0.00636943 
  170          168.601113   167.413224  0.00588235 
  149          168.580835   167.39716   0.00671141 
  170          168.560745   167.381081  0.00588235 
  173          168.540841   167.364985  0.00578035 
  139          168.52112    167.348874  0.00719424 
  176          168.501579   167.332745  0.00568182 
  176          168.482215   167.3166    0.00568182 
  159          168.463028   167.300439  0.00628931 
  154          168.444014   167.284261  0.00649351 
  159          168.425171   167.268065  0.00628931 
  149          168.406501   167.251855  0.00671141 
  199          168.387999   167.235627  0.00502513 
  153          168.369665   167.219384  0.00653595 
  165          168.351495   167.203123  0.00606061 
  158          168.333491   167.186846  0.00632911 
  165          168.315649   167.170553  0.00606061 
  176          168.297969   167.154242  0.00568182 
  156          168.28045    167.137915  0.00641026 
  168          168.263092   167.121572  0.00595238 
  161          168.245893   167.105212  0.00621118 
  169          168.228852   167.088834  0.00591716 
  176          168.21197    167.072441  0.00568182 
  184          168.195245   167.05603   0.00543478 
  145          168.178678   167.039603  0.00689655 
  161          168.162268   167.023159  0.00621118 
  171          168.146014   167.006697  0.00584795 
  175          168.129917   166.99022   0.00571429 
  178          168.164931   166.973725  0.00561798 
  176          168.149337   166.957214  0.00568182 
  150          168.133902   166.940685  0.00666667 
  179          168.118625   166.92414   0.00558659 
  163          168.103507   166.907577  0.00613497 
  208          168.088548   166.890998  0.00480769 
  148          168.073749   166.874402  0.00675676 
  177          168.05911    166.857788  0.00564972 
  178          168.044634   166.841158  0.00561798 
  144          168.03032    166.82451   0.00694444 
  164          168.01617    166.807846  0.00609756 
  151          168.002184   166.791164  0.00662252 
  183          167.988363   166.774465  0.00546448 
  170          167.974711   166.757749  0.00588235 
  175          167.961227   166.741016  0.00571429 
  178          167.947914   166.724266  0.00561798 
  185          167.958086   166.707499  0.00540541 
  166          167.945205   166.690714  0.0060241 
  174          167.9325     166.673912  0.00574713 
  170          167.919973   166.657093  0.00588235 
  151          167.907627   166.640257  0.00662252 
  171          167.895463   166.623402  0.00584795 
  149          167.883485   166.606532  0.00671141 
  180          167.871694   166.589643  0.00555556 
  162          167.860092   166.572737  0.00617284 
  160          167.848684   166.555814  0.00625   
  193          167.837473   166.538874  0.00518135 
  185          167.82646    166.521915  0.00540541 
  175          167.815649   166.50494   0.00571429 
  149          167.805045   166.487947  0.00671141 
  156          167.794649   166.470937  0.00641026 
  184          167.784465   166.453908  0.00543478 
  177          167.774499   166.436863  0.00564972 
  152          167.764754   166.4198    0.00657895 
  185          167.755235   166.40272   0.00540541 
  177          167.745943   166.385622  0.00564972 
  176          167.736886   166.368506  0.00568182 
  182          167.728068   166.351373  0.00549451 
  196          167.719493   166.334222  0.00510204 
  190          167.711167   166.317053  0.00526316 
  166          167.703096   166.299867  0.0060241 
  163          167.695284   166.282663  0.00613497 
  173          167.687738   166.265441  0.00578035 
  147          167.705835   166.248202  0.00680272 
  163          167.698932   166.230945  0.00613497 
  156          167.692316   166.21367   0.00641026 
  157          167.685991   166.196377  0.00636943 
  168          167.679965   166.179066  0.00595238 
  154          167.674247   166.161738  0.00649351 
  173          167.668843   166.144392  0.00578035 
  177          167.663759   166.127026  0.00564972 
  205          167.659008   166.109644  0.00487805 
  170          167.654598   166.092244  0.00588235 
  169          167.650535   166.074826  0.00591716 
  167          167.646832   166.057391  0.00598802 
  180          167.643503   166.039937  0.00555556 
  151          167.640546   166.022466  0.00662252 
  177          167.637978   166.004976  0.00564972 
  150          167.635811   165.987468  0.00666667 
  165          167.645656   165.969942  0.00606061 
  161          167.644368   165.952399  0.00621118 
  176          167.643516   165.934837  0.00568182 
  158          167.643115   165.917257  0.00632911 
  163          167.643177   165.899659  0.00613497 
  171          167.643718   165.882043  0.00584795 
  168          167.644752   165.864408  0.00595238 
  176          167.646294   165.846756  0.00568182 
  163          167.648361   165.829085  0.00613497 
  154          167.650971   165.811396  0.00649351 
  154          167.654139   165.793689  0.00649351 
  197          167.657886   165.775964  0.00507614 
  172          167.662231   165.75822   0.00581395 
  167          167.667193   165.740458  0.00598802 
  161          167.672794   165.722678  0.00621118 
  154          167.679056   165.704879  0.00649351 
  145          167.686003   165.687063  0.00689655 
  190          167.693659   165.669228  0.00526316 
  169          167.702048   165.651374  0.00591716 
  162          167.711198   165.633502  0.00617284 
  181          167.721136   165.615612  0.00552486 
  163          167.731892   165.597703  0.00613497 
  206          167.743497   165.579776  0.00485437 
  144          167.755982   165.561831  0.00694444 
  152          167.769381   165.543866  0.00657895 
  160          167.78373    165.525883  0.00625   
  173          167.799068   165.507883  0.00578035 
  148          167.815435   165.489863  0.00675676 
  179          167.832866   165.471825  0.00558659 
  164          167.85141    165.453769  0.00609756 
  163          167.87111    165.435693  0.00613497 
  196          167.892014   165.417599  0.00510204 
  174          167.914176   165.399487  0.00574713 
  150          167.937647   165.381356  0.00666667 
  153          167.962484   165.363206  0.00653595 
  169          167.988747   165.345038  0.00591716 
  160          168.016501   165.326851  0.00625   
  154          168.04581    165.308645  0.00649351 
  171          168.076745   165.29042   0.00584795 
  177          168.109382   165.272178  0.00564972 
  160          168.143801   165.253916  0.00625   
  166          168.180083   165.235634  0.0060241 
  176          168.218322   165.217336  0.00568182 
  162          168.258609   165.199017  0.00617284 
  175          168.301046   165.18068   0.00571429 
  151          168.345741   165.162324  0.00662252 
  181          168.392806   165.14395   0.00552486 
  185          168.442365   165.125556  0.00540541 
  181          168.494546   165.107143  0.00552486 
  161          168.549489   165.088712  0.00621118 
  165          168.607341   165.070262  0.00606061 
  161          168.66826    165.051792  0.00621118 
  182          168.732416   165.033304  0.00549451 
  177          168.799994   165.014797  0.00564972 
  174          168.871183   164.996271  0.00574713 
  150          168.946197   164.977726  0.00666667 
  180          169.025259   164.959162  0.00555556 
  175          169.108614   164.940579  0.00571429 
  168          169.196523   164.921977  0.00595238 
  176          169.289269   164.903356  0.00568182 
  176          169.387156   164.884714  0.00568182 
  185          169.490521   164.866054  0.00540541 
  177          169.59972    164.847376  0.00564972 
  164          169.715146   164.828678  0.00609756 
  199          169.837224   164.809961  0.00502513 
  184          169.966483   164.791225  0.00543478 
  187          170.103308   164.77247   0.00534759 
  179          170.248315   164.753696  0.00558659 
  157          170.402117   164.734903  0.00636943 
  184          170.565385   164.716089  0.00543478 
  196          170.738865   164.697258  0.00510204 
  200          170.923378   164.678407  0.005     
  202          171.119839   164.659537  0.0049505 
  163          171.329264   164.640647  0.00613497 
  174          171.552791   164.621738  0.00574713 
  180          171.791698   164.60281   0.00555556 
  161          172.047425   164.583862  0.00621118 
  159          172.321603   164.564895  0.00628931 
  171          172.616093   164.545909  0.00584795 
  182          172.933023   164.526903  0.00549451 
  160          173.274849   164.507877  0.00625   
  188          173.644426   164.488833  0.00531915 
  174          174.0451     164.469769  0.00574713 
  171          174.480827   164.450686  0.00584795 
  169          174.956336   164.431583  0.00591716 
  181          175.47737    164.41246   0.00552486 
  192          176.051007   164.393319  0.00520833 
  179          176.686162   164.374158  0.00558659 
  162          177.394351   164.354977  0.00617284 
  180          178.190846   164.335776  0.00555556 
  190          179.09636    164.316557  0.00526316 
  186          180.139305   164.297317  0.00537634 
  169          181.358478   164.278058  0.00591716 
  203          182.805743   164.25878   0.00492611 
  171          184.547654   164.239482  0.00584795 
  192          186.663468   164.220164  0.00520833 
  192          189.232521   164.200826  0.00520833 
  200          192.291193   164.181469  0.005     
  195          195.726907   164.162092  0.00512821 
  208          199.116211   164.142696  0.00480769 
  203          201.740004   164.12328   0.00492611 
  242          203.121185   164.103844  0.00413223 
  229          203.587793   164.084389  0.00436681 
  211          203.939102   164.064914  0.00473934 
  201          204.792186   164.045419  0.00497512 
  219          206.431757   164.025904  0.00456621 
  207          208.963039   164.006369  0.00483092 
  229          212.448984   163.986815  0.00436681 
  234          216.977138   163.967241  0.0042735 
  206          222.688734   163.947647  0.00485437 
  243          229.792706   163.928034  0.00411523 
  233          238.570303   163.9084    0.00429185 
  233          249.360136   163.888746  0.00429185 
  277          262.543351   163.869073  0.00361011 
  262          278.645382   163.84938   0.00381679 
  309          298.707007   163.829666  0.00323625 
  342          324.659004   163.809934  0.00292398 
  317          359.271995   163.79018   0.00315457 
  416          405.91868    163.770408  0.00240385 
  459          468.345078   163.750615  0.00217865 
  541          549.898791   163.730802  0.00184843 
  648          650.942486   163.710969  0.00154321 
  731          762.688285   163.691116  0.00136799 
  853          859.005286   163.671244  0.00117233 
  874          900.547765   163.65135   0.00114416 
  867          866.085901   163.631437  0.0011534 
  712          776.631337   163.611505  0.00140449 
  606          671.889738   163.591552  0.00165017 
  540          578.695158   163.571577  0.00185185 
  448          506.612335   163.551584  0.00223214 
  445          456.166516   163.53157   0.00224719 
  365          425.151503   163.511537  0.00273973 
  357          411.339732   163.491484  0.00280112 
  410          413.253621   163.47141   0.00243902 
  432          430.027392   163.451316  0.00231481 
  399          460.093505   163.431202  0.00250627 
  506          498.348074   163.411068  0.00197628 
  541          532.22627    163.390914  0.00184843 
  509          543.156195   163.370739  0.00196464 
  485          520.485769   163.350544  0.00206186 
  383          472.918704   163.330329  0.00261097 
  363          418.240168   163.310094  0.00275482 
  374          368.608787   163.289838  0.0026738 
  322          328.188761   163.269562  0.00310559 
  284          296.830039   163.249266  0.00352113 
  234          272.967577   163.228949  0.0042735 
  240          254.842688   163.208613  0.00416667 
  225          241.043672   163.188256  0.00444444 
  202          230.382014   163.167878  0.0049505 
  237          222.006212   163.147481  0.00421941 
  198          215.309476   163.127062  0.00505051 
  212          209.867165   163.106624  0.00471698 
  215          205.382598   163.086165  0.00465116 
  215          201.645933   163.065686  0.00465116 
  188          198.505589   163.045186  0.00531915 
  165          195.849588   163.024666  0.00606061 
  191          193.593529   163.004126  0.0052356 
  193          191.672904   162.983564  0.00518135 
  194          190.038975   162.962983  0.00515464 
  172          188.651358   162.942381  0.00581395 
  181          187.481333   162.921759  0.00552486 
  193          186.50645    162.901115  0.00518135 
  211          185.710199   162.880452  0.00473934 
  197          185.08089    162.859768  0.00507614 
  184          184.612702   162.839063  0.00543478 
  186          184.303192   162.818338  0.00537634 
  204          184.155018   162.797592  0.00490196 
  205          184.175975   162.776826  0.00487805 
  192          184.379834   162.75604   0.00520833 
  208          184.787753   162.735232  0.00480769 
  193          185.430377   162.714403  0.00518135 
  189          186.351519   162.693555  0.00529101 
  220          187.613399   162.672686  0.00454545 
  200          189.3056     162.651796  0.005     
  202          191.55788    162.630885  0.0049505 
  185          194.565988   162.609954  0.00540541 
  203          198.583875   162.589002  0.00492611 
  201          203.994101   162.568029  0.00497512 
  200          211.296869   162.547036  0.005     
  227          221.116521   162.526022  0.00440529 
  226          234.137463   162.504987  0.00442478 
  235          250.858371   162.483931  0.00425532 
  280          270.900243   162.462855  0.00357143 
  271          291.625237   162.441758  0.00369004 
  343          306.997046   162.42064   0.00291545 
  319          310.056498   162.399502  0.0031348 
  339          299.440291   162.378342  0.00294985 
  303          280.992192   162.357162  0.00330033 
  279          261.708409   162.335962  0.00358423 
  220          245.440465   162.314739  0.00454545 
  217          233.304526   162.293496  0.00460829 
  234          225.155217   162.272233  0.0042735 
  222          220.561021   162.250949  0.0045045 
  195          219.157476   162.229644  0.00512821 
  223          220.736366   162.208318  0.0044843 
  214          225.180028   162.18697   0.0046729 
  221          232.198586   162.165601  0.00452489 
  246          240.754654   162.144213  0.00406504 
  262          248.397982   162.122803  0.00381679 
  283          251.829007   162.101371  0.00353357 
  263          249.667835   162.07992   0.00380228 
  270          244.147768   162.058448  0.0037037 
  276          238.871497   162.036955  0.00362319 
  236          236.327465   162.01544   0.00423729 
  237          237.580638   161.993905  0.00421941 
  246          242.743176   161.972347  0.00406504 
  241          250.912514   161.95077   0.00414938 
  298          259.465803   161.929172  0.0033557 
  320          263.938203   161.907552  0.003125  
  282          260.653906   161.885912  0.0035461 
  294          250.346216   161.86425   0.00340136 
  273          237.151037   161.842567  0.003663  
  222          224.685134   161.820863  0.0045045 
  230          214.553989   161.799139  0.00434783 
  218          207.035128   161.777392  0.00458716 
  205          201.910403   161.755626  0.00487805 
  238          198.887362   161.733837  0.00420168 
  186          197.747714   161.712028  0.00537634 
  213          198.361125   161.690198  0.00469484 
  202          200.622949   161.668346  0.0049505 
  199          204.240682   161.646474  0.00502513 
  218          208.336132   161.62458   0.00458716 
  256          211.132224   161.602665  0.00390625 
  243          210.658676   161.580729  0.00411523 
  247          206.534166   161.558771  0.00404858 
  239          200.349009   161.536792  0.0041841 
  210          193.983596   161.514793  0.0047619 
  201          188.449597   161.492772  0.00497512 
  214          183.99681    161.470729  0.0046729 
  187          180.529543   161.448666  0.00534759 
  190          177.857141   161.426581  0.00526316 
  186          175.792089   161.404476  0.00537634 
  185          174.178911   161.382348  0.00540541 
  182          172.898221   161.3602    0.00549451 
  153          171.862397   161.33803   0.00653595 
  173          171.008941   161.315839  0.00578035 
  158          170.293807   161.293626  0.00632911 
  176          169.68578    161.271392  0.00568182 
  163          169.162617   161.249137  0.00613497 
  144          168.707796   161.226861  0.00694444 
  158          168.30892    161.204564  0.00632911 
  177          167.956509   161.182245  0.00564972 
  162          167.643084   161.159905  0.00617284 
  200          167.362746   161.137543  0.005     
  160          167.110755   161.11516   0.00625   
  175          166.883272   161.092755  0.00571429 
  173          166.677156   161.070329  0.00578035 
  170          166.489824   161.047882  0.00588235 
  172          166.319133   161.025413  0.00581395 
  158          166.163297   161.002923  0.00632911 
  169          166.02082    160.980412  0.00591716 
  186          165.890445   160.957879  0.00537634 
  152          165.771112   160.935324  0.00657895 
  158          165.661927   160.912749  0.00632911 
  173          165.562137   160.890151  0.00578035 
  152          165.471107   160.867532  0.00657895 
  168          165.38831    160.844892  0.00595238 
  160          165.313296   160.822231  0.00625   
  178          165.245725   160.799547  0.00561798 
  172          165.185299   160.776842  0.00581395 
  171          165.131799   160.754116  0.00584795 
  177          165.085066   160.731368  0.00564972 
  157          165.044998   160.708599  0.00636943 
  175          165.011548   160.685807  0.00571429 
  167          164.984727   160.662994  0.00598802 
  178          164.964599   160.64016   0.00561798 
  168          164.951281   160.617305  0.00595238 
  173          164.944951   160.594428  0.00578035 
  173          164.945842   160.571529  0.00578035 
  155          164.954272   160.548609  0.00645161 
  193          164.970598   160.525667  0.00518135 
  158          164.995289   160.502704  0.00632911 
  167          165.028881   160.479718  0.00598802 
  165          165.072021   160.456712  0.00606061 
  153          165.125465   160.433683  0.00653595 
  163          165.190101   160.410633  0.00613497 
  169          165.266972   160.387562  0.00591716 
  174          165.357299   160.364468  0.00574713 
  170          165.462511   160.341353  0.00588235 
  182          165.584293   160.318217  0.00549451 
  178          165.724619   160.295059  0.00561798 
  165          165.885834   160.271878  0.00606061 
  166          166.070712   160.248677  0.0060241 
  182          166.282557   160.225454  0.00549451 
  163          166.525347   160.20221   0.00613497 
  178          166.803812   160.178943  0.00561798 
  201          167.123745   160.155654  0.00497512 
  163          167.492194   160.132344  0.00613497 
  176          167.917817   160.109012  0.00568182 
  168          168.411338   160.085659  0.00595238 
  193          168.986166   160.062283  0.00518135 
  159          169.659222   160.038886  0.00628931 
  163          170.452123   160.015467  0.00613497 
  185          171.392866   159.992027  0.00540541 
  160          172.518348   159.968565  0.00625   
  156          173.878233   159.94508   0.00641026 
  175          175.540876   159.921574  0.00571429 
  193          177.602305   159.898046  0.00518135 
  159          180.199114   159.874497  0.00628931 
  194          183.52555    159.850926  0.00515464 
  185          187.853713   159.827333  0.00540541 
  183          193.553414   159.803718  0.00546448 
  185          201.104099   159.780082  0.00540541 
  208          211.080298   159.756423  0.00480769 
  219          224.058157   159.732742  0.00456621 
  240          240.306845   159.70904   0.00416667 
  288          259.013387   159.685316  0.00347222 
  263          276.998647   159.661569  0.00380228 
  267          288.320903   159.637801  0.00374532 
  244          287.671867   159.614012  0.00409836 
  276          275.699802   159.590201  0.00362319 
  250          258.306698   159.566367  0.004     
  230          241.1177     159.542512  0.00434783 
  210          226.882289   159.518634  0.0047619 
  226          216.243686   159.494735  0.00442478 
  189          208.981398   159.470814  0.00529101 
  214          204.693695   159.446871  0.0046729 
  200          203.055804   159.422906  0.005     
  190          203.878807   159.39892   0.00526316 
  196          207.053197   159.374911  0.00510204 
  197          212.340927   159.35088   0.00507614 
  215          218.915054   159.326827  0.00465116 
  215          224.761227   159.302753  0.00465116 
  200          226.8961     159.278656  0.005     
  210          223.478617   159.254538  0.0047619 
  215          215.706147   159.230397  0.00465116 
  174          206.437772   159.206235  0.00574713 
  203          197.807537   159.18205   0.00492611 
  185          190.647017   159.157844  0.00540541 
  200          185.011185   159.133615  0.005     
  158          180.670938   159.109365  0.00632911 
  168          177.346377   159.085093  0.00595238 
  173          174.787878   159.060796  0.00578035 
  182          172.796106   159.036481  0.00549451 
  173          171.22083    159.012142  0.00578035 
  186          169.952905   158.987781  0.00537634 
  186          168.914696   158.963399  0.00537634 
  170          168.051322   158.938994  0.00588235 
  190          167.323689   158.914568  0.00526316 
  165          166.703437   158.890119  0.00606061 
  179          166.16954    158.865649  0.00558659 
  145          165.706046   158.841156  0.00689655 
  167          165.300629   158.816641  0.00598802 
  175          164.943611   158.792104  0.00571429 
  159          164.627292   158.767545  0.00628931 
  162          164.345481   158.742964  0.00617284 
  162          164.093154   158.718361  0.00617284 
  168          163.866197   158.693736  0.00595238 
  169          163.661209   158.669088  0.00591716 
  169          163.475369   158.644419  0.00591716 
  137          163.306314   158.619728  0.00729927 
  173          163.152053   158.595014  0.00578035 
  170          163.0109     158.570278  0.00588235 
  156          162.881375   158.54552   0.00641026 
  150          162.762335   158.52074   0.00666667 
  161          162.652677   158.495939  0.00621118 
  167          162.551486   158.471114  0.00598802 
  170          162.45797    158.446268  0.00588235 
  145          162.37144    158.421399  0.00689655 
  168          162.291294   158.396509  0.00595238 
  159          162.217004   158.371596  0.00628931 
  145          162.148108   158.346661  0.00689655 
  151          162.084198   158.321705  0.00662252 
  154          162.024913   158.296725  0.00649351 
  136          161.981658   158.271724  0.00735294 
  154          161.930753   158.2467    0.00649351 
  154          161.883626   158.221654  0.00649351 
  160          161.84006    158.196587  0.00625   
  147          161.799855   158.171496  0.00680272 
  150          161.762841   158.146384  0.00666667 
  146          161.728865   158.12125   0.00684932 
  162          161.697789   158.096093  0.00617284 
  160          161.669496   158.070914  0.00625   
  161          161.643879   158.045713  0.00621118 
  177          161.620848   158.02049   0.00564972 
  173          161.60032    157.995245  0.00578035 
  147          161.582228   157.969977  0.00680272 
  161          161.566512   157.944687  0.00621118 
  172          161.553115   157.919374  0.00581395 
  171          161.542011   157.89404   0.00584795 
  175          161.533159   157.868684  0.00571429 
  164          161.531881   157.843304  0.00609756 
  159          161.527482   157.817904  0.00628931 
  153          161.52528    157.792481  0.00653595 
  152          161.525268   157.767035  0.00657895 
  143          161.527449   157.741567  0.00699301 
  151          161.531831   157.716077  0.00662252 
  143          161.538424   157.690565  0.00699301 
  179          161.547251   157.665031  0.00558659 
  152          161.558334   157.639473  0.00657895 
  160          161.571709   157.613895  0.00625   
  160          161.587403   157.588293  0.00625   
  138          161.605488   157.56267   0.00724638 
  132          161.625964   157.537024  0.00757576 
  157          161.648907   157.511356  0.00636943 
  152          161.674378   157.485665  0.00657895 
  150          161.702444   157.459952  0.00666667 
  197          161.733177   157.434218  0.00507614 
  140          161.766657   157.40846   0.00714286 
  143          161.802969   157.38268   0.00699301 
  171          161.842208   157.356877  0.00584795 
  180          161.884476   157.331053  0.00555556 
  173          161.929883   157.305207  0.00578035 
  163          161.978547   157.279338  0.00613497 
  154          162.030595   157.253447  0.00649351 
  157          162.086165   157.227534  0.00636943 
  166          162.145401   157.201598  0.0060241 
  144          162.208466   157.17564   0.00694444 
  163          162.275527   157.14966   0.00613497 
  185          162.346766   157.123657  0.00540541 
  142          162.422382   157.097632  0.00704225 
  171          162.502582   157.071585  0.00584795 
  139          162.587597   157.045516  0.00719424 
  176          162.677663   157.019423  0.00568182 
  188          162.773047   156.993309  0.00531915 
  168          162.874026   156.967173  0.00595238 
  171          162.974491   156.941013  0.00584795 
  184          163.087614   156.914832  0.00543478 
  162          163.207312   156.888629  0.00617284 
  159          163.333965   156.862403  0.00628931 
  153          163.46798    156.836154  0.00653595 
  160          163.609803   156.809883  0.00625   
  178          163.75991    156.78359   0.00561798 
  163          163.918819   156.757275  0.00613497 
  170          164.08709    156.730937  0.00588235 
  182          164.265335   156.704577  0.00549451 
  195          164.454216   156.678195  0.00512821 
  179          164.654454   156.651791  0.00558659 
  156          164.863897   156.625362  0.00641026 
  168          165.089291   156.598913  0.00595238 
  164          165.328625   156.572441  0.00609756 
  161          165.58293    156.545947  0.00621118 
  169          165.853331   156.51943   0.00591716 
  162          166.14107    156.492892  0.00617284 
  188          166.447507   156.46633   0.00531915 
  169          166.774148   156.439747  0.00591716 
  160          167.12266    156.41314   0.00625   
  172          167.49488    156.386512  0.00581395 
  167          167.892852   156.359861  0.00598802 
  178          168.318854   156.333188  0.00561798 
  169          168.775416   156.306492  0.00591716 
  180          169.265377   156.279774  0.00555556 
  160          169.79191    156.253034  0.00625   
  163          170.358587   156.226271  0.00613497 
  172          170.969431   156.199486  0.00581395 
  186          171.62899    156.172678  0.00537634 
  166          172.342423   156.145848  0.0060241 
  174          173.115597   156.118996  0.00574713 
  192          173.955215   156.092121  0.00520833 
  196          174.868954   156.065224  0.00510204 
  161          175.865652   156.038304  0.00621118 
  194          176.955507   156.011363  0.00515464 
  163          178.150362   155.984398  0.00613497 
  196          179.464016   155.957412  0.00510204 
  178          180.912629   155.930402  0.00561798 
  220          182.515223   155.903371  0.00454545 
  214          184.294314   155.876318  0.0046729 
  156          186.283794   155.84924   0.00641026 
  219          188.485732   155.822142  0.00456621 
  228          190.977737   155.795021  0.00438596 
  202          193.790894   155.767878  0.0049505 
  232          196.98452    155.740712  0.00431034 
  176          200.626242   155.713523  0.00568182 
  216          204.805967   155.686313  0.00462963 
  206          209.634666   155.659079  0.00485437 
  245          215.253499   155.631825  0.00408163 
  223          221.844501   155.604546  0.0044843 
  222          229.646356   155.577246  0.0045045 
  230          238.978433   155.549923  0.00434783 
  228          250.277005   155.522577  0.00438596 
  271          264.149269   155.49521   0.00369004 
  279          281.442332   155.46782   0.00358423 
  294          303.372102   155.440407  0.00340136 
  331          331.597061   155.412972  0.00302115 
  378          368.363967   155.385515  0.0026455 
  445          416.578641   155.358036  0.00224719 
  461          479.727041   155.330534  0.0021692 
  493          561.413475   155.30301   0.0020284 
  619          663.745188   155.275462  0.00161551 
  737          783.248575   155.247894  0.00135685 
  782          903.580605   155.220302  0.00127877 
  843          990.905769   155.192688  0.00118624 
  966          1008.336661  155.165052  0.0010352 
  911          948.704944   155.137393  0.00109769 
  764          842.471094   155.109711  0.0013089 
  729          727.895228   155.082008  0.00137174 
  617          627.827678   155.054281  0.00162075 
  551          549.800257   155.026533  0.00181488 
  512          493.721009   154.998762  0.00195312 
  460          457.193515   154.970969  0.00217391 
  441          437.843705   154.943153  0.00226757 
  384          434.076025   154.915315  0.00260417 
  442          445.101652   154.887455  0.00226244 
  445          470.383885   154.859572  0.00224719 
  462          508.109515   154.831667  0.0021645 
  507          552.149385   154.803739  0.00197239 
  569          588.804863   154.775789  0.00175747 
  570          599.687186   154.747816  0.00175439 
  536          575.33811    154.719822  0.00186567 
  490          524.754818   154.691804  0.00204082 
  448          465.667867   154.663765  0.00223214 
  400          410.898983   154.635703  0.0025    
  350          365.470194   154.607618  0.00285714 
  332          329.758615   154.579511  0.00301205 
  286          302.399069   154.551382  0.0034965 
  286          281.690759   154.523231  0.0034965 
  289          266.103343   154.495056  0.00346021 
  240          254.409903   154.46686   0.00416667 
  268          245.687729   154.438641  0.00373134 
  243          239.275522   154.4104    0.00411523 
  238          234.720446   154.382136  0.00420168 
  247          231.729673   154.35385   0.00404858 
  263          230.133005   154.325542  0.00380228 
  280          229.859086   154.297212  0.00357143 
  223          230.925208   154.268858  0.0044843 
  261          233.440459   154.240483  0.00383142 
  249          237.622359   154.212085  0.00401606 
  264          243.827471   154.183665  0.00378788 
  271          252.595027   154.155222  0.00369004 
  264          264.70023    154.126757  0.00378788 
  296          281.207294   154.09827   0.00337838 
  324          303.502919   154.06976   0.00308642 
  374          333.261065   154.041228  0.0026738 
  374          372.207461   154.012673  0.0026738 
  438          421.34446    153.984097  0.00228311 
  554          478.990322   153.955497  0.00180505 
  570          537.321635   153.926875  0.00175439 
  610          579.955335   153.898232  0.00163934 
  602          588.861538   153.869566  0.00166113 
  633          559.932997   153.840877  0.00157978 
  606          507.472182   153.812166  0.00165017 
  515          450.210007   153.783433  0.00194175 
  468          399.674379   153.754677  0.00213675 
  353          359.836459   153.725899  0.00283286 
  363          330.780937   153.697098  0.00275482 
  313          311.360897   153.668276  0.00319489 
  287          300.390342   153.63943   0.00348432 
  332          297.046787   153.610563  0.00301205 
  331          300.913484   153.581673  0.00302115 
  334          311.760833   153.55276   0.00299401 
  364          328.912443   153.523826  0.00274725 
  377          349.916714   153.494869  0.00265252 
  354          368.860345   153.46589   0.00282486 
  415          376.876457   153.436889  0.00240964 
  363          367.88755    153.407865  0.00275482 
  383          344.505475   153.378819  0.00261097 
  347          315.105183   153.349751  0.00288184 
  331          286.740349   153.32066   0.00302115 
  302          262.605807   153.291547  0.00331126 
  232          243.242747   153.262412  0.00431034 
  247          228.118221   153.233254  0.00404858 
  256          216.392454   153.204074  0.00390625 
  222          207.280663   153.174872  0.0045045 
  201          200.134657   153.145647  0.00497512 
  180          194.452591   153.1164    0.00555556 
  193          189.861122   153.087131  0.00518135 
  173          186.089268   153.05784   0.00578035 
  191          182.942618   153.028526  0.0052356 
  171          180.28149    152.99919   0.00584795 
  193          178.004307   152.969832  0.00518135 
  186          176.035789   152.940451  0.00537634 
  157          174.318967   152.911049  0.00636943 
  191          172.809881   152.881624  0.0052356 
  157          171.474036   152.852176  0.00636943 
  151          170.283986   152.822707  0.00662252 
  172          169.217648   152.793215  0.00581395 
  160          168.25707    152.763701  0.00625   
  148          167.387525   152.734164  0.00675676 
  165          166.596841   152.704606  0.00606061 
  150          165.874875   152.675025  0.00666667 
  162          165.213119   152.645422  0.00617284 
  143          164.60438    152.615796  0.00699301 
  186          164.042557   152.586149  0.00537634 
  164          163.52243    152.556479  0.00609756 
  204          163.039514   152.526787  0.00490196 
  173          162.589938   152.497073  0.00578035 
  172          162.170341   152.467337  0.00581395 
  152          161.777794   152.437578  0.00657895 
  162          161.409735   152.407797  0.00617284 
  153          161.06391    152.377994  0.00653595 
  143          160.738334   152.348168  0.00699301 
  172          160.431249   152.318321  0.00581395 
  147          160.141091   152.288451  0.00680272 
  180          159.866472   152.258559  0.00555556 
  178          159.606146   152.228645  0.00561798 
  160          159.359      152.198708  0.00625   
  180          159.124033   152.16875   0.00555556 
  154          158.900343   152.138769  0.00649351 
  162          158.687117   152.108766  0.00617284 
  181          158.483617   152.078741  0.00552486 
  149          158.289175   152.048694  0.00671141 
  158          158.103183   152.018624  0.00632911 
  185          157.925088   151.988533  0.00540541 
  157          157.754357   151.958419  0.00636943 
  159          157.590589   151.928284  0.00628931 
  149          157.43333    151.898126  0.00671141 
  153          157.282194   151.867945  0.00653595 
  171          157.136814   151.837743  0.00584795 
  161          156.996886   151.807519  0.00621118 
  160          156.862099   151.777272  0.00625   
  149          156.732174   151.747004  0.00671141 
  188          156.606856   151.716713  0.00531915 
  172          156.485911   151.6864    0.00581395 
  176          156.369118   151.656065  0.00568182 
  187          156.256276   151.625707  0.00534759 
  141          156.147204   151.595328  0.0070922 
  154          156.041718   151.564926  0.00649351 
  152          155.939665   151.534503  0.00657895 
  155          155.840894   151.504057  0.00645161 
  161          155.745269   151.473589  0.00621118 
  169          155.652662   151.4431    0.00591716 
  184          155.562954   151.412588  0.00543478 
  139          155.476036   151.382055  0.00719424 
  162          155.391807   151.351499  0.00617284 
  168          155.310173   151.320921  0.00595238 
  168          155.231047   151.290321  0.00595238 
  157          155.154349   151.259699  0.00636943 
  137          155.079998   151.229055  0.00729927 
  175          155.007943   151.198389  0.00571429 
  175          154.938116   151.167701  0.00571429 
  156          154.870455   151.136991  0.00641026 
  151          154.804908   151.106259  0.00662252 
  157          154.741436   151.075505  0.00636943 
  144          154.679994   151.044729  0.00694444 
  159          154.620544   151.01393   0.00628931 
  145          154.563054   150.98311   0.00689655 
  161          154.507496   150.952269  0.00621118 
  179          154.453845   150.921404  0.00558659 
  159          154.402082   150.890518  0.00628931 
  154          154.352191   150.85961   0.00649351 
  143          154.30416    150.82868   0.00699301 
  157          154.257982   150.797728  0.00636943 
  156          154.213653   150.766754  0.00641026 
  139          154.171175   150.735758  0.00719424 
  151          154.130551   150.704741  0.00662252 
  155          154.091791   150.673701  0.00645161 
  156          154.054908   150.642639  0.00641026 
  153          154.01992    150.611555  0.00653595 
  146          153.986849   150.58045   0.00684932 
  175          153.955723   150.549323  0.00571429 
  163          153.926572   150.518173  0.00613497 
  143          153.899436   150.487002  0.00699301 
  135          153.874355   150.455809  0.00740741 
  173          153.851379   150.424594  0.00578035 
  154          153.830562   150.393357  0.00649351 
  154          153.811964   150.362098  0.00649351 
  144          153.795654   150.330817  0.00694444 
  161          153.781705   150.299515  0.00621118 
  149          153.770202   150.26819   0.00671141 
  146          153.761234   150.236844  0.00684932 
  153          153.754901   150.205476  0.00653595 
  148          153.751315   150.174086  0.00675676 
  152          153.750594   150.142674  0.00657895 
  150          153.752872   150.111241  0.00666667 
  163          153.758292   150.079785  0.00613497 
  147          153.767013   150.048308  0.00680272 
  149          153.779208   150.016809  0.00671141 
  154          153.795066   149.985288  0.00649351 
  154          153.814796   149.953746  0.00649351 
  152          153.838623   149.922181  0.00657895 
  164          153.866799   149.890595  0.00609756 
  165          153.899595   149.858987  0.00606061 
  158          153.937311   149.827357  0.00632911 
  178          153.980282   149.795706  0.00561798 
  140          154.028867   149.764032  0.00714286 
  160          154.083474   149.732337  0.00625   
  153          154.144536   149.700621  0.00653595 
  144          154.21255    149.668882  0.00694444 
  169          154.288055   149.637122  0.00591716 
  145          154.371653   149.60534   0.00689655 
  149          154.464012   149.573536  0.00671141 
  164          154.565877   149.541711  0.00609756 
  159          154.678158   149.509864  0.00628931 
  148          154.801632   149.477995  0.00675676 
  138          154.937418   149.446104  0.00724638 
  169          155.088919   149.414192  0.00591716 
  150          155.253002   149.382258  0.00666667 
  160          155.433386   149.350303  0.00625   
  159          155.631766   149.318326  0.00628931 
  170          155.850072   149.286327  0.00588235 
  177          156.090504   149.254307  0.00564972 
  163          156.355585   149.222265  0.00613497 
  161          156.649004   149.190202  0.00621118 
  184          156.972533   149.158116  0.00543478 
  168          157.330837   149.12601   0.00595238 
  143          157.728436   149.093881  0.00699301 
  168          158.170645   149.061731  0.00595238 
  157          158.663613   149.02956   0.00636943 
  159          159.214713   148.997367  0.00628931 
  142          159.83267    148.965152  0.00704225 
  166          160.527913   148.932916  0.0060241 
  171          161.312991   148.900658  0.00584795 
  164          162.203105   148.868379  0.00609756 
  184          163.216811   148.836078  0.00543478 
  178          164.37793    148.803756  0.00561798 
  167          165.712723   148.771412  0.00598802 
  191          167.257657   148.739046  0.0052356 
  177          169.057655   148.70666   0.00564972 
  181          171.170431   148.674251  0.00552486 
  172          173.671373   148.641821  0.00581395 
  181          176.660808   148.60937   0.00552486 
  170          180.27516    148.576898  0.00588235 
  195          184.7128     148.544404  0.00512821 
  181          190.210829   148.511888  0.00552486 
  184          197.141261   148.479351  0.00543478 
  201          205.996139   148.446792  0.00497512 
  210          217.42999    148.414212  0.0047619 
  225          232.279282   148.38161   0.00444444 
  237          251.544289   148.348988  0.00421941 
  261          276.26338    148.316343  0.00383142 
  306          307.104324   148.283678  0.00326797 
  298          343.335841   148.250991  0.0033557 
  331          380.937113   148.218282  0.00302115 
  374          410.991233   148.185553  0.0026738 
  399          422.309711   148.152802  0.00250627 
  386          409.960937   148.120029  0.00259067 
  362          380.253555   148.087235  0.00276243 
  320          344.561425   148.05442   0.003125  
  306          311.275958   148.021584  0.00326797 
  259          283.994717   147.988726  0.003861  
  241          263.343838   147.955847  0.00414938 
  210          248.791579   147.922947  0.0047619 
  238          239.567966   147.890025  0.00420168 
  224          235.064365   147.857082  0.00446429 
  222          234.914203   147.824118  0.0045045 
  223          238.966184   147.791133  0.0044843 
  207          247.112607   147.758126  0.00483092 
  225          258.861411   147.725099  0.00444444 
  226          272.514886   147.692049  0.00442478 
  249          284.27593    147.658979  0.00401606 
  248          288.855836   147.625888  0.00403226 
  246          282.975336   147.592775  0.00406504 
  271          268.45687    147.559641  0.00369004 
  245          250.303443   147.526486  0.00408163 
  242          232.712596   147.49331   0.00413223 
  227          217.649439   147.460112  0.00440529 
  198          205.508327   147.426894  0.00505051 
  207          195.997387   147.393654  0.00483092 
  171          188.635953   147.360393  0.00584795 
  180          182.955795   147.327111  0.00555556 
  190          178.564335   147.293808  0.00526316 
  168          175.154733   147.260483  0.00595238 
  170          172.499001   147.227138  0.00588235 
  169          170.432624   147.193771  0.00591716 
  154          168.841923   147.160384  0.00649351 
  172          167.652071   147.126976  0.00581395 
  171          166.818727   147.093545  0.00584795 
  181          166.323137   147.060095  0.00552486 
  166          166.170498   147.026624  0.0060241 
  170          166.390992   146.993131  0.00588235 
  178          167.042775   146.959617  0.00561798 
  147          168.215767   146.926083  0.00680272 
  181          170.034514   146.892527  0.00552486 
  173          172.656208   146.85895   0.00578035 
  161          176.254179   146.825353  0.00621118 
  172          180.96173    146.791735  0.00581395 
  148          186.725912   146.758095  0.00675676 
  169          193.012761   146.724434  0.00591716 
  186          198.475068   146.690753  0.00537634 
  186          201.147796   146.657051  0.00537634 
  176          199.731407   146.623328  0.00568182 
  159          194.833058   146.589584  0.00628931 
  195          188.360369   146.555819  0.00512821 
  180          181.999463   146.522033  0.00555556 
  149          176.593901   146.488226  0.00671141 
  177          172.363983   146.454398  0.00564972 
  162          169.251465   146.42055   0.00617284 
  158          167.12382    146.386681  0.00632911 
  144          165.860697   146.352791  0.00694444 
  129          165.382151   146.31888   0.00775194 
  149          165.650125   146.284948  0.00671141 
  149          166.64945    146.250996  0.00671141 
  150          168.336898   146.217023  0.00666667 
  172          170.52422    146.183029  0.00581395 
  159          172.711411   146.149014  0.00628931 
  139          174.043838   146.114978  0.00719424 
  129          173.702291   146.080922  0.00775194 
  158          171.596729   146.046845  0.00632911 
  144          168.441936   146.012747  0.00694444 
  160          165.097662   145.978629  0.00625   
  145          162.083278   145.94449   0.00689655 
  152          159.572934   145.91033   0.00657895 
  158          157.556738   145.87615   0.00632911 
  152          155.959325   145.841949  0.00657895 
  168          154.694869   145.807727  0.00595238 
  128          153.687123   145.773485  0.0078125 
  127          152.874075   145.739222  0.00787402 
  136          152.207951   145.704938  0.00735294 
  169          151.65305    145.670634  0.00591716 
  160          151.183201   145.636309  0.00625   
  146          150.779365   145.601964  0.00684932 
  143          150.427643   145.567598  0.00699301 
  142          150.1188     145.533212  0.00704225 
  155          149.843044   145.498805  0.00645161 
  135          149.595482   145.464377  0.00740741 
  141          149.371489   145.429929  0.0070922 
  149          149.167396   145.39546   0.00671141 
  164          148.980256   145.360971  0.00609756 
  152          148.807676   145.326462  0.00657895 
  177          148.647693   145.291932  0.00564972 
  156          148.498684   145.257381  0.00641026 
  145          148.359295   145.22281   0.00689655 
  128          148.228389   145.188219  0.0078125 
  151          148.105007   145.153607  0.00662252 
  144          147.988328   145.118975  0.00694444 
  151          147.877655   145.084323  0.00662252 
  158          147.772385   145.04965   0.00632911 
  172          147.671996   145.014957  0.00581395 
  156          147.576029   144.980243  0.00641026 
  126          147.484101   144.945508  0.00793651 
  139          147.39586    144.910754  0.00719424 
  144          147.311      144.875979  0.00694444 
  149          147.22925    144.841184  0.00671141 
  133          147.150372   144.806369  0.0075188 
  138          147.074154   144.771534  0.00724638 
  125          147.000402   144.736678  0.008     
  147          146.928949   144.701802  0.00680272 
  156          146.859643   144.666905  0.00641026 
  132          146.792345   144.631989  0.00757576 
  145          146.726934   144.597052  0.00689655 
  149          146.663296   144.562095  0.00671141 
  152          146.601333   144.527118  0.00657895 
  152          146.540948   144.49212   0.00657895 
  161          146.482068   144.457103  0.00621118 
  152          146.424612   144.422065  0.00657895 
  154          146.368514   144.387007  0.00649351 
  157          146.313711   144.35193   0.00636943 
  138          146.260148   144.316832  0.00724638 
  139          146.207774   144.281713  0.00719424 
  159          146.156543   144.246575  0.00628931 
  165          146.106412   144.211417  0.00606061 
  144          146.057345   144.176238  0.00694444 
  146          146.009307   144.14104   0.00684932 
  144          145.961869   144.105821  0.00694444 
  146          145.915802   144.070583  0.00684932 
  157          145.870682   144.035324  0.00636943 
  139          145.826486   144.000046  0.00719424 
  130          145.783197   143.964748  0.00769231 
  160          145.740796   143.929429  0.00625   
  123          145.699272   143.894091  0.00813008 
  188          145.658611   143.858733  0.00531915 
  130          145.618801   143.823354  0.00769231 
  153          145.579841   143.787956  0.00653595 
  153          145.541727   143.752538  0.00653595 
  163          145.504445   143.717099  0.00613497 
  151          145.468      143.681642  0.00662252 
  139          145.432392   143.646164  0.00719424 
  159          145.397442   143.610666  0.00628931 
  141          145.363519   143.575149  0.0070922 
  142          145.330446   143.539611  0.00704225 
  138          145.298233   143.504055  0.00724638 
  148          145.26689    143.468478  0.00675676 
  147          145.23643    143.432881  0.00680272 
  128          145.206866   143.397265  0.0078125 
  137          145.178218   143.361629  0.00729927 
  148          145.150504   143.325973  0.00675676 
  177          145.123746   143.290297  0.00564972 
  152          145.097968   143.254602  0.00657895 
  141          145.081237   143.218887  0.0070922 
  166          145.036509   143.183152  0.0060241 
  145          145.013927   143.147398  0.00689655 
  141          144.992449   143.111623  0.0070922 
  143          144.972114   143.07583   0.00699301 
  139          144.952966   143.040017  0.00719424 
  127          144.935049   143.004184  0.00787402 
  134          144.918414   142.968331  0.00746269 
  138          144.903115   142.932459  0.00724638 
  140          144.889212   142.896567  0.00714286 
  173          144.876768   142.860656  0.00578035 
  142          144.865852   142.824726  0.00704225 
  148          144.856541   142.788775  0.00675676 
  156          144.848914   142.752805  0.00641026 
  180          144.843062   142.716816  0.00555556 
  152          144.829485   142.680807  0.00657895 
  151          144.827503   142.644779  0.00662252 
  119          144.827607   142.608731  0.00840336 
  160          144.829922   142.572664  0.00625   
  170          144.834578   142.536577  0.00588235 
  149          144.845404   142.500471  0.00671141 
  149          144.855212   142.464346  0.00671141 
  151          144.867843   142.428201  0.00662252 
  139          144.88349    142.392037  0.00719424 
  134          144.90235    142.355854  0.00746269 
  145          144.924655   142.319651  0.00689655 
  127          144.950653   142.283429  0.00787402 
  154          144.980619   142.247188  0.00649351 
  140          145.014853   142.210927  0.00714286 
  149          145.053687   142.174647  0.00671141 
  156          145.097487   142.138348  0.00641026 
  141          145.146657   142.10203   0.0070922 
  135          145.201647   142.065692  0.00740741 
  156          145.262956   142.029335  0.00641026 
  144          145.331139   141.992959  0.00694444 
  149          145.406816   141.956564  0.00671141 
  146          145.49068    141.92015   0.00684932 
  147          145.583507   141.883716  0.00680272 
  155          145.686172   141.847264  0.00645161 
  155          145.799659   141.810792  0.00645161 
  147          145.925082   141.774301  0.00680272 
  173          146.063704   141.737791  0.00578035 
  147          146.216963   141.701263  0.00680272 
  132          146.386498   141.664714  0.00757576 
  149          146.57419    141.628147  0.00671141 
  150          146.782202   141.591561  0.00666667 
  122          147.013029   141.554956  0.00819672 
  145          147.269567   141.518332  0.00689655 
  133          147.555189   141.481689  0.0075188 
  131          147.873837   141.445027  0.00763359 
  156          148.230154   141.408346  0.00641026 
  139          148.629624   141.371647  0.00719424 
  146          149.078768   141.334928  0.00684932 
  159          149.585692   141.29819   0.00628931 
  150          150.159211   141.261434  0.00666667 
  130          150.810969   141.224658  0.00769231 
  142          151.554851   141.187864  0.00704225 
  162          152.407938   141.151051  0.00617284 
  159          153.391436   141.114219  0.00628931 
  155          154.531944   141.077369  0.00645161 
  164          155.863251   141.040499  0.00609756 
  162          157.428901   141.003611  0.00617284 
  134          159.285965   140.966704  0.00746269 
  147          161.510555   140.929778  0.00680272 
  165          164.205765   140.892834  0.00606061 
  160          167.512656   140.855871  0.00625   
  147          171.624552   140.818889  0.00680272 
  183          176.804201   140.781888  0.00546448 
  182          183.398017   140.744869  0.00549451 
  177          191.867593   140.707832  0.00564972 
  205          202.769685   140.670776  0.00487805 
  175          216.742564   140.6337    0.00571429 
  249          234.381632   140.596607  0.00401606 
  275          255.899854   140.559495  0.00363636 
  278          280.369192   140.522364  0.00359712 
  343          304.540382   140.485215  0.00291545 
  358          322.287284   140.448048  0.0027933 
  350          327.025448   140.410861  0.00285714 
  340          316.879971   140.373656  0.00294118 
  332          296.515965   140.336434  0.00301205 
  289          272.91494    140.299192  0.00346021 
  259          251.012608   140.261932  0.003861  
  220          232.918467   140.224654  0.00454545 
  234          219.008809   140.187357  0.0042735 
  200          208.952461   140.150042  0.005     
  192          202.269671   140.112709  0.00520833 
  205          198.55573    140.075356  0.00487805 
  190          197.551748   140.037986  0.00526316 
  179          199.143191   140.000597  0.00558659 
  212          203.29871    139.96319   0.00471698 
  231          209.908439   139.925765  0.004329  
  202          218.437153   139.888322  0.0049505 
  229          227.382422   139.850861  0.00436681 
  238          233.925411   139.813381  0.00420168 
  227          234.929805   139.775883  0.00440529 
  256          229.254949   139.738367  0.00390625 
  224          218.795066   139.700833  0.00446429 
  205          206.699688   139.66328   0.00487805 
  205          195.28045    139.62571   0.00487805 
  175          185.538725   139.588121  0.00571429 
  183          177.632502   139.550514  0.00546448 
  179          171.360315   139.51289   0.00558659 
  174          166.424011   139.475247  0.00574713 
  166          162.535789   139.437586  0.0060241 
  170          159.45241    139.399907  0.00588235 
  157          156.980807   139.36221   0.00636943 
  140          154.973377   139.324495  0.00714286 
  146          153.319981   139.286762  0.00684932 
  155          151.939568   139.249011  0.00645161 
  132          150.771577   139.211243  0.00757576 
  121          149.774383   139.173456  0.00826446 
  168          148.914085   139.135651  0.00595238 
  162          148.165756   139.097829  0.00617284 
  142          147.510116   139.059988  0.00704225 
  132          146.932014   139.02213   0.00757576 
  143          146.419375   138.984254  0.00699301 
  174          145.962474   138.946361  0.00574713 
  138          145.553414   138.908449  0.00724638 
  143          145.185686   138.87052   0.00699301 
  160          144.85395    138.832572  0.00625   
  148          144.553756   138.794608  0.00675676 
  124          144.281339   138.756625  0.00806452 
  145          144.033683   138.718625  0.00689655 
  144          143.808105   138.680607  0.00694444 
  132          143.602386   138.642571  0.00757576 
  159          143.414642   138.604519  0.00628931 
  144          143.243277   138.566447  0.00694444 
  136          143.086938   138.528359  0.00735294 
  146          142.944479   138.490253  0.00684932 
  132          142.814935   138.452129  0.00757576 
  142          142.697499   138.413989  0.00704225 
  151          142.591501   138.37583   0.00662252 
  138          142.496399   138.337654  0.00724638 
  122          142.411763   138.29946   0.00819672 
  150          142.337269   138.261249  0.00666667 
  139          142.272692   138.223021  0.00719424 
  133          142.217899   138.184775  0.0075188 
  127          142.172854   138.146512  0.00787402 
  140          142.137611   138.108231  0.00714286 
  141          142.112317   138.069933  0.0070922 
  139          142.097221   138.031617  0.00719424 
  132          142.09267    137.993285  0.00757576 
  164          142.099126   137.954934  0.00609756 
  123          142.117182   137.916567  0.00813008 
  142          142.147542   137.878183  0.00704225 
  149          142.191088   137.839781  0.00671141 
  148          142.248869   137.801361  0.00675676 
  147          142.322137   137.762925  0.00680272 
  168          142.412381   137.724472  0.00595238 
  148          142.521366   137.686001  0.00675676 
  150          142.651187   137.647513  0.00666667 
  142          142.804333   137.609008  0.00704225 
  164          142.983766   137.570486  0.00609756 
  148          143.193025   137.531946  0.00675676 
  168          143.436353   137.49339   0.00595238 
  158          143.718861   137.454816  0.00632911 
  153          144.046742   137.416226  0.00653595 
  156          144.427539   137.377618  0.00641026 
  164          144.870511   137.338994  0.00609756 
  150          145.387105   137.300352  0.00666667 
  140          145.991608   137.261694  0.00714286 
  140          146.702072   137.223019  0.00714286 
  163          147.541561   137.184327  0.00613497 
  166          148.540051   137.145618  0.0060241 
  164          149.737124   137.106892  0.00609756 
  158          151.185894   137.068149  0.00632911 
  159          152.958441   137.029389  0.00628931 
  183          155.153074   136.990613  0.00546448 
  162          157.903219   136.951819  0.00617284 
  194          161.387431   136.913009  0.00515464 
  196          165.838899   136.874183  0.00510204 
  223          171.55119    136.835339  0.0044843 
  196          178.872324   136.796479  0.00510204 
  224          188.166744   136.757602  0.00446429 
  243          199.696368   136.718708  0.00411523 
  267          213.326729   136.679798  0.00374532 
  292          227.969499   136.640871  0.00342466 
  331          240.965667   136.601928  0.00302115 
  351          248.38966    136.562967  0.002849  
  356          247.314769   136.523991  0.00280899 
  319          238.361733   136.484997  0.0031348 
  313          225.123162   136.445988  0.00319489 
  298          211.307843   136.406962  0.0033557 
  250          199.084462   136.367919  0.004     
  224          189.215816   136.32886   0.00446429 
  189          181.718627   136.289784  0.00529101 
  182          176.361424   136.250692  0.00549451 
  193          172.867226   136.211584  0.00518135 
  200          171.024518   136.172459  0.005     
  189          170.706928   136.133317  0.00529101 
  171          171.865774   136.09416   0.00584795 
  193          174.490359   136.054986  0.00518135 
  202          178.509507   136.015796  0.0049505 
  213          183.587792   135.976589  0.00469484 
  230          188.818798   135.937367  0.00434783 
  242          192.572275   135.898128  0.00413223 
  276          193.073354   135.858873  0.00362319 
  209          189.702288   135.819602  0.00478469 
  208          183.547105   135.780314  0.00480769 
  213          176.40522    135.74101   0.00469484 
  174          169.617121   135.701691  0.00574713 
  196          163.783396   135.662354  0.00510204 
  158          159.014757   135.623003  0.00632911 
  136          155.205669   135.583634  0.00735294 
  180          152.188047   135.544251  0.00555556 
  195          149.792274   135.50485   0.00512821 
  163          147.883708   135.465434  0.00613497 
  165          146.344707   135.426002  0.00606061 
  164          145.087356   135.386554  0.00609756 
  161          144.04549    135.34709   0.00621118 
  168          143.169701   135.307611  0.00595238 
  168          142.424585   135.268115  0.00595238 
  156          141.78292    135.228603  0.00641026 
  133          141.224639   135.189076  0.0075188 
  145          140.734473   135.149533  0.00689655 
  151          140.300604   135.109974  0.00662252 
  123          139.913737   135.070399  0.00813008 
  151          139.566461   135.030808  0.00662252 
  120          139.252792   134.991202  0.00833333 
  134          138.967854   134.95158   0.00746269 
  154          138.705948   134.911942  0.00649351 
  160          138.467135   134.872289  0.00625   
  132          138.246947   134.83262   0.00757576 
  132          138.043053   134.792934  0.00757576 
  151          137.853485   134.753234  0.00662252 
  159          137.676567   134.713518  0.00628931 
  160          137.510868   134.673787  0.00625   
  157          137.355156   134.63404   0.00636943 
  126          137.20837    134.594278  0.00793651 
  142          137.06959    134.5545    0.00704225 
  136          136.938012   134.514707  0.00735294 
  140          136.812935   134.474898  0.00714286 
  124          136.693742   134.435074  0.00806452 
  147          136.579891   134.395234  0.00680272 
  127          136.470902   134.355379  0.00787402 
  137          136.366349   134.315509  0.00729927 
  130          136.265854   134.275623  0.00769231 
  122          136.169079   134.235722  0.00819672 
  165          136.075721   134.195806  0.00606061 
  141          135.98551    134.155874  0.0070922 
  134          135.898202   134.115928  0.00746269 
  139          135.813576   134.075966  0.00719424 
  113          135.731434   134.035988  0.00884956 
  119          135.651597   133.995996  0.00840336 
  141          135.5739     133.955988  0.0070922 
  141          135.498196   133.915966  0.0070922 
  150          135.424349   133.875928  0.00666667 
  126          135.352237   133.835875  0.00793651 
  141          135.281745   133.795808  0.0070922 
  132          135.212772   133.755725  0.00757576 
  139          135.145221   133.715627  0.00719424 
  146          135.079007   133.675514  0.00684932 
  151          135.014049   133.635387  0.00662252 
  124          134.950266   133.595244  0.00806452 
  148          134.887604   133.555086  0.00675676 
  123          134.825994   133.514914  0.00813008 
  136          134.765378   133.474726  0.00735294 
  121          134.7057     133.434524  0.00826446 
  122          134.646913   133.394307  0.00819672 
  146          134.588969   133.354075  0.00684932 
  120          134.531827   133.313829  0.00833333 
  117          134.475444   133.273567  0.00854701 
  138          134.419786   133.233291  0.00724638 
  133          134.364816   133.193     0.0075188 
  148          134.310504   133.152695  0.00675676 
  146          134.256818   133.112375  0.00684932 
  147          134.203731   133.07204   0.00680272 
  128          134.151217   133.031691  0.0078125 
  131          134.099251   132.991327  0.00763359 
  120          134.04781    132.950949  0.00833333 
  119          133.996873   132.910556  0.00840336 
  157          133.946421   132.870148  0.00636943 
  135          133.896433   132.829726  0.00740741 
  113          133.846894   132.78929   0.00884956 
  130          133.797785   132.748839  0.00769231 
  133          133.749093   132.708374  0.0075188 
  132          133.700803   132.667894  0.00757576 
  115          133.652901   132.6274    0.00869565 
  137          133.605374   132.586892  0.00729927 
  124          133.558209   132.546369  0.00806452 
  131          133.5114     132.505832  0.00763359 
  132          133.464933   132.465281  0.00757576 
  112          133.418799   132.424715  0.00892857 
  132          133.37299    132.384136  0.00757576 
  136          133.327496   132.343542  0.00735294 
  123          133.282309   132.302934  0.00813008 
  137          133.237424   132.262312  0.00729927 
  145          133.192833   132.221675  0.00689655 
  128          133.148529   132.181025  0.0078125 
  148          133.104507   132.140361  0.00675676 
  137          133.060763   132.099682  0.00729927 
  134          133.017291   132.058989  0.00746269 
  106          132.974085   132.018283  0.00943396 
  115          132.931143   131.977562  0.00869565 
  107          132.888461   131.936828  0.00934579 
  112          132.846035   131.896079  0.00892857 
  135          132.803864   131.855317  0.00740741 
  133          132.761943   131.814541  0.0075188 
  160          132.720271   131.773751  0.00625   
  124          132.678847   131.732947  0.00806452 
  115          132.637668   131.69213   0.00869565 
  132          132.596734   131.651299  0.00757576 
  113          132.556043   131.610454  0.00884956 
  121          132.515594   131.569595  0.00826446 
  131          132.475389   131.528723  0.00763359 
  150          132.435426   131.487836  0.00666667 
  142          132.395707   131.446937  0.00704225 
  140          132.35623    131.406023  0.00714286 
  149          132.317      131.365096  0.00671141 
  149          132.278015   131.324156  0.00671141 
  141          132.239278   131.283202  0.0070922 
  139          132.20079    131.242234  0.00719424 
  147          132.162554   131.201253  0.00680272 
  119          132.124573   131.160259  0.00840336 
  130          132.086849   131.119251  0.00769231 
  144          132.049386   131.078229  0.00694444 
  146          132.012187   131.037194  0.00684932 
  138          131.975256   130.996146  0.00724638 
  119          131.938597   130.955085  0.00840336 
  132          131.902216   130.91401   0.00757576 
  128          131.866116   130.872922  0.0078125 
  119          131.830304   130.831821  0.00840336 
  154          131.794784   130.790706  0.00649351 
  131          131.759565   130.749579  0.00763359 
  120          131.724652   130.708438  0.00833333 
  121          131.690053   130.667284  0.00826446 
  140          131.655774   130.626116  0.00714286 
  136          131.621825   130.584936  0.00735294 
  130          131.588214   130.543743  0.00769231 
  127          131.55495    130.502536  0.00787402 
  127          131.522044   130.461317  0.00787402 
  138          131.489505   130.420085  0.00724638 
  120          131.457344   130.378839  0.00833333 
  136          131.425573   130.337581  0.00735294 
  131          131.394205   130.29631   0.00763359 
  133          131.363253   130.255025  0.0075188 
  130          131.33273    130.213728  0.00769231 
  123          131.302652   130.172419  0.00813008 
  131          131.273036   130.131096  0.00763359 
  142          131.243895   130.089761  0.00704225 
  136          131.21525    130.048412  0.00735294 
  120          131.18712    130.007051  0.00833333 
  137          131.159521   129.965678  0.00729927 
  150          131.132477   129.924291  0.00666667 
  120          131.10601    129.882892  0.00833333 
  134          131.101537   129.841481  0.00746269 
  131          131.076362   129.800057  0.00763359 
  168          131.051842   129.75862   0.00595238 
  121          131.028003   129.717171  0.00826446 
  122          131.004877   129.675709  0.00819672 
  109          130.982497   129.634235  0.00917431 
  138          130.960897   129.592748  0.00724638 
  152          130.940113   129.551249  0.00657895 
  147          130.920188   129.509737  0.00680272 
  148          130.901161   129.468213  0.00675676 
  126          130.883078   129.426677  0.00793651 
  133          130.865989   129.385128  0.0075188 
  126          130.849945   129.343567  0.00793651 
  137          130.835001   129.301994  0.00729927 
  135          130.821218   129.260408  0.00740741 
  120          130.808669   129.21881   0.00833333 
  130          130.797406   129.1772    0.00769231 
  137          130.787514   129.135578  0.00729927 
  129          130.779072   129.093944  0.00775194 
  140          130.772168   129.052298  0.00714286 
  124          130.766897   129.01064   0.00806452 
  130          130.773119   128.968969  0.00769231 
  130          130.77146    128.927286  0.00769231 
  133          130.771772   128.885592  0.0075188 
  143          130.774182   128.843886  0.00699301 
  148          130.778837   128.802167  0.00675676 
  150          130.785895   128.760437  0.00666667 
  133          130.795529   128.718695  0.0075188 
  125          130.807929   128.676941  0.008     
  156          130.823306   128.635175  0.00641026 
  111          130.841889   128.593398  0.00900901 
  122          130.863935   128.551608  0.00819672 
  139          130.889728   128.509807  0.00719424 
  137          130.919583   128.467994  0.00729927 
  107          130.953851   128.426169  0.00934579 
  131          130.992926   128.384333  0.00763359 
  138          131.037251   128.342485  0.00724638 
  118          131.087323   128.300626  0.00847458 
  107          131.143704   128.258755  0.00934579 
  124          131.211065   128.216872  0.00806452 
  129          131.282079   128.174978  0.00775194 
  146          131.361598   128.133072  0.00684932 
  111          131.450578   128.091155  0.00900901 
  133          131.55012    128.049227  0.0075188 
  158          131.661504   128.007287  0.00632911 
  141          131.786224   127.965335  0.0070922 
  151          131.92603    127.923373  0.00662252 
  103          132.08299    127.881399  0.00970874 
  150          132.25956    127.839413  0.00666667 
  136          132.458681   127.797417  0.00735294 
  128          132.683898   127.755409  0.0078125 
  135          132.939524   127.71339   0.00740741 
  140          133.230862   127.67136   0.00714286 
  136          133.539661   127.629319  0.00735294 
  127          133.923985   127.587266  0.00787402 
  125          134.369565   127.545203  0.008     
  144          134.890233   127.503128  0.00694444 
  135          135.504222   127.461042  0.00740741 
  149          136.236061   127.418946  0.00671141 
  131          137.117551   127.376838  0.00763359 
  120          138.193716   127.334719  0.00833333 
  138          139.517066   127.29259   0.00724638 
  148          141.161111   127.250449  0.00675676 
  148          143.214571   127.208298  0.00675676 
  155          145.782156   127.166136  0.00645161 
  154          148.967833   127.123963  0.00649351 
  166          152.848758   127.081779  0.0060241 
  193          157.39126    127.039585  0.00518135 
  159          162.296343   126.997379  0.00628931 
  156          166.888824   126.955164  0.00641026 
  169          170.114931   126.912937  0.00591716 
  193          171.138555   126.8707    0.00518135 
  194          170.02197    126.828452  0.00515464 
  160          167.702266   126.786194  0.00625   
  197          165.271868   126.743925  0.00507614 
  179          163.413263   126.701646  0.00558659 
  182          162.293954   126.659356  0.00549451 
  188          161.682197   126.617056  0.00531915 
  170          161.154496   126.574745  0.00588235 
  162          160.406149   126.532424  0.00617284 
  187          159.489025   126.490092  0.00534759 
  168          158.73357    126.44775   0.00595238 
  171          158.493987   126.405398  0.00584795 
  163          159.006094   126.363035  0.00613497 
  171          160.387805   126.320663  0.00584795 
  155          162.678982   126.27828   0.00645161 
  197          165.833795   126.235887  0.00507614 
  181          169.672287   126.193483  0.00552486 
  188          173.858858   126.15107   0.00531915 
  192          178.05442    126.108647  0.00520833 
  201          182.258961   126.066213  0.00497512 
  194          187.007502   126.02377   0.00515464 
  176          193.164029   125.981316  0.00568182 
  232          201.586604   125.938853  0.00431034 
  217          212.960646   125.896379  0.00460829 
  223          227.731212   125.853896  0.0044843 
  227          245.945934   125.811403  0.00440529 
  304          266.872338   125.7689    0.00328947 
  299          288.320026   125.726387  0.00334448 
  299          306.026198   125.683864  0.00334448 
  334          314.489764   125.641331  0.00299401 
  357          310.245062   125.598789  0.00280112 
  311          294.815283   125.556237  0.00321543 
  292          273.447201   125.513675  0.00342466 
  242          251.33747    125.471104  0.00413223 
  228          231.607496   125.428524  0.00438596 
  209          215.398301   125.385933  0.00478469 
  228          202.78827    125.343333  0.00438596 
  192          193.440593   125.300724  0.00520833 
  153          186.942858   125.258105  0.00653595 
  162          182.948562   125.215476  0.00617284 
  177          181.224725   125.172839  0.00564972 
  173          181.655752   125.130191  0.00578035 
  166          184.216879   125.087534  0.0060241 
  194          188.90314    125.044869  0.00515464 
  218          195.570918   125.002193  0.00458716 
  194          203.636903   124.959509  0.00515464 
  220          211.673665   124.916815  0.00454545 
  232          217.289203   124.874112  0.00431034 
  242          218.002217   124.8314    0.00413223 
  213          212.95877    124.788679  0.00469484 
  180          203.660904   124.745948  0.00555556 
  201          192.653995   124.703209  0.00497512 
  168          181.961485   124.66046   0.00595238 
  153          172.587315   124.617703  0.00653595 
  170          164.793928   124.574936  0.00588235 
  150          158.481306   124.53216   0.00666667 
  162          153.423986   124.489376  0.00617284 
  132          149.380903   124.446583  0.00757576 
  119          146.136772   124.403781  0.00840336 
  140          143.513614   124.360969  0.00714286 
  138          141.370429   124.31815   0.00724638 
  139          139.598598   124.275321  0.00719424 
  153          138.115908   124.232484  0.00653595 
  144          136.860786   124.189638  0.00694444 
  124          135.787148   124.146783  0.00806452 
  145          134.860313   124.103919  0.00689655 
  152          134.053887   124.061048  0.00657895 
  145          133.347496   124.018167  0.00689655 
  143          132.72518    123.975278  0.00699301 
  121          132.174278   123.93238   0.00826446 
  141          131.684632   123.889474  0.0070922 
  125          131.248033   123.846559  0.008     
  129          130.857799   123.803636  0.00775194 
  139          130.508476   123.760705  0.00719424 
  138          130.195606   123.717765  0.00724638 
  127          129.915556   123.674817  0.00787402 
  142          129.665379   123.631861  0.00704225 
  131          129.44272    123.588896  0.00763359 
  111          129.245737   123.545924  0.00900901 
  116          129.07305    123.502942  0.00862069 
  150          128.923663   123.459953  0.00666667 
  134          128.797105   123.416955  0.00746269 
  115          128.69319    123.37395   0.00869565 
  131          128.612186   123.330936  0.00763359 
  120          128.554807   123.287915  0.00833333 
  133          128.522265   123.244885  0.0075188 
  137          128.516343   123.201848  0.00729927 
  131          128.539502   123.158802  0.00763359 
  124          128.595006   123.115749  0.00806452 
  103          128.687272   123.072687  0.00970874 
  124          128.821968   123.029619  0.00806452 
  134          129.006597   122.986542  0.00746269 
  149          129.251102   122.943457  0.00671141 
  144          129.568753   122.900364  0.00694444 
  127          129.977384   122.857264  0.00787402 
  122          130.501      122.814157  0.00819672 
  148          131.171772   122.771041  0.00675676 
  140          132.032298   122.727918  0.00714286 
  137          133.137895   122.684788  0.00729927 
  147          134.558366   122.641649  0.00680272 
  164          136.37813    122.598504  0.00609756 
  159          138.691848   122.55535   0.00628931 
  161          141.588844   122.51219   0.00621118 
  182          145.11198    122.469022  0.00549451 
  179          149.171101   122.425846  0.00558659 
  166          153.38681    122.382664  0.0060241 
  178          156.981591   122.339474  0.00561798 
  162          158.915357   122.296276  0.00617284 
  204          158.474811   122.253072  0.00490196 
  190          155.847799   122.20986   0.00526316 
  157          151.963867   122.166641  0.00636943 
  155          147.817287   122.123415  0.00645161 
  149          144.037513   122.080182  0.00671141 
  129          140.882411   122.036941  0.00775194 
  162          138.390903   121.993694  0.00617284 
  158          136.510686   121.95044   0.00632911 
  147          135.167502   121.907178  0.00680272 
  117          134.295365   121.86391   0.00854701 
  137          133.847519   121.820635  0.00729927 
  132          133.799165   121.777353  0.00757576 
  144          134.142255   121.734064  0.00694444 
  123          134.878885   121.690768  0.00813008 
  140          135.99749    121.647465  0.00714286 
  146          137.429093   121.604156  0.00684932 
  155          138.977781   121.56084   0.00645161 
  146          140.265782   121.517517  0.00684932 
  147          140.808055   121.474188  0.00680272 
  144          140.287046   121.430853  0.00694444 
  148          138.803584   121.38751   0.00675676 
  147          136.784933   121.344161  0.00680272 
  141          134.673626   121.300805  0.0070922 
  143          132.741645   121.257443  0.00699301 
  142          131.093759   121.214075  0.00704225 
  125          129.737422   121.1707    0.008     
  128          128.639236   121.127319  0.0078125 
  143          127.754866   121.083931  0.00699301 
  125          127.041697   121.040537  0.008     
  123          126.463168   120.997137  0.00813008 
  129          125.989623   120.953731  0.00775194 
  144          125.597821   120.910319  0.00694444 
  136          125.269959   120.8669    0.00735294 
  119          124.992605   120.823475  0.00840336 
  123          124.755695   120.780044  0.00813008 
  121          124.551684   120.736607  0.00826446 
  106          124.37488    120.693164  0.00943396 
  127          124.220944   120.649715  0.00787402 
  142          124.08653    120.60626   0.00704225 
  121          123.969024   120.5628    0.00826446 
  128          123.866382   120.519332  0.0078125 
  122          123.776983   120.47586   0.00819672 
  127          123.699549   120.432381  0.00787402 
  124          123.633077   120.388897  0.00806452 
  139          123.57679    120.345407  0.00719424 
  124          123.530097   120.301911  0.00806452 
  100          123.492569   120.25841   0.01      
  110          123.463914   120.214903  0.00909091 
  131          123.443969   120.17139   0.00763359 
  125          123.432679   120.127872  0.008     
  117          123.430099   120.084349  0.00854701 
  114          123.436384   120.040819  0.00877193 
  110          123.451794   119.997285  0.00909091 
  126          123.476689   119.953745  0.00793651 
  124          123.51154    119.910199  0.00806452 
  117          123.556932   119.866648  0.00854701 
  115          123.613575   119.823092  0.00869565 
  124          123.682318   119.779531  0.00806452 
  155          123.764165   119.735964  0.00645161 
  120          123.860296   119.692392  0.00833333 
  127          123.972096   119.648815  0.00787402 
  123          124.101184   119.605233  0.00813008 
  126          124.249452   119.561645  0.00793651 
  142          124.41912    119.518053  0.00704225 
  127          124.612792   119.474455  0.00787402 
  112          124.833529   119.430853  0.00892857 
  122          125.084956   119.387245  0.00819672 
  115          125.371361   119.343633  0.00869565 
  134          125.697857   119.300015  0.00746269 
  100          126.070567   119.256393  0.01      
  123          126.496859   119.212766  0.00813008 
  121          126.98567    119.169134  0.00826446 
  125          127.547911   119.125498  0.008     
  122          128.197015   119.081857  0.00819672 
  113          128.949692   119.038211  0.00884956 
  156          129.826981   118.99456   0.00641026 
  119          130.855708   118.950905  0.00840336 
  138          132.070599   118.907245  0.00724638 
  147          133.51808    118.863581  0.00680272 
  123          135.256832   118.819912  0.00813008 
  131          137.367921   118.776239  0.00763359 
  118          139.958027   118.732561  0.00847458 
  118          143.167536   118.688879  0.00847458 
  147          147.177982   118.645192  0.00680272 
  138          152.218108   118.601502  0.00724638 
  135          158.565248   118.557807  0.00740741 
  165          166.534152   118.514107  0.00606061 
  163          176.434042   118.470403  0.00613497 
  180          188.45455    118.426696  0.00555556 
  212          202.411137   118.382984  0.00471698 
  207          217.301321   118.339268  0.00483092 
  223          230.835484   118.295548  0.0044843 
  201          239.609923   118.251824  0.00497512 
  220          240.693204   118.208096  0.00454545 
  238          233.7852     118.164363  0.00420168 
  236          221.477864   118.120627  0.00423729 
  194          207.272146   118.076888  0.00515464 
  170          193.742227   118.033144  0.00588235 
  167          182.13423    117.989396  0.00598802 
  153          172.784508   117.945645  0.00653595 
  140          165.59567    117.90189   0.00714286 
  123          160.329011   117.858131  0.00813008 
  148          156.743139   117.814369  0.00675676 
  135          154.649541   117.770603  0.00740741 
  160          153.929467   117.726833  0.00625   
  153          154.531829   117.68306   0.00653595 
  162          156.454865   117.639283  0.00617284 
  183          159.701448   117.595503  0.00546448 
  154          164.182722   117.551719  0.00649351 
  170          169.539768   117.507932  0.00588235 
  162          174.906963   117.464142  0.00617284 
  158          178.830399   117.420348  0.00632911 
  166          179.741342   117.376551  0.0060241 
  157          176.960959   117.332751  0.00636943 
  164          171.240475   117.288948  0.00609756 
  146          164.132675   117.245141  0.00684932 
  142          157.001692   117.201331  0.00704225 
  145          150.604614   117.157518  0.00689655 
  166          145.19628    117.113702  0.0060241 
  149          140.759778   117.069883  0.00671141 
  135          137.170303   117.026061  0.00740741 
  127          134.278211   116.982236  0.00787402 
  102          131.943343   116.938408  0.00980392 
  130          130.046408   116.894577  0.00769231 
  121          128.490797   116.850744  0.00826446 
  124          127.20066    116.806908  0.00806452 
  129          126.117683   116.763068  0.00775194 
  136          125.197611   116.719227  0.00735294 
  119          124.407036   116.675382  0.00840336 
  116          123.720691   116.631535  0.00862069 
  121          123.119304   116.587685  0.00826446 
  126          122.587993   116.543832  0.00793651 
  112          122.115104   116.499978  0.00892857 
  107          121.691375   116.45612   0.00934579 
  104          121.301315   116.41226   0.00961538 
  109          120.954954   116.368398  0.00917431 
  120          120.63925    116.324533  0.00833333 
  117          120.35007    116.280666  0.00854701 
  115          120.083967   116.236797  0.00869565 
  116          119.838046   116.192925  0.00862069 
  113          119.609854   116.149051  0.00884956 
  107          119.397311   116.105175  0.00934579 
  103          119.198637   116.061297  0.00970874 
  111          119.012302   116.017417  0.00900901 
  118          118.836986   115.973534  0.00847458 
  129          118.671544   115.92965   0.00775194 
  101          118.514957   115.885763  0.00990099 
  107          118.366401   115.841875  0.00934579 
  108          118.225087   115.797984  0.00925926 
  129          118.090342   115.754092  0.00775194 
  104          117.961569   115.710198  0.00961538 
  114          117.83458    115.666302  0.00877193 
  113          117.716238   115.622405  0.00884956 
  120          117.602454   115.578505  0.00833333 
  120          117.492832   115.534604  0.00833333 
  132          117.38708    115.490702  0.00757576 
  121          117.284873   115.446797  0.00826446 
  117          117.185939   115.402891  0.00854701 
  119          117.090032   115.358984  0.00840336 
  108          116.99693    115.315075  0.00925926 
  110          116.906431   115.271164  0.00909091 
  137          116.81835    115.227252  0.00729927 
  113          116.732522   115.183339  0.00884956 
  124          116.648792   115.139425  0.00806452 
  122          116.567021   115.095509  0.00819672 
  136          116.487082   115.051592  0.00735294 
  121          116.408858   115.007673  0.00826446 
  95           116.332239   114.963754  0.01052632 
  110          116.257128   114.919833  0.00909091 
  102          116.183434   114.875912  0.00980392 
  104          116.11107    114.831989  0.00961538 
  133          116.039959   114.788065  0.0075188 
  126          115.970031   114.74414   0.00793651 
  123          115.901216   114.700214  0.00813008 
  102          115.833454   114.656287  0.00980392 
  115          115.766686   114.61236   0.00869565 
  113          115.70086    114.568431  0.00884956 
  126          115.635925   114.524501  0.00793651 
  107          115.571835   114.480572  0.00934579 
  106          115.508546   114.436641  0.00943396 
  108          115.446019   114.39271   0.00925926 
  90           115.384214   114.348778  0.01111111 
  115          115.323097   114.304845  0.00869565 
  114          115.262635   114.260912  0.00877193 
  101          115.202795   114.216978  0.00990099 
  122          115.142117   114.173044  0.00819672 
  111          115.083442   114.12911   0.00900901 
  105          115.025308   114.085175  0.00952381 
  114          114.967692   114.04124   0.00877193 
  130          114.910569   113.997304  0.00769231 
  101          114.853918   113.953368  0.00990099 
  128          114.79772    113.909432  0.0078125 
  129          114.741955   113.865496  0.00775194 
  95           114.686605   113.82156   0.01052632 
  112          114.631654   113.777623  0.00892857 
  106          114.577084   113.733686  0.00943396 
  117          114.522882   113.68975   0.00854701 
  116          114.469032   113.645814  0.00862069 
  121          114.41552    113.601877  0.00826446 
  124          114.362335   113.55794   0.00806452 
  119          114.309464   113.514004  0.00840336 
  108          114.256894   113.470068  0.00925926 
  117          114.203963   113.426132  0.00854701 
  121          114.151968   113.382196  0.00826446 
  115          114.100243   113.338261  0.00869565 
  115          114.04878    113.294326  0.00869565 
  124          113.99757    113.250391  0.00806452 
  116          113.946603   113.206457  0.00862069 
  104          113.895872   113.162523  0.00961538 
  95           113.84537    113.11859   0.01052632 
  115          113.795088   113.074657  0.00869565 
  108          113.74502    113.030725  0.00925926 
  95           113.69516    112.986793  0.01052632 
  114          113.6455     112.942862  0.00877193 
  121          113.596033   112.898932  0.00826446 
  118          113.546758   112.855002  0.00847458 
  106          113.497666   112.811074  0.00943396 
  115          113.448752   112.767146  0.00869565 
  92           113.400013   112.723219  0.01086957 
  109          113.351441   112.679293  0.00917431 
  103          113.303034   112.635368  0.00970874 
  123          113.254786   112.591443  0.00813008 
  127          113.206693   112.547521  0.00787402 
  112          113.158753   112.503599  0.00892857 
  98           113.110961   112.459678  0.01020408 
  91           113.063313   112.415758  0.01098901 
  121          113.015805   112.371839  0.00826446 
  113          112.968435   112.327922  0.00884956 
  93           112.9212     112.284006  0.01075269 
  105          112.874096   112.240091  0.00952381 
  107          112.82712    112.196178  0.00934579 
  113          112.78027    112.152266  0.00884956 
  106          112.733544   112.108355  0.00943396 
  124          112.686938   112.064446  0.00806452 
  112          112.64045    112.020539  0.00892857 
  108          112.594078   111.976633  0.00925926 
  131          112.54782    111.932729  0.00763359 
  110          112.501674   111.888826  0.00909091 
  124          112.455638   111.844925  0.00806452 
  93           112.40971    111.801026  0.01075269 
  114          112.363887   111.757129  0.00877193 
  121          112.31817    111.713233  0.00826446 
  109          112.272555   111.66934   0.00917431 
  109          112.227041   111.625448  0.00917431 
  110          112.181627   111.581557  0.00909091 
  134          112.136311   111.537669  0.00746269 
  108          112.091093   111.493784  0.00925926 
  102          112.045971   111.4499    0.00980392 
  103          112.000943   111.406018  0.00970874 
  128          111.95601    111.362139  0.0078125 
  109          111.911168   111.318261  0.00917431 
  105          111.866419   111.274387  0.00952381 
  102          111.821759   111.230514  0.00980392 
  89           111.77719    111.186643  0.01123596 
  114          111.73271    111.142775  0.00877193 
  129          111.688318   111.09891   0.00775194 
  119          111.644014   111.055046  0.00840336 
  114          111.599797   111.011186  0.00877193 
  119          111.555666   110.967328  0.00840336 
  121          111.511621   110.923472  0.00826446 
  121          111.467661   110.879619  0.00826446 
  101          111.423786   110.835769  0.00990099 
  108          111.379997   110.791922  0.00925926 
  101          111.33629    110.748077  0.00990099 
  102          111.292668   110.704235  0.00980392 
  103          111.249129   110.660396  0.00970874 
  97           111.205674   110.61656   0.01030928 
  112          111.162302   110.572726  0.00892857 
  113          111.119013   110.528896  0.00884956 
  112          111.075807   110.485068  0.00892857 
  113          111.032684   110.441244  0.00884956 
  109          110.989645   110.397423  0.00917431 
  107          110.946688   110.353605  0.00934579 
  100          110.903814   110.30979   0.01      
  117          110.861024   110.265978  0.00854701 
  125          110.818317   110.22217   0.008     
  101          110.775694   110.178365  0.00990099 
  98           110.733155   110.134564  0.01020408 
  104          110.6907     110.090765  0.00961538 
  117          110.64833    110.04697   0.00854701 
  102          110.606045   110.003179  0.00980392 
  95           110.563845   109.959391  0.01052632 
  83           110.521731   109.915607  0.01204819 
  122          110.479703   109.871827  0.00819672 
  113          110.437762   109.82805   0.00884956 
  108          110.395909   109.784277  0.00925926 
  106          110.354144   109.740507  0.00943396 
  104          110.312469   109.696741  0.00961538 
  109          110.270881   109.652979  0.00917431 
  100          110.229386   109.609221  0.01      
  125          110.187981   109.565467  0.008     
  112          110.146668   109.521717  0.00892857 
  117          110.105447   109.477971  0.00854701 
  121          110.064321   109.434229  0.00826446 
  103          110.023289   109.390492  0.00970874 
  115          109.982353   109.346757  0.00869565 
  109          109.941514   109.303028  0.00917431 
  91           109.900773   109.259302  0.01098901 
  114          109.860132   109.215581  0.00877193 
  111          109.819591   109.171865  0.00900901 
  110          109.779152   109.128153  0.00909091 
  122          109.738816   109.084444  0.00819672 
  121          109.698585   109.040741  0.00826446 
  108          109.658459   108.997042  0.00925926 
  105          109.618442   108.953347  0.00952381 
  106          109.578533   108.909657  0.00943396 
  110          109.538736   108.865972  0.00909091 
  107          109.49905    108.822292  0.00934579 
  121          109.459479   108.778615  0.00826446 
  123          109.420024   108.734944  0.00813008 
  94           109.380688   108.691278  0.0106383 
  112          109.341471   108.647617  0.00892857 
  118          109.302377   108.60396   0.00847458 
  101          109.263406   108.560309  0.00990099 
  102          109.224562   108.516662  0.00980392 
  105          109.185846   108.47302   0.00952381 
  97           109.147262   108.429384  0.01030928 
  115          109.108811   108.385752  0.00869565 
  105          109.070496   108.342126  0.00952381 
  106          109.032319   108.298505  0.00943396 
  113          108.994284   108.254889  0.00884956 
  120          108.956393   108.211279  0.00833333 
  108          108.918649   108.167674  0.00925926 
  105          108.881055   108.124074  0.00952381 
  110          108.843614   108.08048   0.00909091 
  116          108.806329   108.036891  0.00862069 
  118          108.769204   107.993308  0.00847458 
  97           108.732242   107.94973   0.01030928 
  98           108.695447   107.906157  0.01020408 
  103          108.658823   107.862591  0.00970874 
  107          108.622371   107.81903   0.00934579 
  75           108.586099   107.775475  0.01333333 
  88           108.550009   107.731925  0.01136364 
  96           108.514105   107.688382  0.01041667 
  96           108.478392   107.644844  0.01041667 
  113          108.442875   107.601313  0.00884956 
  97           108.407558   107.557787  0.01030928 
  97           108.372446   107.514268  0.01030928 
  120          108.337544   107.470754  0.00833333 
  108          108.302857   107.427247  0.00925926 
  98           108.268392   107.383745  0.01020408 
  115          108.234152   107.34025   0.00869565 
  82           108.200146   107.296761  0.01219512 
  130          108.166377   107.253279  0.00769231 
  109          108.132854   107.209803  0.00917431 
  107          108.099582   107.166333  0.00934579 
  102          108.066567   107.122869  0.00980392 
  129          108.033818   107.079412  0.00775194 
  124          108.001342   107.035962  0.00806452 
  100          107.969145   106.992518  0.01      
  96           107.937236   106.949081  0.01041667 
  134          107.905624   106.905651  0.00746269 
  91           107.874315   106.862227  0.01098901 
  109          107.843321   106.81881   0.00917431 
  115          107.812649   106.775399  0.00869565 
  97           107.782309   106.731996  0.01030928 
  119          107.752318   106.6886    0.00840336 
  95           107.722673   106.64521   0.01052632 
  113          107.693392   106.601828  0.00884956 
  121          107.664486   106.558452  0.00826446 
  105          107.635965   106.515083  0.00952381 
  126          107.607844   106.471722  0.00793651 
  115          107.580134   106.428368  0.00869565 
  112          107.552848   106.385021  0.00892857 
  99           107.526      106.341681  0.01010101 
  114          107.499606   106.298349  0.00877193 
  103          107.473679   106.255023  0.00970874 
  111          107.448235   106.211705  0.00900901 
  112          107.423292   106.168395  0.00892857 
  104          107.398865   106.125092  0.00961538 
  105          107.374974   106.081797  0.00952381 
  116          107.351637   106.03851   0.00862069 
  125          107.328873   105.99523   0.008     
  108          107.306703   105.951958  0.00925926 
  106          107.285148   105.908693  0.00943396 
  108          107.264232   105.865436  0.00925926 
  92           107.243976   105.822187  0.01086957 
  100          107.224407   105.778946  0.01      
  108          107.205551   105.735713  0.00925926 
  114          107.187434   105.692488  0.00877193 
  100          107.170084   105.64927   0.01      
  107          107.153532   105.606061  0.00934579 
  91           107.13781    105.56286   0.01098901 
  123          107.122951   105.519667  0.00813008 
  101          107.103463   105.476482  0.00990099 
  111          107.090448   105.433306  0.00900901 
  110          107.078406   105.390137  0.00909091 
  114          107.067377   105.346978  0.00877193 
  115          107.057405   105.303826  0.00869565 
  120          107.048534   105.260683  0.00833333 
  107          107.040814   105.217548  0.00934579 
  120          107.034292   105.174422  0.00833333 
  118          107.029023   105.131305  0.00847458 
  112          107.025063   105.088196  0.00892857 
  99           107.022473   105.045096  0.01010101 
  124          107.021314   105.002004  0.00806452 
  102          107.021655   104.958922  0.00980392 
  97           107.023565   104.915847  0.01030928 
  100          107.027125   104.872782  0.01      
  93           107.032406   104.829726  0.01075269 
  101          107.039496   104.786679  0.00990099 
  118          107.045964   104.743641  0.00847458 
  104          107.056956   104.700612  0.00961538 
  116          107.070047   104.657592  0.00862069 
  135          107.085345   104.614581  0.00740741 
  115          107.102967   104.571579  0.00869565 
  117          107.123037   104.528587  0.00854701 
  110          107.145687   104.485603  0.00909091 
  119          107.17106    104.44263   0.00840336 
  113          107.199308   104.399665  0.00884956 
  108          107.230593   104.35671   0.00925926 
  88           107.265091   104.313765  0.01136364 
  96           107.302989   104.270829  0.01041667 
  111          107.34449    104.227902  0.00900901 
  124          107.38981    104.184985  0.00806452 
  102          107.439184   104.142078  0.00980392 
  113          107.492865   104.099181  0.00884956 
  93           107.551125   104.056293  0.01075269 
  99           107.61426    104.013416  0.01010101 
  128          107.68259    103.970548  0.0078125 
  94           107.75646    103.92769   0.0106383 
  117          107.836248   103.884842  0.00854701 
  113          107.922362   103.842004  0.00884956 
  91           108.015317   103.799176  0.01098901 
  128          108.115467   103.756358  0.0078125 
  112          108.223406   103.71355   0.00892857 
  102          108.339717   103.670753  0.00980392 
  122          108.465035   103.627965  0.00819672 
  119          108.600061   103.585188  0.00840336 
  113          108.745564   103.542422  0.00884956 
  123          108.902388   103.499665  0.00813008 
  101          109.071474   103.45692   0.00990099 
  105          109.253855   103.414185  0.00952381 
  111          109.450678   103.37146   0.00900901 
  128          109.663221   103.328746  0.0078125 
  108          109.892903   103.286042  0.00925926 
  120          110.141312   103.24335   0.00833333 
  114          110.410223   103.200668  0.00877193 
  102          110.70163    103.157996  0.00980392 
  133          111.017774   103.115336  0.0075188 
  121          111.361187   103.072687  0.00826446 
  104          111.734734   103.030048  0.00961538 
  129          112.141666   102.987421  0.00775194 
  109          112.585688   102.944804  0.00917431 
  114          113.071037   102.902199  0.00877193 
  111          113.602569   102.859604  0.00900901 
  112          114.185882   102.817021  0.00892857 
  110          114.827445   102.77445   0.00909091 
  121          115.534767   102.731889  0.00826446 
  120          116.316609   102.68934   0.00833333 
  119          117.183229   102.646802  0.00840336 
  125          118.146711   102.604276  0.008     
  114          119.221352   102.56176   0.00877193 
  111          120.424173   102.519257  0.00900901 
  124          121.775563   102.476765  0.00806452 
  148          123.300112   102.434285  0.00675676 
